# Supplementary material for: Identification of genetic loci in lettuce mediating quantitative resistance to fungal pathogens
Source: Theor Appl Genet. 2022 Jun 8;135(7):2481–500. doi: 10.1007/s00122-022-04129-5 (PMC9271113; doi:10.1007/s00122-022-04129-5)
Supplement: Supplementary file 4 — Supplementary file4 (XLSX 36219 KB) [file 122_2022_4129_MOESM4_ESM.xlsx]

## Sheet: Supp_Dataset4_DiversitySetExp
Supplementary Dataset 4: Log2 TMM (trimmed mean of M values) normalised expression values for each detected lettuce gene in each biological replicate. NA expression values represent genes which are only present in samples inoculated with either B. cinerea or S. sclerotiorum, but not both.
GeneID	Bot_Line43_A	Bot_Line43_B	Bot_Line43_C	Bot_Line58_A	Bot_Line58_B	Bot_Line58_C	Bot_Line67_A	Bot_Line67_B	Bot_Line67_C	Bot_Line68_A	Bot_Line68_B	Bot_Line68_C	Bot_Adriatica2_A	Bot_Adriatica2_B	Bot_Adriatica2_C	Bot_Ambassador_A	Bot_Ambassador_B	Bot_Ambassador_C	Bot_Aspen_A	Bot_Aspen_B	Bot_Aspen_C	Bot_Balady_A	Bot_Balady_B	Bot_Balady_C	Bot_Newchicken_A	Bot_Newchicken_B	Bot_BloodyWarrior_A	Bot_BloodyWarrior_B	Bot_Iceberg_A	Bot_Iceberg_B	Bot_Iceberg_C	Bot_Kahu_A	Bot_Kahu_B	Bot_Kahu_C	Bot_Kakichska_A	Bot_Kakichska_B	Bot_Kakichska_C	Bot_Okymasalad_A	Bot_Okymasalad_B	Bot_Pallone_A	Bot_Pallone_B	Bot_Pallone_C	Bot_Prazan_A	Bot_Prazan_B	Bot_Prazan_C	Bot_RedGranoble_A	Bot_RedGranoble_B	Bot_RedGranoble_C	Bot_RomaindeBenicardo_A
Lsat_1_v5_gn_0_10080	5.31284	6.12331	6.72315	5.85737	6.97698	6.47009	5.11191	4.2313	6.09749	2.71723	5.7884	3.99853	2.86479	4.54422	5.41112	5.20056	6.88585	4.91757	4.27946	5.04607	4.28228	5.26306	4.52764	4.81373	5.58953	5.35301	3.73	4.4315	2.70316	1.7912	5.14478	6.23705	4.97505	5.19353	6.37558	5.80125	6.26899	4.39773	1.32425	5.48467	3.54444	4.61184	3.66802	4.76609	3.10439	5.09906	5.64639	2.1705	5.93849
Lsat_1_v5_gn_0_10121	4.7932	4.94436	5.64981	5.45252	4.67996	5.44468	5.25515	5.08322	5.41581	5.79424	5.14063	4.83263	4.21854	4.51304	4.72942	4.77783	5.13757	4.83919	4.78109	5.12657	5.04556	4.5937	4.59708	4.63436	4.8304	4.82145	4.85202	4.79564	4.26194	4.67437	4.71223	4.92972	4.99552	5.43417	5.30358	5.12881	4.94187	5.08596	4.41709	4.4221	4.89448	4.98421	4.93573	5.02288	5.61366	4.72327	4.4575	4.70776	4.98239
Lsat_1_v5_gn_0_10320	1.75235	1.53954	2.24666	1.09596	1.6096	1.46521	1.63626	1.60323	2.11317	1.84978	1.69721	2.50346	0.946417	1.06998	1.78977	1.12239	0.706018	0.826951	1.3733	1.8685	1.96537	1.96285	1.20678	2.5037	1.29626	1.42157	1.42956	1.81068	0.622225	0.59488	1.26459	1.79411	1.91479	1.79021	2.67907	1.65241	2.13786	1.73357	1.10754	1.5264	1.84111	1.91681	1.53643	1.71808	2.17851	-0.893174	0.449785	0.275222	2.16143
Lsat_1_v5_gn_0_10341	1.99828	2.49527	3.10339	2.92038	2.6184	2.96128	2.45351	2.53887	2.85187	2.24714	1.41941	2.50346	2.54646	1.69572	2.50531	1.96072	2.66949	2.26622	2.61767	1.95922	2.41507	2.39513	2.77772	2.36589	0.999908	2.7476	2.90261	2.75416	2.51353	2.26174	2.50011	2.43737	2.13741	2.7531	2.50861	2.29522	1.73126	2.6297	2.49756	1.42865	2.32957	2.38293	2.98126	3.30978	3.07299	2.8935	2.87118	2.39346	2.76696
Lsat_1_v5_gn_0_1041	4.8286	5.30569	4.39107	2.23361	4.01377	3.11269	4.98918	3.34974	3.71491	4.51132	3.83404	4.0873	2.52079	3.34349	4.95719	5.60543	4.96341	4.93275	2.89152	4.33356	4.24049	5.68326	3.7285	4.60959	3.37729	2.84809	3.10616	3.36649	1.95059	3.34118	3.69349	3.86339	3.07792	2.05165	3.68121	2.9775	3.68391	4.1871	4.24176	2.60618	3.40196	4.96534	2.31904	2.76593	4.05785	3.28216	2.91452	3.49481	3.76135
Lsat_1_v5_gn_0_10420	6.55323	6.7618	6.41286	6.67302	6.59039	6.74391	6.65854	6.65809	6.60404	6.97611	6.95545	6.59566	6.66166	6.80232	6.65335	7.01579	6.68365	7.03423	6.73176	6.71648	6.74442	6.63803	6.52606	6.43401	6.9882	6.55956	6.67637	6.50175	6.47001	6.72547	6.42046	6.44159	6.38969	6.39111	6.52434	6.66513	6.71863	6.59933	6.87967	6.59881	6.7228	6.91443	6.49497	6.59375	6.39002	6.82316	6.54734	6.74162	6.47505
Lsat_1_v5_gn_0_10441	2.89513	2.78454	3.60909	2.32335	2.28169	2.63418	3.44521	2.37439	3.22614	2.90505	2.16744	2.99148	1.51313	2.28633	2.87158	2.18894	3.14052	2.16703	2.00881	3.18624	2.93255	2.31842	2.47978	3.06966	2.21567	3.00143	3.06334	3.37956	1.01472	1.60898	2.18391	3.39547	3.43038	3.36877	3.94702	2.64891	3.29362	2.98314	1.62579	1.81136	2.42574	2.23317	1.96346	2.67904	3.02457	1.92721	1.12702	1.16651	3.13282
Lsat_1_v5_gn_0_10461	7.85278	8.36227	7.82578	8.9035	9.20917	8.60411	7.76744	9.11045	7.85634	7.81445	8.06626	8.13963	9.75304	8.54395	8.38689	8.48015	9.1315	9.32687	9.16611	8.30741	7.85525	8.75731	9.11725	7.83015	8.68646	9.28953	9.10454	8.57456	9.56346	9.21781	9.18083	8.51845	8.65201	8.37862	7.55766	8.57376	8.45445	8.61539	9.33162	9.39087	9.08729	8.87447	8.87059	8.7875	7.75782	10.038	9.75092	9.77297	8.49763
Lsat_1_v5_gn_0_10481	1.61164	1.59494	0.894849	-0.104318	0.0395932	0.240126	2.04398	1.10009	1.93482	-0.215188	1.22279	1.02534	-1.3894	-1.11818	0.516547	0.594493	0.535399	-1.57561	0.301256	1.20701	2.39344	1.3935	-0.425935	2.9866	-0.296642	0.704063	0.0799276	2.12198	-0.606174	-0.161097	0.706402	0.943079	-0.0224897	0.767777	2.09197	1.01478	0.438148	0.684739	-0.40018	0.455124	0.13705	0.692213	-0.666901	1.19916	0.728514	-0.357968	-0.868802	0.0315199	2.27559
Lsat_1_v5_gn_0_10501	2.14182	1.52092	2.19616	1.87312	1.84168	2.09411	2.30687	2.14033	2.49185	2.31618	1.50316	2.57279	2.19185	1.30937	2.304	1.58668	2.21472	2.10902	2.24322	2.4865	2.46403	2.08658	2.2253	3.08493	1.77306	2.41614	2.50983	2.80587	2.46654	2.70146	2.99543	2.24027	1.98685	2.41418	2.92915	1.91869	1.61161	2.39764	2.20273	2.20685	2.29741	2.5079	2.49456	2.46521	2.34967	1.81078	1.80692	1.98072	2.32212
Lsat_1_v5_gn_0_10520	1.00855	0.550712	0.927803	0.281565	-0.295505	0.622666	1.39108	0.574285	0.602627	0.394486	-0.519986	0.504012	0.53481	0.591429	0.579484	-1.72634	-1.51776	-0.57276	0.435439	1.0662	0.982091	1.12912	1.14736	1.41674	0.579231	0.969397	0.540367	1.24496	0.715479	0.968962	1.2092	0.742997	0.678323	1.52861	1.60933	0.769122	1.1432	0.966642	0.538344	0.194924	1.13239	0.538458	1.17327	0.541457	1.1955	-0.26308	-0.473089	-0.882415	1.37613
Lsat_1_v5_gn_0_10541	3.35851	2.71123	3.58037	3.63223	3.40796	3.31363	3.48935	3.58301	3.33804	3.50797	2.87423	3.36735	3.37504	3.41269	3.36611	3.26466	2.80713	2.8496	3.41489	3.13526	3.07521	3.18168	2.92001	3.4318	2.77273	3.63795	3.55561	3.76045	3.09043	3.44003	3.90623	3.38623	3.3308	3.74243	3.45236	3.24496	3.05861	3.64254	3.28124	3.16713	3.32091	2.66618	3.31991	3.94635	3.80425	2.7964	3.06316	2.49322	3.65285
Lsat_1_v5_gn_0_10560	5.29224	5.10564	5.01288	5.54402	5.31857	5.50067	5.32989	5.30182	5.30082	5.40817	5.53632	5.32771	5.34933	5.54979	5.46256	5.38954	5.49854	5.56451	5.40983	5.52089	5.36734	5.22504	5.44419	5.38031	5.88279	5.23115	5.42985	5.32785	5.47416	5.53849	5.17587	5.22493	5.27207	5.21741	5.26759	5.28833	5.55003	5.08596	5.51028	5.6126	5.45016	5.59134	5.37525	5.27081	5.24946	5.4337	5.49519	5.80593	5.2801
Lsat_1_v5_gn_0_10580	5.0547	4.81034	4.06803	4.78089	5.31857	4.74906	4.64343	5.52843	4.73279	4.35895	5.02459	4.85387	5.27451	5.22097	5.01862	5.0301	5.50143	5.27997	5.29527	4.97899	5.22462	5.05815	5.26377	5.09918	4.88485	5.19662	5.04593	5.20289	5.57228	5.35524	5.0695	4.95182	5.10506	4.91919	4.89541	5.31183	5.19116	4.8909	5.00856	5.25916	5.00238	4.88224	5.4188	5.06917	4.62155	5.31164	5.31013	5.24009	5.36422
Lsat_1_v5_gn_0_1060	NA	NA	NA	NA	NA	NA	NA	NA	NA	NA	NA	NA	NA	NA	NA	NA	NA	NA	NA	NA	NA	NA	NA	NA	NA	NA	NA	NA	NA	NA	NA	NA	NA	NA	NA	NA	NA	NA	NA	NA	NA	NA	NA	NA	NA	NA	NA	NA	NA
Lsat_1_v5_gn_0_10661	-2.50901	-2.50901	-2.50901	-1.61445	-2.50901	-2.50901	-2.50901	-2.50901	-1.72998	0.124354	-1.78951	-2.50901	1.16102	-1.11818	-2.50901	-2.50901	-2.50901	-1.01354	-1.06629	-2.50901	-2.50901	-2.50901	-1.6536	-2.50901	-0.887592	-2.50901	-2.50901	-2.50901	0.284996	-2.50901	-1.93607	-2.50901	-2.50901	-2.50901	-2.50901	-2.50901	-1.86806	-2.50901	-1.29155	0.387357	-0.786083	-2.50901	-0.891584	-2.50901	-2.50901	-2.50901	0.526291	4.03136	-2.50901
Lsat_1_v5_gn_0_10681	-0.318626	-0.425261	-0.156372	-0.104318	-0.497632	-0.414649	-0.434991	0.420715	0.51952	0.399013	-0.953271	-0.740937	0.388397	-0.729359	-0.405761	-0.0921653	0.118278	-2.50901	0.0083649	-0.622249	-0.804834	-0.667366	-1.12024	-0.435692	-0.143445	-0.0245516	-1.22609	-0.109921	0.376976	-0.337014	0.267211	0.158779	-0.16059	0.315628	0.116413	-0.606127	0.329523	0.4017	-0.929807	-0.698946	-1.51902	-0.334871	0.116418	0.141879	-0.451766	-0.357968	0.598943	0.275222	-0.340692
Lsat_1_v5_gn_0_10701	4.18161	3.85949	3.90386	3.94654	3.84224	3.4714	3.91321	4.1464	3.79553	4.11433	3.87929	4.33098	4.18625	3.82176	4.0602	3.99966	3.76979	3.7825	4.19875	4.17225	3.65011	3.93909	3.86144	4.17193	3.53318	4.32473	4.31772	4.50192	3.8372	3.99877	4.04744	4.11347	4.21021	4.30723	4.57247	3.87719	4.07731	4.27508	4.24176	4.01381	4.37394	4.22427	4.29386	4.10475	4.00891	3.57345	4.08	4.3097	4.10806
Lsat_1_v5_gn_0_10721	5.63349	5.30984	4.11885	5.19164	5.73683	4.80942	5.34598	5.77696	4.93614	4.70077	5.39937	5.75102	6.21831	5.9279	5.4938	5.79318	4.42385	5.67695	5.91283	5.41	5.07303	5.58844	5.81954	5.61963	5.80725	5.7053	5.6912	5.90845	6.05723	6.03054	5.75393	5.4073	5.61137	5.38493	5.2821	5.59407	5.43021	5.6521	5.76623	5.71808	5.86756	5.42169	5.77766	5.46294	4.86097	5.82693	6.2892	6.10692	5.19076
Lsat_1_v5_gn_0_10760	3.46051	2.83143	1.49649	2.56325	2.91178	1.73793	2.39283	2.604	2.23381	2.10105	2.80557	2.8964	3.22416	3.21654	2.79339	2.79541	1.78694	2.40329	2.6353	2.95594	2.63373	2.91267	2.58608	2.79486	3.41479	2.41775	2.63664	2.21242	3.02085	3.03275	2.75931	2.81334	2.98272	2.07797	2.4584	2.63034	2.37496	1.4609	3.29841	2.83962	2.8864	2.43875	2.34507	2.57057	2.60897	3.35217	3.02412	3.55377	2.79275
Lsat_1_v5_gn_0_10780	5.19448	5.03729	6.26051	5.33338	4.93734	5.55898	5.3619	5.28206	5.84628	5.51299	5.01955	4.82404	5.20368	5.17902	5.2448	4.64125	5.09979	4.50533	5.2096	5.21821	5.42444	5.09311	5.42522	5.47019	4.66907	5.13497	5.14679	5.34127	5.37169	5.20674	5.87677	5.07196	5.08228	5.28677	5.51691	4.84456	4.8015	5.02383	4.4635	5.28033	5.51354	5.42515	5.39719	5.8336	6.14217	4.98801	5.24087	5.25081	5.1956
Lsat_1_v5_gn_0_10801	-1.73261	-1.78846	-1.26462	-2.50901	-0.295505	-1.11111	-0.673707	-1.49579	-1.22689	-1.30664	-0.953271	-1.53639	-1.84321	-1.11818	-1.87724	-2.50901	-1.90697	-2.50901	-0.854617	-1.02426	-1.97128	-2.50901	-0.731719	-1.6593	-1.48158	-1.00388	-1.22609	-1.4603	-0.794041	-1.04788	-1.52709	-1.40642	-0.677978	-0.657976	-1.71103	-1.26425	-0.814162	-1.11396	-1.7755	-1.22667	-1.51902	-0.768251	-0.666901	-0.502729	-0.647086	-0.357968	-0.868802	-1.45891	-2.50901
Lsat_1_v5_gn_0_10840	2.89513	2.01616	2.45086	1.53213	1.96489	1.9672	2.12083	1.27026	2.69258	1.29956	2.16744	2.75903	2.29712	3.14862	2.96372	1.12239	1.23824	1.68364	2.18674	2.01668	1.7778	2.12177	1.89915	2.72483	1.93511	2.56281	2.11447	3.19963	2.51353	2.13258	3.14182	2.16217	2.94953	2.68622	2.70801	1.65241	1.73126	2.25012	1.96386	2.44886	2.87509	2.51861	2.96457	2.73754	3.04089	0.192844	1.26737	1.10476	2.16143
Lsat_1_v5_gn_0_10880	2.9429	2.87685	2.81371	3.73391	3.62279	3.63045	3.16582	3.37484	2.92537	2.76653	3.24647	3.17821	3.77313	3.12525	2.94575	3.01542	3.43561	3.60438	3.43517	3.24752	3.08873	2.82297	3.02453	3.08571	3.40239	3.6096	3.52438	3.43696	3.54173	3.53253	3.26261	3.20889	3.38145	3.37939	2.8315	3.38447	2.8185	3.42902	3.60486	3.25531	3.34571	3.08875	3.68849	3.0576	2.90485	3.77804	3.66361	3.79767	3.48896
Lsat_1_v5_gn_0_10920	6.956	6.09236	5.50067	5.42238	5.02962	5.24606	6.10351	5.54511	6.2194	6.43978	6.474	6.80428	5.36745	7.01116	6.18707	6.36832	5.54987	6.56183	6.7256	7.20848	6.81627	5.34913	5.78275	6.1528	7.16457	5.88359	5.95693	6.39477	4.77436	5.12421	5.16902	6.64124	6.07276	6.40288	6.28124	6.74174	7.27102	6.12429	6.08846	6.7044	6.87322	7.14476	6.08811	5.55325	6.01369	5.09906	4.76434	5.86299	6.1677
Lsat_1_v5_gn_0_10941	6.35339	6.7188	7.63209	7.79356	7.22825	7.71832	6.7308	7.35017	7.1844	7.22344	6.94085	6.44142	7.37004	6.77442	6.6041	6.4061	7.03842	7.16209	7.12244	6.90611	6.82235	6.80782	7.33319	6.30796	6.95994	7.4003	7.33496	7.08503	8.15239	6.98834	7.37499	6.95585	7.24765	7.41951	6.80695	7.14069	7.19952	7.06809	6.9452	7.56576	6.87677	6.89336	7.6802	7.30146	7.0834	7.78534	7.81833	7.72961	6.50462
Lsat_1_v5_gn_0_10961	7.23197	7.41687	7.81195	6.92851	7.17819	7.35047	7.44581	6.993	7.47188	7.62029	7.2538	7.18814	6.31296	7.09024	7.45745	7.63164	7.14705	7.09114	6.93495	7.36669	7.60777	7.31843	6.94929	7.34147	7.25435	7.20413	7.04842	6.95026	6.0745	6.88936	6.44903	7.49812	7.32003	7.54631	7.52093	7.27825	7.47603	7.01478	6.92599	6.53173	7.0433	7.32123	6.83969	7.02217	7.29125	6.52849	6.37186	6.27753	7.18433
Lsat_1_v5_gn_0_11001	4.14122	3.33296	3.34452	3.90354	5.00111	4.41207	5.52275	2.47066	4.43856	2.71723	3.86811	2.87993	1.61369	3.75481	6.62259	4.00823	3.84478	0.690736	0.112743	2.17648	2.13134	2.72731	1.29301	3.37415	-1.48158	0.704063	3.22747	3.38605	2.80602	5.18654	3.45518	4.46025	3.86348	5.00058	3.65172	2.45148	3.55717	3.08402	4.23285	0.641195	1.58754	4.31654	4.10115	4.94743	2.51863	4.36532	4.83372	2.99666	1.17838
Lsat_1_v5_gn_0_11020	1.16478	0.119184	0.985268	-0.104318	0.990222	1.60801	0.81142	0.0979158	1.04431	-0.215188	0.820486	1.60874	0.867151	0.8595	1.37231	-0.246722	0.62323	0.182222	0.934645	0.357983	0.53135	0.43938	0.227576	0.863695	0.445095	0.704063	0.753995	0.96332	1.88944	1.15641	1.21222	0.469994	0.980489	0.751454	0.680863	0.76531	0.539163	2.06507	1.10754	1.39453	0.780499	-0.334871	0.439942	1.56495	1.4197	0.805376	0.971528	0.827376	1.25461
Lsat_1_v5_gn_0_11040	-0.120689	-0.0513999	-0.363992	-1.61445	-0.295505	-0.721253	0.108506	-0.165991	0.752781	0.124354	0.116941	0.251076	-0.000192184	-0.729359	-0.405761	-0.616614	-1.15648	0.182222	0.461547	-0.308195	-0.0451645	-0.667366	-1.12024	-0.263121	-0.887592	-1.00388	-0.103044	0.0941604	0.284996	0.384064	0.917379	-1.40642	-0.484159	-0.657976	0.200277	-0.0323704	-0.385959	0.921252	-0.40018	-0.204817	0.348119	-0.535349	0.116418	0.707909	1.01952	-0.357968	-0.00881098	0.0315199	-0.132167
Lsat_1_v5_gn_0_11100	0.993878	0.119184	0.186263	-1.61445	-1.01382	-1.11111	0.901295	-0.0280114	1.04431	-1.30664	0.391352	0.900238	0.69422	1.11813	0.610751	-0.419846	-1.90697	-1.57561	-0.670063	-0.050435	1.56215	0.339394	-2.50901	1.19498	0.12138	-1.25873	-0.85368	1.51146	0.0813218	-0.161097	1.74189	0.243099	-0.677978	-0.212882	1.40121	0.186804	0.212049	1.30244	-0.929807	0.316248	1.01695	0.268204	0.232509	0.648165	1.81085	-2.50901	-1.07943	-1.89045	0.721804
Lsat_1_v5_gn_0_11160	4.1565	4.40801	2.81371	2.97678	3.54593	2.69943	4.04787	4.62107	3.58484	3.32263	4.10558	4.52886	3.94703	4.15749	4.14136	4.78782	4.35497	3.92593	3.55147	3.9543	4.05321	4.05395	3.99608	4.48803	3.73443	4.40391	4.02597	3.99528	3.61911	3.873	3.65477	4.45142	4.4125	4.1172	3.51101	3.7104	3.72738	3.94036	4.0724	3.78935	4.1293	4.09998	3.45749	3.87647	3.73572	3.46705	3.57201	3.39516	4.14858
Lsat_1_v5_gn_0_11181	5.00916	4.07051	3.89225	4.20461	3.69592	3.90638	4.5213	4.41221	4.52813	4.31016	4.38234	4.44757	4.01349	4.24726	3.9211	3.94764	4.68614	4.3561	4.69603	4.43753	4.17259	4.10101	4.31746	4.42329	3.63293	3.14089	3.91051	4.44752	3.78819	4.05397	4.22326	4.29772	4.48967	4.14923	4.93303	4.7325	4.56619	4.83425	4.26867	4.04345	5.2914	5.00318	4.97468	4.09969	4.64004	3.67274	3.73029	4.52063	4.59233
Lsat_1_v5_gn_0_11320	1.03854	1.69974	1.55671	-0.104319	0.539926	0.811983	-0.434991	-0.028011	0.640859	0.629651	0.724568	0.251076	0.497701	1.20986	0.307397	0.174692	0.623229	-0.036815	0.876529	0.936295	1.11065	-0.148733	0.541223	0.576174	0.932562	0.904057	0.520709	0.935291	-0.0324228	-1.04788	-0.367308	1.17541	0.913233	1.25688	0.946739	1.125	0.884552	0.4017	0.290935	1.08799	1.17289	-0.158883	-0.00983773	-0.254472	-1.14111	0.0315328	-0.868802	-0.107737	0.357103
Lsat_1_v5_gn_0_11461	4.89992	4.64956	3.60909	3.97451	4.89148	4.03615	4.4707	4.91376	4.19283	4.05605	5.22192	4.82404	4.98645	4.87365	4.75543	4.95673	4.62873	5.17538	4.90254	5.22127	4.85698	4.90917	4.82402	4.88196	5.5675	4.58469	4.78113	4.48992	4.73579	5.01851	4.2363	4.7648	4.86812	4.51419	4.32874	4.89989	4.83665	4.81955	4.84288	4.75012	4.81383	5.07506	4.22545	4.34477	3.81378	4.87365	4.91777	5.11255	4.76506
Lsat_1_v5_gn_0_11501	6.44955	6.6825	6.49402	6.31937	6.64669	6.2095	7.01624	8.35492	5.77516	7.62029	7.68895	6.63546	7.24922	8.00856	5.57784	8.77606	7.40267	8.50248	7.50281	6.59323	6.86815	7.04054	8.5004	5.10707	9.05532	7.11936	5.96568	5.08615	7.55964	5.94176	5.3282	7.50934	7.07762	6.2564	6.75417	8.16863	8.33222	6.2049	6.37009	7.59281	6.86967	7.30349	6.55613	5.1682	5.52363	7.74444	7.09143	8.22289	6.53741
Lsat_1_v5_gn_0_11561	-0.703722	0.624187	0.186263	-0.359692	-0.118248	0.811982	-0.0509402	-0.90645	-0.558948	-0.660069	-0.953271	-0.960677	-0.157073	-0.291734	-0.23215	-0.616614	0.118278	0.182222	-0.359539	-1.02426	-0.451803	-0.473028	-0.731719	-0.346828	-0.66263	-0.0245516	0.642063	-0.0386378	-0.0324228	-0.337014	0.0456922	-1.16995	-0.0224897	0.559344	-0.169116	0.622282	0.722169	-0.418176	0.146676	-0.103836	-0.524056	0.139397	0.232509	0.520698	0.255851	-0.150113	-0.522071	-0.107737	0.211703
Lsat_1_v5_gn_0_11681	2.68644	2.37382	2.17162	1.09596	1.79815	1.67443	1.58293	1.37349	2.07061	1.54533	1.84138	1.19475	-0.333118	1.72711	1.52528	1.35518	1.06086	0.826951	1.9815	2.71686	2.79087	1.74568	1.72396	2.22804	2.35078	1.5858	1.98281	2.05837	1.01472	0.265852	1.21222	2.18366	2.04617	2.44459	3.02791	1.98029	2.42861	2.25012	1.18345	0.999976	1.34674	1.28609	0.621264	1.15691	1.26157	0.192844	-0.121037	0.827376	1.69849
Lsat_1_v5_gn_0_11721	5.31056	4.79268	5.15114	5.68612	5.45445	5.33601	5.11191	5.25865	5.61777	5.06332	5.14527	5.11038	5.71457	5.10629	5.146	4.78782	5.15977	5.10343	5.02797	5.04607	4.90744	4.87833	5.04513	5.03035	4.67424	4.98855	5.60053	5.4319	5.96461	5.59167	5.54485	4.64206	5.15322	5.2085	5.27486	5.17117	5.16769	5.01107	4.84288	5.25916	5.18065	5.13542	5.71083	5.55732	5.56371	5.61192	5.69278	5.92237	4.95409
Lsat_1_v5_gn_0_11741	5.21408	5.20246	5.57898	4.30702	5.76537	4.99631	5.82791	5.23828	5.66145	3.18436	2.78194	3.81141	4.98176	5.1033	5.4845	4.12316	5.34231	4.05639	3.48464	3.27132	3.93095	3.33234	2.83633	4.46366	2.77273	3.25431	4.66422	5.40658	4.63228	4.68593	5.76078	3.76699	3.04688	3.54896	5.35938	5.31183	4.33784	2.98314	2.49756	3.09462	3.60046	3.52238	4.77272	5.6873	5.77359	4.93196	4.04792	3.62148	5.62335
Lsat_1_v5_gn_0_11801	3.17064	3.02539	2.65748	3.13385	3.50591	2.66717	3.0914	3.69686	2.74765	3.10992	3.63737	3.64591	3.82649	3.34349	3.43211	3.14542	3.42343	3.52648	3.91821	3.66188	3.77244	3.77655	4.18834	3.43807	4.05254	3.76334	3.14774	3.43696	3.61911	3.69001	3.22346	3.45856	3.88118	3.04764	3.16988	3.39551	3.26441	3.26681	3.64569	3.77617	3.99989	3.56062	3.74822	3.33842	2.37153	3.93455	3.82376	3.70708	3.07092
Lsat_1_v5_gn_0_11880	-1.73261	-0.0405045	-1.6959	-1.61445	-2.50901	-1.64698	-0.0509402	-0.90645	-0.854605	-0.215188	-0.666451	-1.53639	-2.50901	-0.729359	-1.43936	-1.88374	-1.90697	-0.036815	-0.670063	-1.27695	-1.27325	-0.667366	-1.6536	-1.28423	-2.50901	-2.50901	-1.22609	-1.64568	-2.50901	-2.50901	-0.948204	-1.15275	-1.49239	-1.305	-1.43203	-0.606127	-0.211672	-0.418176	-1.70509	-2.06744	-2.50901	-1.84405	-0.891584	-1.18205	-1.4706	-0.88678	-1.62395	-1.45847	-1.74432
Lsat_1_v5_gn_0_11900	1.08186	2.40516	1.91979	2.40494	3.43663	3.06396	2.67354	2.32373	2.23381	1.54533	1.69721	1.4835	1.56429	2.2651	2.26573	2.62758	2.32118	1.82049	-0.104158	-0.050435	-0.451803	1.48993	1.95311	0.863695	1.49609	2.18139	0.242283	-0.632567	0.0813227	1.1564	0.546393	1.41236	0.768515	-0.212882	-0.823745	-0.606127	-0.211672	0.921252	0.942562	0.519852	0.975177	1.22392	0.994511	1.35676	-0.126102	1.07748	1.39527	0.748812	2.03745
Lsat_1_v5_gn_0_11921	4.7932	4.83356	5.01824	4.41302	4.47594	4.50626	4.74603	4.20355	4.51198	5.06821	4.63376	4.66968	3.09096	4.16896	4.28542	4.62463	4.92504	3.98537	3.75038	4.43188	4.4799	4.17492	4.35797	4.89113	4.64298	4.89377	4.3888	4.50192	3.10396	3.7352	3.31322	5.02211	5.21037	5.43671	5.10847	4.56549	4.73917	4.33771	3.95817	3.20699	4.41748	4.41721	4.43383	4.19624	4.69041	4.14639	3.11363	3.90119	5.23377
Lsat_1_v5_gn_0_1200	0.993878	0.513528	0.985268	0.752588	1.39265	1.38814	-0.230224	0.0979158	-0.558948	-0.660069	-0.666451	0.0300179	-0.53367	-0.568279	0.415759	-0.419846	0.706018	-0.036815	-0.226205	-0.050435	0.60846	0.781741	0.541223	1.25299	-1.48158	0.385272	-0.103044	1.03779	-0.606174	-1.04788	0.706402	0.322762	0.690321	0.83106	1.21214	0.831835	-0.385959	0.684739	0.422073	0.162564	0.532213	-0.00204825	-0.666901	-0.0427282	0.463828	-1.26011	-0.685045	-1.12717	0.610176
Lsat_1_v5_gn_0_12040	5.99391	5.39814	5.24563	3.36273	4.46718	3.50829	4.46334	3.9007	4.51198	3.59241	4.67925	4.91579	4.04032	4.3762	4.64288	3.68383	5.36159	4.5747	5.04786	4.71395	4.92639	5.61541	5.60031	6.12296	4.49327	5.2527	5.4214	5.2989	5.50507	5.34799	5.51273	5.04871	5.23468	4.96223	5.27728	5.19664	5.04853	3.9932	4.50107	5.65824	5.58297	5.60665	5.27728	5.70756	4.28036	5.27606	5.45417	4.97696	5.72063
Lsat_1_v5_gn_0_12221	7.422	7.96435	7.22793	7.28465	7.7253	7.31708	7.82384	7.84203	7.68175	7.30078	8.15633	7.72691	7.57335	7.87922	8.23571	8.30602	8.20694	7.37012	7.74078	8.1474	8.36682	8.07109	7.87938	7.99673	7.97103	7.84787	7.67957	7.64438	6.90121	7.5977	7.03961	8.057	7.7808	7.9551	7.66025	8.07903	8.12389	7.57221	7.51531	7.45115	7.72987	7.85816	7.39967	7.79196	6.88525	7.53241	6.87262	6.69	8.43451
Lsat_1_v5_gn_0_12340	7.10648	6.93415	6.81539	7.42302	7.67505	7.4745	6.621	7.23324	7.09431	5.91394	6.48685	6.49379	7.54339	6.95345	7.46377	7.07206	7.96156	7.72863	6.57729	6.88408	6.46489	7.99149	7.9104	7.9241	6.69752	7.08391	6.54053	6.6827	7.32079	7.2146	7.52945	6.83114	6.88702	6.49246	7.02962	7.14968	7.24882	6.43717	6.30785	6.50899	6.87961	6.65206	6.66474	6.94203	7.04346	8.07133	8.33143	8.0422	7.1398
Lsat_1_v5_gn_0_12400	1.03854	-0.0405045	0.694997	-0.104318	-0.295505	-0.161922	0.108505	-0.682809	-2.50901	1.29956	0.910422	-0.231151	-0.533669	1.25363	1.00697	-0.419846	-0.665301	-0.295163	1.14619	0.74555	0.53135	1.66536	1.01713	1.71186	0.445095	0.0893232	0.642062	-0.531234	-0.606174	-1.04788	-0.948205	0.243099	0.326711	0.0222023	1.32853	1.61512	1.09828	0.684739	0.756258	0.641195	1.34674	2.29495	-0.301282	-1.41711	0.557557	1.07748	0.449785	0.665723	1.58497
Lsat_1_v5_gn_0_12421	7.28622	7.90667	8.03407	7.43313	6.90572	7.69051	7.60474	6.96745	6.88149	8.47143	6.77118	6.59818	6.6139	7.79749	7.09246	6.8858	6.71397	7.54699	6.63539	7.00347	7.03456	8.37203	8.45027	7.43137	7.5368	5.32713	6.54053	5.71319	6.36582	6.28345	6.74813	7.13618	6.2122	6.53465	7.18629	7.40997	7.77811	6.65368	6.54215	6.6983	5.94938	7.41638	6.65307	5.97101	7.54617	7.16332	6.64815	7.19301	6.49287
Lsat_1_v5_gn_0_12501	-2.0692	-1.31012	-2.50901	0.617203	1.39265	0.0530623	-0.959908	0.097916	-0.104142	2.44179	2.27294	3.91206	-1.84321	-0.729359	-0.405761	-2.50901	-0.00801156	-0.295165	4.99421	4.46838	4.58381	4.17492	2.97322	4.23086	2.82937	2.97204	-0.557943	0.746401	-0.439977	-1.3921	0.366396	2.8938	2.25072	3.00712	0.0273707	0.695568	-1.86806	4.5815	3.4289	2.34551	2.82894	2.46586	-0.891585	0.520698	-0.126102	-1.26011	-0.685045	-1.12717	-0.340692
Lsat_1_v5_gn_0_12521	-2.50901	-2.50901	-1.75661	-2.50901	-2.50901	-2.50901	-2.50901	-2.50901	-1.72998	-1.30664	-1.31163	-0.740937	-1.84321	-1.36059	-1.43936	-2.50901	-2.50901	-1.57561	-1.61436	-2.50901	-2.50901	-1.90794	-1.6536	-1.45972	-1.15423	-1.25873	-2.50901	-2.50901	-2.50901	-2.50901	-2.50901	-2.50901	-2.50901	-2.50901	-2.50901	-2.50901	-2.50901	-1.11396	-0.40018	-2.50901	-2.50901	-2.50901	-2.50901	-2.50901	-2.50901	-2.50901	-1.62395	-1.89045	-2.50901
Lsat_1_v5_gn_0_1260	4.54881	4.39246	4.05765	4.40323	5.13396	4.72575	4.3641	4.68203	4.28879	4.18855	4.69198	4.98674	5.15892	4.82041	4.85021	5.1893	4.61424	5.01349	4.86567	4.71829	4.61216	4.77208	4.60553	4.89622	4.70483	4.75398	4.54514	4.83175	4.97165	5.04567	4.88548	4.6051	4.87164	4.65733	4.58455	4.77019	4.58231	5.26851	5.3548	4.76689	4.91671	4.56872	4.56696	4.96647	4.3076	4.62772	4.9837	4.91534	4.51685
Lsat_1_v5_gn_0_12601	3.93226	4.41572	4.84796	5.6432	5.68401	5.58079	4.79181	5.9245	5.77847	3.95335	2.49268	4.53413	4.73621	3.28141	5.04838	2.85364	5.50722	5.89411	6.6965	5.52337	5.67129	5.32646	4.66333	5.13819	3.75407	4.79232	4.98987	5.80325	5.36328	4.70876	6.51537	4.26737	4.54059	4.12353	5.32476	5.31764	3.4182	5.89359	4.80733	5.24726	5.3331	4.51131	3.86974	5.74012	5.98446	6.12815	6.19567	5.41564	5.25712
Lsat_1_v5_gn_0_12760	-2.50901	-2.50901	-2.50901	-2.50901	-0.732764	-2.50901	-2.50901	-2.50901	-2.50901	-2.50901	-0.427306	-0.226805	-0.766673	-1.36059	-0.598993	-0.419846	-1.15648	-0.295165	-2.50901	-2.50901	-2.50901	-2.50901	-2.50901	-2.16716	-0.468062	-0.787365	-2.50901	-2.50901	-1.26428	-2.50901	-1.93607	-0.788816	-1.16717	-1.05568	-2.50901	-2.50901	-2.50901	-0.418176	-1.29155	-0.198899	-0.924715	-1.84405	-2.50901	-2.50901	-2.50901	-2.50901	-2.50901	-2.50901	-2.50901
Lsat_1_v5_gn_0_12940	1.83063	3.02539	1.82503	1.45481	1.45002	1.91321	2.29674	2.21674	1.42829	2.24714	2.13049	2.3917	1.83813	1.87456	2.40371	2.53572	0.62323	1.45043	1.83661	1.66792	1.70944	1.82176	1.29301	2.25669	1.90028	1.89858	2.60713	2.87907	0.765253	3.18709	1.94809	2.85413	1.65144	2.24992	2.00136	1.68876	1.73126	2.33445	1.38981	1.5264	1.7696	1.3457	2.44472	2.32561	1.08394	1.234	1.62138	1.33732	2.79276
Lsat_1_v5_gn_0_1300	3.48492	3.04542	2.38595	2.03542	2.37352	2.7921	3.01292	2.72605	3.01789	2.71723	2.87423	2.58702	1.66146	2.92326	1.97828	3.03233	2.32118	3.23964	2.96308	3.05526	3.50641	3.09236	2.65283	3.49927	3.59981	1.54647	1.93611	2.59516	1.79256	2.13259	3.35004	3.74547	2.80859	3.07404	2.95735	2.57315	2.91564	3.17831	2.40546	2.56076	2.75681	2.8626	2.15218	2.8611	3.77528	2.66504	2.32501	2.51712	2.65891
Lsat_1_v5_gn_0_13100	-2.50901	-2.50901	-2.50901	-2.50901	-2.50901	-2.50901	-2.50901	-2.50901	-2.50901	-2.50901	-2.50901	-2.50901	-2.50901	-2.50901	-2.50901	-2.50901	-2.50901	-2.50901	-2.50901	-2.50901	-2.50901	-2.50901	-2.50901	-2.50901	-2.50901	-2.50901	-2.50901	-2.50901	-2.50901	-2.50901	-2.50901	-0.966832	0.219435	0.559344	-2.50901	-2.50901	-2.50901	-2.50901	-2.50901	-2.50901	-2.50901	-2.50901	-2.50901	-2.50901	-2.50901	-0.150113	0.857699	0.577554	-2.50901
Lsat_1_v5_gn_0_1320	2.22774	1.53954	2.13259	1.92509	2.00372	1.67443	1.41	1.15907	2.07061	1.42767	2.40257	2.3917	2.38511	2.30725	1.9425	0.990203	1.86107	0.690736	1.89632	1.66792	1.21296	1.85835	1.20678	1.88697	1.93511	2.10221	1.78619	2.1829	2.53366	1.83337	1.88258	1.76588	1.56644	2.3397	2.23802	1.9204	1.28439	1.1244	1.02741	2.57606	2.42574	2.46586	1.96346	2.05359	2.23635	1.50378	1.9616	2.10892	1.46175
Lsat_1_v5_gn_0_13201	6.07253	6.30248	6.56721	6.30567	5.85305	6.48173	6.29392	6.0408	6.37617	6.77098	6.474	5.98466	5.46489	6.27842	5.88393	6.0241	6.1745	5.88243	5.79424	6.28809	6.62075	5.80774	5.76401	5.84384	6.45512	6.03161	5.85078	5.75391	5.51016	5.842	5.74008	6.48877	6.1678	6.51905	6.31456	6.24902	6.47586	6.1536	5.83845	5.52858	6.03566	6.11478	5.99049	5.91032	6.29966	5.66412	5.32626	5.45946	6.39311
Lsat_1_v5_gn_0_13221	-0.210148	0.262945	0.331223	-0.670206	-1.01382	-0.161922	-0.434991	-1.49579	-1.72998	0.124354	-0.222222	0.144777	-1.84321	-1.11818	-1.87724	-1.44896	-1.15648	-0.610096	-0.104158	0.444274	0.53135	-0.301788	-1.6536	-0.184007	-2.50901	-2.50901	-1.72941	-0.531233	-1.01009	-1.3921	-0.948204	-0.238578	-0.313322	0.0222023	-0.999739	-1.01005	-0.814162	-2.50901	-0.929807	0.0791129	-0.649129	0.268204	-2.50901	-2.04729	-1.14111	-1.75344	-1.62395	-1.45891	-0.340692
Lsat_1_v5_gn_0_13280	4.64939	5.97197	5.35141	4.40277	4.70963	4.74906	5.11661	5.19666	4.30724	5.6831	5.19533	3.67484	4.3113	5.6267	5.33726	6.30365	5.22439	6.05535	4.14438	4.27	5.87227	5.7309	4.85978	3.26559	5.46695	3.3715	4.55255	3.13943	3.11735	4.13988	3.97856	4.95182	3.762	4.17322	4.14519	4.74883	5.64658	4.68148	4.25061	4.44728	3.62768	5.10124	4.07028	3.78927	4.89728	4.99896	3.50251	4.10417	3.9792
Lsat_1_v5_gn_0_13340	-1.73261	-0.425261	-1.26462	-1.06642	0.826561	-2.50901	-2.50901	-1.91522	-1.72998	-2.50901	-2.50901	-2.50901	-2.50901	-2.01785	-2.50901	-0.419846	-0.6653	-1.01354	-1.99342	-1.97328	-2.50901	-2.50901	-2.50901	-2.50901	-2.50901	-1.56847	-2.50901	-2.1674	-2.50901	-2.50901	-2.50901	-2.50901	-1.49239	-2.50901	-1.71103	-1.57302	-0.0561892	-1.11396	-1.7755	-2.50901	-2.50901	-2.50901	-2.50901	-1.69806	-2.50901	0.192844	-1.07943	-2.50901	-2.50901
Lsat_1_v5_gn_0_13361	-1.2286	-2.50901	-0.898411	-2.50901	-0.497632	-1.64698	-1.79345	-2.50901	-1.72998	-2.50901	-1.78951	-2.50901	-2.50901	-1.65211	-2.50901	-2.50901	-1.15648	-2.50901	-2.50901	-1.97328	-0.804834	-1.48492	-1.6536	-2.16716	-1.9057	-2.50901	-1.72941	-2.1674	-1.96642	-1.84506	-2.50901	-1.40642	-1.49239	-1.305	-1.71103	-1.26425	-0.814162	-2.50901	-2.50901	-2.06744	-2.09897	-2.50901	-1.90772	-2.04729	-2.50901	-1.75344	-1.99965	-1.12717	-1.24718
Lsat_1_v5_gn_0_1340	5.90776	6.12801	6.43107	6.70468	6.2381	6.60393	6.16377	6.37834	6.33854	6.31279	6.38856	5.96136	6.52632	6.08151	6.14832	6.25046	6.5231	6.2856	6.30862	6.05085	6.16968	6.2529	6.04129	6.06544	6.07852	6.37819	6.28505	6.32046	6.64439	6.31728	6.68948	5.76192	5.82542	6.14252	5.99607	6.19634	6.00551	6.11239	6.36602	6.30603	6.07086	6.02191	6.27908	6.56274	6.35456	6.95554	6.68616	6.46889	6.23746
Lsat_1_v5_gn_0_13400	1.03854	1.97499	1.43365	0.617203	1.27057	1.12863	0.81142	-0.0280111	-0.558947	2.02206	-0.0426968	-0.381912	-0.333117	-0.291733	0.307397	1.40795	0.858576	0.182221	-0.226205	0.357983	1.16272	1.23559	1.66049	0.216717	1.34887	-1.00388	-0.103044	-0.184911	0.0813222	1.50844	0.850424	0.992636	-0.0224897	0.401524	0.116412	-0.439928	-0.0561892	-1.11396	0.756258	-0.00946365	-0.524057	1.15894	-0.47254	-0.254472	0.363584	1.30632	-0.121038	0.383194	-0.87814
Lsat_1_v5_gn_0_13420	-0.703722	-0.220094	-1.75661	-0.104318	-1.36322	0.240126	-0.959909	-0.682809	-1.72998	-0.660069	-1.31163	-0.0946645	-0.000192184	-0.910712	-0.831912	-1.11532	-1.48347	-0.610096	-0.670063	-1.02426	-1.58045	-1.90794	-1.6536	-1.28442	-0.468062	-0.283428	-0.312638	-1.65981	-1.26428	-1.04788	-1.52709	-0.966832	-0.677978	-0.0905569	-1.71103	-1.9664	-1.08782	-0.418176	-0.929807	-0.00946375	-0.649129	-0.535349	-0.666901	-2.04729	-0.647086	-0.600894	-0.685045	-1.89045	-1.24718
Lsat_1_v5_gn_0_1360	2.42567	3.90404	2.93211	4.50219	4.93232	4.65349	2.39283	2.97614	2.27189	2.02206	2.65759	2.11032	3.72898	2.67228	1.74892	3.81662	3.99228	3.4859	0.686659	1.70335	1.52285	3.87804	2.28312	1.55926	2.45044	2.15548	2.02805	0.970273	3.2078	3.46707	4.26228	1.90179	1.65145	1.65685	-0.0675297	0.622282	2.07196	1.85273	3.44441	1.91125	1.34674	2.26439	1.78483	2.95038	4.14348	5.69509	4.71207	3.64336	2.23853
Lsat_1_v5_gn_0_13600	1.08186	2.09032	2.09246	-0.670206	1.20542	-0.414649	1.46998	-0.318575	-1.22689	-0.660069	-0.953271	-0.960677	1.226	1.90232	1.31749	-0.616614	0.234397	-1.57561	-1.01904	0.875474	0.173613	-0.148733	-1.12024	0.216717	-1.15423	-0.0245516	-1.72941	-0.859464	-0.0324228	-1.04788	1.58599	-2.50901	-2.50901	-2.50901	-0.999739	-2.50901	-2.50901	0.4017	0.422073	-0.204817	0.281136	-1.84405	-0.301282	0.820451	2.99137	0.701934	0.526291	-0.857627	0.922074
Lsat_1_v5_gn_0_1380	5.51008	5.9214	5.33001	7.41411	6.73445	7.09863	5.28885	5.08322	4.79947	5.67021	5.25663	4.21756	5.57811	4.48578	5.05678	6.38487	5.27272	6.49182	4.99421	5.64451	6.19646	6.04247	5.53987	4.81131	5.76674	4.2654	5.45905	4.03283	4.6782	5.54167	4.46611	5.28335	5.30196	5.07109	3.83342	4.71838	5.13982	5.55877	5.79374	4.67395	4.07101	5.44232	3.93116	4.41815	4.33433	6.67396	6.14652	5.8746	4.26373
Lsat_1_v5_gn_0_13881	4.0891	3.65312	3.5948	3.48444	3.2714	3.52639	3.38417	2.68651	3.71491	4.13325	2.98187	3.68436	2.13739	3.7395	3.55568	2.83449	2.74974	2.21748	3.36293	3.47978	3.358	3.16718	3.27814	3.4751	3.21671	3.15318	3.50851	4.04519	2.27138	3.15419	3.24968	3.75986	3.9666	4.46517	4.06916	3.24496	3.80042	3.22324	3.29841	2.56076	3.66756	3.64608	3.57211	3.68907	4.23143	2.69229	2.54323	2.90905	2.63058
Lsat_1_v5_gn_0_13960	-0.318626	0.262945	0.331223	-2.50901	-2.50901	-2.50901	-2.50901	-2.50901	-2.50901	1.54533	0.820486	0.833367	0.497701	0.395791	0.935959	0.399808	1.4452	-0.036815	-2.50901	-2.50901	-2.50901	-0.0103697	-0.425935	0.328871	-0.00496455	0.553455	-2.50901	-2.50901	-2.50901	-2.50901	-2.50901	-2.50901	-1.91295	-2.50901	0.494108	0.463497	0.329523	0.4017	0.290936	-2.50901	-2.50901	-2.50901	-2.50901	-2.50901	-2.50901	-2.50901	-2.50901	-2.50901	-2.50901
Lsat_1_v5_gn_0_13981	-2.50901	-2.50901	-2.50901	-2.50901	-2.50901	-2.50901	-2.50901	-2.50901	-2.50901	2.31498	0.260661	0.68954	-2.50901	-2.50901	-2.50901	1.35518	0.929203	1.17211	-2.50901	-2.50901	-2.50901	-2.50901	-2.50901	-2.50901	1.18492	1.54647	-2.50901	-2.50901	-2.50901	-2.50901	-2.50901	-2.50901	-1.91295	-2.50901	2.23801	2.53372	2.48034	-2.50901	-2.50901	-2.06744	-2.50901	-2.50901	-2.50901	-2.04729	-2.50901	-2.50901	-2.50901	-2.50901	-0.584533
Lsat_1_v5_gn_0_141	0.0735404	-0.0405045	0.694997	-1.06642	-1.36322	-1.11111	-1.79345	-0.90645	-0.558948	0.399013	-0.953271	-1.53639	-1.84321	-1.11818	-0.603158	0.766002	-0.00801156	-1.01354	0.87653	-0.308195	0.173613	-0.667366	0.227576	-0.987132	-0.468062	0.194864	-0.103044	0.705461	-1.57305	-2.50901	-1.52709	0.322762	-0.0224897	0.0222023	-1.20022	0.186804	-1.42582	-1.11396	0.542276	-0.430829	-0.302384	-0.768251	-1.15783	-2.50901	-1.89832	-2.50901	-1.62395	-0.857627	0.489182
Lsat_1_v5_gn_0_14320	5.18458	5.63131	5.54222	5.95185	5.92563	5.90512	5.18531	5.79335	5.50242	6.05454	5.99008	5.34881	6.17372	6.09511	5.46886	5.92349	5.8176	5.86671	5.39178	5.57926	5.57612	5.61006	5.81954	5.18551	6.17455	5.9416	5.7156	5.3143	6.11179	5.9915	5.84703	5.69239	5.73824	5.84199	5.03614	5.4185	5.57404	5.85842	5.92393	5.88709	5.58644	5.66339	5.84076	5.61502	5.36739	5.83917	5.85174	5.81801	5.64121
Lsat_1_v5_gn_0_14341	-1.03282	-2.50901	-0.606596	0.301086	0.641931	0.0530623	-1.79345	-0.90645	-1.72998	-0.215188	1.15081	0.350078	-0.53367	0.315468	-1.1039	0.0474245	-0.00801156	-1.57561	-1.31445	0.745553	-0.1684	-0.301788	1.01713	-0.53039	1.29626	1.37742	1.28797	0.575177	0.831778	2.19861	-0.727553	-0.630373	0.103538	-1.05568	-1.43314	-1.26425	-1.42582	-1.11396	-0.929807	0.999976	0.281136	0.139397	2.18136	-1.18205	-1.89832	-0.150113	0.283408	0.748812	-0.878141
Lsat_1_v5_gn_0_1441	-2.0692	-2.50901	-1.26462	-2.50901	-2.50901	-2.50901	-2.50901	-1.49579	-1.72998	-1.30664	-1.78951	-0.550285	-2.50901	-0.42339	-1.43936	-2.50901	-0.890088	-1.57561	-1.06629	-1.97328	-1.27325	-1.15822	-2.50901	-2.50901	-1.48158	-1.25873	-1.22609	-1.4603	-1.26428	-2.50901	-0.367308	-2.04176	-1.91295	-1.98836	-2.50901	-2.50901	-2.50901	-0.418176	-1.7755	-1.72982	-1.29807	-1.39061	-0.891584	-2.04729	-1.4706	-1.75344	-2.50901	-1.89045	-2.50901
Lsat_1_v5_gn_0_14480	3.76957	3.33296	2.9321	3.445	3.50591	3.39467	3.70436	3.25829	3.55428	3.07121	3.08204	3.65562	3.5246	3.51514	3.78513	2.99831	1.12244	3.66016	4.04234	3.75768	3.695	2.94705	2.77772	3.73127	3.33879	3.55117	3.71625	3.99511	3.64709	3.77902	3.49955	3.64832	3.61101	3.46168	3.77308	3.04915	3.24958	4.0934	3.4289	3.21679	3.77493	3.72675	3.8517	3.54089	3.32034	3.24585	3.67206	3.91024	1.58497
Lsat_1_v5_gn_0_14521	0.449297	0.39367	-0.898411	-0.359692	-0.118248	-0.721253	0.715571	-0.489228	0.752781	-0.215188	-0.222222	-0.381911	-1.84321	-1.36059	-0.0772051	-1.11532	-0.6653	-0.295165	-0.226205	-0.308195	1.16272	-1.15822	-0.425935	0.529989	-0.143445	-1.96341	-1.22609	-0.632567	-2.50901	-0.00431662	-0.948204	0.158779	-0.484159	-1.60659	0.426069	-0.793997	-0.814162	-2.50901	-1.29155	-1.02853	-0.11028	0.386447	-0.891584	-0.644964	0.463828	-1.75344	-1.99965	-1.89045	-0.132167
Lsat_1_v5_gn_0_14541	3.3171	3.461	3.95758	4.01824	3.42216	3.97746	3.16606	3.56219	3.77092	4.21683	3.55732	3.20636	3.53803	3.38834	3.68171	3.17833	3.49693	3.40393	3.94244	3.45877	3.7224	3.44607	3.28059	3.5575	3.20416	3.5922	3.82799	3.70166	3.77901	3.91015	4.0248	3.17445	3.11026	3.57963	3.76703	3.44708	3.47987	3.8607	3.45314	3.65091	3.60865	3.07419	3.58492	3.9368	4.66022	3.05354	3.12185	3.21169	3.47337
Lsat_1_v5_gn_0_14580	7.63966	7.20732	7.42859	6.89946	6.62972	6.91844	7.58199	7.07665	7.69757	7.04765	7.18	7.13273	7.4221	7.54957	7.30376	7.17745	7.06313	6.30323	7.24449	7.59723	7.69433	7.30918	7.4943	8.01178	7.19452	7.07357	7.085	7.5969	7.32657	7.23441	7.49698	7.41933	7.04362	7.24169	7.34268	6.68326	6.96319	6.71001	6.33098	7.56624	7.64956	7.49499	7.41434	7.48661	7.64223	6.33677	6.69136	7.32326	7.34877
Lsat_1_v5_gn_0_14601	6.30165	6.58838	5.85559	6.33833	6.416	6.16687	6.09877	6.25026	5.85884	6.04957	6.53889	6.08861	6.50847	6.53272	6.37497	6.87763	6.235	6.92081	6.3744	6.24065	6.32482	6.62083	6.54156	6.07049	6.84789	6.29162	6.27804	6.03982	6.77058	6.52132	6.04715	6.23833	6.11827	5.99144	5.9392	6.24445	6.50893	6.22713	6.62106	6.61186	6.18404	6.38361	6.25354	5.90075	5.65136	6.59857	6.69344	6.59214	5.94426
Lsat_1_v5_gn_0_14641	2.4914	2.17002	2.57252	2.52594	2.61841	2.06948	2.26323	2.909	2.66423	2.24714	2.52151	3.02183	2.52079	2.24356	3.1789	2.38593	2.84415	2.64364	3.24156	2.6458	1.90552	2.70739	2.05535	3.02873	2.45044	2.79873	2.6939	2.9421	2.38651	3.08605	2.74095	2.50723	2.63161	2.7531	2.92074	2.3186	2.60208	1.85273	2.71779	2.21476	2.89763	2.46586	2.78609	2.6024	2.17851	2.52052	2.64967	2.4442	3.07092
Lsat_1_v5_gn_0_14661	4.98511	5.30154	6.21218	5.62567	5.21481	5.94938	5.52982	5.22454	5.73143	6.04458	5.54688	4.91579	4.5772	5.07003	5.39466	5.16651	5.59673	4.77326	5.0577	5.31013	5.63489	5.39031	5.14125	5.38356	5.13751	5.47588	5.26958	5.11964	4.56053	5.20272	4.86844	5.48511	5.21387	5.76306	5.87369	5.57234	5.71835	5.049	4.52315	4.79658	5.08325	5.26456	5.16122	5.47804	5.75392	5.02062	4.57471	4.2539	5.54963
Lsat_1_v5_gn_0_14680	3.5247	3.41221	4.08346	3.40446	3.08476	3.64708	3.82036	3.64622	3.89646	3.86558	3.33033	3.91206	3.6483	3.48791	3.82989	3.78704	3.48334	3.35681	3.71765	3.61615	3.86962	3.81244	3.59907	4.12997	3.13668	3.8866	3.42642	4.04929	3.02085	3.29666	3.9707	3.69397	3.72326	3.97735	4.05796	3.72797	3.62768	3.13193	3.13596	3.48341	3.67737	3.84507	3.42125	3.90106	3.96255	3.38593	3.24394	3.20227	4.11319
Lsat_1_v5_gn_0_14701	4.06502	4.10325	2.516	2.60344	2.97316	2.09101	3.33825	3.67982	3.59982	1.49531	3.05588	3.32731	3.09987	4.14265	4.02464	3.25004	2.71771	3.3684	3.49377	4.12086	3.37161	3.64396	3.86313	3.72817	4.60826	3.98019	4.01715	3.75103	3.44914	3.53621	3.08376	4.33925	4.23842	3.96226	3.20042	3.36524	3.25149	3.65138	2.29407	3.79728	3.58504	3.41448	4.02865	3.46002	3.21312	2.60584	3.1812	3.30331	3.72407
Lsat_1_v5_gn_0_14720	-1.73261	-1.78846	-1.75661	-2.50901	-2.50901	-2.50901	-1.79345	-2.50901	-1.72998	-2.50901	-1.31163	-1.22001	-1.84321	-1.65211	-1.87724	-1.11532	-1.48347	-1.57561	-2.50901	-1.02426	-2.50901	-1.48492	-1.6536	-1.28442	-1.9057	-2.50901	-1.72941	-1.89139	-1.26428	-1.84506	-2.50901	-2.50901	-2.50901	-1.98836	-0.823745	-1.57302	-1.86806	-2.50901	-2.50901	-2.06744	-2.09897	-2.50901	-2.50901	-0.979985	-1.89832	-2.50901	-2.50901	-2.50901	-1.74432
Lsat_1_v5_gn_0_14741	0.547056	-0.523941	0.390059	-1.98867	-1.81731	-0.577273	-0.435348	-0.514177	-0.37253	-1.82288	-1.24689	-0.415005	0.496077	0.391342	-0.895762	-0.0213217	-1.29522	-0.606089	-0.0195662	-0.443974	0.350089	-0.294104	0.139536	0.182311	-0.186848	-1.38948	-0.515655	0.283665	-1.35326	-1.87056	-0.77714	-0.765841	0.223471	-0.27035	-0.381365	-1.18454	-0.353914	-0.10098	-1.37707	-1.44726	-1.32749	-0.264828	-0.202793	-0.646414	-1.64719	-1.69075	-1.84844	-1.52798	-0.145701
Lsat_1_v5_gn_0_14761	3.83433	4.04	3.90386	4.29598	3.98494	4.39247	4.14244	3.68687	3.83421	4.39074	3.73905	3.77624	3.90796	3.97996	3.92921	3.9382	3.84478	4.04246	3.96776	3.79099	3.93095	3.81429	3.7891	3.71072	3.9284	3.81392	3.96912	3.72505	3.69255	3.88307	3.95485	3.82286	4.09354	4.23887	3.85945	4.0548	3.84056	4.01891	4.24176	3.72217	3.88617	4.26344	4.13138	3.98911	4.21714	4.14639	4.09891	4.45288	3.78724
Lsat_1_v5_gn_0_14781	5.02172	5.03228	4.58427	4.88771	5.07135	4.60323	4.89387	4.8747	4.9828	4.60915	4.72953	5.12945	4.87437	5.08827	5.15776	4.99172	4.27588	4.83919	5.19481	4.92749	4.92639	4.80993	4.78735	5.01156	5.19971	4.92094	4.8583	5.04777	5.04709	5.08983	5.10942	4.73963	4.85025	4.97279	5.21059	5.12549	4.97831	5.02383	5.04971	5.0228	5.11003	5.12695	4.85653	4.96895	4.819	4.592	4.94241	4.78361	4.69155
Lsat_1_v5_gn_0_14820	5.27568	5.21099	5.0989	5.45591	5.47399	5.40826	5.34301	5.57684	5.36471	5.45533	5.59837	5.35461	5.38513	5.22315	5.58551	5.20895	5.54312	5.27888	5.52359	5.61597	5.4566	5.33915	5.50534	5.44458	5.37233	5.67594	5.52642	5.61694	5.0621	5.50346	5.18139	5.47278	5.6049	5.71476	5.42725	5.437	5.48253	5.3476	5.47594	5.23659	5.57286	5.4262	5.5102	5.45924	5.18413	5.09068	5.21127	5.13762	5.61853
Lsat_1_v5_gn_0_14841	2.02383	2.40769	2.96597	2.87113	2.47054	2.47775	2.41565	2.73367	1.97274	2.80604	2.70975	2.778	2.1394	1.88044	2.53832	1.98702	2.52658	2.65041	2.48354	2.82384	2.51456	1.99918	2.0424	2.23677	2.39609	2.6585	2.72988	2.49219	2.16419	2.37626	2.653	2.5186	2.46399	2.83901	2.56543	2.43271	2.68806	2.51979	2.56181	2.12297	2.27551	2.37423	2.8456	2.7618	2.40193	1.65776	2.17438	1.65214	2.72311
Lsat_1_v5_gn_0_14861	3.64512	2.27551	3.08306	0.467785	0.64193	1.12863	3.05269	0.974365	1.67554	0.629651	1.41941	1.52647	0.270127	0.315468	1.26051	2.69283	3.09516	0.540306	0.387014	2.15105	1.16272	3.27936	1.66049	3.83938	1.93511	1.13376	1.28797	1.2801	-1.57305	-1.04788	-0.536215	1.51768	0.690321	1.62149	4.22745	2.40853	2.62524	0.921251	0.542276	0.856984	2.0567	2.3542	-0.666901	0.38087	0.806951	0.701933	0.598942	-1.45891	2.03745
Lsat_1_v5_gn_0_14901	-1.45988	-0.951505	-1.75661	-2.50901	-1.82524	-1.64698	-1.3173	-1.91522	-0.558948	-1.30664	-0.953271	-1.94225	-1.84321	-2.01785	-0.831912	-0.844523	-0.6653	-1.01354	-2.50901	-2.50901	-1.58045	-0.667366	-2.50901	-2.16716	-1.15423	-2.50901	-2.50901	-1.89139	-1.57305	-1.04788	-2.50901	-1.68939	-1.91295	-1.98836	-2.05554	-1.9664	-2.50901	-1.11396	-2.50901	-1.72982	-1.29807	-1.84405	-0.666901	-0.979985	-1.14111	-1.75344	-2.50901	-2.50901	-2.50901
Lsat_1_v5_gn_0_15001	1.79214	1.59494	1.77521	1.53213	1.92498	1.38814	0.81142	1.21574	2.03432	2.90505	3.12324	1.83069	1.17531	2.10706	1.37231	2.76735	2.00559	1.27097	1.68083	2.76795	4.17977	2.31842	2.15081	1.53608	3.08334	1.50602	1.73255	1.67708	1.01472	0.616127	1.04836	2.03056	1.6129	1.96966	1.99045	1.62159	2.92364	2.41411	2.00628	1.89187	1.95293	1.85908	0.53345	1.47259	2.39911	1.234	0.378492	1.04026	1.25461
Lsat_1_v5_gn_0_15021	3.1528	3.40988	3.74258	3.34141	3.2714	3.62136	2.7481	2.76455	3.25113	3.56481	4.1936	2.7158	2.80224	3.05278	3.21854	4.28384	3.10506	3.16448	3.27137	3.90629	5.451	3.65716	3.04024	2.81985	4.22606	3.60002	3.30303	2.95594	2.5924	3.04919	2.42027	3.68802	3.60297	3.69776	2.91434	3.10366	3.08054	4.71332	4.12234	3.12569	3.21505	3.16848	2.53793	3.53654	4.03762	3.34007	2.99676	2.84153	3.50465
Lsat_1_v5_gn_0_15161	3.32521	3.42985	3.78509	3.38375	3.75387	3.36564	2.00397	2.70642	3.27439	2.81419	3.66743	1.7003	2.48895	2.53714	2.27688	3.89135	3.66138	3.31107	2.37119	3.12774	4.43699	3.22419	2.25646	2.1902	3.424	2.54296	3.01922	2.57294	2.51353	2.51253	2.39739	2.48318	2.49286	2.60427	2.73611	2.77015	3.08014	3.57482	3.45837	2.66232	2.36627	2.51187	2.9306	3.17125	3.85522	3.53943	3.39379	3.1212	3.23043
Lsat_1_v5_gn_0_15201	2.61451	2.20605	2.73771	2.08758	0.990222	1.9672	1.68769	2.13095	2.90129	1.93849	1.41941	2.56658	2.03231	1.98254	2.75264	2.09551	2.15431	1.82049	2.89152	1.98824	1.74403	1.99606	1.37438	2.94321	1.79045	2.4607	2.11447	2.72373	1.79256	1.83337	2.58494	2.24629	2.42983	1.96966	2.72226	2.38657	2.10529	1.9628	2.63909	1.64722	2.57302	2.51861	2.12239	2.83454	2.65211	1.44092	1.87648	1.83241	2.5722
Lsat_1_v5_gn_0_15220	1.58178	1.48192	1.43365	1.19438	1.6096	1.12863	1.68769	1.6451	1.04431	1.29956	1.41941	1.24707	1.51313	1.25363	1.37231	1.92496	0.929203	1.88434	1.56947	0.675924	1.3085	1.23559	1.11507	1.13453	1.39963	1.1859	1.83792	1.25195	1.45544	1.7912	1.41117	1.58384	1.42874	1.34623	1.21214	1.32301	1.22498	1.4609	1.62579	1.42865	1.37913	1.15894	1.66597	1.35676	1.14561	2.29026	1.9616	2.01134	1.69849
Lsat_1_v5_gn_0_15241	7.22474	7.22499	6.46878	6.98975	7.11086	6.91163	7.04364	6.87921	7.01796	7.13001	7.29508	7.00467	6.93622	7.14501	7.09042	7.06488	7.05134	7.35753	6.82017	7.1543	7.15352	7.02955	6.85676	6.67722	7.27744	6.56203	6.9387	6.96551	6.91853	7.3515	6.82098	6.89199	6.66735	6.65867	6.77226	7.00762	7.25162	6.80174	7.1352	6.92134	7.00814	7.34241	7.06291	6.79827	6.54681	7.24608	7.02789	7.19486	6.87133
Lsat_1_v5_gn_0_15420	7.37522	7.47709	8.05052	6.72951	6.87462	7.23142	7.55974	6.96228	7.58689	7.67133	7.24842	7.04771	6.02644	7.41489	7.28602	7.06283	6.95676	6.38142	6.82305	7.46994	7.78484	7.00529	6.57206	7.17137	6.99544	7.23461	6.84858	7.20462	5.82312	6.35577	6.89032	7.42103	7.29548	7.67207	7.71563	7.35841	7.18498	6.8984	6.49265	6.45932	7.06026	6.93033	6.77963	7.0148	7.73166	6.46276	5.76954	5.63354	7.11573
Lsat_1_v5_gn_0_15441	0.156929	0.262945	0.462939	1.98131	0.641931	1.38814	0.612899	0.320931	1.21035	1.84978	1.41941	0.44272	1.28818	-0.0597686	0.307397	0.500432	1.53852	1.17211	0.686659	0.602764	0.271701	1.05824	-0.173765	0.529989	0.538651	0.553455	1.3605	0.481289	1.36848	1.40036	0.981364	0.469994	0.690321	0.949863	1.25199	0.377031	0.884553	1.1244	-0.40018	1.17095	-0.11028	0.139397	1.39411	0.873593	1.36889	0.701934	0.283408	0.483644	0.721804
Lsat_1_v5_gn_0_15460	3.02878	2.77949	3.88049	3.54165	3.1041	3.28791	3.33663	2.66375	3.1019	3.31414	2.82882	3.29464	3.09978	2.81057	2.92756	2.5327	3.33285	2.70209	3.05765	3.13526	2.96223	2.74695	3.09432	3.16844	2.54367	3.60002	3.14773	3.48893	3.16495	3.48265	3.60522	3.0887	2.82395	3.12543	3.7649	2.55327	3.10878	2.75738	2.83717	3.22204	3.61044	3.36833	3.19462	3.73563	3.72566	2.45084	2.79592	3.18745	3.12742
Lsat_1_v5_gn_0_15481	-0.948795	-1.67309	-1.75661	-1.06642	-1.03712	-1.01469	-2.50901	-1.45056	-1.16914	-0.532107	-2.50901	-2.50901	-0.901127	-2.01785	-2.50901	-1.82057	-1.42	-2.07745	-1.99342	-2.50901	-1.97128	-2.50901	-1.55188	-1.80945	-1.9057	-2.50901	-2.50869	-1.05155	-0.542184	0.764038	-0.221135	-2.50901	-1.83422	-2.50901	-1.65356	-2.49903	-2.50901	-2.50901	-1.70539	-1.13198	0.101934	-1.27347	-0.278171	-1.05451	-1.4706	-0.539465	-2.50901	-2.50901	-0.515304
Lsat_1_v5_gn_0_15540	-1.57063	-1.54188	-0.146108	-1.54999	-2.50901	-2.50901	-1.98783	-0.574356	-2.50901	-0.907801	-2.09307	-1.90143	-1.46213	-2.50901	-2.50797	-2.50899	-2.50901	-2.50901	-1.25052	-2.50901	-2.50901	-2.11395	-1.71166	-2.33304	-2.50901	-2.50901	-1.00702	-2.04575	-2.50901	-2.50901	-2.50901	-1.96486	-2.50901	-2.05015	-1.28285	-2.50901	-2.50901	-2.50901	-2.50901	-2.43596	-2.50901	-0.871001	-2.50901	-2.28615	0.918245	-1.13335	-1.70011	-1.18181	0.603434
Lsat_1_v5_gn_0_15580	-1.16271	-2.50901	-2.50901	-2.15977	-1.17065	-1.68115	-0.262087	-0.77069	-1.57266	-2.50901	0.63303	-0.484984	-2.30406	-2.50901	-2.50901	-2.50901	-2.50901	-1.84651	-0.83504	-0.425377	-2.50901	0.892484	-0.223389	-1.38524	0.446219	-0.734561	-0.928956	-2.30514	-1.06603	-2.50901	-2.50901	-0.321849	-1.36224	0.471115	-2.50901	-1.29488	-2.50898	-2.509	0.790219	0.934734	-2.13218	-2.50901	-1.03749	-2.29396	-2.50901	0.438739	0.207541	0.434513	-2.50901
Lsat_1_v5_gn_0_15700	-2.50901	-2.50901	-2.50901	-2.50901	-2.50901	-2.50901	0.901295	-0.165991	1.21035	-2.50901	-2.50901	-2.50901	-2.50901	-2.50901	-2.50901	0.174692	1.1815	0.690736	1.04622	0.875474	0.0683683	-2.50901	-2.50901	-1.891	-2.50901	-2.50901	1.67683	0.786208	0.69551	0.59488	1.41117	-2.50901	-2.50901	-2.50901	-2.50901	-2.50901	-2.50901	-2.50901	-2.50901	-2.50901	-2.50901	-2.50901	1.05883	1.28011	0.463828	-2.50901	-2.50901	-2.50901	-2.50901
Lsat_1_v5_gn_0_1580	-0.701701	0.156631	-0.363992	-1.06642	0.181856	0.688843	0.108506	-0.155842	-0.748804	-2.50901	-0.0264066	0.283763	-0.53367	-0.42339	0.0627008	-0.18949	-0.470862	-1.01354	0.0083649	0.102573	-0.556451	-0.667366	0.0408164	-0.534583	-0.66263	0.538291	0.242283	0.380862	-0.274516	0.59488	-0.503655	0.00843074	0.254414	0.631808	0.559083	-0.000703382	-0.385959	1.18026	-0.0136275	-0.142224	0.0380289	-0.158883	-0.846749	0.141879	-0.137181	0.337919	0.368993	-0.693169	0.489182
Lsat_1_v5_gn_0_15880	4.76563	5.07674	4.50882	5.4325	5.93762	5.4275	4.90948	5.2946	4.97079	4.83764	5.03463	4.87064	5.54639	5.06687	5.18023	5.12771	3.85389	5.36525	5.13963	4.87306	4.74984	5.25915	4.83843	4.68835	5.03288	5.6828	5.33808	5.00165	5.57926	6.00005	5.6218	4.68115	4.72415	4.44442	4.64889	4.85463	5.11821	5.049	4.94853	4.76575	4.90012	4.66059	5.22552	5.32779	4.99571	5.79467	6.00162	5.38288	4.85285
Lsat_1_v5_gn_0_15901	1.65186	1.59494	0.81459	1.80561	2.12272	1.7741	0.728585	1.11216	0.530126	1.1105	0.391352	1.29755	0.874113	0.743458	0.628335	0.990203	0.341861	1.62487	1.33973	0.828967	0.0833768	1.35022	0.0408164	1.27657	0.237544	1.13376	0.867984	0.627455	1.41791	1.92655	0.990053	1.60925	1.64583	1.35193	0.283357	1.34566	0.832537	0.921252	1.64037	1.18458	1.37851	1.21317	0.707721	1.54953	0.285825	2.15502	1.9339	0.84171	-0.316931
Lsat_1_v5_gn_0_15921	5.43062	6.40073	5.20857	5.36013	5.66596	5.44468	5.56421	5.54235	4.74637	6.03957	5.55387	5.18078	4.98645	5.49614	5.42739	6.34652	5.51871	6.27968	5.05115	4.88955	5.16205	6.09898	5.76778	4.96459	5.95881	4.82557	5.27428	4.4533	4.65082	5.41895	4.84714	5.44784	5.00766	4.95869	4.74993	5.31474	5.85198	5.38184	5.6804	4.67395	5.08325	5.69524	4.99447	4.59864	4.49102	6.0928	5.59403	5.7641	4.91352
Lsat_1_v5_gn_0_15960	-1.45988	-0.425261	-0.898411	-0.670206	-1.36322	-0.161922	-1.3173	-2.50901	-0.854605	0.124354	-0.666451	-0.960677	-1.3894	-2.01785	-1.43936	-0.844523	0.441873	-1.57561	-1.61436	-1.97328	-2.50901	-1.15822	-2.50901	-1.6593	0.12138	-1.56847	-1.22609	-1.65981	-1.26428	-2.50901	-0.536215	-1.40642	-1.49239	-2.50901	-2.05554	-1.26425	-0.0561892	-1.11396	-2.50901	-2.06744	-2.09897	-2.50901	-0.666901	-0.979985	-0.451766	-1.26011	-0.375653	-1.45891	-0.584533
Lsat_1_v5_gn_0_15981	-1.45988	-1.31012	-2.50901	-0.104318	-0.118248	0.405696	-0.0509402	-1.17123	0.24113	-2.50901	-2.50901	-2.50901	-2.50901	-2.50901	-1.87724	-2.50901	-1.90697	-2.50901	-1.99342	-1.97328	-2.50901	0.532882	0.227576	-0.631745	-1.9057	-2.50901	-1.22609	-0.0386378	-2.50901	-1.84506	-1.52709	-2.50901	-0.484159	-2.50901	-1.43314	-1.9664	-1.08782	-1.11396	-1.29155	-2.50901	-2.50901	-1.84405	-2.50901	-1.18205	-2.50901	-2.50901	-1.62395	-2.50901	-2.50901
Lsat_1_v5_gn_0_16020	-2.50901	-2.50901	-2.50901	-2.50901	-2.50901	-2.50901	-2.50901	-2.50901	-2.50901	-2.50901	-2.50901	-2.50901	-2.50901	-2.50901	-2.50901	-2.50901	-2.50901	-2.50901	-2.50901	-2.50901	-2.50901	1.48993	1.89915	0.620926	-2.50901	-2.50901	-2.50901	-2.50901	-2.50901	-1.84506	-2.50901	-2.04176	-2.50901	-2.50901	0.994504	0.0813751	0.805644	-2.50901	-2.50901	-2.50901	-2.50901	-2.50901	-2.50901	-2.50901	-2.50901	-2.50901	-2.50901	-2.50901	-2.50901
Lsat_1_v5_gn_0_16380	1.34139	0.715435	0.16981	2.47537	1.64918	2.37705	0.502356	0.535251	0.580962	-0.660069	-0.20772	-1.22001	1.73016	1.78791	1.73317	1.73308	1.10749	1.27097	2.38796	2.42202	1.00053	0.0155821	-0.731719	-0.631745	0.0829022	-1.25873	0.36844	-0.0943199	1.79256	0.89819	2.19684	1.53682	1.02444	1.40832	-0.962239	-1.9664	-0.718545	-2.50901	-0.40018	0.869685	0.588703	1.03852	1.9697	1.339	1.41088	1.75827	2.87479	2.60894	0.211703
Lsat_1_v5_gn_0_16480	2.68644	2.94239	2.76349	1.80561	2.37352	1.85712	1.73734	1.94236	2.30898	1.93849	2.30645	2.66601	1.7525	2.78096	2.73183	1.88829	3.06411	1.88434	2.36639	2.43014	1.70944	3.90452	4.16566	3.51714	1.86459	2.69461	2.7217	2.79376	1.95059	2.02752	2.38655	2.81334	2.56743	2.76935	3.01639	2.78944	3.40488	2.6297	2.37341	2.39811	2.24422	2.49247	2.84199	2.39995	2.37153	2.25415	2.34627	2.07712	2.5722
Lsat_1_v5_gn_0_16501	6.29592	6.58838	6.09777	6.48651	6.42318	6.42498	6.54983	6.19848	5.99595	6.89253	6.3866	5.83674	6.16338	6.90195	6.06549	6.55098	6.20151	6.92841	5.90558	6.31124	6.12609	7.21995	7.56424	6.60944	7.08248	5.63671	6.13806	5.7375	6.24744	6.18916	5.81226	6.00619	5.77659	5.84007	5.7487	6.08653	6.47586	6.05763	6.20688	6.18776	5.91941	6.52407	6.25011	5.52031	5.7978	6.52091	6.30421	6.80367	5.78951
Lsat_1_v5_gn_0_16520	3.45228	3.36518	3.97178	3.56023	3.53271	3.43355	4.01738	4.11695	4.01344	3.72302	3.2291	3.6064	3.45854	3.32309	3.61371	3.08188	3.75041	3.50633	3.59687	3.65285	3.65011	4.46912	4.24352	4.66673	3.20249	3.85475	3.74362	4.13657	3.35077	3.13745	4.01723	3.6637	3.50079	3.7588	3.94094	3.581	3.29362	3.9132	2.6658	3.23618	3.08602	3.28421	3.63675	4.28718	4.65374	2.8935	2.90022	3.23146	4.32688
Lsat_1_v5_gn_0_16540	4.17162	3.14158	2.65748	3.27549	3.22285	2.93442	3.32044	3.34974	3.20662	3.07121	3.33033	4.72607	4.08479	3.96028	3.7952	2.81509	1.53852	3.50633	4.76115	4.15955	3.50641	5.23203	5.11782	5.61963	3.58892	4.10542	3.65988	4.54026	3.50142	3.44003	3.90623	4.29726	4.57907	3.87596	4.45361	3.96873	3.77992	3.85729	4.02159	4.04714	4.73155	4.30156	3.43343	3.80987	3.69505	2.4263	3.32113	3.23146	2.44783
Lsat_1_v5_gn_0_16560	5.05471	4.94968	5.65326	5.04766	4.77844	5.35132	5.32583	4.74595	5.31457	5.17247	4.71712	4.67924	4.54572	4.75304	5.09395	4.90718	5.06492	4.44309	4.4081	4.76514	5.07303	5.89838	5.79758	6.10929	4.27954	4.74966	4.81379	5.2374	4.40536	5.00011	5.01704	4.79654	4.70868	4.96576	5.2893	4.74452	4.84654	4.25358	4.10204	4.46383	4.71895	5.01208	5.09375	5.51613	5.43378	4.71	4.26998	4.35018	5.09033
Lsat_1_v5_gn_0_16580	3.77617	3.51632	3.53618	3.15845	2.97177	3.57936	3.69182	3.61496	3.80854	4.15192	2.80557	4.00614	2.73686	3.46947	2.66753	3.69449	3.87193	3.23964	3.13405	2.80104	3.33549	4.91352	4.58858	4.77465	3.42707	3.57091	2.82783	3.53951	2.29516	5.5289	3.40939	4.13017	3.81823	3.86088	3.31803	3.50149	3.92698	3.79912	3.31538	1.2107	3.75038	3.53524	4.01461	2.80749	3.69505	3.73938	2.38787	3.18745	4.00149
Lsat_1_v5_gn_0_16600	2.85823	2.49527	2.54306	3.10883	3.18954	3.27133	3.05269	2.80204	3.39089	3.18436	3.12023	3.84574	3.192	3.22756	3.03341	2.35939	2.82576	3.08519	3.48464	3.67978	3.42348	4.39634	4.26502	4.64523	3.35174	3.6096	3.44321	3.57404	3.33938	3.34118	3.56366	3.48477	3.90734	3.7588	3.44378	3.43884	3.24958	3.2668	3.19217	3.50755	3.53728	3.53524	3.29342	3.49075	3.26584	2.77107	2.94271	2.94473	3.17266
Lsat_1_v5_gn_0_16841	0.0735404	-0.425261	-1.26462	-0.670206	-0.497632	-1.64698	-0.434991	-0.165991	0.752781	-2.50901	-0.953271	-0.960677	-1.84321	-1.36059	-1.1039	-1.88374	-0.299543	-1.57561	0.617378	0.875474	0.363542	-1.48492	-2.50901	-0.346828	0.70932	0.0893233	-1.72941	1.13349	-0.439976	-1.84506	-0.536215	-1.16995	-0.901937	-2.50901	-0.169116	-1.57302	-0.385959	1.4609	-0.640825	0.0791129	-0.302384	-0.768251	-1.48459	-1.69806	1.20476	0.590498	-0.00881098	-0.107737	-0.878141
Lsat_1_v5_gn_0_16941	-1.73261	-2.50901	-0.606596	-2.50901	-1.82524	-2.50901	-1.3173	-2.50901	-0.558948	-2.50901	-2.50901	-2.50901	-2.50901	-2.50901	-1.87724	-2.50901	-2.50901	-2.50901	-2.50901	-1.97328	-1.27325	-2.50901	-2.50901	-2.50901	-2.50901	-1.56847	-2.50901	-2.50901	-2.50901	-2.50901	-2.50901	-1.68939	-2.50901	-2.50901	-0.169116	-1.9664	-0.814162	-2.50901	-2.50901	-1.72982	-1.1065	-1.84405	-2.50901	-2.50901	-1.89832	-2.50901	-2.50901	-2.50901	-1.74432
Lsat_1_v5_gn_0_17001	6.33561	5.75504	4.39107	5.1308	5.71066	4.89548	5.12596	5.73396	5.32818	4.90168	5.9133	6.00949	6.28082	6.45869	6.06757	6.07801	3.3481	6.06572	5.99536	6.23914	5.9484	5.95226	5.84831	5.72972	6.61938	5.44145	5.81896	5.92192	6.10003	6.10344	5.66661	5.55069	5.53513	4.72462	5.488	5.87212	6.04254	5.62724	5.87325	6.0521	6.16907	5.80017	5.65038	5.1682	5.11332	5.0044	6.28508	6.63509	3.9792
Lsat_1_v5_gn_0_17081	3.34079	3.45775	2.88591	3.48445	3.69576	3.33432	3.18384	3.38722	3.24541	3.22019	2.89641	3.68436	3.67181	3.64406	3.5318	2.99831	2.03127	3.60438	3.70101	3.46953	2.83966	3.25212	3.21328	3.40646	2.95347	3.36019	3.55561	3.48007	3.65629	4.06221	3.97856	3.34866	3.35635	3.53002	3.77308	3.7104	3.40488	3.2668	3.41322	3.58522	3.43315	3.38709	3.62618	3.48222	3.41102	3.22734	3.79312	3.26007	2.7407
Lsat_1_v5_gn_0_17341	NA	NA	NA	NA	NA	NA	NA	NA	NA	NA	NA	NA	NA	NA	NA	NA	NA	NA	NA	NA	NA	NA	NA	NA	NA	NA	NA	NA	NA	NA	NA	NA	NA	NA	NA	NA	NA	NA	NA	NA	NA	NA	NA	NA	NA	NA	NA	NA	NA
Lsat_1_v5_gn_0_17361	5.306	5.42514	4.38278	4.89505	5.3377	4.9898	5.00953	5.21415	4.67002	4.98734	5.42248	4.94379	5.34933	6.00994	5.33726	5.54781	3.75041	5.61713	5.27292	5.70256	5.53966	5.31334	5.31618	5.03035	5.99433	4.52522	5.06776	4.94819	5.29418	5.40503	5.04351	4.91051	5.0861	4.70364	4.74296	5.33208	5.35253	5.01107	5.04971	5.14581	5.14106	5.31762	4.852	4.64141	4.80474	5.11425	5.0337	5.37043	4.55503
Lsat_1_v5_gn_0_17660	-1.45988	-1.31012	-1.75661	-2.50901	-1.36322	-2.50901	-1.3173	-2.50901	-1.72998	-1.30664	-1.78951	-1.22001	-2.50901	-2.01785	-2.50901	-2.50901	-1.48347	-1.57561	-1.61436	-1.97328	-0.1684	-1.48492	-1.6536	-1.45972	-2.50901	-2.50901	-1.72941	-0.859464	-1.57305	-2.50901	-1.93607	-1.40642	-0.901937	-1.60659	-1.20022	-1.57302	-1.08782	-2.50901	-1.7755	-1.22667	-2.50901	-1.39061	-0.891584	-0.802772	-0.279764	-2.50901	-2.50901	-1.89045	-0.340692
Lsat_1_v5_gn_0_17700	3.15793	3.07331	2.51225	2.8704	4.14567	2.99148	3.25489	4.24891	3.65007	1.83171	2.71611	3.59699	3.13742	3.09809	3.8571	-1.37605	-0.797355	-1.57561	4.42696	3.85962	3.6115	3.35914	2.6762	3.38404	-0.228971	1.21961	3.25955	3.90208	4.02901	4.44372	4.23121	3.64912	4.13706	3.68579	3.15891	3.60495	2.82556	-0.418176	-0.921139	3.23136	3.68334	2.76138	3.62684	4.07596	3.62708	2.18463	3.14831	2.71804	3.5985
Lsat_1_v5_gn_0_17741	-1.45988	-1.78846	-1.75661	-1.61445	-1.01382	-1.64698	-1.3173	-2.50901	-2.50901	-2.50901	-0.953271	-1.94225	-1.84321	-2.01785	-0.831912	-0.0921644	-0.6653	-2.50901	-1.99342	-1.58351	-0.451803	-2.50901	-0.425935	-0.530391	-1.48158	-2.50901	-2.50901	-0.859464	-1.57305	-2.50901	-1.93607	0.158779	-2.50901	-2.50901	-2.50901	-1.01005	-1.42582	-2.50901	-2.50901	-0.698946	-1.1065	-1.39061	-2.50901	-1.41711	-1.14111	-0.150113	-1.32615	-1.45891	-2.50901
Lsat_1_v5_gn_0_17841	7.35681	7.84945	7.50795	7.6546	7.8147	7.6875	7.28397	8.07762	6.86446	7.50338	7.10579	7.33435	8.43431	7.23782	7.70377	8.03592	8.09763	8.05336	7.21255	6.65108	7.28265	7.39125	6.9326	6.95849	6.87393	7.27428	7.73091	6.94367	8.57612	8.4094	8.6069	7.36392	7.58267	7.38104	6.25819	6.8114	6.98351	7.62129	8.31919	7.82265	7.43236	7.84014	7.96144	8.48564	7.96498	8.94377	8.63144	8.45171	7.9548
Lsat_1_v5_gn_0_18060	-0.858906	-1.78846	0.0250933	-0.670206	-2.50901	-0.161922	-0.959909	-1.17123	-0.558948	-0.660069	-2.50901	-2.50901	-1.84321	-0.729359	-1.43936	-1.88374	-1.90697	-1.57561	-1.61436	-1.02426	-0.1684	-2.50901	-1.12024	-1.6593	-1.48158	-2.50901	-2.50901	-1.89139	-0.794041	-1.04788	-0.367308	-2.04176	-2.50901	-1.98836	-1.71103	-2.50901	-1.86806	0.0492365	-2.50901	-1.22667	-2.50901	-1.84405	-1.48459	-1.41711	0.557557	-1.26011	-1.62395	-1.45891	-2.50901
Lsat_1_v5_gn_0_18100	4.60557	4.71354	4.19661	4.88771	4.77283	4.58607	4.71334	4.84806	4.38746	4.55406	4.97335	4.94775	5.16277	5.20434	4.75027	5.06748	4.34854	4.62229	4.86567	4.74403	4.52037	4.69831	4.8527	4.88196	5.14125	4.83376	4.93155	4.61124	5.54031	5.23061	4.86421	4.65751	5.09371	4.98675	4.27173	4.55075	4.48438	4.2096	4.72716	5.07758	4.68048	4.6596	5.33362	4.85796	4.62155	4.54793	4.93892	5.16644	4.99356
Lsat_1_v5_gn_0_1820	-1.22467	-1.78846	-0.593604	-2.50901	-2.50901	-2.50901	-2.50901	-2.50901	-2.50901	-0.215188	-1.78951	-1.22001	-2.50901	-2.50901	-2.50901	-2.50901	-2.50901	-2.50901	-1.61436	-2.50901	-1.97128	-2.50901	-2.50901	-2.50901	-2.50901	-2.50901	-0.810501	-1.89139	-1.01009	-2.50901	-1.93607	-2.50901	-1.91295	-2.50901	-0.823745	-1.94841	-1.42582	-2.50901	-2.50901	-1.72982	-2.09897	-1.39061	-1.48459	-1.41711	-1.89832	-2.50901	-1.99965	-1.89045	-1.74432
Lsat_1_v5_gn_0_18260	1.48828	2.27551	1.55671	0.990331	2.34356	1.30672	1.14153	1.37349	0.953525	1.65411	2.16744	2.11032	0.388397	0.230407	1.57287	1.81202	1.06086	1.36349	0.544602	1.6316	1.60041	1.3935	0.541223	1.69102	1.71229	2.20684	1.67683	1.95738	0.956278	0.778781	0.850424	1.73709	1.87999	2.15419	2.40638	1.36854	1.93036	0.0492365	0.290936	0.856983	0.47342	0.781253	0.53345	1.65876	1.31623	0.590498	0.598943	0.483644	2.07997
Lsat_1_v5_gn_0_18280	-0.318626	-1.31012	-0.606596	-0.670206	-0.497632	-2.50901	-0.230224	-0.682809	-1.22689	-2.50901	-0.953271	-0.0946645	-1.04469	-0.910712	-1.43936	-2.50901	-1.15648	-1.57561	-0.670063	-1.97328	-0.804834	-0.892019	-0.731719	-0.263121	-1.15423	-0.0245516	-0.85368	-0.531233	-0.0324228	-0.77018	-1.2088	-0.788816	-0.901937	-0.657976	-0.666906	-0.439928	-1.08782	0.4017	-1.29155	-1.02853	-1.78005	-1.39061	-0.148213	-0.802772	-1.14111	-1.75344	-1.32615	-1.89045	-0.584533
Lsat_1_v5_gn_0_18301	3.18064	3.7417	3.75759	4.2279	4.09695	4.02347	3.65354	4.4419	3.65854	4.05605	4.75403	3.54503	4.53294	4.56608	3.74415	3.80682	4.26908	4.21378	4.20467	3.74073	3.91586	4.01397	4.47327	3.79613	5.13002	4.86207	4.59074	4.06555	5.34631	4.75886	4.37377	4.05635	4.25843	4.39361	3.26058	3.77099	3.48303	4.2096	4.28547	4.44312	3.4787	3.72675	4.83373	4.42262	3.63181	4.93767	4.7243	4.44667	3.99039
Lsat_1_v5_gn_0_18380	1.75155	-0.228683	-0.0691512	0.527635	1.32768	0.260592	0.705755	1.36539	0.552076	0.390769	-1.24152	1.84934	0.64784	1.47755	1.22875	0.807548	-0.649659	0.0705545	0.835251	1.25098	1.05253	1.40374	1.86398	2.04623	1.28588	0.486149	1.40427	1.50399	1.51073	0.104357	0.193802	1.49101	1.87639	1.37149	0.615685	1.43117	1.20647	1.61575	0.232578	1.42026	0.859466	0.918443	1.32411	0.105435	1.03115	-2.50901	0.860576	0.168316	1.00265
Lsat_1_v5_gn_0_18400	4.67794	4.56191	5.0075	4.20447	4.23392	4.3217	5.11191	4.5832	4.9062	4.46727	4.34212	4.51826	4.80163	5.03597	4.59758	4.19248	4.66022	3.44414	4.67	4.55335	4.7419	4.88721	5.18137	5.21318	4.41524	4.51507	4.59826	5.08615	4.51064	4.75338	4.56339	4.47341	4.23108	4.59845	4.83766	4.32109	4.59996	4.01891	3.91429	5.08562	4.73781	4.77249	4.79649	5.02287	4.37352	3.86442	3.62064	3.61041	4.87178
Lsat_1_v5_gn_0_18421	3.21023	3.26627	3.29235	3.93235	3.82065	3.52639	3.16582	3.97644	3.71491	2.86033	3.56997	3.40238	4.05827	3.67658	3.62505	2.46277	3.37365	3.7825	4.0555	3.75768	3.17997	3.57147	3.81848	3.36102	3.25856	3.68399	4.25251	3.76544	4.83238	4.32124	4.28147	3.67133	3.88118	3.79892	3.30861	3.68363	3.72738	3.9932	3.57699	4.18823	3.80505	3.48311	3.80558	3.95253	3.43592	4.54045	4.38744	4.20324	3.93355
Lsat_1_v5_gn_0_18520	-0.858906	-0.951505	0.0250933	-2.50901	-1.36322	-1.64698	-0.959909	-1.17123	-1.22689	-0.215188	0.116941	-1.94225	-1.84321	-0.910712	-1.43936	-1.11532	-1.15648	-1.57561	-1.99342	-0.622249	-1.58045	-1.90794	-0.425935	-2.16716	-1.48158	-1.25873	-0.557943	-1.4603	-0.794041	-1.84506	-1.52709	-0.966832	0.219435	-0.843168	-0.525457	-1.9664	-0.584232	-1.11396	-1.7755	-1.22667	-0.937414	-0.768251	-1.48459	-1.18205	-1.14111	-2.50901	-0.685045	-1.89045	-0.584533
Lsat_1_v5_gn_0_18641	5.0328	5.05221	5.24563	6.46449	5.94572	6.30955	5.08818	5.10213	5.07181	5.73356	5.13598	5.52601	6.13405	5.57373	5.42739	4.74744	5.51585	5.0557	5.78439	5.54794	5.46128	4.78163	4.6714	4.87967	5.10729	5.03548	5.80603	5.53918	6.35455	6.59825	5.71446	5.11455	5.82771	6.1078	4.8311	6.11686	5.25195	5.53224	6.36602	5.55392	5.61902	5.51226	5.90121	5.90554	5.38986	6.266	6.09565	5.98154	5.65535
Lsat_1_v5_gn_0_19021	5.76742	6.53825	5.72237	2.10183	1.80267	1.57158	1.70128	2.40966	1.3986	6.03557	5.91247	5.5479	2.33842	2.67246	2.85801	4.59825	3.1119	3.29605	0.381811	1.40262	1.91764	4.67509	3.55795	3.27798	6.22855	5.43288	5.96301	5.0657	2.11907	2.47381	2.54389	4.2107	3.73268	3.80165	1.98565	1.49106	2.85639	3.11214	4.08075	1.69025	1.45789	2.68164	1.39915	2.6637	2.51746	6.04606	5.92105	5.93032	3.60575
Lsat_1_v5_gn_0_19180	5.16709	5.28479	4.99122	5.46243	5.22306	5.34624	5.00953	5.26202	4.74637	5.56268	5.38767	4.82834	5.3124	5.2909	4.66501	5.57113	5.01709	5.78961	5.03131	5.04952	5.16843	4.78639	5.43947	4.65333	5.82593	4.73661	5.13132	4.91715	5.42114	5.49646	5.10942	4.79305	4.86812	4.79773	4.39253	5.07489	4.87581	5.459	5.63719	5.20606	5.0906	5.13963	5.51364	4.61043	4.53778	5.9163	5.72357	6.00286	4.60684
Lsat_1_v5_gn_0_19201	1.77892	1.74942	2.35237	1.45481	0.641931	1.22042	1.282	1.6451	1.73126	2.02206	1.74688	1.29755	-0.333118	1.06998	1.14224	2.02969	1.06086	0.951408	0.99051	2.09879	2.05074	1.92885	1.66049	1.64842	2.09765	2.15548	1.3605	0.89944	0.18675	0.862628	0.162592	1.44833	1.42874	1.97147	1.21214	1.65241	1.16302	-0.418176	0.653231	1.17095	1.3154	1.0909	0.116418	0.648165	1.26157	1.44719	0.526291	0.827376	1.94845
Lsat_1_v5_gn_0_19261	0.850947	-2.50901	1.67009	-0.359692	-0.118249	-1.64698	-0.673707	-2.50901	-2.50901	-2.50901	-1.78951	-2.50901	-2.50901	0.678667	0.307397	-1.88374	1.06086	-2.50901	-1.31445	-0.308196	0.75132	-0.301787	-2.50901	0.900465	-2.50901	-2.50901	-0.85368	0.0292889	-1.57305	-1.3921	-2.50901	-0.357733	-1.49239	-1.05568	0.354661	0.0813747	0.633566	-1.11396	-1.29155	1.24939	1.71988	0.781253	-1.90772	-1.41711	-1.89832	-1.75344	-0.242735	-1.12717	-2.50901
Lsat_1_v5_gn_0_19300	1.12392	1.0775	0.583628	0.467786	0.990222	0.688843	1.34742	1.51568	1.49419	-0.660069	-0.222222	0.611865	-0.766673	0.230407	0.516547	1.1842	1.23824	-0.036815	0.210076	0.0630086	0.53135	1.70608	1.95311	2.6185	0.237545	1.23621	0.242283	0.431949	0.18675	0.941869	-0.0792827	1.33762	0.690321	1.11152	0.738103	1.75882	1.34145	-1.11396	0.942562	0.999976	0.887826	0.692213	-0.47254	-0.644964	0.139419	0.701934	-0.00881098	-0.107737	0.610176
Lsat_1_v5_gn_0_19321	0.692281	-1.78846	-0.898411	-2.50901	-1.82524	-2.50901	0.108507	-2.50901	-0.854605	-2.50901	0.116941	0.144777	-2.50901	-1.65211	-0.603158	-0.419846	-2.50901	-1.57561	-1.99342	0.994655	2.59636	-0.148732	-1.6536	5.57626	-1.9057	-1.56847	-2.50901	-0.74156	-2.50901	-2.50901	-2.50901	-0.238578	-1.49239	-1.60659	1.17116	-1.57302	-2.50901	-1.11396	-2.50901	-1.02853	-1.1065	-1.04613	-0.891584	-1.69806	-1.4706	-2.50901	-2.50901	-2.50901	-0.132167
Lsat_1_v5_gn_0_19520	5.68883	5.77317	5.13641	5.19164	5.19816	4.88851	5.20309	4.90947	5.16074	4.77491	5.16824	4.30654	4.25013	5.65554	5.49689	6.24684	5.50722	5.79793	4.14438	5.42334	5.51233	5.53576	4.71891	4.41684	6.22292	4.33631	4.60574	4.00358	4.00515	4.10588	3.9628	4.88121	4.07827	4.23887	4.68954	4.8161	5.53482	4.93208	4.65566	4.2938	4.61059	5.51226	4.45788	3.87647	4.32102	5.42966	4.84496	5.11647	4.59223
Lsat_1_v5_gn_0_19560	2.33905	1.59494	0.583628	0.301086	0.737197	0.240126	1.8318	1.3228	2.15452	1.29956	-0.0426976	2.99148	-0.766673	1.66364	2.08059	1.24348	0.341862	0.826951	1.70922	2.20148	1.52285	1.39351	1.29301	2.28477	1.542	1.58581	1.93611	2.81316	-0.155907	0.137081	0.706403	2.43737	2.52301	2.669	2.35241	1.95066	1.34145	1.73357	1.32425	1.24939	1.93124	1.83599	0.33995	1.49884	1.14561	-1.26011	0.668112	0.383193	1.17838
Lsat_1_v5_gn_0_19580	-0.858906	-1.31012	-0.898411	0.112576	-1.01383	-1.1111	-0.673707	-1.91522	-2.50901	-1.30664	0.260661	-1.53639	-1.04469	-0.42339	-1.1039	-1.44896	-0.6653	-1.57561	-0.104158	-0.456693	-0.804834	0.781741	-0.173766	0.576174	-0.468062	-0.283428	-1.22609	-1.65981	-0.290962	-0.77018	-0.536215	-0.357732	0.219435	-0.657977	-1.20022	-0.439928	-1.86806	-0.418176	-1.7755	0.316248	-1.51902	-0.768251	-0.666902	-1.18205	-1.4706	1.07748	-1.62395	-1.89045	-1.24718
Lsat_1_v5_gn_0_19601	1.08186	0.262945	-0.156372	-0.104318	0.311341	0.240126	0.502356	0.213728	-1.22689	-2.50901	0.116941	0.44272	0.783275	1.11813	0.190231	0.594493	0.341861	0.372346	-0.670063	0.168178	0.0683675	0.43938	-0.173765	0.157192	0.445095	0.293207	0.642063	0.89944	0.831778	0.689759	-0.536215	0.158779	0.219435	0.0222023	-0.396647	-0.439928	-0.385959	0.684739	0.290936	0.162564	0.13705	-0.00204825	-0.00983825	0.820451	0.363584	0.192844	0.526291	0.383194	1.39595
Lsat_1_v5_gn_0_19620	2.35679	2.2412	2.28276	1.67534	1.45002	1.03061	1.68769	1.90838	2.27189	2.24714	2.37123	2.29561	2.54646	2.03365	2.35009	2.24802	2.3979	1.61001	2.13811	2.36527	2.53843	2.29192	2.19627	2.36589	1.90028	2.52283	1.98281	2.3648	2.55351	2.0634	2.75931	1.97759	2.22321	2.669	2.02455	1.53752	1.85398	1.9628	2.23755	2.11354	2.2617	2.23317	2.66734	2.58658	2.92257	2.01615	2.54323	2.0446	2.03745
Lsat_1_v5_gn_0_19660	-0.287673	-1.24152	-0.857923	0.0550115	0.325257	0.370473	1.02735	1.5851	0.228424	-0.63217	0.113005	-0.315156	1.42322	1.09312	1.10225	1.7634	0.787934	1.78017	-0.337324	-0.890182	0.322374	1.10689	0.839985	1.24064	0.430617	0.639607	1.59926	1.13279	2.5971	2.18453	2.68734	-2.04176	-1.49239	-2.50901	-2.50901	-2.50901	-2.50901	1.39206	2.03369	1.47983	1.06302	1.1533	1.78733	2.42349	2.19638	2.01026	1.73023	1.53977	1.18711
Lsat_1_v5_gn_0_19800	-0.686239	0.0682732	-0.126154	-2.50901	-1.5154	-2.50901	0.647622	1.12231	0.689114	-2.50901	0.842367	0.73115	2.24971	1.03531	0.746462	-2.50901	-2.50901	-2.50901	0.552742	-0.250591	0.282528	0.566054	1.05014	0.163568	1.17793	1.42066	0.257609	1.08872	4.41764	4.55146	4.11501	-2.50901	-2.50901	-2.50901	-2.50901	-2.50901	-2.50901	-2.50901	-2.50901	0.755307	1.06801	1.06138	3.68585	4.07465	3.59785	1.03237	0.709688	1.25802	0.768641
Lsat_1_v5_gn_0_1981	NA	NA	NA	NA	NA	NA	NA	NA	NA	NA	NA	NA	NA	NA	NA	NA	NA	NA	NA	NA	NA	NA	NA	NA	NA	NA	NA	NA	NA	NA	NA	NA	NA	NA	NA	NA	NA	NA	NA	NA	NA	NA	NA	NA	NA	NA	NA	NA	NA
Lsat_1_v5_gn_0_19860	4.47393	4.07323	3.60632	-2.50901	-0.231796	-1.31829	-1.62305	-0.876017	-0.895037	3.30778	3.96754	4.4955	-1.42847	-0.375628	-1.00727	1.54409	1.05036	1.76346	4.22196	4.07784	3.89937	-2.50901	-2.50901	-0.389331	0.561618	0.948524	-0.846111	-0.705434	4.48863	4.74662	4.71584	-2.50901	-1.4924	-2.50901	-2.50901	-2.50901	-1.86806	1.24947	1.89839	-0.0160644	-0.828689	-1.53201	3.8039	4.31063	3.64054	0.1069	-0.0734207	0.152015	-0.665772
Lsat_1_v5_gn_0_19880	2.29984	2.74733	1.94286	-1.09071	-1.62211	-2.50901	-0.261615	0.24319	-0.136676	2.31139	2.42605	2.03268	0.638087	-0.213153	-0.46202	0.615147	0.400215	0.880739	2.37487	1.73873	2.35852	0.122405	-0.0263888	0.364977	0.105275	0.538696	-0.0804343	0.0543853	2.25068	2.41028	2.20414	-2.50901	-2.50901	-2.50901	-2.05554	-2.50901	-1.86806	1.11215	1.47204	0.170891	0.16133	-0.369966	1.89426	1.85629	2.05188	-0.823465	0.547227	-0.232931	0.460925
Lsat_1_v5_gn_0_19921	-1.45988	-1.78846	-2.50901	-1.06642	-1.36322	-2.50901	-0.959909	0.213728	-1.0961	-2.50901	-0.65696	-1.18934	-0.20644	-1.11818	-0.405761	-1.11532	-1.02933	-0.295165	-1.99342	-1.02426	-1.02011	-0.45653	-0.688212	-0.502865	-0.765516	-1.25873	-1.22609	-1.12883	-0.661657	-0.161097	-0.948204	-1.16995	-1.84538	-1.60659	-0.823745	-1.01005	-0.741696	-1.11396	-0.91035	-0.349888	-0.624107	-1.39061	-1.48459	-1.18205	-1.89832	0.094361	-0.461418	-0.107737	-1.24718
Lsat_1_v5_gn_0_20061	-2.50901	-2.50901	-2.50901	-2.50901	-2.50901	-2.50901	0.252071	1.62196	-0.854605	-1.30664	-1.31163	-1.22001	-0.000192184	0.678668	0.0627008	0.990203	0.238957	1.06597	1.04429	0.945012	1.44089	0.231961	0.79871	0.328871	0.12138	-0.787365	-1.22609	-2.1674	1.72416	1.50844	0.546393	1.1366	1.65144	0.401523	-0.666906	-0.439928	-1.08782	-2.50901	-0.0136275	1.53331	1.47216	0.692213	0.856572	0.684897	1.4197	2.05864	1.65584	2.1705	-0.878141
Lsat_1_v5_gn_0_20081	4.48166	4.90106	6.25597	4.44336	3.88447	5.00923	5.8164	5.70457	5.44942	5.0974	4.93636	3.91206	3.93736	5.00109	3.87329	5.63893	3.63894	4.30992	4.22809	5.07341	5.13949	4.54403	4.86683	4.70101	4.45778	4.0361	4.34479	4.82937	3.8533	3.82155	4.46611	5.55893	3.88996	5.44685	5.24308	4.74019	4.89022	4.94555	3.65905	3.96815	3.68062	4.02903	4.28716	4.38651	5.92415	3.31759	2.42831	3.7681	5.76366
Lsat_1_v5_gn_0_20301	NA	NA	NA	NA	NA	NA	NA	NA	NA	NA	NA	NA	NA	NA	NA	NA	NA	NA	NA	NA	NA	NA	NA	NA	NA	NA	NA	NA	NA	NA	NA	NA	NA	NA	NA	NA	NA	NA	NA	NA	NA	NA	NA	NA	NA	NA	NA	NA	NA
Lsat_1_v5_gn_0_20660	4.77681	4.68829	4.04719	6.0861	6.2442	5.90512	5.48328	6.61266	4.90013	4.90168	5.06921	4.93585	6.51823	5.4475	5.11017	6.21388	6.69129	6.66541	5.99194	5.47294	5.31941	5.49858	5.35679	4.84707	5.30664	5.82109	5.30217	5.22116	5.90912	6.54213	5.42629	5.28584	5.38808	5.05129	2.75036	4.14913	3.88921	5.5762	6.50195	5.16111	5.69335	5.21348	5.799	5.4455	4.72618	6.89234	6.45983	6.57658	5.77016
Lsat_1_v5_gn_0_20741	0.692282	0.822896	1.36794	3.00417	3.01043	3.03897	2.67354	2.604	2.34514	4.11433	2.54977	2.45979	2.52079	1.56286	1.00697	2.55924	2.76912	2.8496	2.36639	0.875474	0.53135	1.05824	1.29301	1.10333	1.542	1.6241	1.88785	1.41318	1.57678	1.40036	2.50011	1.73709	1.10627	2.05165	4.10768	5.34353	5.51945	2.6297	3.56284	1.73162	2.37846	2.23317	2.66734	1.9828	2.73469	2.4263	0.971528	2.927	1.58497
Lsat_1_v5_gn_0_20781	-2.50901	-2.50901	-2.50901	-1.06642	-2.50901	-2.50901	-0.959909	0.131455	-1.22689	-2.50901	-2.50901	-2.50901	-1.04469	-0.718546	-2.50901	-2.50901	-2.50901	-2.50901	-2.50901	-2.50901	-2.50901	-1.07625	-0.460562	-2.16716	0.47949	0.0321989	-2.50901	-1.65981	-0.533264	-1.84506	-2.50901	-2.50901	-2.50901	-2.50901	-2.50901	-2.50901	-2.50901	-2.50901	-2.50901	-2.50901	-2.50901	-2.50901	-1.48459	-2.04729	-1.89832	-2.50901	-2.50901	-2.50901	-2.50901
Lsat_1_v5_gn_0_20800	0.575899	0.997519	0.331223	0.467786	-0.118249	0.240127	0.108506	-0.165991	0.24113	-2.50901	-0.0426968	-0.0946645	0.783275	0.544152	0.190231	-0.616614	0.341861	-0.036815	-0.104158	0.745553	0.173613	0.115877	0.392906	0.381839	-0.662631	-0.283429	0.954757	0.528997	0.284996	0.59488	0.0456916	-1.16995	-0.313322	-0.843168	0.279533	-1.01005	-0.38596	0.921252	0.653231	-0.854346	-0.11028	-0.00204825	-0.00983825	0.648165	0.463828	0.901895	0.283407	-0.261886	-0.340692
Lsat_1_v5_gn_0_20821	-1.03282	-0.66452	-0.606596	-1.06642	-2.50901	-2.50901	-0.673707	-1.49579	-0.558948	-2.50901	-1.78951	-1.22001	-0.157073	-1.65211	-0.603158	-1.88374	-2.50901	-1.57561	-1.99342	-1.02426	-1.02011	-0.473028	-1.12024	0.0302242	2.32475	1.69777	-0.312638	-0.264012	-1.26428	-2.50901	-2.50901	-2.04176	-2.50901	-2.50901	-1.20022	-1.26424	-1.08782	-0.418176	-0.929806	-0.698946	-2.09897	-0.768252	-1.90772	-2.50901	-2.50901	-2.50901	-0.522071	-1.89045	-0.878141
Lsat_1_v5_gn_0_20981	7.23916	7.33991	5.77549	6.38336	7.20656	6.2725	6.6482	7.17101	6.26965	6.24484	7.2256	7.18311	7.48236	7.62076	7.41565	7.84161	6.34404	7.69342	7.34568	7.28208	6.92578	7.47462	7.26415	7.02138	7.52399	7.0359	7.24203	7.09101	7.15774	7.25492	6.62083	7.2878	7.15607	6.71532	6.48413	7.12833	7.26181	7.08948	7.6172	7.33791	7.28683	7.3063	6.82127	6.6212	5.6829	7.25182	7.53214	7.60064	6.57506
Lsat_1_v5_gn_0_21000	1.08186	-0.951505	0.462938	-1.06642	0.539927	0.240126	0.715571	-0.489227	1.04431	-1.30664	1.84138	-0.550285	-2.50901	0.968576	0.610751	1.35518	1.34543	-2.50901	-0.226205	0.357983	0.531351	-0.892019	-0.425936	1.7324	0.538651	-0.283429	-0.103044	0.862675	-1.01009	-0.537401	-0.536216	0.469994	-0.0224897	-0.212882	-0.0675302	-0.155858	0.0841552	-0.418176	-0.640825	0.519851	-0.408967	-0.00204754	-0.47254	-0.144719	-1.14111	0.337919	0.368993	0.0315199	-0.340692
Lsat_1_v5_gn_0_21020	6.91691	6.95944	6.00895	6.65801	6.85086	6.70868	6.72466	6.8493	6.48956	6.69344	7.14105	6.7327	6.93744	7.33843	6.67395	7.27033	6.53447	7.18128	6.67215	6.81491	6.77819	6.82756	6.87784	6.76707	7.38998	6.50801	6.70451	6.60344	7.03075	7.07986	6.47565	6.64996	6.62332	6.33491	6.28004	6.68101	6.82999	6.48868	6.86822	6.93327	6.77318	6.94967	6.84768	6.33894	6.32986	6.69264	6.74637	7.12757	6.55448
Lsat_1_v5_gn_0_21060	3.20043	1.22526	2.65748	1.45481	0.737198	0.240126	1.46998	1.21574	2.15452	-1.30664	2.60469	2.0818	1.91896	2.32787	2.2944	0.594493	1.49262	1.27097	0.686659	2.40884	0.817772	2.72731	1.95311	2.94321	2.32475	2.15548	1.93611	1.79125	1.6887	0.59488	1.74189	2.07283	2.25072	2.10383	3.05068	2.00932	2.31924	1.1244	0.422073	2.49788	1.88688	1.3457	2.66734	1.82986	1.77228	0.701934	1.4355	1.10476	2.23853
Lsat_1_v5_gn_0_21080	-2.50901	-2.50901	-2.50901	-2.50901	-1.36322	-2.50901	-2.50901	-1.91522	-2.50901	-2.50901	-1.78951	-1.94225	-1.84321	-1.1976	-2.50901	-1.88374	-2.50901	-2.50901	-2.50901	-2.50901	-2.50901	-2.50901	-2.50901	-2.16716	-2.50901	-1.56847	-2.50901	-1.89139	-1.26428	-2.50901	-1.52709	-2.50901	-2.50901	-2.50901	-2.50901	-1.9664	-2.50901	-2.50901	-2.50901	-1.72982	-2.50901	-2.50901	-2.50901	-2.50901	-1.4706	-1.75344	-1.99965	-2.50901	-1.74432
Lsat_1_v5_gn_0_21100	1.28086	1.42191	1.2991	1.60551	1.92497	0.688842	1.63626	1.80137	1.83663	1.42767	1.22279	1.52647	1.51313	1.02017	1.9058	1.12239	0.118278	0.372346	1.2867	1.73792	1.63767	1.23559	1.72396	1.64842	1.34887	1.80166	1.73255	0.89944	1.61506	1.99072	1.97976	1.41236	1.47612	1.79021	1.32853	1.53751	1.22498	1.30244	1.96386	1.35959	1.55955	1.45799	1.70669	1.42955	1.08394	1.83243	1.68951	1.75413	2.12127
Lsat_1_v5_gn_0_21121	3.40189	4.04	3.7447	3.61456	3.42237	3.81843	3.67917	3.52813	3.08358	3.95335	3.65048	3.08067	3.17564	3.73178	3.29695	3.66227	2.89797	3.66016	3.37347	3.63462	3.57525	3.98117	2.97322	3.12508	3.76379	3.17913	3.42642	2.9855	3.30467	3.78977	3.43246	3.34866	3.0932	3.33642	3.27031	3.4809	3.49565	3.13193	3.31538	3.1365	3.24385	3.53524	3.64725	3.37573	3.71553	3.43515	2.91452	2.54063	3.17266
Lsat_1_v5_gn_0_21141	5.11329	5.21577	5.38502	5.22112	5.039	5.40611	5.12596	5.10213	5.2445	5.24383	5.03962	4.79359	5.11639	5.28564	5.24847	5.23017	5.41486	4.85521	5.02128	5.14923	5.39753	4.83309	4.94881	5.05502	5.14497	5.13828	5.05142	5.10594	5.22779	5.19061	5.21964	4.7103	4.6006	5.10349	4.93573	4.83649	4.89022	5.06143	5.11417	5.06678	5.00757	5.15637	5.33361	5.36196	5.31467	5.221	5.22661	4.98126	5.1564
Lsat_1_v5_gn_0_21300	-0.435929	-0.0405045	0.331223	0.112577	-0.295505	0.405696	-0.0509402	0.320931	-0.313697	-0.660069	0.391353	-1.22001	-1.3894	0.395791	0.0627008	-0.246722	0.341861	-1.01354	0.387004	0.444275	0.363542	-0.473028	-0.731717	0.0302239	0.12138	0.194864	0.0799276	0.0941604	0.284996	-0.537401	0.160699	0.469994	-0.677978	0.632219	0.027371	-0.439928	-0.584232	-0.418176	0.942562	0.241452	0.13705	0.268204	0.439942	0.873593	0.645567	0.0315329	0.192423	-0.107737	-0.878141
Lsat_1_v5_gn_0_21360	-2.06466	-2.09224	-2.50901	-2.50901	-1.82524	-2.50901	0.911611	0.612397	0.73185	0.204147	1.01392	1.29042	-2.50901	-2.50901	-2.50901	-1.43722	-2.50901	-2.50901	-2.50901	-1.96865	-2.50901	0.480944	1.43991	0.563834	-1.9057	-2.12339	0.205926	0.215365	0.759163	-0.29781	0.651998	0.735268	-0.249177	-1.04636	0.1259	0.367504	1.38209	-0.219062	1.70907	0.832709	1.36592	0.749158	0.989614	0.197798	-0.379774	0.679446	0.649939	2.09223	0.326606
Lsat_1_v5_gn_0_21521	-2.50901	-2.50901	-2.50901	-2.50901	-0.958554	-2.50901	-2.50901	-2.50901	-2.50901	-2.50901	-2.50901	-2.50901	-1.84321	-1.29662	-0.333124	-0.505889	0.606361	-1.57561	-2.50901	-2.50901	-2.50901	-2.50901	-2.50901	-2.50901	-2.50901	-2.50901	-2.50901	-2.50901	-2.50901	-2.50901	-2.50901	-2.50901	-2.50901	-2.50901	-2.50901	-2.50901	-2.50901	-2.50901	-0.373581	-2.50901	-2.50901	-2.50901	-2.50901	-2.50901	-2.50901	-2.50901	-2.50901	-2.50901	-0.784612
Lsat_1_v5_gn_0_21761	0.38157	0.99752	2.35237	3.2298	1.45002	2.6004	0.382635	1.87359	2.30898	3.14762	2.30645	1.99268	2.44092	2.4645	1.07465	0.766002	1.89676	2.26622	2.66993	2.2502	1.63767	1.92885	1.89915	0.70647	1.7519	1.13376	1.83792	1.79125	2.83874	1.60898	2.18391	1.29875	0.980489	2.20285	1.53643	2.0657	1.64323	1.9628	2.527	3.07321	2.15351	1.95559	2.51518	2.76593	2.94008	1.78259	2.01567	3.12662	1.80372
Lsat_1_v5_gn_0_21980	-2.0692	-2.50901	-2.50901	-1.61445	-1.36322	-1.64698	-2.50901	-2.50901	-2.50901	-0.660069	-2.50901	-2.50901	-1.84321	-2.01785	-2.50901	-1.88374	-2.50901	-1.01354	-2.50901	-2.50901	-1.97128	-2.50901	-2.50901	-2.16716	-2.50901	-2.50901	-2.50901	-2.50901	-1.26428	-1.84506	-1.52709	-2.04176	-1.49239	-1.60659	-2.50901	-2.50901	-2.50901	-1.11396	-1.29155	-1.72982	-2.50901	-1.04613	-2.50901	-1.41711	-2.50901	-1.26011	-0.522071	-1.89045	-1.74432
Lsat_1_v5_gn_0_220	3.85944	3.36518	4.35761	2.3662	2.21706	2.49407	3.66641	2.29772	4.19283	3.64608	3.51369	3.16467	0.783275	3.29195	3.03341	3.01542	2.94985	1.75369	2.21046	3.48996	3.54615	2.34444	2.61984	3.56945	3.14415	2.20685	2.74897	3.50414	1.01472	0.941869	2.45575	3.67133	3.23765	4.09803	4.6416	3.38447	3.30801	3.22323	1.18345	2.25334	2.99489	2.75679	2.31904	2.7518	3.80425	0.701934	0.0953119	1.10476	2.93853
Lsat_1_v5_gn_0_22040	6.84014	7.60488	6.42502	7.12379	7.38447	7.00976	6.44165	6.85377	5.8336	6.64483	6.47952	6.00189	6.94827	7.45724	7.05	8.10097	7.55001	8.3777	6.54617	6.76758	7.40859	8.22961	8.38612	6.01184	8.08929	6.12637	7.0249	5.80567	6.54007	6.73799	6.2344	7.16956	6.65583	6.21252	6.45241	6.78855	7.72079	7.24736	7.60518	6.81735	6.45488	7.87406	6.2258	5.55325	5.56653	8.17757	7.52864	7.61525	6.52208
Lsat_1_v5_gn_0_22181	-2.50901	-1.78846	-2.50901	-1.06642	-1.82524	-0.414649	-0.673707	-1.49579	-1.72998	-2.50901	-2.50901	-2.50901	-2.50901	-2.50901	-1.1039	-1.88374	-1.48347	-2.50901	-1.31445	-1.02426	-1.02011	-1.15822	-1.12024	-1.891	-1.48158	-1.96341	-1.72941	-1.89139	-1.57305	-2.50901	-0.948204	-1.68939	-1.91295	-1.98836	-2.50901	-2.50901	-2.50901	-0.418176	-1.7755	-2.06744	-1.1065	-1.04613	-1.48459	-0.979985	-1.4706	-1.75344	-1.32615	-0.857627	-0.584533
Lsat_1_v5_gn_0_22201	-1.2306	-1.78846	-2.50901	-1.06642	-2.50901	-2.50901	-1.79345	-2.50901	-2.50901	-2.50901	-2.50901	-2.50901	-1.04469	-0.910712	-1.43936	-2.50901	-0.890088	-1.01354	-1.06629	-1.97328	-1.97128	-1.90794	-1.6536	-1.891	-2.50901	-0.432666	-1.72941	-1.4603	-0.439976	-2.50901	-1.2088	-2.50901	-2.50901	-1.60659	-2.50901	-2.50901	-2.50901	-2.50901	-0.929807	-0.558668	-0.937414	-2.50901	-1.48459	-1.41711	-1.89832	-1.75344	-1.99965	-1.45891	-0.878141
Lsat_1_v5_gn_0_22301	NA	NA	NA	NA	NA	NA	NA	NA	NA	NA	NA	NA	NA	NA	NA	NA	NA	NA	NA	NA	NA	NA	NA	NA	NA	NA	NA	NA	NA	NA	NA	NA	NA	NA	NA	NA	NA	NA	NA	NA	NA	NA	NA	NA	NA	NA	NA	NA	NA
Lsat_1_v5_gn_0_22321	2.26581	2.60728	2.41877	1.60551	1.75328	2.25456	2.72367	1.94236	2.77442	2.44179	2.09257	2.56658	0.69422	1.95629	1.57287	2.12733	2.32118	1.45043	1.455	2.51234	1.60041	1.85834	2.15081	2.28477	1.96912	2.41775	2.23512	2.39085	0.765252	0.862628	1.50123	2.6219	2.99903	2.99335	3.13834	2.14633	2.00289	2.6297	1.02741	1.2107	1.64194	2.16862	0.621264	2.16437	2.69399	1.234	0.79723	0.15851	2.47994
Lsat_1_v5_gn_0_22580	4.35936	4.37674	4.11885	4.5952	4.5678	4.30082	3.98691	4.87029	4.04676	4.34278	4.76009	4.73983	4.84881	4.57041	3.95638	5.4026	4.76047	5.46883	4.59989	4.29344	4.02536	4.64171	5.58757	4.52969	4.89815	4.62773	4.63528	4.83413	5.1054	4.27608	4.60461	4.54574	4.88577	4.36182	4.16098	3.96132	4.16686	4.0934	4.2594	5.28267	4.71261	4.47173	4.82451	4.38193	4.16597	4.54793	4.94938	5.33726	4.22636
Lsat_1_v5_gn_0_22620	3.11959	3.04542	2.97687	3.75019	3.77647	3.64708	3.43019	3.65649	3.26442	4.05605	3.78733	3.28216	3.70638	3.43187	3.44495	3.82634	3.92474	3.71387	3.41489	2.84928	3.15449	3.5153	3.6159	3.2154	3.43926	3.89446	3.49246	3.31298	3.72791	3.58284	3.49955	3.31983	3.4777	3.48154	3.27032	3.6746	3.4314	3.70723	3.50484	3.72217	3.49357	3.81375	3.93973	3.61298	3.19468	3.81569	3.89762	4.04786	2.93853
Lsat_1_v5_gn_0_22641	6.64093	6.42983	6.02769	6.13649	6.09257	6.114	6.52531	6.43909	6.60963	6.16436	6.59252	6.55343	6.09109	6.68733	6.85928	6.6853	6.85557	6.62393	6.85726	7.04031	6.94077	6.11418	6.37115	6.62187	6.76199	6.62711	6.38406	7.07503	5.56007	6.50511	6.27646	6.55418	6.45174	6.34172	6.79436	6.57333	6.72132	6.32313	6.55828	6.23311	7.01137	6.93882	6.26382	6.50075	6.32487	6.05919	5.85174	6.09108	6.58617
Lsat_1_v5_gn_0_22701	3.03395	2.98449	3.23821	2.66974	2.48752	2.37928	2.8644	2.604	3.45848	2.99052	3.45512	3.46998	2.80224	2.85387	2.73183	2.58238	3.3481	2.48794	3.05764	2.80104	3.11539	2.76633	3.25684	3.23713	2.69358	2.56281	3.22747	3.85239	2.80602	2.61597	3.36211	2.84066	2.98272	3.09997	3.65172	3.92368	3.37786	3.13193	2.1645	3.45885	3.50829	3.12322	3.49284	3.08038	3.43592	1.73098	1.6895	2.1705	2.51135
Lsat_1_v5_gn_0_22900	2.3419	2.14366	1.65509	0.809536	1.19342	0.294602	1.19019	0.215764	0.704085	-2.50901	0.728787	0.708034	3.45679	2.34158	1.99861	-0.988616	-0.605005	0.768392	3.5157	2.71606	2.37245	0.445868	-0.731719	0.123833	0.43277	0.658139	-1.72941	-0.662481	3.43719	3.74346	2.63362	-0.0293552	0.470407	-0.290388	0.350912	0.41369	-0.385959	0.0492365	-0.624262	0.0859473	-1.75682	-0.384174	2.47086	2.48583	1.65215	2.54884	2.9716	3.31374	0.33566
Lsat_1_v5_gn_0_22980	2.02071	1.35929	0.694996	1.74195	1.3329	2.33889	1.68769	0.836624	1.42829	1.84978	3.17569	2.19266	1.16102	1.98254	1.74892	1.99562	1.82448	1.68364	2.48782	2.75112	2.25641	1.58031	1.01713	1.22428	0.999908	0.385272	1.04555	1.30772	0.545017	-0.337013	0.706402	1.04055	1.60957	1.00578	1.04074	0.186804	0.633566	-1.11396	1.57032	1.61795	2.37846	2.26439	1.34336	0.707906	0.363584	1.83243	2.04197	1.2826	1.0979
Lsat_1_v5_gn_0_23001	2.85823	2.85432	3.93822	3.38374	3.08476	3.54426	3.0914	2.66632	3.14641	3.28928	3.24647	3.09502	3.22416	3.02779	2.92757	3.03233	3.19886	3.26384	3.12159	2.92626	3.38016	2.82297	3.16836	2.84288	3.05196	3.04442	3.08491	2.9855	3.28106	3.28151	3.27543	3.00665	2.80859	3.1872	3.37327	2.77261	3.18869	3.3091	2.9956	3.29284	3.27861	3.10609	3.16781	3.42996	3.70532	3.52881	3.19791	3.09521	3.00624
Lsat_1_v5_gn_0_23481	6.28089	6.3435	5.87641	6.71922	6.62816	6.65005	6.26459	6.40142	6.13154	6.37371	6.584	6.33365	6.63798	6.88291	6.40978	6.36998	5.02517	6.60983	6.72045	6.42967	6.2304	6.20754	6.30783	6.1394	6.88064	6.05282	6.39705	6.45389	6.83484	6.69004	6.59166	6.23705	6.38969	6.1825	5.97687	6.45432	6.49799	6.49785	6.52219	6.55219	6.43864	6.33481	6.77415	6.38542	6.28089	6.46474	6.8772	6.95021	4.78448
Lsat_1_v5_gn_0_23500	4.62401	4.66906	5.6772	4.75693	4.74445	5.16751	5.18531	4.7168	5.33269	4.9664	4.30943	4.59596	3.89802	4.26832	4.82586	4.19998	4.92504	4.13723	4.43855	4.80646	4.96721	5.15691	5.03891	5.19294	4.44575	5.15473	5.02934	5.18066	4.3383	4.95784	4.79022	5.26582	5.0197	5.52068	5.25048	4.55075	4.62889	4.52879	4.29406	3.93294	4.34143	4.36775	4.90107	5.24835	5.77114	4.33106	4.06725	4.11986	5.28465
Lsat_1_v5_gn_0_23521	3.80877	3.77805	3.84471	4.38203	4.14985	4.42177	4.1332	4.32443	4.41324	4.17036	4.21552	4.01371	4.31877	4.45798	4.03494	3.52568	4.18499	3.86394	4.30171	4.07416	3.73853	3.68785	4.2217	3.88137	4.05254	4.10542	4.20406	4.28983	4.59924	4.48893	4.40327	3.88323	4.05506	4.13612	4.05796	4.16212	3.91763	4.25358	4.13109	4.3213	4.11495	4.11718	4.32689	4.32106	4.4791	4.18526	4.18403	4.3097	4.12847
Lsat_1_v5_gn_0_23641	-1.2306	-1.78846	-1.75661	-2.50901	-1.82524	-1.64698	-0.261148	-0.0377553	-0.199186	-0.80959	-0.158885	0.225961	0.45647	-0.242871	-0.0460887	-0.0921653	-1.14745	0.182222	-0.796064	-0.953094	-0.133179	0.673533	0.552865	0.00124158	-0.356773	-0.297293	-0.238628	-0.542626	0.435797	0.384064	-0.208546	-0.57239	0.477374	-0.466514	-0.340948	-1.04605	-1.08782	0.0492365	-0.968077	0.0430175	-0.10446	-0.554605	-0.139596	-0.750591	-0.462767	0.192844	0.983205	1.01399	0.197288
Lsat_1_v5_gn_0_23820	-2.50901	-2.50901	-2.50901	-2.50901	-2.50901	-2.50901	-2.50901	-2.50901	-2.50901	-0.215188	0.511181	0.144777	-2.50901	-2.50901	-2.50901	-2.50901	-2.50901	-2.50901	0.112743	0.168178	0.0683675	-0.0103697	-1.6536	0.216717	1.06425	-0.0245516	-2.50901	-2.50901	-2.50901	-2.50901	-2.50901	0.322762	0.607645	0.701589	-2.50901	-2.50901	-2.50901	1.1244	-0.193996	0.75312	-0.524056	-0.768251	-1.48459	-2.50901	-2.50901	-2.50901	-2.50901	-2.50901	-2.50901
Lsat_1_v5_gn_0_23901	1.21485	1.22678	1.68298	0.880103	1.13719	1.41855	1.28201	0.842032	1.88656	2.27963	1.07979	1.89769	1.05354	1.52814	1.79741	0.696423	1.30253	0.375115	0.992378	1.5191	1.23435	1.34277	1.01713	1.85322	1.12585	0.742604	1.91437	1.90682	0.624353	1.22138	1.94809	1.5579	1.41121	1.97297	1.82765	1.65241	1.40414	2.63248	1.69264	1.06153	1.20939	0.944375	1.44313	1.63585	2.09927	0.728794	0.737721	1.04901	2.27083
Lsat_1_v5_gn_0_23961	0.850947	0.912848	0.894848	1.19438	1.55834	1.03061	0.502355	0.420715	0.51952	1.15895	0.724568	1.08405	1.16102	0.741498	1.1393	-0.419846	0.929203	-1.01354	0.934645	0.0630082	0.751319	1.29017	1.20679	1.53608	1.24166	1.37742	0.520709	0.215758	1.41261	0.77878	0.780209	0.538334	0.91323	0.63222	1.36532	1.125	0.539163	0.921252	0.756257	-0.0094632	0.210891	0.692214	1.53644	1.2402	1.4197	0.805376	0.0953121	0.577554	1.46175
Lsat_1_v5_gn_0_24140	4.33719	4.47599	5.21793	5.09302	4.46718	5.13839	4.52119	4.35628	4.83169	5.0182	4.48801	4.33703	4.29625	4.57041	4.29113	4.36253	4.56916	4.25059	4.35589	4.49389	4.98901	4.50418	4.7649	4.27703	4.7738	4.50484	4.52126	4.42521	4.42704	4.55343	4.54763	4.34096	4.73326	4.7858	4.77066	4.62767	4.63461	4.6156	4.47865	4.32129	4.42137	4.36775	4.92715	4.7696	5.17007	4.16595	4.41788	4.66026	4.52456
Lsat_1_v5_gn_0_24181	5.93607	6.1513	6.97975	6.60308	5.75117	6.70471	6.47314	6.06606	6.35637	7.22785	6.53536	5.99426	5.6627	5.99067	6.22293	6.19524	6.27623	6.42362	6.00895	6.31124	6.47651	5.82171	5.90759	5.54176	5.86935	5.95293	6.06126	5.89486	5.56741	6.19726	6.14469	5.84184	5.72113	5.92772	6.32627	6.22756	6.31423	5.66029	5.63719	5.91744	6.13865	6.2632	6.11294	6.25881	6.77615	5.50458	5.49519	5.64714	6.25148
Lsat_1_v5_gn_0_24261	4.11018	3.85949	2.9321	3.445	4.44618	3.24971	3.62744	3.85683	3.39089	3.6195	4.30943	4.15047	4.28104	4.06225	3.73372	4.54441	4.04888	4.35569	4.08146	4.18483	4.09401	5.37145	5.43947	5.01994	4.70483	3.64728	3.92197	3.83826	3.99793	4.35781	3.39771	4.33617	4.23108	3.66639	3.44378	4.27402	4.26598	3.9132	4.55208	4.30761	3.99467	4.09998	3.95671	3.47364	3.2378	4.58475	4.27553	4.67627	3.62441
Lsat_1_v5_gn_0_24320	0.0735404	0.72696	0.186263	0.467786	0.0395927	0.405696	-0.434991	-0.165991	-0.104143	0.399012	1.64577	0.350078	-1.04469	-0.291734	-1.1039	-0.0921653	0.441873	-0.295165	0.467959	0.444274	0.271701	-0.301787	0.0408164	0.0951043	-0.468061	0.293207	-0.557943	-0.347705	0.956278	0.689759	0.706403	0.469994	0.519941	-0.212882	0.200277	0.377032	0.805644	0.4017	-0.40018	0.75312	0.210891	-0.535349	-0.148213	0.226018	-0.451766	0.901895	0.0953119	-0.107737	0.357104
Lsat_1_v5_gn_0_24381	-0.0149657	0.624187	-0.898411	0.617203	0.311341	0.688843	-0.230224	0.601698	0.752781	3.69783	3.0428	2.86327	0.270128	1.33737	-0.0772051	2.24802	-0.146426	1.27097	2.34512	2.17648	1.74403	0.23196	0.912048	0.0951043	2.24372	-0.148191	-0.312638	-0.632567	-1.96642	-1.84506	-1.93607	-0.788816	-1.16717	-1.98836	1.43622	1.79262	2.62524	1.60367	-1.7755	-0.854347	-1.51902	-0.768251	-1.90772	-1.18205	-1.89832	-0.893174	-1.62395	0.827376	-0.878141
Lsat_1_v5_gn_0_2440	5.69756	5.8146	6.73134	6.4986	5.85039	6.5341	6.22814	6.40903	6.27903	6.90359	6.0482	5.65988	6.08891	5.78048	5.76361	6.20831	6.45592	6.39924	6.19432	6.06113	6.34468	5.97326	6.18353	5.84738	6.19805	6.51185	6.21587	5.98742	5.9713	6.1375	6.26204	6.16862	5.93544	6.31706	5.89115	5.92831	5.88114	6.19929	6.05853	5.98634	6.1184	6.19191	6.22405	6.11726	6.56244	6.33677	6.04778	6.12841	6.50657
Lsat_1_v5_gn_0_24441	4.35936	4.32852	3.86866	2.94886	3.9654	3.39467	2.90842	2.49376	3.93256	3.64608	4.60037	4.05098	4.25792	5.26173	5.74555	3.90187	3.3089	1.68364	3.90374	4.5436	4.70287	4.62057	4.86683	4.29785	5.00446	4.25323	4.3537	5.04367	4.55562	4.90938	4.37972	3.74547	3.9666	4.12354	3.75239	3.28112	3.74863	3.3091	3.21043	4.36599	4.42137	3.95441	4.82913	4.93185	4.0974	-0.150113	1.31128	1.39004	3.82523
Lsat_1_v5_gn_0_24460	-2.50901	-2.50901	-2.50901	-2.50901	-2.50901	-2.50901	-2.50901	-2.50901	-2.50901	-2.50901	-2.50901	-1.94225	-0.766671	-1.11818	-0.23215	-2.50901	-2.50901	-2.50901	-1.06629	-1.58351	-1.02011	-2.50901	-2.50901	-2.50901	-0.296642	0.194864	-2.50901	-2.50901	-2.50901	-2.50901	-2.50901	-2.50901	-2.50901	-2.50901	-2.50901	-2.50901	-2.50901	-2.50901	-2.50901	-2.50901	-2.50901	-2.50901	-2.50901	-2.50901	-2.50901	-1.75344	-1.32615	-0.857627	-2.50901
Lsat_1_v5_gn_0_24560	NA	NA	NA	NA	NA	NA	NA	NA	NA	NA	NA	NA	NA	NA	NA	NA	NA	NA	NA	NA	NA	NA	NA	NA	NA	NA	NA	NA	NA	NA	NA	NA	NA	NA	NA	NA	NA	NA	NA	NA	NA	NA	NA	NA	NA	NA	NA	NA	NA
Lsat_1_v5_gn_0_24721	4.70935	5.17999	5.87936	5.86486	5.18132	5.77493	5.25089	5.12819	5.31	5.83526	5.26518	4.77143	5.3049	5.19033	4.9346	4.82225	5.07664	5.12341	4.93849	5.17785	5.3021	4.85588	5.25841	4.83763	5.04089	5.01039	5.10518	4.91042	5.67777	5.02307	5.41475	5.06038	5.0157	5.52308	5.24555	5.38287	5.24075	5.09807	4.93909	4.87908	5.02559	5.1974	5.44008	5.36892	5.64069	5.66446	5.29381	5.55202	5.23377
Lsat_1_v5_gn_0_25361	-0.558857	-2.50901	-1.26462	-2.50901	-1.36322	-2.50901	-0.959909	-2.50901	-2.50901	-2.50901	0.511181	-1.22001	-1.3894	0.395792	-1.43936	-0.616614	-2.50901	-2.50901	-1.99342	-2.50901	-0.617547	-0.473029	-1.49121	-0.987132	0.445095	-1.25873	-1.22609	-1.89139	-0.79404	-2.50901	-1.52709	-1.16995	-1.91295	-0.843168	-2.05554	-0.606127	-0.814162	-2.50901	-2.50901	-1.45642	-2.50901	-1.84405	-1.90772	-2.50901	-2.50901	-2.50901	-1.62395	-2.50901	-2.50901
Lsat_1_v5_gn_0_25401	-1.22589	-1.31012	-1.26462	-2.50901	-1.01382	-2.50901	-2.50901	-1.17123	-2.50901	-1.30664	-2.50901	-2.50901	-2.50901	-1.65211	-2.50901	-2.50901	-2.50901	-1.57561	-1.06629	-0.809294	-1.01499	-1.48492	-2.50901	-1.891	-1.9057	-2.50901	-0.85368	-2.1674	-0.439976	-1.3921	-2.50901	-2.50901	-1.91295	-2.50901	-0.525457	-1.26425	-1.08781	-2.50901	-2.50901	-2.06744	-2.09897	-2.50901	-1.90772	-2.04729	-1.4706	-2.50901	-1.99965	-2.50901	-1.24718
Lsat_1_v5_gn_0_25680	4.37251	4.79268	4.71554	6.47677	6.62661	6.52287	4.59711	4.72659	4.85695	5.86385	6.00547	5.03589	5.58432	5.34249	4.81601	6.31923	7.13683	7.11129	4.80855	4.79829	4.91505	5.84012	6.20593	4.1144	5.93319	5.32423	5.61171	4.49594	5.64577	5.27718	4.56339	7.22698	7.21311	7.14851	4.08027	4.99368	5.57404	6.01355	6.32681	5.73862	5.01274	5.59134	5.36893	4.46218	4.1359	7.10748	6.35885	5.92237	4.53224
Lsat_1_v5_gn_0_2580	3.89049	4.69638	5.6586	5.4359	4.82795	5.72425	4.625	5.13074	4.51305	5.31938	4.66386	4.0294	4.46938	4.32308	4.4878	5.07638	4.91429	5.07976	4.32555	4.75846	4.69706	4.22347	5.38209	4.18007	4.42503	4.01374	4.59358	3.59078	4.43016	4.68985	4.32458	5.16671	4.63315	5.15278	4.55993	4.93842	5.48786	5.73188	4.90145	4.4672	3.98918	4.8998	4.72415	4.89177	5.04415	6.38345	4.79837	5.28269	5.8308
Lsat_1_v5_gn_0_25841	NA	NA	NA	NA	NA	NA	NA	NA	NA	NA	NA	NA	NA	NA	NA	NA	NA	NA	NA	NA	NA	NA	NA	NA	NA	NA	NA	NA	NA	NA	NA	NA	NA	NA	NA	NA	NA	NA	NA	NA	NA	NA	NA	NA	NA	NA	NA	NA	NA
Lsat_1_v5_gn_0_25980	3.77617	3.72937	4.43184	4.9383	4.09695	4.71001	3.97661	4.20355	4.43017	4.76282	4.47333	3.97545	4.62014	4.23049	3.80519	3.89264	4.45411	3.91068	3.98161	4.08091	4.10735	4.00584	4.37784	3.89054	4.39662	4.52522	4.40604	4.13271	4.84451	4.57844	4.52634	3.9285	4.29852	4.30723	4.20732	4.29185	4.30236	3.8285	4.28547	4.50438	3.96297	4.27881	4.70901	4.48798	4.80474	4.80042	4.3299	4.07226	4.25448
Lsat_1_v5_gn_0_26040	3.17064	4.05983	3.62324	3.68397	3.83148	3.99776	2.95113	2.72605	2.54493	3.64608	3.40958	2.52481	3.81597	3.22756	3.1942	5.0089	5.32931	5.39951	2.8316	1.89938	2.28017	3.76696	3.7891	3.32089	3.32572	3.20463	3.88556	2.88824	2.55351	2.88017	2.0411	3.76699	3.60036	3.86088	3.27998	3.581	3.83063	4.0934	4.53044	3.50755	3.57273	4.04709	3.57211	2.82108	1.73264	4.60639	3.85376	3.58802	3.19217
Lsat_1_v5_gn_0_26060	3.21023	3.33296	3.79557	3.56023	3.1726	3.77368	3.97661	3.63587	4.50401	3.6195	2.70862	3.26957	3.01944	3.24934	3.55568	2.21878	2.15431	1.36349	3.25302	3.66188	3.82992	3.18168	3.19099	3.72103	2.49781	3.16621	2.74897	3.6133	2.64884	2.91985	3.43247	3.24	2.93265	3.28084	4.38359	2.88653	3.02418	3.26681	1.45252	2.44886	3.02591	3.23777	2.9306	3.68907	4.53201	2.05864	1.87648	1.39004	3.58065
Lsat_1_v5_gn_0_26201	3.03395	2.60729	3.5948	3.05745	3.51937	3.15982	3.20164	2.76455	3.14641	3.95335	3.42492	3.49182	2.44092	2.62307	2.60023	2.53572	3.33515	2.11475	3.36293	3.13526	3.78079	4.80525	4.99456	5.34573	2.79186	3.86278	2.95039	3.35991	2.34156	2.9393	3.47754	3.91571	3.9666	4.03895	4.30999	3.33945	3.68391	3.53972	2.79242	3.57763	3.67411	3.49632	3.07755	3.56532	3.53142	3.28216	2.78038	2.1705	3.13282
Lsat_1_v5_gn_0_26221	4.94461	4.45368	4.61999	4.15644	4.72714	4.57742	5.32177	4.21054	5.28695	4.15192	4.81352	5.05803	3.98507	4.57041	4.85503	4.09929	4.36137	3.71387	4.57727	4.92749	4.86486	5.68071	5.90074	6.50587	4.59478	4.87006	4.78772	5.42403	3.55163	4.87446	4.75404	4.86467	4.69373	4.85974	5.09758	4.0892	4.4328	4.31713	3.38134	4.52029	4.90841	4.90222	4.83832	5.04331	4.89728	3.77804	3.41467	3.21694	4.61409
Lsat_1_v5_gn_0_26320	0.38157	-0.425261	0.583628	-0.104318	-0.118248	0.688844	-0.673707	-0.489228	-0.104143	-1.30664	-0.95327	-1.94225	0.497701	0.230407	-0.831912	-1.44896	0.62323	-0.295165	-1.99342	-1.02426	-2.50901	-0.892019	0.0408164	-0.184007	-1.15423	-2.50901	-2.50901	-1.4603	0.463442	-0.00431722	0.917378	-1.16995	-1.16717	-0.493875	0.116413	0.545073	-0.584232	-1.11396	-1.7755	-1.72982	-1.78005	-1.84405	-1.48459	-0.502729	-0.126102	1.07748	1.8168	0.827375	-0.132167
Lsat_1_v5_gn_0_2660	-2.50901	-0.0405045	-0.898411	-0.670206	-1.82524	-0.414649	-1.79345	-2.50901	-0.104143	-0.660069	-0.222222	-1.53639	-2.50901	-1.36059	-2.50901	-2.50901	-1.90697	-1.57561	-0.854617	-1.27695	-1.27325	-1.90794	-1.6536	-1.28442	-1.9057	-2.50901	-0.85368	-1.65981	-1.57305	-1.84506	-1.2088	-2.50901	-1.49239	-0.843168	-0.396647	-1.26425	-0.814162	-1.11396	-1.7755	-2.06744	-1.78005	-2.50901	-0.891584	-0.979985	0.463828	-0.893174	-1.62395	-2.50901	-2.50901
Lsat_1_v5_gn_0_26860	-1.7235	-1.78846	-1.75661	-2.50901	-1.82524	-1.64698	-1.79345	-1.91522	-1.72998	-2.50901	-1.78951	-1.94225	-0.766673	-2.01785	-2.50901	-1.88374	-2.50901	-1.57561	-2.50901	-2.50901	-1.97128	-1.48492	-2.50901	-1.12813	-2.50901	-2.50901	-2.50901	-1.65981	-1.01009	-2.50901	-2.50901	-1.40642	-1.91295	-2.50901	-2.05554	-2.50901	-1.86806	-1.11396	-1.7755	-2.50901	-1.78005	-2.50901	-2.50901	-2.04729	-2.50901	-2.50901	-1.99965	-1.89045	-1.24718
Lsat_1_v5_gn_0_26880	2.32109	1.22526	1.87319	2.03542	2.18362	1.73793	1.46998	1.97555	2.34514	0.399013	-0.0426956	1.29755	1.95774	0.91507	1.78977	0.0474247	2.3979	1.75369	2.48782	2.15105	2.30354	0.43938	-0.173765	0.971302	0.932562	0.0893236	1.2116	2.8323	1.95059	0.265852	2.58494	1.17542	-0.16059	1.00579	2.47533	2.03779	1.39633	1.30244	1.10754	1.42865	1.95292	1.79381	0.92719	1.53227	3.2092	2.17909	2.42831	2.4442	2.07997
Lsat_1_v5_gn_0_26921	3.97883	4.04	3.89303	4.23947	4.24206	4.36256	3.65441	4.12538	3.84688	3.69783	4.31754	4.0873	4.87437	4.2705	4.29113	4.02546	4.06465	4.54558	4.42461	4.07416	4.19284	3.92191	3.98316	3.80097	3.83927	4.15985	4.5058	4.09496	4.60872	4.4488	4.46051	3.74035	4.36327	4.16205	3.75239	3.98343	4.11039	4.58171	4.53044	4.36158	4.14351	4.18402	4.38504	4.22209	3.62099	4.57013	4.85272	4.57229	3.77435
Lsat_1_v5_gn_0_27001	1.12392	2.27551	2.73771	5.17365	5.46492	5.06601	2.36151	3.29819	2.34514	2.17594	2.43323	1.76043	2.52079	1.72711	3.33885	3.42687	4.71121	4.28648	2.61767	2.36527	1.74403	4.21073	3.51186	2.5274	1.06425	4.20352	3.61611	1.82985	2.77254	3.28151	2.97896	3.58511	3.52352	3.37939	2.25772	1.2274	2.45471	2.69495	3.07747	2.07097	1.7696	2.43874	1.99668	2.69389	-0.279764	5.96459	5.49757	4.13538	2.86748
Lsat_1_v5_gn_0_27020	6.10404	6.24187	5.679	5.77517	6.31629	5.55864	5.98392	7.01712	6.12635	4.84543	5.85504	5.96722	6.1628	6.039	6.3042	6.67591	6.28333	6.08623	6.01229	6.22544	5.89746	6.94014	7.18021	6.6903	6.39271	6.337	6.01987	6.35644	5.79071	5.41201	5.76756	6.54062	6.60195	6.12994	6.37618	6.87489	6.40902	5.77789	6.07495	6.46955	6.29428	6.07344	5.53923	6.0263	5.69584	5.79272	5.79675	6.29139	6.75149
Lsat_1_v5_gn_0_27321	5.49212	5.57732	5.20387	5.88343	6.03982	5.55016	5.30951	6.33902	5.29621	4.75062	5.72165	5.39592	6.50029	5.68381	5.77382	5.60543	6.37915	6.22216	6.30999	6.0353	5.68248	5.83094	5.96454	5.45327	6.08046	6.34418	6.50298	6.20128	6.53883	6.21731	6.04528	5.88348	6.19106	5.83429	4.95999	5.41307	5.16374	5.92793	6.38423	6.27941	6.01398	5.87034	5.90559	5.88304	4.91066	6.7094	6.85974	6.36901	6.3196
Lsat_1_v5_gn_0_27401	-2.0692	-2.50901	-2.50901	-2.50901	-2.50901	-2.50901	-2.50901	-2.50901	-2.50901	-2.50901	-1.31163	-0.960677	-1.84321	-1.11818	-1.43936	-0.616614	-1.48347	-1.57561	-2.50901	-2.50901	-2.50901	-2.50901	-2.50901	-2.50901	-2.50901	-1.96341	-2.50901	-2.50901	-2.50901	-2.50901	-2.50901	-2.50901	-2.50901	-2.50901	-1.43314	-0.793996	-1.08782	-2.50901	-0.952795	-2.50901	-2.50901	-2.50901	-1.90772	-2.50901	-2.50901	-1.75344	-2.50901	-1.89045	-1.24718
Lsat_1_v5_gn_0_27421	-2.50901	-2.50901	-2.50901	1.80561	2.12778	1.46521	1.86378	1.88642	2.03131	-2.50901	-1.78951	-2.50901	2.16538	1.94995	2.5204	-2.50901	-2.50901	-2.50901	-2.50901	-2.50901	-2.50901	-2.50901	-2.50901	-2.50901	-1.9057	-2.50901	-2.50901	-2.08518	2.31587	1.98969	2.22926	-2.04176	-1.49239	-1.98836	-2.50901	-2.50901	-2.50901	-2.50901	-1.7755	-2.06744	-2.09897	-2.50901	1.83136	2.37746	1.24704	2.30535	3.01088	2.80244	-2.50901
Lsat_1_v5_gn_0_27460	-0.858906	0.119184	0.0250933	-1.06642	0.641931	0.0530623	-0.673707	-1.17123	-0.558948	-2.50901	-0.666451	0.251076	-0.157073	0.140015	-0.405761	0.682795	-0.6653	-1.01354	-0.854617	-0.622249	-0.0451645	0.926603	-0.425935	0.432932	0.237545	-0.599143	-0.103044	-0.109921	-0.794041	-0.537401	-0.948204	-0.186045	0.103538	-0.0905569	-0.666906	0.186804	0.0841553	0.4017	0.146676	-0.103836	-0.649129	-1.04613	-0.891584	-1.69806	-0.279764	0.469729	0.449785	1.23785	-0.132167
Lsat_1_v5_gn_0_27560	1.45571	1.29383	0.462939	0.617203	0.539926	1.73793	1.41	1.15907	1.49419	0.629651	0.910422	1.14046	0.599304	0.612977	0.935959	0.594493	0.234397	-0.036815	1.09614	-0.308195	1.16272	0.993922	0.675703	0.971302	0.445095	1.13376	1.28797	0.970273	0.69551	1.34313	1.26459	1.17542	1.10627	0.632219	1.59957	0.831835	0.959368	0.921252	0.653231	0.455124	0.348119	1.0909	0.856573	1.39362	0.557557	0.805376	0.526291	0.483644	0.825412
Lsat_1_v5_gn_0_27580	1.2432	0.39367	2.05119	-0.104318	-1.36322	0.554205	1.8318	0.907138	1.21035	1.00314	0.116941	1.08405	0.497702	0.315468	0.0627008	-0.419846	1.06086	0.951408	1.09614	1.20701	1.44089	0.781741	0.0408164	1.41424	0.445095	1.33187	1.04555	2.02549	0.376976	1.01698	1.88258	0.943079	0.842688	1.50989	1.74629	1.17711	0.539163	1.1244	-0.40018	0.698243	1.09702	0.944371	0.53345	1.15691	1.08394	-1.26011	-0.242736	-0.107737	1.58497
Lsat_1_v5_gn_0_2760	NA	NA	NA	NA	NA	NA	NA	NA	NA	NA	NA	NA	NA	NA	NA	NA	NA	NA	NA	NA	NA	NA	NA	NA	NA	NA	NA	NA	NA	NA	NA	NA	NA	NA	NA	NA	NA	NA	NA	NA	NA	NA	NA	NA	NA	NA	NA	NA	NA
Lsat_1_v5_gn_0_27841	4.94461	4.99157	4.30591	4.28486	4.92222	4.4023	5.13987	5.09837	4.76651	4.8682	5.03962	4.55504	4.55839	5.71545	4.89302	5.58838	4.11096	5.20694	4.45353	4.73122	5.19679	4.99383	5.5574	4.68529	6.00666	4.4632	4.56027	4.64951	4.66001	4.37933	4.3678	5.0041	4.73813	4.67805	5.07831	5.32344	5.72104	5.13381	4.58044	5.14068	4.68048	5.16881	4.73385	3.97702	4.56624	4.10643	4.17217	4.74366	3.93355
Lsat_1_v5_gn_0_27861	-0.210148	-0.425261	-1.75661	-1.61445	-2.50901	-1.64698	-2.50901	-1.07716	-1.22689	-1.30664	-2.50901	-2.50901	-0.766673	-1.03336	-1.87724	-0.718164	-1.48347	-0.610096	-1.06629	-0.456693	-1.58045	-0.892019	-1.12024	-2.16716	-0.420025	-2.50901	-1.72941	-1.28507	-1.24013	-0.894428	-0.536215	-1.40642	-0.901937	-2.50901	-1.71103	-1.82427	-1.86806	0.4017	-0.929807	-0.313402	-1.04721	-0.768251	-1.90772	-2.04729	-0.647086	-0.893174	-0.978069	-1.45891	-1.24718
Lsat_1_v5_gn_0_27881	8.00189	8.02863	8.28275	7.88336	7.74119	8.04297	8.1123	7.89977	8.12493	8.3571	8.14541	7.76497	7.57367	8.11281	7.89436	7.90738	7.88089	7.73589	7.56769	7.72719	8.13303	7.7539	7.82114	7.82768	8.00422	7.73877	7.70703	7.77705	7.53997	7.8397	7.87131	7.79313	7.62072	7.78602	8.0952	7.9204	8.00132	7.88516	7.57555	7.71788	7.88242	8.05382	7.79971	7.84493	8.01798	7.77183	7.41314	7.5556	7.9601
Lsat_1_v5_gn_0_2801	-1.03282	-2.50901	-1.75661	-2.50901	-2.50901	-2.50901	-2.50901	-2.50901	-0.104143	-2.50901	-0.953271	-1.94225	-2.50901	-0.729359	-1.43936	-2.50901	-2.50901	-2.50901	-2.50901	-1.97328	-0.804834	-0.892019	-1.6536	-1.12813	-2.50901	-1.96341	-2.50901	-2.50901	-1.96642	-2.50901	-1.93607	-1.68939	-2.50901	-2.50901	-0.525457	-1.9664	-1.86806	-2.50901	-2.50901	-2.06744	-2.50901	-1.84405	-0.666901	-2.04729	-1.14111	-2.50901	-2.50901	-2.50901	-2.50901
Lsat_1_v5_gn_0_28181	1.71809	2.07415	1.69133	-1.61445	-2.50901	-2.50901	2.15786	2.26917	1.43816	0.655857	1.60776	1.60232	2.2193	2.05388	2.04729	1.36275	1.28652	1.68364	2.25326	2.02404	2.23387	-1.90794	-2.50901	-2.16716	1.21843	1.17176	1.89097	1.83034	2.88835	2.64365	2.85462	-2.04176	-1.16717	-1.25295	2.13904	2.35098	2.12661	2.10957	1.33774	2.01623	1.87035	1.67	2.31831	2.47777	2.38155	2.23242	2.11811	2.39795	1.25049
Lsat_1_v5_gn_0_28220	0.692282	-0.951505	-0.363992	-0.359692	-0.118248	0.0530623	0.382634	-0.90645	-0.104143	-0.215188	0.820486	-0.381911	-1.04469	-0.0597686	0.0627008	0.291636	0.341861	-1.01354	-0.104158	0.444274	0.0683675	0.43938	-0.173765	0.529989	-0.00496455	0.293207	0.0799276	0.15624	-0.439976	-0.337014	-0.0792827	-0.788816	-0.901937	-0.843168	-0.2784	-0.606127	0.212049	0.684739	-0.929807	0.241451	-0.649129	-0.158883	-0.891584	-0.502729	-0.126102	-1.75344	-0.121037	-0.261886	-0.132167
Lsat_1_v5_gn_0_28421	-2.0692	-2.50901	-2.50901	-1.61445	-2.50901	-1.11111	-1.3173	1.6451	-0.854605	-2.50901	-2.50901	-0.740937	-2.50901	-2.50901	-2.50901	-1.88374	-0.890088	-2.50901	-2.50901	-2.50901	-1.58045	0.23196	3.21328	-0.263121	-2.50901	-2.50901	0.242283	-1.28507	1.45544	0.59488	0.546393	-2.04176	-1.91295	-2.50901	-2.50901	-2.50901	-2.50901	-2.50901	-1.29155	2.82688	2.60075	2.8626	0.99451	0.765277	0.645566	2.74528	1.93378	2.4442	-2.50901
Lsat_1_v5_gn_0_28780	1.78894	2.35858	5.72505	3.45184	1.24843	3.40647	3.69748	4.36497	5.0183	4.28744	4.13815	3.83361	3.22273	1.33168	1.17234	5.30811	4.56354	1.92887	1.51388	2.67548	2.18741	3.0243	3.39994	1.53346	3.10437	2.27241	2.48074	2.08089	1.40753	0.696818	2.05609	2.78987	1.42221	4.10872	2.3402	1.74566	2.68401	1.62811	3.65343	3.96902	1.70976	2.72001	2.17719	3.8662	3.99431	2.40713	0.803447	2.88517	7.94678
Lsat_1_v5_gn_0_28801	0.993878	0.72696	-0.898411	-0.226362	0.311341	-0.559821	0.0309847	0.0979158	0.315923	-0.660069	1.07504	0.763245	0.825823	0.0435786	0.250003	0.990203	0.289129	-0.160215	-2.2283	-2.50901	-2.50901	1.44252	0.227576	0.767454	1.03244	0.773854	0.582661	0.45683	0.926146	0.202903	0.4592	0.158779	0.326711	0.596242	-0.169116	0.186804	-0.481692	0.55015	0.542276	0.725942	0.77063	0.070407	0.621264	-0.0427282	-1.14111	-2.50901	-2.50901	-2.50901	-0.340692
Lsat_1_v5_gn_0_29081	2.82036	2.37382	3.14321	3.52283	3.10276	3.35472	3.0914	3.13148	2.8007	3.86558	3.15982	3.40238	2.6448	2.36824	2.14498	2.18894	2.82576	1.68364	3.07066	2.92626	2.97685	2.72731	3.07408	3.0036	2.81073	3.21721	3.24674	3.06046	3.04909	3.08605	3.27543	2.69857	3.10831	3.46168	3.31802	2.96273	3.17306	3.3091	3.15494	2.62101	2.90877	2.96117	3.30672	3.31095	3.30691	2.39347	2.91452	2.63101	3.37405
Lsat_1_v5_gn_0_29101	0.377746	-0.0762925	-0.930625	1.82623	1.04484	1.89464	-0.902097	0.930146	1.70916	-2.50901	0.373962	-1.12107	1.1157	0.238442	0.246549	0.00729192	1.28552	1.13904	1.17174	1.28106	0.528447	-2.50901	-2.50901	-2.50901	-2.50901	-2.50901	0.397652	0.234936	1.74161	1.66257	1.89412	1.18854	1.33279	1.86086	-2.50901	-2.50901	-2.50901	-2.50901	-0.640825	-0.163327	-0.734851	-0.552581	0.869719	1.13314	0.944377	1.6443	1.91055	1.18385	-2.12984
Lsat_1_v5_gn_0_29140	-2.50901	-2.50901	-2.50901	0.617203	0.826561	-0.161922	1.282	-0.165991	0.752781	-2.50901	-2.50901	-1.94225	-2.50901	-2.01785	-1.43936	-2.50901	-2.50901	-2.50901	0.301256	-0.308195	-0.451803	0.115877	0.0408164	0.825966	-1.9057	-2.50901	-2.50901	-2.50901	-0.0324228	-0.337014	-0.536215	-0.487622	-0.484159	0.632219	0.426069	-0.290912	-0.0561892	-2.50901	-2.50901	-2.50901	-2.50901	-2.50901	-0.148213	0.520698	0.363584	-1.75344	-1.32615	-2.50901	-1.74432
Lsat_1_v5_gn_0_29161	2.30289	1.0775	1.82503	1.92509	1.45002	1.60801	1.92045	1.56012	2.15452	1.54533	1.7949	2.9288	0.270128	1.16472	1.1393	0.500432	0.996534	0.372346	1.33065	1.47642	1.56215	1.23559	0.541223	2.22804	1.86459	2.07482	1.04555	2.46631	1.57678	2.56682	2.15646	1.29875	1.77024	1.69136	2.06984	1.125	1.03049	0.0492365	1.57032	1.04466	2.22653	1.75036	1.62407	1.71808	1.81085	1.234	1.7224	2.3674	1.17838
Lsat_1_v5_gn_0_29180	1.68647	1.84392	1.36794	0.467786	1.39265	0.688843	-0.434991	-1.12971	-1.72998	-2.50901	-2.50901	-2.50901	1.09297	1.30613	2.15973	0.766002	1.23824	-0.295165	1.64104	0.994655	1.44089	1.48993	1.01713	1.66988	-1.9057	-2.50901	1.55848	1.16834	1.72211	1.40036	1.54191	1.33762	0.768515	1.47068	1.50379	1.41267	0.722169	2.41411	1.57032	1.52086	1.22737	0.386447	0.99451	0.765277	0.952086	-2.50901	-2.50901	-1.45891	-2.50901
Lsat_1_v5_gn_0_29200	3.11959	2.66019	1.67009	-1.06642	0.910711	0.554205	0.252071	-0.682809	-0.313697	-2.50901	-2.50901	-2.50901	1.91896	2.19948	2.73183	1.12239	0.118278	0.540307	2.81623	2.36527	1.74403	1.62346	0.79871	1.77262	-2.50901	-2.50901	2.19602	2.44159	1.65235	1.40036	1.66604	0.243099	1.10627	1.16162	1.71811	1.01478	0.959368	1.60367	1.78046	2.41522	2.03653	2.59428	0.621264	1.74685	0.645566	-1.75344	-0.121037	-0.434498	-2.50901
Lsat_1_v5_gn_0_29221	-1.45988	-2.50901	-2.50901	-2.50901	-2.50901	-2.50901	-2.50901	-2.50901	-1.72998	-2.50901	-1.78951	-1.53639	-2.50901	-2.50901	-2.50901	-2.50901	-1.90697	-2.50901	-1.99342	-1.97328	-0.804834	-2.50901	-2.50901	-0.858694	-2.50901	-2.50901	-1.72941	-1.4603	-2.50901	-1.84506	-1.93607	-2.04176	-2.50901	-1.98836	-1.71103	-1.57302	-2.50901	-0.418176	-2.50901	-2.06744	-2.50901	-1.84405	-2.50901	-2.04729	-2.50901	-2.50901	-2.50901	-2.50901	-0.878141
Lsat_1_v5_gn_0_29301	4.09968	4.13651	4.39107	4.20447	4.26622	4.1688	4.23177	3.95163	3.72866	4.20653	4.50976	4.0873	4.80163	4.68673	4.4777	4.64675	4.55247	4.79834	4.31818	4.25217	4.5451	4.63118	4.42634	4.21635	4.71489	4.19718	4.15392	4.17456	4.48503	4.5471	4.57381	3.90927	3.9415	3.99818	3.80021	3.82098	3.62768	4.16424	4.62876	4.34828	4.47105	4.54984	4.17556	4.18578	4.39906	4.80042	4.87819	4.64407	4.02344
Lsat_1_v5_gn_0_29380	6.26561	6.44117	10.4301	9.12526	6.19876	9.35271	7.67476	7.10835	9.86704	9.83112	7.70188	7.6379	6.52354	4.42647	4.69174	9.20952	7.86171	6.07835	5.81361	7.76445	5.80567	6.87283	7.17374	6.00534	7.6443	5.621	7.30906	4.83438	4.8625	4.83952	6.81829	5.88872	4.98527	8.09151	6.09496	5.90762	7.03911	9.03707	7.85227	7.12089	5.23755	7.63904	6.16664	7.79847	8.57141	6.2796	5.51332	6.92613	10.5819
Lsat_1_v5_gn_0_29401	-0.435929	0.937414	-0.851127	2.45559	2.37352	2.48447	-0.350498	2.44719	1.12972	0.407484	0.117196	-0.375844	1.30434	-0.254801	1.42513	0.918074	0.133435	1.54628	2.40802	1.43487	1.75698	0.23196	0.541223	0.172193	1.15824	0.413513	0.700696	0.92099	1.85756	1.87435	2.13447	0.319865	1.26279	0.401863	-1.69361	0.765427	0.595091	2.03136	0.884092	0.658542	-0.203137	-0.0964198	1.50765	1.77792	1.36889	2.70036	2.80949	1.99237	0.922757
Lsat_1_v5_gn_0_29421	5.40952	6.00814	5.7755	6.77991	6.62816	6.5161	6.78346	7.60342	6.53136	5.08773	6.03576	5.37256	7.1333	5.46387	7.74655	6.38322	6.84989	6.99138	7.60477	7.27915	7.43662	6.98578	6.01932	6.72156	5.64843	5.65301	7.27875	6.14403	6.77164	7.6182	6.67019	5.49803	5.946	5.88362	6.32976	7.60089	7.24041	6.83106	6.19087	6.13708	5.36579	5.53164	5.92729	7.67802	5.0978	8.25898	8.08971	6.578	7.26946
Lsat_1_v5_gn_0_29540	NA	NA	NA	NA	NA	NA	NA	NA	NA	NA	NA	NA	NA	NA	NA	NA	NA	NA	NA	NA	NA	NA	NA	NA	NA	NA	NA	NA	NA	NA	NA	NA	NA	NA	NA	NA	NA	NA	NA	NA	NA	NA	NA	NA	NA	NA	NA	NA	NA
Lsat_1_v5_gn_0_29560	-1.73261	-2.50901	-2.50901	-1.61445	-0.497632	-0.721253	-2.50901	-1.91522	-2.50901	0.124354	0.910422	0.350078	-2.50901	-2.01785	-2.50901	-2.50901	-1.48347	-2.50901	1.3733	-0.308195	0.942145	2.02853	1.89915	1.36247	0.787636	1.02348	-2.50901	-2.50901	-1.26428	-2.50901	-2.50901	0.398255	0.842688	1.16162	1.29076	0.0813751	-0.385959	0.684739	1.02741	0.999976	0.643065	0.386447	-1.90772	-2.50901	-1.4706	-2.50901	-1.99965	-1.89045	-2.50901
Lsat_1_v5_gn_0_29640	-2.50901	-2.50901	-2.50901	-2.50901	-2.50901	-2.50901	0.252071	-0.90645	0.856642	-0.660069	0.820486	1.24707	0.783275	1.45452	1.20118	0.990203	0.118278	1.06597	-2.50901	-2.50901	-2.50901	1.29017	0.227576	0.273884	0.932562	0.840424	0.954758	0.862675	1.45544	0.778781	0.267211	0.398256	0.768515	0.70159	-0.666906	0.695567	0.438148	0.684739	1.10754	1.39453	0.281136	0.139397	0.439942	0.873593	-1.89832	0.469729	1.17534	0.827376	-2.50901
Lsat_1_v5_gn_0_29660	-2.50901	-2.50901	-2.50901	-2.50901	-2.50901	-2.50901	-0.0509402	-0.489228	0.64086	-0.660069	-0.0426968	0.964146	-0.157073	-0.568279	-0.405761	0.594493	-0.146426	0.372346	-2.50901	-2.50901	-2.50901	0.115877	-1.12024	-0.435691	0.237545	0.704063	-0.103044	-0.184911	1.01472	0.689759	0.160699	0.0692233	0.607645	0.632219	-0.2784	-1.01005	-0.584232	0.921252	0.542276	0.999976	-1.1065	-0.535349	0.439942	0.141878	-1.4706	0.0315326	0.857699	0.577554	-2.50901
Lsat_1_v5_gn_0_29680	-2.0692	-1.78846	-2.50901	-1.61445	-2.50901	-2.50901	-1.79345	-1.49579	-1.22689	-1.30664	-1.26053	-0.550285	-0.30695	-0.541486	-0.23215	-0.246722	-1.90697	-1.57561	-1.61436	-1.58351	-1.27325	-0.778424	-0.667442	-0.598361	-0.296642	-1.96341	-0.85368	-0.436553	-1.10861	-1.03216	-0.727554	-0.238578	-0.313322	-1.47508	-1.42351	-0.0323699	-0.584232	1.1244	0.317456	-0.544999	-0.649129	-0.768251	-2.50901	-0.793196	-0.640465	0.213639	0.734115	-0.107737	-0.878141
Lsat_1_v5_gn_0_29720	5.0328	4.98121	5.98996	4.9383	4.90693	4.7179	5.46129	5.88136	5.5419	5.3608	5.1998	5.19417	5.31987	5.29353	5.43385	4.75764	5.66299	5.23782	5.49437	5.36647	5.49974	5.51872	5.68647	5.21135	5.18531	5.9206	5.41716	5.51124	5.28233	4.60303	5.91414	5.31778	5.22084	5.48915	5.54725	5.73109	5.41367	5.40152	4.84288	5.95157	5.27619	5.32874	5.40958	5.70573	5.97174	4.49476	4.31919	4.35018	5.56093
Lsat_1_v5_gn_0_29740	-1.45988	-1.31012	0.583628	0.301086	0.826561	1.60801	-0.673707	1.27026	-0.313697	1.42767	-2.50901	-0.740937	2.03231	0.968575	-1.43936	-0.616614	-0.00801156	1.53242	-1.31445	-0.622249	-2.50901	-0.667366	0.79871	-2.50901	0.237545	0.293207	0.242283	-1.89139	1.85787	1.7912	2.01076	-0.026262	0.690321	-0.843168	-1.43314	-1.57302	0.884553	0.921252	1.45252	0.162564	-0.302384	-0.158883	0.99451	0.974341	0.952086	3.73938	3.18616	1.10476	0.211703
Lsat_1_v5_gn_0_29760	2.50738	2.76052	2.54306	2.97678	3.33369	2.85072	2.54	3.23105	2.69258	2.37978	2.52151	3.02183	3.83693	3.11342	3.50752	2.69283	2.51733	3.4859	3.701	3.02757	2.59636	3.27936	2.7475	2.78506	2.45044	3.11335	3.32131	3.14709	3.71915	3.85264	3.87288	2.9324	3.31786	2.97945	2.81829	3.10402	2.95273	3.57482	3.67229	3.31124	3.13426	2.88286	3.15315	3.2203	2.69399	4.10643	4.51495	4.02303	2.23854
Lsat_1_v5_gn_0_29780	1.08186	1.29383	0.331223	1.45481	0.990222	0.811982	1.14153	0.907137	0.51952	1.75526	1.59242	0.900238	1.4601	1.16473	0.610751	1.45885	0.234396	1.06597	0.752765	1.73792	1.3981	1.92885	1.72396	0.971303	0.445095	0.630723	0.242284	-0.18491	1.07088	1.70296	0.850424	0.783292	0.51994	0.891685	0.621258	0.377032	0.539163	0.921252	0.290936	1.08799	0.746004	0.865116	1.1204	0.924849	1.36889	1.234	0.971528	1.10476	1.32701
Lsat_1_v5_gn_0_2980	1.2432	1.29383	0.694997	0.301086	1.45002	-0.414649	0.382634	-1.17123	0.752781	-0.660069	0.260661	1.02534	-0.157073	1.02017	0.782499	-1.44896	-2.50901	-1.01354	0.387013	0.811976	1.16272	0.115877	-1.12024	0.706469	-0.887592	-0.283428	-0.85368	0.3279	-0.439976	-0.77018	0.267211	0.666007	-0.0224897	0.401523	0.738103	-1.9664	-0.211672	-0.418176	-0.40018	0.241451	0.695452	0.139397	-0.47254	0.052526	0.139419	-1.75344	-1.62395	-1.89045	0.357103
Lsat_1_v5_gn_0_29801	-2.50901	-1.78846	-1.26462	-1.06642	-1.82524	-1.11111	-2.50901	-1.91522	-1.22689	-1.30664	-1.31163	-2.50901	-1.84321	-1.11818	-2.50901	-1.88374	-1.15648	-0.610096	-2.50901	-2.50901	-2.50901	-2.50901	-1.6536	-2.50901	-1.48158	-1.56847	-2.50901	-2.50901	-2.50901	-1.84506	-2.50901	-0.788816	-1.49239	-2.50901	-2.05554	-2.50901	-1.42582	-1.11396	-1.7755	-2.50901	-2.50901	-2.50901	-2.50901	-2.04729	-1.89832	-0.600894	-1.62395	-1.89045	-2.50901
Lsat_1_v5_gn_0_29900	2.79456	2.78455	2.38595	3.08337	2.69159	2.29734	2.45351	2.92608	2.66423	3.22019	2.87423	2.99148	3.31657	2.57213	2.79339	2.85364	3.3089	3.11211	3.09635	3.04148	2.39344	2.72731	3.59907	2.73505	2.75334	3.4694	3.32131	2.85119	3.45996	3.38438	2.43305	3.10005	3.57882	3.15046	2.42393	3.0905	3.02418	2.6297	3.4289	2.93764	3.04623	3.10609	3.34592	2.72314	2.1487	3.33498	3.35299	3.71743	3.24918
Lsat_1_v5_gn_0_29921	0.310506	0.624187	-0.363992	0.301086	0.641931	0.0530623	-0.0509402	0.514043	0.0787977	0.82845	0.511181	0.0300179	-0.333118	-1.36059	-1.43936	1.12239	0.535399	0.182222	-0.506463	-1.97328	-0.804834	1.34276	-0.173765	0.273884	0.626508	0.553455	-0.103044	-0.264013	-1.96642	-0.337014	0.0456922	-0.357733	0.690321	0.224294	-0.525457	0.186804	-1.08782	-1.11396	1.10754	0.0791129	0.210891	0.139397	-0.891584	0.052526	0.363584	1.92721	1.93378	1.58354	0.211703
Lsat_1_v5_gn_0_300	3.95573	4.12715	4.31466	2.13792	2.51466	2.41857	4.78001	3.90931	4.47166	3.81961	6.20525	3.35548	2.29713	4.87365	3.45769	6.19148	4.71621	3.73133	4.54031	4.59166	5.73286	5.31991	5.25841	4.82333	6.06089	4.00015	2.66555	3.30615	0.545017	0.265852	1.94809	4.87792	2.4537	3.30333	5.44996	5.16151	5.55607	3.88551	2.3734	5.17122	4.91395	4.53711	2.60408	1.74685	3.13512	1.15787	-0.685045	0.275222	3.95655
Lsat_1_v5_gn_0_30021	5.74549	6.32109	5.6704	6.19115	6.29009	6.02452	6.09163	6.2604	5.67572	6.32929	6.35091	5.71432	5.84182	6.27842	5.94634	6.59999	6.66437	6.98229	5.75243	5.79783	5.90512	6.32493	6.24161	5.53154	6.84331	5.59876	5.91239	5.27636	5.55269	5.67521	5.4964	5.74395	5.32802	5.60003	5.64589	5.97505	6.41403	6.08222	6.22046	6.04112	5.70618	6.45301	5.65818	5.29048	4.98424	6.47458	5.93303	6.25638	5.66934
Lsat_1_v5_gn_0_30101	NA	NA	NA	NA	NA	NA	NA	NA	NA	NA	NA	NA	NA	NA	NA	NA	NA	NA	NA	NA	NA	NA	NA	NA	NA	NA	NA	NA	NA	NA	NA	NA	NA	NA	NA	NA	NA	NA	NA	NA	NA	NA	NA	NA	NA	NA	NA	NA	NA
Lsat_1_v5_gn_0_30261	-2.50901	-2.50901	-2.50901	-2.50901	-2.50901	-2.50901	-0.673707	-2.50901	-2.50901	-2.50901	-2.50901	-2.50901	-2.50901	-2.50901	-2.50901	-1.88374	-1.90697	-1.57561	-0.854617	-1.97328	-0.804834	-1.48492	-0.731719	-0.987132	-1.9057	-1.56847	-2.50901	-2.50901	-2.50901	-1.84506	-1.93607	-0.966832	-1.91295	-1.98836	-0.999739	-1.9664	-2.50901	-2.50901	-2.50901	-2.50901	-2.09897	-1.04613	-2.50901	-2.04729	-2.50901	-1.26011	-2.50901	-1.89045	-2.50901
Lsat_1_v5_gn_0_30600	-1.45988	-0.425261	-1.26462	0.467786	-1.01382	-0.414649	-1.3173	-1.17123	-0.104143	-0.660069	1.07504	0.144777	-0.333118	-1.11818	-2.50901	-1.44896	-1.15648	-1.01354	0.210076	-0.308195	-0.804834	0.532882	0.541223	1.16507	0.237545	0.194864	-0.85368	-1.4603	0.0813218	-1.3921	-1.52709	-0.487622	0.519941	0.632219	-1.71103	-0.155857	-0.385959	1.1244	0.146676	-0.103836	-0.302384	-0.535349	0.33995	-1.41711	-1.89832	-0.150113	-0.242736	-2.50901	-0.132167
Lsat_1_v5_gn_0_3061	4.37251	3.71694	4.48704	4.02887	3.82065	4.53336	4.61715	3.23105	4.02463	5.02834	3.39407	3.8542	1.79595	4.3207	4.13344	3.836	1.78694	2.56789	2.94905	4.24618	4.38447	3.7378	3.07408	4.388	3.75406	1.46442	2.07191	3.0359	2.27138	3.18709	3.16955	3.2297	2.65238	3.08706	2.80496	2.11995	2.31924	2.41411	2.12655	2.65022	3.0361	4.12571	2.96457	2.90004	5.24945	1.97237	0.857699	2.69527	2.89156
Lsat_1_v5_gn_0_30740	7.15736	7.22499	7.60204	8.61007	8.21504	8.15916	6.92055	7.83187	7.15414	7.89563	8.42256	7.61751	8.7439	8.03116	6.85568	7.66115	8.04068	7.91595	8.0399	7.39405	6.64039	8.02959	8.42722	6.99826	8.47678	8.58389	8.79267	8.36436	9.45717	8.88838	8.8882	7.51359	7.90447	8.0469	6.43196	7.56127	7.64774	7.37478	7.8534	8.41807	7.86858	7.72352	8.85963	8.45655	7.94885	9.43451	8.87991	8.45325	8.21659
Lsat_1_v5_gn_0_30781	4.28254	4.70727	4.61292	4.361	4.7387	4.62858	4.73794	4.74113	4.5278	4.79881	4.85375	4.8369	3.96618	4.32583	4.81601	5.21544	5.00078	4.55522	4.77712	4.7096	4.92261	5.05421	4.66333	4.92944	4.77196	5.16083	4.57559	4.40297	3.68867	4.37219	3.88966	4.8378	4.91185	5.00745	4.8245	5.17117	5.02259	4.66529	4.77088	4.30302	4.68373	4.94139	4.0227	4.50912	3.97534	4.54045	3.74859	3.81647	4.84737
Lsat_1_v5_gn_0_30860	0.156929	0.912848	1.2991	1.67534	1.27057	1.9672	1.282	0.836624	1.12972	1.84978	0.724568	-0.231151	0.270128	0.8595	0.861269	0.291636	1.39618	0.182222	0.544602	0.875474	1.3085	1.05824	1.20678	0.863695	0.70932	0.904057	0.642063	1.19393	0.956278	1.22137	1.77837	0.538334	1.52199	1.58523	0.559083	1.32301	1.09828	0.921252	1.02741	0.0791129	0.281136	-0.334871	0.621264	1.42955	1.51624	1.50378	1.17534	1.53755	0.825411
Lsat_1_v5_gn_0_30940	6.22523	6.2773	5.26832	5.79991	6.11713	5.64016	6.08924	6.21941	5.6828	5.84102	6.24901	5.88293	6.29981	6.51934	5.99519	6.5063	6.22626	6.42362	5.96779	5.99118	5.99042	6.50012	6.30264	5.83319	6.69244	5.8717	5.97148	5.94408	6.02382	6.14589	5.54749	5.94928	5.82771	5.64475	5.61948	5.95093	6.30888	6.0326	6.47388	6.10052	6.09787	6.10834	5.97807	5.55529	5.31802	6.04076	6.23466	6.36737	5.9327
Lsat_1_v5_gn_0_30981	1.45462	0.504893	1.03839	2.55246	3.18079	2.52511	2.82405	3.39069	3.28875	0.874454	0.702272	2.34482	1.78624	1.69308	2.248	1.75119	1.38869	2.5288	4.07944	3.28849	3.29148	1.21123	0.376379	2.17622	-0.995915	-0.127729	1.72005	2.21316	2.8343	3.38102	3.53172	2.87224	2.88108	2.38663	1.50603	1.56279	0.888411	1.92006	2.48029	1.01893	1.23505	1.5346	2.64899	3.27815	2.86846	0.849913	2.17213	1.36916	1.37068
Lsat_1_v5_gn_0_3100	4.95047	5.24637	6.52826	5.03444	4.59984	5.53683	5.30128	4.78392	5.27762	6.23612	4.98374	4.67924	3.07341	4.9253	4.96612	4.7164	5.21027	4.18872	4.36648	5.22432	5.55679	4.74302	4.05896	4.81854	4.31303	4.84191	4.65704	4.70768	3.07678	4.08857	4.46051	5.39353	5.04349	5.82071	5.70451	4.97907	5.28141	5.28979	4.19667	3.60772	4.59343	4.81529	4.72396	4.89698	5.9503	4.52538	3.4247	3.17248	5.43145
Lsat_1_v5_gn_0_31360	6.42978	6.57294	6.56354	6.50101	6.38875	6.58894	6.45284	6.42264	6.3652	6.7558	6.59591	6.23833	6.73047	6.8351	6.45016	6.91799	6.57358	6.49181	6.24688	6.28371	6.68224	6.77231	6.69197	6.46579	6.68862	6.36694	6.46442	6.38831	6.62224	6.51648	6.59038	6.31338	6.13128	6.22582	6.21852	6.45696	6.58178	6.19929	6.4042	6.59975	6.37079	6.52568	6.56585	6.52067	6.40901	6.62532	6.46713	6.54932	6.52593
Lsat_1_v5_gn_0_31381	6.0685	5.92681	4.68888	5.2094	6.0993	4.96348	5.42387	5.94559	4.92424	4.48211	5.81484	5.76678	6.02872	6.45986	5.93728	6.27907	4.06465	6.16546	6.12737	5.88527	5.72422	6.31345	6.20315	5.95398	6.40941	5.84763	5.9154	5.78125	6.3173	5.91501	5.56064	5.86531	5.77185	5.30917	5.50253	6.00238	6.02306	5.66029	6.26263	6.25109	5.94398	5.92754	5.52791	5.24331	4.64842	5.98401	6.58136	6.16857	4.81626
Lsat_1_v5_gn_0_31521	-1.2306	-0.220094	-1.75661	-1.06642	0.0395932	-1.11111	-1.3173	-2.50901	-2.50901	-2.50901	-0.953271	-0.550285	-1.3894	-0.568279	-0.831912	-1.88374	-2.50901	-2.50901	-1.06629	-2.50901	-1.58045	-2.50901	-1.6536	0.157192	-1.48158	-1.00388	-0.557943	-0.0386378	-1.26428	-0.77018	-0.948204	-0.128518	-0.16059	-1.05568	-0.823745	-1.57302	-1.86806	-1.11396	-2.50901	-0.854347	-0.937414	0.139397	-0.666901	-1.18205	-1.89832	-1.75344	-2.50901	-2.50901	-2.50901
Lsat_1_v5_gn_0_31780	1.28086	1.15327	1.67009	1.86659	1.6591	1.79876	1.34742	1.27026	1.55721	1.93849	1.8864	2.3917	1.7525	1.41652	1.82949	1.7315	1.9988	1.82049	2.06193	2.17648	2.28017	1.3935	1.4514	1.77262	0.70932	1.50602	1.98281	1.82985	2.36421	1.74775	1.81395	0.992636	1.77024	1.79021	1.97779	1.9204	1.68792	1.85273	1.78046	1.55756	1.7696	2.23317	1.49054	1.88266	1.60673	1.37519	1.54988	1.10476	1.01267
Lsat_1_v5_gn_0_31860	-0.557246	0.392817	0.581292	-1.80567	-2.12848	-1.01211	-2.50901	-2.50901	-2.50901	-2.50901	-2.50901	-2.50901	-1.72087	-1.73712	-2.16134	-2.17544	-2.33472	-1.59081	-2.50901	-2.50901	-2.50901	-2.04138	-1.38629	-1.90223	-2.36628	-2.50901	-2.50901	-2.50901	-2.50901	-2.50901	-2.50901	-2.50901	-2.50901	-2.50901	-2.50901	-2.50901	-2.50901	-2.50901	-2.50901	-1.65868	-1.94288	-1.30692	-2.50901	-2.50901	-2.50901	-1.9183	-1.81039	-1.54935	-2.50901
Lsat_1_v5_gn_0_320	5.83841	6.14899	5.96796	6.30842	5.94572	5.95608	5.87025	6.03884	6.09218	5.83526	6.39636	5.8788	6.28082	6.00194	5.8864	6.06985	6.27114	6.07259	5.71562	5.71129	5.71117	5.96187	5.94136	5.63198	6.43092	6.00465	6.17874	5.78125	6.31731	5.96329	5.82758	5.67732	5.946	5.98623	5.68463	5.77402	5.94466	6.02628	6.15361	6.2118	6.01269	6.01504	6.13175	5.99669	5.77602	6.48825	6.59141	6.49168	6.11244
Lsat_1_v5_gn_0_3201	2.6581	2.27551	2.93211	2.97678	2.84918	2.66717	2.72367	2.51649	3.04012	2.86034	2.52151	2.84641	2.41329	2.75074	3.08355	2.77547	2.86232	2.78416	2.59982	2.59011	2.39344	2.44409	2.92001	3.06966	2.35078	3.27852	2.74897	3.23602	2.77254	2.75411	2.97896	2.9324	3.04688	2.96542	3.53544	3.29297	3.52058	2.87467	2.23755	2.76147	2.87509	2.59428	2.91331	3.36649	3.47248	2.21711	2.21374	2.14004	2.63058
Lsat_1_v5_gn_0_32080	-1.3691	-1.78846	-1.26462	-1.35874	-1.82524	-2.50901	-1.79345	-2.50901	-0.854605	-2.50901	-2.13504	-1.94225	-1.61259	-2.50901	-2.50901	-0.689462	-1.70218	-1.99733	-2.50901	-1.74277	-1.97128	-2.50901	-1.6536	-0.791514	-1.15423	-2.50901	-2.50901	-2.1674	-2.50901	-1.84506	-2.50901	-1.68939	-2.50901	-1.36747	-2.29986	-2.50901	-1.42582	-2.50901	-1.7755	-0.897803	-1.76158	-0.938316	-1.90772	-2.04729	-2.1957	-2.50901	-1.99965	-1.45891	-2.50901
Lsat_1_v5_gn_0_32100	-0.0149654	-1.31012	-2.50901	-1.06642	0.641931	-0.414649	-1.3173	-1.17123	-1.72998	-2.50901	-0.427306	-0.740937	-0.157073	-1.36059	-0.405761	-1.11531	1.23824	0.690736	0.544602	-0.308195	-0.303154	0.532883	-1.12024	-0.53039	-0.66263	-1.00388	-1.72941	-0.987868	-1.01009	0.384064	-0.367308	0.666006	-1.16717	-0.346548	-1.20022	-0.793996	0.212049	1.60367	0.290936	0.387357	-0.302384	-0.158883	-0.891584	-1.69806	0.728514	2.01615	0.734115	0.827376	-2.50901
Lsat_1_v5_gn_0_32160	5.26195	5.53191	3.92686	4.54945	5.48222	4.34228	5.05919	5.79567	4.49599	4.75062	5.77649	5.63801	5.49157	5.36511	5.36456	5.84672	5.62093	5.61713	5.78439	5.64679	5.24287	5.90276	5.66642	5.45173	5.88056	5.45479	5.30217	5.07614	5.40484	5.5321	5.07317	5.58542	5.481	5.43925	5.32709	6.04682	6.01869	5.459	5.92116	5.6456	5.38785	5.54123	4.95699	5.06632	3.87877	5.53876	5.56032	5.35062	5.4996
Lsat_1_v5_gn_0_32180	-2.06899	-1.78846	-2.50901	-0.359394	-1.36322	-2.50901	-0.673707	-0.90645	-1.72998	-1.30664	-2.50901	-2.50901	-2.50901	-0.909682	-1.439	-0.616614	-2.50901	-2.50901	-1.99309	-2.50901	-2.50901	-1.48445	-1.65353	-2.16716	-1.90561	-1.56847	-2.50901	-1.65969	-1.96642	-2.36232	-1.93607	-1.68927	-1.49047	-1.5399	-2.05554	-2.50901	-1.86806	-2.50901	-1.68219	-1.72977	-1.7788	-1.84396	-2.50901	-2.50901	-0.582299	0.0316352	-2.50901	-1.89045	-1.65315
Lsat_1_v5_gn_0_32220	1.83904	2.12597	2.58753	2.26598	2.20339	2.82389	1.87681	2.35703	2.51349	2.50124	2.16034	1.95298	1.56429	1.46173	1.84053	1.36692	2.27439	0.372346	2.13811	1.59434	2.33277	2.00114	1.59411	2.35569	1.44866	2.1994	2.02805	1.81292	2.10152	2.96389	2.53922	2.07602	2.02864	2.15873	2.63897	2.28527	1.54948	2.16056	1.73073	1.70754	2.24997	1.942	2.25693	2.87937	2.19255	1.30632	1.40525	1.87002	0.431345
Lsat_1_v5_gn_0_32260	3.33184	3.41221	2.83818	3.73391	3.45075	3.48997	3.23659	3.33702	2.99531	2.81419	3.2806	3.56578	3.33141	3.90646	3.26833	2.98101	0.858576	3.26384	3.8291	3.50007	3.16729	3.33234	3.31982	3.59771	2.95347	3.44821	3.70236	3.57404	3.58093	3.71278	3.59467	3.43186	3.40612	3.47164	3.38228	3.0905	3.27909	3.26681	3.13596	3.46708	3.59358	3.35843	3.81493	3.61298	3.2378	2.98448	3.28856	3.56528	1.32701
Lsat_1_v5_gn_0_32321	-2.50901	-1.78846	-2.50901	-1.61445	-1.01382	-2.50901	-2.50901	-1.91522	-2.50901	-2.50901	-2.50901	-1.53639	-2.50901	-2.01785	-1.87724	-1.44896	-1.48347	-2.50901	-1.31445	-1.97328	-1.97128	-2.50901	-2.50901	-2.50901	-2.50901	-2.50901	-2.50901	-2.1674	-2.50901	-1.84506	-1.93607	-1.16995	-2.50901	-1.98836	-2.50901	-2.50901	-1.86806	-2.50901	-1.7755	-2.50901	-2.50901	-1.04613	-2.50901	-2.50901	-1.89832	-2.50901	-1.99965	-2.50901	-0.340692
Lsat_1_v5_gn_0_32360	0.900181	0.822896	-0.156372	0.617203	0.737198	0.811982	0.252071	0.420715	0.24113	-2.50901	-2.50901	-2.50901	0.783275	0.230407	-1.1039	-2.50901	-2.50901	-2.50901	-2.50901	-2.50901	-2.50901	3.00186	3.02453	3.09111	1.34887	0.704063	0.0799276	-0.436553	0.545017	1.60898	0.706402	-2.50901	-2.50901	-2.50901	1.29076	1.01478	0.543115	1.30244	0.852415	-2.50901	-2.50901	-2.50901	0.621264	-1.69806	-1.14111	1.50378	0.283408	1.2826	-2.50901
Lsat_1_v5_gn_0_32381	3.46947	3.69564	2.99159	3.33153	3.47627	3.15736	3.20961	3.29332	2.88301	1.45465	1.8508	1.47053	3.63742	3.52229	3.66674	2.0554	1.28948	1.43829	1.10151	1.51744	1.46096	3.88437	3.4698	3.4972	3.79669	3.26888	3.36913	3.32241	3.78194	3.49463	3.32665	1.17914	1.56651	1.52581	0.949497	1.6751	1.36802	3.49945	3.4731	1.60344	1.51694	1.74628	3.53338	3.46395	2.51193	3.51353	3.54899	3.73337	0.60117
Lsat_1_v5_gn_0_32400	NA	NA	NA	NA	NA	NA	NA	NA	NA	NA	NA	NA	NA	NA	NA	NA	NA	NA	NA	NA	NA	NA	NA	NA	NA	NA	NA	NA	NA	NA	NA	NA	NA	NA	NA	NA	NA	NA	NA	NA	NA	NA	NA	NA	NA	NA	NA	NA	NA
Lsat_1_v5_gn_0_32421	4.65559	5.00774	4.39086	4.42092	4.97126	4.42747	4.81248	4.84168	4.52484	4.36116	4.36766	4.49105	4.97995	5.10461	4.74425	4.52032	3.93677	4.10703	4.42408	4.50661	4.40214	4.82497	4.26872	4.51762	5.02789	4.42635	4.75627	4.47836	4.85991	4.91557	4.80592	4.18695	4.05597	4.17263	4.15584	4.39298	4.18548	4.53198	4.57474	4.2556	4.07408	4.29546	4.45187	4.78517	4.83027	4.77149	4.74946	4.81908	3.99245
Lsat_1_v5_gn_0_32440	-0.657786	-0.951505	-1.75661	-0.670206	-1.82524	-2.50901	-0.959909	-0.850128	-0.820732	-2.50901	-1.27391	-1.50897	-1.84321	-1.36059	-2.50901	-2.50901	-2.50901	-2.50901	-2.50901	-1.02426	-1.02011	-0.133604	-1.12024	-0.49473	-1.11215	-1.56847	-0.463436	-1.12883	-2.50901	-2.50901	-2.50901	-1.62593	-2.50901	-0.595342	-1.14275	-1.19075	-1.42582	-2.50901	-0.929807	-1.39568	-1.29807	-1.84405	-1.48459	-1.69806	-1.4706	-2.50901	-2.50901	-1.45891	-2.50901
Lsat_1_v5_gn_0_32461	1.85277	1.2363	2.1318	-0.104318	0.542505	0.923485	1.03253	0.926316	1.37823	0.481951	0.551099	1.26494	0.0506586	0.796504	1.13631	0.654538	0.380927	-1.34968	0.736654	1.07641	0.60846	0.86514	0.808893	1.46126	0.365004	0.98879	1.38378	1.54938	0.334928	-1.84506	0.230024	1.793	1.97065	1.94138	2.20695	1.11219	1.64875	1.75335	-0.102709	0.215517	1.25504	0.832224	0.0714757	1.02834	1.13894	-0.150112	-0.00881098	0.488368	1.14915
Lsat_1_v5_gn_0_32500	1.2432	0.513528	0.583628	-0.670206	0.311341	-0.721253	-0.673707	-0.489228	0.0787977	0.124354	0.621816	1.39352	-2.50901	-2.01785	-2.50901	0.766002	0.441874	-0.036815	0.617379	0.0630081	0.881298	-2.50901	-0.731719	-2.16716	-2.50901	-2.50901	0.242283	-0.859464	-2.50901	-1.04788	-0.948204	-2.04176	-0.901937	-1.305	-2.05554	-2.50901	-1.42582	-1.11396	-2.50901	0.805986	0.975178	0.692212	-2.50901	-2.04729	-2.50901	-0.150113	1.39527	1.2826	0.610177
Lsat_1_v5_gn_0_32660	-2.0692	-2.50901	-1.75661	-1.06642	-0.497632	-1.64698	-1.79345	-2.50901	-2.50901	-2.50901	-1.78951	-2.50901	-1.84321	-2.50901	-1.1039	-2.50901	-1.48347	-2.50901	-2.50901	-2.50901	-1.58045	-1.90794	-1.6536	-0.53039	-2.50901	-2.50901	-2.50901	-2.1674	-1.26428	-2.50901	-1.93607	-2.50901	-2.50901	-2.50901	-2.50901	-2.50901	-1.86806	-2.50901	-2.50901	-2.06744	-1.51902	-1.84405	-2.50901	-2.50901	-2.50901	-1.75344	-1.62395	-2.50901	-2.50901
Lsat_1_v5_gn_0_32720	3.90839	4.39246	4.71554	4.10676	3.70757	4.23632	3.65354	3.42376	3.96778	4.35895	4.22432	3.87928	3.70638	3.55066	3.33885	4.29409	4.08026	4.08384	3.65853	3.63462	4.16592	3.90452	3.75912	3.8951	4.23132	4.09182	3.88556	3.51603	4.1094	4.10588	3.85592	3.61706	3.78099	4.03224	3.82684	4.03376	3.83063	3.64254	3.76168	3.57763	3.78705	4.0015	3.99008	4.14853	4.26655	4.37376	4.07364	4.21059	4.22636
Lsat_1_v5_gn_0_32880	4.39844	4.54794	3.69198	4.28486	5.02018	4.49711	4.78592	5.10963	4.16275	4.35895	5.31543	4.78477	5.14188	4.98819	4.60904	5.39934	4.58565	4.96263	4.60438	4.81053	4.82098	4.89604	4.87384	4.90703	5.23507	5.11158	4.9196	4.6414	5.46371	5.67521	4.64468	4.89431	4.89452	4.65201	4.75687	5.10546	5.31385	4.56414	4.9336	5.16111	4.84895	5.00285	5.16853	4.81445	3.84199	5.15888	5.00725	5.07682	4.30912
Lsat_1_v5_gn_0_32900	-2.50901	-1.31012	-0.898411	0.467786	0.641931	1.12863	0.108506	0.514043	0.856642	0.629651	0.511181	0.0300179	0.14129	0.915068	-0.0772051	1.12239	-0.299543	-0.036815	-0.226205	-0.809295	-1.02011	0.339394	-0.173765	-0.184007	-0.887592	-1.25873	1.04555	0.380862	0.765252	0.778781	0.4592	0.0692232	-0.677978	-0.0905569	1.29076	0.831835	1.93036	0.4017	-0.193996	-0.558668	0.0592244	-0.00204825	0.856573	0.585839	1.26157	0.469729	0.449785	0.748812	0.0499889
Lsat_1_v5_gn_0_33100	3.94404	3.76604	3.32734	3.63223	4.03267	3.43355	3.57378	4.12437	3.42508	3.67219	3.98657	4.35502	4.59576	4.04367	4.08503	3.99104	4.03293	4.30992	4.52148	3.9906	3.77244	4.06964	4.13096	3.96619	4.21724	4.14546	4.26201	4.15569	4.27395	4.17311	4.1692	3.80216	4.13841	3.89089	3.59862	3.88504	3.79021	4.14101	4.50847	4.30302	4.1293	4.27114	4.0858	3.80303	3.62099	4.29597	4.3299	4.42788	3.65285
Lsat_1_v5_gn_0_33121	0.235761	-1.31012	-0.363992	-1.61445	-1.82524	-1.64698	-0.230224	-1.91522	0.51952	-1.30664	-0.427306	-0.550285	-2.50901	-2.50901	-1.43936	-1.88374	-0.890088	-1.01354	-1.06629	0.0630086	-1.02011	-1.90794	-0.731719	0.971301	-1.9057	-0.283428	-2.50901	-0.347705	-1.96642	-1.84506	-1.2088	-0.966832	-0.313322	-0.657976	0.0273708	-1.26425	-1.86806	-1.11396	-2.50901	-1.72982	-0.408967	-0.334871	-2.50901	-0.644964	-2.50901	-2.50901	-1.32615	-2.50901	0.0499889
Lsat_1_v5_gn_0_3321	-0.210148	0.624187	-1.75661	-0.670206	-1.01382	-0.721253	-2.50901	-2.50901	-2.50901	-2.50901	-2.50901	-2.50901	0.14129	-0.729359	-0.405761	-0.844523	-0.00801156	-1.01354	-0.670063	-0.456693	-0.617547	-1.90794	-0.731719	-0.0377119	-0.468062	-0.664075	0.242283	-0.264013	-2.50901	-2.50901	-2.50901	-2.50901	-1.49239	-2.50901	-2.50901	-2.50901	-2.50901	-1.11396	-0.40018	-0.103836	-0.786083	-0.334871	-1.48459	-2.50901	-2.50901	-2.50901	-1.32615	-1.45891	0.0499889
Lsat_1_v5_gn_0_33241	0.156929	-0.632278	-0.898411	-2.50901	-2.50901	-2.50901	-2.50901	-2.50901	-2.50901	-2.50901	-0.953271	-1.53639	-2.50901	-2.50901	-2.50901	-2.50901	-2.50901	-2.50901	-1.56989	-1.97328	-1.02011	-1.48492	-2.50901	-0.987131	-1.48158	-1.56847	-2.50901	-1.4603	-2.50901	-2.50901	-0.367308	-2.50901	-2.50901	-2.50901	-0.396648	-0.793996	-1.08782	-2.50901	-2.50901	-2.06744	-1.51902	-1.04613	-2.50901	-1.41711	0.255851	-1.75344	-2.50901	-2.50901	-0.878141
Lsat_1_v5_gn_0_33321	-2.50901	-1.78846	-2.50901	-0.359692	-0.497632	0.240126	-1.79345	-1.91522	-2.50901	-2.50901	-2.50901	-0.740937	-1.3894	-2.01785	-1.87724	-2.50901	-2.50901	-2.50901	-0.506463	-1.27695	-1.97128	-1.90794	-2.50901	-1.891	-1.9057	-2.50901	-0.85368	-1.89139	-2.50901	-0.77018	-1.52709	-1.68939	-0.656969	-1.05568	-2.50901	-2.50901	-2.50901	-1.11396	-2.50901	-2.06744	-2.50901	-1.84405	-2.50901	-2.50901	-2.50901	-1.75344	-1.62395	-2.50901	-1.74432
Lsat_1_v5_gn_0_33340	-1.03282	-0.220094	-2.50901	-1.61445	-2.50901	-2.50901	-1.3173	-0.0280114	-0.558948	-2.50901	-2.50901	-2.50901	-0.766673	-2.01785	-1.1039	-1.88374	-1.48347	0.182222	-2.50901	-1.97328	-2.50901	-2.50901	-2.50901	-2.50901	-1.15423	-1.56847	-0.85368	-1.89139	-1.26428	-0.537401	-0.948204	-2.50901	-1.16717	-1.60659	-2.50901	-2.50901	-2.50901	0.0492365	-0.40018	-1.22667	-2.09897	-2.50901	-0.666901	-0.144719	-0.873053	-0.150113	-0.868802	-0.261886	-1.74432
Lsat_1_v5_gn_0_33361	-2.50901	-0.273048	-2.50901	0.216532	-0.575998	-2.50901	-1.14647	-2.50901	-2.31328	-2.50901	-2.50901	-2.50901	-0.417556	-0.903433	-1.33537	-0.108549	0.523533	1.231	-2.50901	-2.50901	-2.50901	-2.50901	-2.50901	-2.50901	-2.50901	-0.801192	-2.50901	-1.86365	-0.738088	-2.50901	-2.50901	-1.26495	-2.50901	-2.38048	-0.724329	-0.222235	-0.599537	0.915488	-0.823975	-2.50901	-2.50901	-2.50901	-1.29681	-1.61455	-2.50901	1.4861	0.765165	1.38255	-1.0618
Lsat_1_v5_gn_0_33441	NA	NA	NA	NA	NA	NA	NA	NA	NA	NA	NA	NA	NA	NA	NA	NA	NA	NA	NA	NA	NA	NA	NA	NA	NA	NA	NA	NA	NA	NA	NA	NA	NA	NA	NA	NA	NA	NA	NA	NA	NA	NA	NA	NA	NA	NA	NA	NA	NA
Lsat_1_v5_gn_0_33481	2.58471	1.97499	2.8859	0.99033	0.31134	1.38814	1.68768	0.420716	2.77442	1.93849	1.29135	2.45979	0.599304	2.28633	1.70688	1.1842	1.78694	0.540307	1.74213	2.15105	2.02284	1.92885	2.05535	1.79232	1.24166	1.28483	1.28797	2.16791	1.41261	0.941869	1.50123	1.58384	1.32905	1.88272	3.13834	2.06569	2.64804	2.25012	1.45252	1.28707	2.32957	2.32488	2.68782	2.18553	3.3069	-0.357968	0.368993	0.748812	1.0979
Lsat_1_v5_gn_0_3360	2.68644	2.40515	2.51298	2.03542	1.75328	1.46521	2.22893	1.76386	2.07061	2.76652	1.41941	2.48179	2.17078	1.66364	2.55355	1.50803	2.1835	1.36349	2.34512	2.01668	2.15724	2.78546	2.83633	2.84288	2.15786	2.56281	1.78619	2.44159	2.78938	1.55958	3.04033	2.57387	2.61053	2.54237	3.32738	2.70322	2.03784	1.30244	1.67921	2.29092	2.53039	2.51861	2.12239	2.45328	2.54175	1.37519	0.668111	0.827376	2.2005
Lsat_1_v5_gn_0_33621	3.57105	3.55874	3.29235	3.76628	3.94559	3.78875	3.71679	3.66669	3.84688	3.59241	3.39407	3.97545	3.51163	3.19426	3.73372	3.22109	3.6702	3.86394	3.8291	3.52007	3.55592	3.68785	2.65283	3.81069	3.29923	3.63795	3.60122	3.76045	3.18253	3.44003	3.61499	3.22971	3.43038	3.49136	3.64425	3.40646	3.30801	3.8285	4.11179	3.30207	3.84618	3.50941	3.34592	3.65911	3.63181	3.76527	3.9048	4.00625	3.44082
Lsat_1_v5_gn_0_33640	4.33271	4.56885	4.54021	4.50219	4.30561	4.09796	3.78921	4.34997	3.56964	3.9319	4.69198	4.19776	4.19439	3.96687	4.06853	4.83676	4.87672	3.94102	5.02128	4.44763	4.20369	5.15691	3.64898	4.67472	4.35864	4.29537	4.55255	4.49893	4.36662	4.09725	4.53702	4.52484	4.32464	4.40924	4.35643	4.78285	4.49699	4.74448	4.67552	4.37914	4.11975	4.30156	3.66802	4.41815	3.55434	4.69661	5.00725	4.48252	4.55503
Lsat_1_v5_gn_0_33740	6.51445	6.09572	4.6318	-1.06642	-2.50901	-1.64698	0.034499	-0.682809	-0.746333	-0.660069	1.34694	1.76043	5.54679	5.80333	5.53901	5.46307	5.08778	5.10926	-1.31445	-0.308195	-0.804834	-0.667366	0.541223	-0.10113	1.18492	1.33661	-0.85368	0.240134	5.06448	5.00088	4.35659	-1.68939	-1.91295	-1.05568	-1.36914	-1.57302	-2.50901	0.831716	-0.640825	0.0289919	-1.29807	-1.84405	-0.666901	-1.39548	-1.4706	-1.75344	-1.07943	-0.107737	0.357103
Lsat_1_v5_gn_0_3380	-2.50901	-1.24589	-1.7289	-1.02596	-1.80502	-1.0111	-0.930814	-1.45831	-1.66898	-1.28995	-2.50901	-1.52319	-1.84321	-1.60186	-2.50901	-1.86628	-2.50901	-1.57561	-2.50901	-1.54306	-2.50901	-1.48492	-2.50901	-0.71642	-2.50901	-1.9504	-2.50901	-1.88178	-1.93154	-2.50901	-1.52709	-2.01968	-2.50901	-1.97572	-0.643511	-1.01005	-1.83592	-2.50901	-2.50901	-2.50901	-2.06802	-1.84405	-2.50901	-1.69806	-0.860175	-2.50901	-2.50901	-1.89045	-1.22566
Lsat_1_v5_gn_0_33901	-0.858906	-0.951505	-1.75661	-1.06642	-1.82524	-1.11111	-2.50901	-2.50901	-2.50901	-2.50901	-2.50901	-2.50901	-2.50901	-2.50901	-2.50901	-2.50901	-2.50901	-2.50901	-2.50901	-2.50901	-2.50901	-2.50901	-2.50901	-2.50901	-1.15423	-0.599143	-1.72941	-1.12883	-2.50901	-2.50901	-2.50901	-2.50901	-2.50901	-2.50901	-0.2784	-0.606127	-0.385959	-2.50901	-2.50901	-2.50901	-2.50901	-2.50901	-2.50901	-2.50901	-2.50901	-2.50901	-2.50901	-2.50901	-2.50901
Lsat_1_v5_gn_0_34000	5.67298	5.75504	4.84192	5.02778	5.48908	5.00279	5.13525	5.62835	4.9828	4.60915	5.76448	5.28143	5.66855	6.07237	5.6322	6.14366	3.90735	5.50482	5.7705	5.75626	6.21507	5.76502	5.56608	5.26872	6.32329	5.29188	5.73278	5.63359	5.64114	5.62807	5.27175	5.43445	5.21037	4.96223	5.21312	5.59646	5.95155	5.63557	5.73503	5.91593	5.61902	5.34344	5.39408	5.23572	4.59968	5.07855	5.76757	5.85129	4.41256
Lsat_1_v5_gn_0_3401	2.3568	2.82771	3.75698	3.36083	2.9313	3.90077	3.16413	3.03866	2.5417	3.95291	3.06255	3.02126	2.59647	2.85162	2.35009	3.89232	3.58527	3.18997	2.70375	2.31759	2.77423	2.80433	2.36503	2.83134	2.58811	2.72965	2.77574	2.54918	2.93148	2.95848	2.9632	2.90606	2.67286	3.08669	2.90634	2.55357	2.37325	2.87467	2.40546	1.93518	2.37705	3.0712	3.01408	3.1574	3.45975	2.82129	2.32501	2.14004	3.02701
Lsat_1_v5_gn_0_34021	6.59401	6.69047	5.80062	6.49619	6.69049	6.39082	6.50932	6.89448	6.41921	6.37371	6.9699	6.6646	6.82264	7.07355	6.67259	7.24245	6.54716	7.04823	6.46469	6.70451	6.74121	6.80079	6.68201	6.47573	7.05701	6.50031	6.66567	6.53791	6.57205	6.82419	6.51402	6.63735	6.52959	6.32258	6.0634	6.60339	6.73337	6.28655	6.97621	6.59881	6.76861	6.70565	6.63472	6.45572	6.30474	6.7391	6.81374	6.88053	6.47704
Lsat_1_v5_gn_0_34120	1.2432	0.72696	0.186263	-1.61445	-0.295505	-0.721253	1.21348	0.762486	0.139005	-2.50901	-2.50901	-2.50901	1.02155	0.678668	0.516547	-2.50901	-2.50901	-2.50901	-2.50901	-2.50901	-1.97128	-0.29965	-1.12024	-0.987132	-2.50901	-2.50901	-0.103044	0.65561	1.17705	1.15641	1.43201	-0.357733	-0.0224897	0.0222023	0.567538	0.622282	-0.211672	-2.50901	-2.50901	1.31041	0.842084	1.0195	1.44313	1.28011	1.36889	-1.26011	-0.121037	-0.434498	-0.340692
Lsat_1_v5_gn_0_34220	3.14023	3.08466	4.33199	4.08126	4.98664	4.69408	3.62744	2.27123	4.4047	3.81961	3.31394	2.62706	2.17078	2.30725	4.37406	2.55924	4.68083	3.76564	2.40802	4.20351	3.42348	4.60988	3.09823	3.33439	2.7337	3.96329	3.58618	3.90306	1.49703	0.137082	2.28878	4.43807	2.88078	4.2848	4.44074	2.38657	4.11871	3.42902	3.09723	2.04921	2.01608	3.4012	3.38408	2.6024	4.40538	4.19482	4.42289	2.28628	3.19217
Lsat_1_v5_gn_0_34441	6.22281	6.08754	5.0811	5.55333	6.14996	5.43991	5.79017	6.30678	5.4782	5.43128	6.33272	6.18401	6.43651	6.50809	6.09023	6.65424	6.00502	6.54217	6.27948	6.34107	5.96132	6.30187	6.27112	6.02958	6.68862	6.07026	6.13289	6.04905	6.10676	6.37552	5.45192	6.42138	6.34094	5.94033	5.4585	6.08312	6.27815	5.77034	6.61421	6.27121	6.20903	6.2535	6.12425	5.68358	4.85175	6.27053	6.41274	6.53476	5.97274
Lsat_1_v5_gn_0_34560	-1.73261	-1.31012	-1.75661	-0.670206	-0.732764	-0.161923	-1.3173	-1.17123	-0.854605	-0.215188	-0.222221	-0.960677	-1.3894	-0.910712	-1.43936	-2.50901	-1.48347	-1.57561	-1.06629	-1.58351	-1.58045	-0.473028	-1.6536	-0.987132	-1.48158	-1.25873	-1.72941	-2.1674	-1.96642	-1.84506	-1.52709	-1.40642	-1.91295	-1.305	-0.999739	-1.9664	-2.50901	-2.50901	-1.7755	-1.22667	-1.78005	-1.84405	-1.90772	-0.802772	-1.89832	-1.75344	-1.32615	-1.89045	-1.74432
Lsat_1_v5_gn_0_34641	2.98914	2.83143	3.91541	2.80049	2.43164	3.13645	3.38417	2.37439	3.37349	3.53667	2.70862	2.94472	2.57168	2.88203	2.96372	2.15846	3.15533	2.48793	2.89152	3.34046	3.01983	2.5373	2.61984	3.1482	2.56606	3.00143	2.82784	3.33998	1.72416	2.23052	2.79536	3.0541	2.75198	3.1872	3.51101	2.85489	3.05861	2.81721	2.63909	2.23418	2.55895	2.54427	2.58237	2.83454	4.11293	2.01615	2.11811	2.25819	2.98402
Lsat_1_v5_gn_0_34660	-0.109258	-0.0405045	-1.26462	-1.61445	-2.50901	-1.11111	-0.673707	1.51568	0.078798	-2.50901	-0.0426963	-0.0946648	0.270127	1.41652	-0.0772057	-0.419846	-1.15648	0.182222	0.686658	-0.622248	1.11065	-1.90794	-1.12024	-1.45972	1.44866	-1.00388	-0.85368	0.663329	0.622224	-1.3921	0.628615	-1.68939	-1.16717	-2.50901	-1.20022	-0.155857	-0.814164	0.0492349	-0.929807	-0.00946375	0.932163	0.139396	-0.891584	-1.41711	-1.4706	-1.75344	-1.32615	-1.89045	-1.24718
Lsat_1_v5_gn_0_34700	-2.0692	-2.50901	-1.75661	-2.50901	-1.77748	-1.49323	-2.50901	-1.03278	-1.22689	-2.50901	-1.78951	-2.50901	-2.50901	-2.50901	-2.50901	-2.50901	-2.50901	-2.50901	-1.99342	-2.50901	-2.50901	-1.68098	0.0898212	-1.38657	-2.50901	-2.50901	-1.33643	-2.09329	-1.19641	-2.13917	-1.52709	-2.37727	-2.50901	-1.98836	-2.26453	-2.50901	-1.86806	-2.50901	-2.50901	0.0574733	-0.425142	-0.00204825	-1.15783	-1.62253	-1.4706	-0.739645	0.100273	-0.6841	-2.50901
Lsat_1_v5_gn_0_34861	-0.858906	-0.951505	-0.156372	-1.06642	-1.01382	-0.161922	-0.434991	-0.0280114	-0.104143	-0.660069	-1.31163	-0.960677	-1.3894	-1.36059	-1.43936	0.174692	-1.15648	-0.610096	-2.50901	-1.97328	-1.27325	-1.90794	-1.6536	-1.12813	0.12138	-0.787365	-0.85368	-1.4603	-1.96642	-1.3921	-1.93607	-1.16995	-1.91295	-1.05568	-1.71103	-1.57302	-0.584232	-1.11396	-1.29155	-1.22667	-1.78005	-1.04613	-1.48459	-0.802772	-0.126102	-1.26011	-1.62395	-1.12717	0.211703
Lsat_1_v5_gn_0_34941	-2.50901	-2.50901	-1.71518	0.00515894	-2.50901	-0.332712	-2.50901	-2.50901	-2.50901	-1.20944	-1.268	-1.16022	-1.78429	-1.30103	-1.84374	-2.50901	-2.50901	-2.50901	-1.95942	-1.92827	-2.50901	-2.50901	-2.50901	-2.1498	-2.50901	-2.50901	-2.50901	-2.14231	-1.51348	-2.50901	-2.50901	-2.50901	-1.43461	-0.985641	-2.50901	-1.9246	-1.82123	-2.50901	-2.50901	-1.40376	-2.50901	-1.78718	-1.40917	-1.35826	-1.41209	-0.823647	-1.97354	-1.38551	-1.18051
Lsat_1_v5_gn_0_34981	-2.50901	-2.50901	-2.50901	-0.104318	-2.50901	-2.50901	-2.50901	-2.50901	-2.50901	-1.30664	-1.56704	-2.50901	-2.20691	-2.50901	-2.50901	-1.56584	-1.99678	-2.50901	-2.50901	-2.50901	-2.50901	-2.50901	-2.50901	-2.50901	-0.797194	-2.50901	-2.50901	-2.18137	-1.76785	-2.50901	-1.2088	-2.50901	-2.50901	-2.50901	-1.20022	-2.50901	-2.50901	-2.50901	-0.80965	-1.72982	-2.33991	-2.50901	-1.34745	-1.16427	-2.50901	-2.50901	-1.22255	-2.28529	-2.50901
Lsat_1_v5_gn_0_3501	3.35851	2.87685	2.73771	1.92509	2.93205	2.66717	2.45351	3.02453	3.01789	2.94842	3.13896	3.78511	3.192	2.68832	2.57708	3.01542	3.25493	3.3568	3.82909	3.30631	3.00564	2.5373	2.97322	2.93437	2.60983	2.89583	3.50851	3.78031	3.16973	3.03275	2.83053	3.42285	3.54589	3.59527	3.30861	3.40646	3.26441	3.57482	3.63221	3.46709	3.84037	3.749	3.01408	3.01093	2.51863	3.93455	3.87585	3.74805	3.66687
Lsat_1_v5_gn_0_35040	-0.895412	0.119184	2.6014	1.53213	-0.732764	1.67443	0.382634	0.907138	2.38042	0.82845	1.07504	0.763245	0.388398	-2.50901	-1.87724	1.92496	0.996534	-0.610096	-0.670064	0.357983	-1.02011	-0.0103697	-0.425935	-1.45972	-0.143444	-0.787365	0.642062	-0.859464	-1.26428	-1.04788	-0.216119	-1.40642	-1.91295	0.482591	-0.999738	0.377031	-0.385957	0.0492365	1.02741	0.0791126	-1.51902	-0.00204751	-1.48459	1.11339	1.69188	1.92721	0.283409	0.577554	3.87438
Lsat_1_v5_gn_0_35060	-0.435929	0.624187	4.09831	2.7689	0.311341	2.82171	1.46998	1.83793	3.50717	2.31498	1.29135	1.52647	1.28818	-0.291734	-0.146334	2.981	1.89676	0.760203	-0.226205	0.525694	-1.97128	0.993922	0.675703	0.328871	1.39963	0.293207	1.49546	-0.436553	0.463442	-0.537401	0.628615	0.603582	-1.49239	1.99105	0.116413	0.956336	1.34145	0.684739	2.43682	1.64722	-0.786083	0.209884	-0.110062	1.71808	3.3599	2.60896	0.368993	1.83241	4.86319
Lsat_1_v5_gn_0_35181	-1.32332	-1.78846	-1.75661	-1.85577	-2.24344	-1.9449	-0.972305	-1.27152	-2.20023	-1.60794	-1.65263	-1.79391	-2.50901	-1.19455	-1.33662	-1.04679	-1.49798	-1.36298	-1.77484	-1.47392	-2.12925	-1.50465	-1.4531	-1.40568	-1.60958	-1.89238	-2.19997	-1.73295	-2.12564	-2.25224	-2.29176	-0.941826	-1.26764	-1.65263	-1.93133	-1.9664	-1.55872	-1.11396	-2.22107	-2.06744	-1.63292	-1.84405	-2.2796	-2.1854	-1.49008	-1.96416	-1.86325	-2.0687	-0.785505
Lsat_1_v5_gn_0_3521	-0.858906	-0.951505	-0.363992	0.467786	-0.497632	0.405696	0.252071	-0.0280114	-1.22689	-0.660069	-0.666451	-1.53639	-0.157073	-1.65211	-0.23215	0.0474245	-0.6653	-0.036815	-1.31445	-1.58351	-2.50901	-0.0103697	0.541223	-0.858694	0.70932	-0.787365	-1.22609	-1.65981	-1.01009	-0.77018	-0.948204	0.0692232	-0.677978	-0.657976	-0.525457	-0.439928	0.329523	-0.418176	-1.7755	-0.698946	-1.51902	-1.39061	-0.301282	-1.69806	-0.647086	0.192844	-0.522071	-1.45891	0.0499889
Lsat_1_v5_gn_0_35241	-0.563621	0.262945	0.462939	-0.359692	-1.01382	-0.161922	-0.230224	0.0979158	-0.104143	-1.30664	-0.0426968	-2.50901	-1.04469	-0.171094	-1.43936	-0.419846	-0.146426	-1.01354	-1.31445	0.444274	-1.02011	-0.301788	-0.173765	-0.435692	-1.15423	-1.00388	-0.85368	-1.65981	-2.50901	-1.3921	-2.50901	0.243099	-0.313322	-0.493875	-0.823745	-1.01005	-0.584232	-1.11396	-0.0136275	-1.72982	-1.1065	-0.535349	-1.90772	-1.18205	-1.4706	-1.26011	-1.32615	-1.45891	0.211703
Lsat_1_v5_gn_0_35341	-2.50901	-2.50901	-2.50901	-1.06642	-1.01382	-0.721253	-2.50901	-2.50901	-1.72998	-2.50901	-2.50901	-2.50901	-2.50901	-2.01785	-2.50901	-2.50901	-2.50901	-2.50901	-2.50901	-1.97328	-2.50901	-2.50901	-2.50901	-2.50901	-1.48158	-1.56847	-0.85368	-1.4603	-1.57305	-1.84506	-2.50901	-2.50901	-2.50901	-2.50901	-0.396647	-0.439928	-0.255957	1.4609	0.290936	-2.50901	-2.50901	-2.50901	-1.90772	-2.50901	-1.89832	-2.50901	-2.50901	-1.45891	-1.74432
Lsat_1_v5_gn_0_3541	7.62783	7.63576	6.57451	7.38314	7.53459	6.99847	6.93744	7.0211	7.12323	6.9173	6.7561	7.00941	7.36734	7.3561	6.85327	8.01588	7.40963	7.7373	7.00274	7.52233	7.57333	8.33964	7.95985	7.8776	7.59717	6.4691	7.10757	7.15986	6.77693	8.57818	6.93544	7.12024	7.10519	6.64552	6.38008	6.74929	7.22722	6.989	7.25988	6.55508	7.59115	7.68365	7.44249	6.7931	6.67782	7.93612	7.40304	7.52236	6.97073
Lsat_1_v5_gn_0_35520	-1.2306	-0.66452	-2.50901	-2.50901	-2.50901	-2.50901	-1.79345	-1.17123	-1.22689	-2.50901	-1.31163	-0.740937	-2.50901	-1.65211	-1.87724	-1.11532	-1.15648	-1.57561	-1.99342	-1.58351	-1.27325	-2.50901	-2.50901	-2.50901	-2.50901	-2.50901	-2.50901	-1.65981	-1.57305	-1.3921	-2.50901	-1.40642	-1.49239	-1.305	-0.666906	-1.57302	-1.42582	-2.50901	-1.29155	-1.45642	-1.51902	-1.39061	-0.891584	-2.50901	-1.14111	-0.600894	-1.62395	-1.12717	-1.74432
Lsat_1_v5_gn_0_35680	6.46395	6.64361	6.34618	7.51635	6.77851	7.40406	6.73233	6.65297	6.13412	7.37019	7.17773	5.9277	6.27891	6.11897	6.12457	7.23973	7.01628	7.41134	6.26398	6.45847	7.37243	6.98372	7.14892	6.62737	6.79673	6.27065	6.88592	5.64175	6.64786	6.67852	5.84917	6.75241	6.6939	6.93467	5.66999	6.76533	6.49642	6.59079	6.70555	5.84666	6.18862	6.58253	6.55613	5.95415	5.79299	8.08231	7.69273	6.9214	6.82833
Lsat_1_v5_gn_0_35700	-1.2306	-2.50901	-2.50901	-2.50901	-1.82524	-2.50901	-1.79345	-2.50901	-2.50901	-2.50901	-2.50901	-2.50901	-2.50901	-2.50901	-2.50901	-2.50901	-2.50901	-2.50901	-1.61436	-1.58351	-1.58045	-1.48492	-2.50901	-1.45972	-2.50901	-1.96341	-2.50901	-2.50901	-1.96642	-1.84506	-2.50901	-2.04176	-0.901937	-1.98836	-2.05554	-2.50901	-1.86806	-1.11396	-2.50901	-2.50901	-1.51902	-1.84405	-1.90772	-2.04729	-1.4706	-1.75344	-1.32615	-1.89045	-1.74432
Lsat_1_v5_gn_0_35980	-1.45988	-0.951505	0.0250933	-1.06642	-2.50901	-1.64698	-1.79345	-2.50901	-1.22689	-0.660069	-1.31163	-1.94225	-1.3894	-2.01785	-1.87724	-2.50901	-0.146426	-1.57561	-2.50901	-1.97328	-1.58045	-2.50901	-1.6536	-1.45972	-0.66263	-2.50901	-2.50901	-2.50901	-1.96642	-2.50901	-1.2088	-2.50901	-1.49239	-1.60659	-0.823745	-2.50901	-0.584232	-0.418176	-2.50901	-2.50901	-1.78005	-1.84405	-0.891584	-1.69806	-0.451766	-1.75344	-2.50901	-1.89045	-2.50901
Lsat_1_v5_gn_0_360	NA	NA	NA	NA	NA	NA	NA	NA	NA	NA	NA	NA	NA	NA	NA	NA	NA	NA	NA	NA	NA	NA	NA	NA	NA	NA	NA	NA	NA	NA	NA	NA	NA	NA	NA	NA	NA	NA	NA	NA	NA	NA	NA	NA	NA	NA	NA	NA	NA
Lsat_1_v5_gn_0_36001	6.45985	6.58325	6.03829	6.17617	6.32884	6.41287	6.57224	6.48015	5.97879	6.26213	6.47768	6.09047	6.49864	6.97812	6.43575	6.77591	6.11325	6.51469	6.04896	6.41772	6.06926	6.63671	6.51489	6.0725	6.93542	5.95293	6.07748	5.94738	6.51372	6.22327	6.37503	6.19665	5.92481	5.6136	5.55125	5.88784	6.48063	5.98121	6.41014	6.20509	6.01784	6.62525	6.12988	6.00415	6.28774	6.53038	6.46227	6.56373	6.15284
Lsat_1_v5_gn_0_36021	3.60113	3.38103	3.25648	3.05745	3.42237	2.7921	4.01738	3.71662	3.6441	3.07121	2.57749	3.92817	3.56284	3.35358	3.5318	3.58418	4.03293	3.3568	3.89644	3.79099	3.67721	4.27304	3.64898	4.27354	3.29923	4.44192	4.34479	4.53151	3.13063	3.3265	3.87288	4.17379	3.90734	3.92755	4.19715	3.92368	3.83063	3.85729	3.53414	3.7014	3.91959	4.12571	3.7676	3.92133	3.19468	3.82803	3.59422	3.38221	4.30016
Lsat_1_v5_gn_0_36101	-2.0692	-1.78846	-1.26462	-0.359692	0.849853	0.0530623	-1.3173	-1.91522	-2.50901	-2.50901	-1.31163	-1.18054	1.02155	0.149238	-0.0709659	-1.44896	-1.48347	-2.50901	-1.61436	-0.050435	-0.303154	-2.50901	-2.50901	-2.16716	-2.50901	-2.50901	-2.50901	-1.89139	-0.779298	0.59488	0.628615	0.943079	0.842688	0.577016	-0.169116	0.545073	0.212049	-2.50901	-0.640825	-0.698946	-0.786083	-0.768251	-1.48459	-0.839557	0.347463	2.46288	1.93378	1.58628	1.39595
Lsat_1_v5_gn_0_36121	-2.50901	-2.50901	-2.50901	-1.06642	-1.01382	-2.50901	-2.50901	-1.91522	-2.50901	-2.50901	-1.78951	-1.94225	-1.84321	-2.01785	-1.87724	-2.50901	-2.50901	-2.50901	-0.670063	-0.622249	-1.00508	-2.50901	-1.6536	-2.50901	-2.50901	-2.50901	-2.50901	-2.1674	-0.758024	0.142135	0.546393	1.13185	0.426559	0.905656	0.146595	0.67327	1.85398	-2.50901	-2.50901	-1.72982	-1.1065	-1.84405	-2.50901	-0.978251	-0.451766	1.92856	1.81494	1.79017	1.41308
Lsat_1_v5_gn_0_36201	-1.45988	-1.31012	-2.50901	-1.61445	-0.953061	-1.64698	-1.79345	-1.05739	-1.72998	-2.50901	-2.50901	-1.53639	-2.50901	-2.50901	-2.50901	-1.88374	-2.50901	-2.50901	-1.61436	-2.50901	-1.88419	-0.473028	-2.50901	-1.891	-2.50901	-2.50901	-1.61372	-1.12883	-1.24643	-0.77018	-2.50901	-0.91168	-1.16717	-1.305	-1.30752	-2.41421	0.469608	-2.50901	-1.29155	-1.1302	-2.41715	-2.50901	-1.90772	-2.04729	-1.89832	-1.17888	-1.32615	-1.06908	0.0838144
Lsat_1_v5_gn_0_36281	-1.73261	-2.50901	-1.75661	-2.50901	-1.39891	-1.81909	-2.50901	0.156984	-0.854605	-2.50901	-2.50901	-2.50901	-2.50901	-2.50901	-2.50901	-2.50901	-2.50901	-2.50901	-2.50901	-1.97328	-2.50901	-0.775324	1.50658	-1.35245	-2.50901	-2.50901	-0.257316	-1.50765	-0.0623176	-1.60088	-0.536215	-2.14516	-2.50901	-2.50901	-1.87302	-2.50901	-2.50901	-2.50901	-2.50901	1.47018	1.47652	1.40294	-0.00983825	-0.682828	-0.451766	0.531377	1.21981	0.686948	-2.50901
Lsat_1_v5_gn_0_36480	-2.0692	-2.50901	-1.75661	-1.06642	-1.36322	-1.11111	-2.50901	-0.90645	-1.22689	-0.660069	-0.953271	-1.53639	-1.3894	-2.01785	-1.87724	-1.44896	-1.48347	-0.295165	-1.06629	-1.27695	-0.617547	-2.50901	-2.50901	-1.12813	-1.15423	-1.25873	-1.72941	-1.12883	-2.50901	-0.337014	-0.727553	-2.04176	-2.50901	-2.50901	-1.43314	-1.57302	-2.50901	0.0492365	-1.7755	-1.72982	-2.50901	-1.39061	-1.48459	-1.18205	-1.89832	-1.75344	-0.685045	-1.89045	-1.74432
Lsat_1_v5_gn_0_36620	-0.98098	-0.181964	-1.26462	2.97678	3.33141	3.15982	-0.959909	-0.839639	-0.104143	2.61327	3.78116	4.33308	3.56499	4.27918	4.09428	5.33553	3.70829	3.28765	0.953832	1.4419	2.22793	4.12995	3.84726	4.51081	3.00207	2.82504	2.58309	3.95638	2.50376	2.7044	4.65884	4.48017	3.88168	3.87099	4.74095	3.03901	3.70999	4.04417	2.76797	-1.01141	-0.901873	-1.35689	3.16023	4.35677	4.71455	2.74528	2.51945	2.7296	-1.74433
Lsat_1_v5_gn_0_36641	NA	NA	NA	NA	NA	NA	NA	NA	NA	NA	NA	NA	NA	NA	NA	NA	NA	NA	NA	NA	NA	NA	NA	NA	NA	NA	NA	NA	NA	NA	NA	NA	NA	NA	NA	NA	NA	NA	NA	NA	NA	NA	NA	NA	NA	NA	NA	NA	NA
Lsat_1_v5_gn_0_36681	-1.2306	-0.951504	-1.75661	-0.189062	-1.36322	-0.721253	-1.3173	-2.50901	-1.62747	-0.215188	-1.25146	-0.892816	-1.3894	-0.44272	0.190231	-0.419846	-0.333061	-1.01354	-0.127362	-1.33234	-0.670908	-1.90794	-1.6536	-2.16716	-1.15423	-0.358229	-0.85368	-1.28507	-1.96642	-1.84506	-0.727553	-1.68939	-0.901937	-2.50901	-1.71103	-2.50901	-1.42582	-1.11396	-1.7755	-0.441968	-0.408967	-0.768251	-1.48459	-2.04729	-1.89832	-1.96236	-1.67663	-1.9525	-0.878141
Lsat_1_v5_gn_0_36820	-1.45988	-2.50901	-1.26462	-1.61445	-2.50901	-1.64698	-1.3173	-1.49579	-2.50901	-1.30664	-2.50901	-1.53639	-1.84321	-1.65211	-2.50901	-1.11532	-1.90697	-2.50901	-2.50901	-2.50901	-1.58045	-1.15822	-2.50901	-2.16716	-1.48158	-2.50901	-2.50901	-0.987868	-1.96642	-1.04788	-0.367308	-1.68939	-1.49239	-2.50901	-0.999739	-1.57302	-2.50901	-1.11396	-2.50901	-1.45642	-2.09897	-1.04613	-1.90772	-1.41711	-1.89832	-1.75344	-1.99965	-1.45891	-2.50901
Lsat_1_v5_gn_0_36841	-1.45988	-1.30887	-1.75661	-1.06454	-0.116513	-1.64321	-2.50901	-2.50901	-2.50901	-2.50901	-2.50901	-2.50901	-0.526784	-0.422547	-1.43821	-2.50901	-1.4818	-2.50901	-2.50901	-1.58351	-2.50901	-2.50901	-2.50901	-2.50901	-2.50901	-2.50901	-1.72941	-2.1674	-0.0324228	-0.53501	-2.50901	-2.04176	-2.50901	-1.98836	-1.20022	-1.9664	-1.86806	-2.50901	-2.50901	-2.06744	-2.50901	-2.50901	-0.891584	-2.04729	-2.50901	0.0782432	-0.119092	0.0315193	-0.584533
Lsat_1_v5_gn_0_37081	5.38379	5.78513	5.63243	5.16761	5.27954	5.38642	6.21725	6.04862	5.82403	5.3035	5.36399	5.39592	4.8642	4.84532	5.24112	5.6334	5.58036	5.54982	5.11223	5.82221	5.97958	5.58844	5.76401	6.03785	5.62195	6.14624	5.44244	5.69892	4.59446	4.89452	5.03599	6.11229	5.81625	5.92228	5.89272	5.46115	5.47233	4.83411	4.64898	4.8729	5.41544	5.40777	5.01082	5.3666	5.3609	4.72327	4.70797	4.67627	6.209
Lsat_1_v5_gn_0_37121	0.635263	0.822896	1.22681	1.19438	0.826561	1.73793	1.41	1.0386	1.12972	-0.215188	-0.427306	-1.53639	-0.766673	-0.729359	0.415759	0.174692	-0.299543	0.182222	0.387013	0.525694	-0.451803	1.44252	0.227576	0.482276	0.787636	0.630723	-0.85368	-1.28507	-0.439976	-1.3921	-0.367308	0.243099	-1.49239	-0.0905569	0.84619	0.895428	0.329523	1.1244	0.756258	1.08799	-0.302384	0.49573	-1.90772	-0.0427282	-0.279764	0.590498	0.449785	0.383194	0.922074
Lsat_1_v5_gn_0_37161	2.62919	2.76052	2.54306	2.40782	2.84918	2.41857	2.48292	2.97614	2.94907	2.02206	3.08204	2.72254	2.23534	3.28141	3.20933	3.01862	2.67968	2.28211	2.87677	3.43833	3.04778	3.02958	2.51609	3.02873	2.82937	2.9114	2.31029	3.00249	2.03772	2.68669	3.12097	-2.04176	-1.49239	-2.50901	1.82765	1.4555	1.68792	2.06507	1.82854	2.65021	2.82894	2.32488	2.64656	3.26076	3.26584	1.78259	2.98399	2.34086	3.24918
Lsat_1_v5_gn_0_37201	-1.2306	-2.50901	-1.75661	-1.61445	-1.01382	-1.64698	-1.79345	-1.91522	-0.558948	-2.50901	-2.50901	-2.50901	-1.84321	-1.65211	-1.87724	-1.88374	-0.6653	-1.57561	-1.61436	-1.97328	-1.58045	-1.15822	-1.12024	-0.858694	-0.66263	-1.96341	-1.72941	-0.632567	-1.96642	-1.3921	-2.50901	-1.40642	-1.16717	-1.05568	-1.20022	-1.26425	-1.08782	-0.418176	-2.50901	-1.45642	-1.29807	-1.84405	-2.50901	-2.04729	-2.50901	-2.50901	-2.50901	-1.89045	-1.24718
Lsat_1_v5_gn_0_37221	NA	NA	NA	NA	NA	NA	NA	NA	NA	NA	NA	NA	NA	NA	NA	NA	NA	NA	NA	NA	NA	NA	NA	NA	NA	NA	NA	NA	NA	NA	NA	NA	NA	NA	NA	NA	NA	NA	NA	NA	NA	NA	NA	NA	NA	NA	NA	NA	NA
Lsat_1_v5_gn_0_37240	4.87551	4.49067	5.12154	5.08021	4.86008	4.33202	4.11453	5.30835	4.47166	3.35522	4.06699	3.46997	4.62617	4.39097	4.53889	4.89799	5.21735	5.00633	4.02907	4.39984	5.14597	4.69326	4.50974	4.01312	4.33927	5.04609	4.97262	4.0078	5.88973	5.40852	5.2394	5.145	5.4839	4.62101	3.43516	3.40646	3.53288	4.5815	5.29188	4.57081	4.33319	3.9922	4.72891	5.29048	5.02583	6.28402	5.86837	5.46562	4.68468
Lsat_1_v5_gn_0_37261	6.65892	6.03843	6.59619	6.8533	6.46553	6.75162	6.61603	6.41358	6.00445	7.04266	5.93221	6.07969	6.53756	7.07812	6.12656	6.14172	6.21747	6.44759	6.44108	6.76549	5.81446	6.26146	6.31042	5.98641	6.91157	5.05313	5.55875	5.80688	6.07964	6.41598	6.23604	6.47902	5.6272	5.93854	5.77116	6.4384	6.59063	5.459	5.91282	5.97916	6.02554	6.69136	6.2258	5.75081	6.52812	6.31722	6.16757	6.65945	5.85831
Lsat_1_v5_gn_0_37300	-0.858906	-1.78846	-1.75661	-2.50901	-1.01382	-1.64698	-1.3173	-0.489228	-1.72998	-2.50901	-0.427306	0.251076	-1.3894	-0.291734	-1.43936	-0.844523	-1.90697	-0.036815	-2.50901	-1.97328	-2.50901	-0.0684686	0.0408164	-0.740761	-1.15423	-1.96341	-1.22609	-0.987868	-0.606174	-2.50901	-1.93607	-0.966832	-0.313322	-0.657976	-2.50901	-1.01005	-0.385959	-2.50901	-0.0136275	-0.103836	-0.203137	-1.39061	-1.48459	-0.979985	-1.4706	-2.50901	-1.32615	-0.857627	-0.132167
Lsat_1_v5_gn_0_37320	0.947791	0.822896	-0.363993	0.467786	-1.01382	-0.414648	-0.434991	-0.489228	0.0787977	0.399013	0.511181	1.02534	0.599304	0.230407	-0.0772051	1.13827	-1.48347	0.540307	-2.50901	-2.50901	-2.50901	1.40672	0.912048	1.19663	1.12584	0.293207	0.857866	0.915761	-0.0324226	-0.00431766	0.917378	0.15878	1.42874	0.632219	0.0273705	0.908337	-0.0561903	0.921252	-0.0136275	1.04466	-0.0230389	-0.00204765	0.439942	0.585839	-0.647086	-0.893174	-0.375653	0.665723	0.357103
Lsat_1_v5_gn_0_37340	2.55427	2.49527	2.76349	2.03542	1.75328	2.01925	2.48292	2.80204	1.93482	3.07121	2.49268	2.56658	2.96337	2.19948	2.2944	2.71394	2.76912	2.52846	2.40802	1.80469	2.13134	2.15156	2.28312	2.33935	2.18706	2.98681	2.02805	2.02549	2.66718	2.93929	3.07006	2.36395	2.16658	1.58524	1.80104	1.75883	1.68792	2.48961	2.49756	2.54529	2.37846	2.23317	2.39575	3.0576	2.94008	2.60896	2.36723	2.69527	2.93853
Lsat_1_v5_gn_0_37361	-1.73261	-1.3383	-1.26462	-2.50901	-2.50901	-2.50901	-2.50901	-0.513525	-2.50901	-2.50901	-2.50901	-2.50901	0.104897	-1.2343	-2.50901	-1.44896	-2.50901	-2.50901	-2.50901	-1.97328	-2.50901	-2.50901	-2.50901	-2.50901	-2.50901	-1.56847	-2.50901	-2.50901	-1.96642	-2.13917	-0.948204	-2.04176	-1.16717	-2.50901	-2.50901	-2.50901	-2.50901	-2.50901	-0.640825	-2.50901	-2.50901	-2.50901	-1.6807	-2.50901	-2.50901	1.14727	-1.62395	0.15851	-1.24718
Lsat_1_v5_gn_0_37380	5.13402	5.21577	4.54021	5.03444	4.86008	4.89548	4.68831	5.02496	4.79294	3.53667	2.85171	3.36735	4.74732	4.67068	4.76571	4.92991	4.34854	5.70816	5.00781	5.05638	5.03163	5.09694	4.96203	4.92052	5.2175	4.3873	4.49733	4.29328	4.85654	4.73681	5.01321	4.61463	4.31815	4.1172	4.77065	4.95316	4.98727	4.93208	5.27463	4.61961	4.72841	5.1974	4.58345	4.19624	4.81426	5.42561	5.47362	5.59757	4.09775
Lsat_1_v5_gn_0_37500	-2.50901	-2.50901	-2.50901	-2.50901	-2.50901	-2.50901	0.382634	0.684331	0.0787977	1.15895	0.260661	0.44272	-0.766673	-0.171094	0.0627008	0.594493	-0.890088	-1.57561	-2.50901	-2.50901	-2.50901	0.781741	0.0408164	1.36247	0.70932	0.385272	0.753995	0.575177	0.69551	-0.77018	0.267211	1.29875	0.980489	0.83106	0.738103	0.545073	0.329523	-2.50901	0.146676	0.75312	0.47342	1.0909	-0.301282	0.30552	0.806951	0.590498	0.449785	0.665723	-2.50901
Lsat_1_v5_gn_0_37521	-2.50901	-2.50901	-2.50901	-2.50901	-2.50901	-2.50901	0.81142	-0.0280114	0.856642	0.124354	-1.78951	0.350078	-1.04469	-1.36059	-1.87724	-1.11532	0.234397	-0.295165	-0.226205	-0.173566	-1.27325	-0.667366	-1.12024	-0.346828	-1.15423	-0.0245516	0.0799276	-0.741559	-2.50901	-2.50901	-2.50901	0.0692232	0.103538	0.401523	-0.2784	-1.26425	0.0841553	-1.11396	-1.29155	0.241451	0.281136	0.386447	-2.50901	-2.50901	-2.50901	-2.50901	-2.50901	-2.50901	-2.50901
Lsat_1_v5_gn_0_37700	2.33905	2.34179	2.71146	2.63511	2.89121	3.20546	2.42349	2.008	2.57569	4.09517	3.08204	2.91269	2.52079	2.083	2.08059	2.21878	2.82576	2.44624	2.25676	1.95922	2.49847	2.62485	2.32465	2.05946	2.77273	2.54296	2.54624	2.02549	2.40847	2.6635	2.56419	2.38266	1.77024	2.31777	2.25772	2.43017	2.87756	2.92992	2.37341	2.63569	2.42574	1.95559	2.66734	2.58658	2.99137	2.58007	2.34627	2.54063	1.9018
Lsat_1_v5_gn_0_37721	3.97319	4.33513	4.8864	5.12983	4.40608	5.05599	4.70376	4.66505	4.47097	5.34933	5.00047	4.49972	4.87111	4.27029	4.21497	4.21494	4.38839	4.33859	4.64063	4.13991	4.34232	4.41989	4.48459	4.13636	4.50464	4.4199	4.31025	4.38497	5.23659	4.41449	4.63394	4.01384	4.36075	4.26521	4.28693	4.78424	4.29948	4.30875	4.373	4.75385	4.26016	4.27298	4.76942	4.66313	4.43925	4.93514	4.71316	4.81568	3.94728
Lsat_1_v5_gn_0_37780	6.72787	7.00233	7.7886	6.70676	6.66346	7.14768	7.16881	6.66954	7.26801	7.80858	6.94085	6.53382	5.46152	6.92497	6.85207	6.5303	7.07002	5.99156	6.18687	7.05409	7.31823	6.31015	6.24161	6.57502	6.62205	6.72175	6.39489	6.43445	5.40211	6.09263	6.22452	7.0459	6.912	7.47256	7.24794	6.87981	7.02981	6.76042	6.24723	5.7077	6.39575	6.54011	6.55474	6.67832	7.58634	6.12065	5.61389	5.36386	7.13602
Lsat_1_v5_gn_0_37821	5.23102	5.7087	6.07736	6.1178	5.6167	6.15819	5.63121	5.61301	5.76621	6.28346	5.37588	5.36073	5.00971	5.4755	5.41112	5.28118	5.59699	5.54191	5.35235	5.44705	5.59282	5.44845	5.0388	5.02389	5.1504	5.52478	5.58127	5.30698	5.51269	5.5289	5.46318	5.4073	5.42174	5.72191	5.4521	5.4049	5.46914	5.67069	5.49929	5.26389	5.22142	5.57587	5.44911	5.63824	5.77846	5.58673	5.31552	5.25081	5.36852
Lsat_1_v5_gn_0_37861	1.77892	2.05619	2.57252	2.23361	2.24974	1.53838	1.96282	2.07078	2.38042	0.399013	0.724568	0.833367	1.91896	1.90232	2.08059	1.68949	2.54008	1.61001	0.815974	0.168178	1.48245	2.02853	1.4514	1.62664	2.49781	2.20685	2.4498	2.20989	2.24721	2.32222	2.33849	1.29574	2.07723	2.07797	0.94674	1.32301	0.633566	1.73357	1.67921	2.44886	2.13466	1.95559	2.18136	1.88266	2.31897	2.52052	2.40823	2.46892	1.9018
Lsat_1_v5_gn_0_37961	6.62637	6.58325	6.68149	7.19239	7.13948	7.22728	6.59598	6.15929	6.57007	7.21014	6.0131	6.94653	6.67045	6.90195	6.68211	6.25046	6.48258	6.47895	6.62881	6.64767	6.59256	6.43045	6.28959	6.75017	6.22468	7.00992	6.54443	6.24301	7.03693	7.38733	7.35173	6.12484	6.73465	6.7839	6.69847	6.59743	6.33896	7.46873	7.02603	6.27355	6.53702	6.26126	6.51086	7.12916	7.43402	6.49793	6.57124	6.58791	5.06938
Lsat_1_v5_gn_0_37981	6.07789	5.65432	6.11289	6.53428	6.4124	6.72052	6.05538	5.37517	5.97879	6.53176	5.45646	6.38417	6.09327	6.31632	6.12457	5.54781	5.85663	5.81441	5.92722	5.98939	6.04865	5.88735	6.03817	6.06138	5.62994	6.38796	5.76987	5.64851	6.47522	6.83071	6.67141	5.68487	6.09	6.09658	5.96493	5.9584	5.73175	6.85267	6.51486	5.81476	5.81377	5.67214	6.11672	6.39907	6.86706	5.80525	5.92599	5.85832	4.75197
Lsat_1_v5_gn_0_380	NA	NA	NA	NA	NA	NA	NA	NA	NA	NA	NA	NA	NA	NA	NA	NA	NA	NA	NA	NA	NA	NA	NA	NA	NA	NA	NA	NA	NA	NA	NA	NA	NA	NA	NA	NA	NA	NA	NA	NA	NA	NA	NA	NA	NA	NA	NA	NA	NA
Lsat_1_v5_gn_0_38001	-2.50901	-2.50901	-2.50901	-2.50901	-2.50901	-2.50901	-2.50901	-2.50901	-2.50901	-2.50901	-0.666451	-0.381911	-2.50901	-2.50901	-2.50901	-2.50901	-2.50901	-2.50901	-1.61436	-1.97328	-1.97128	-0.892019	-2.50901	-1.12813	-0.436509	-1.25873	-2.50901	-2.50901	-2.50901	-2.50901	-2.50901	-1.40642	-2.50901	-1.305	-2.50901	-2.50901	-2.50901	-1.11396	-1.7755	-1.45642	-1.51902	-1.84405	-2.50901	-2.50901	-2.50901	-2.50901	-2.50901	-2.50901	-2.50901
Lsat_1_v5_gn_0_38040	2.39366	3.06517	4.28024	4.51992	3.91293	4.5018	3.45221	4.7751	4.49651	4.1239	3.92984	3.26872	3.90974	2.80476	2.94575	4.85717	4.85478	3.71974	3.23	3.66044	2.8658	3.68083	4.03413	3.10851	3.89003	2.75235	3.00644	2.35722	1.76516	2.5462	2.02313	3.49489	2.75198	3.94873	2.94321	3.74302	4.25581	4.03901	4.13686	3.40739	2.34605	3.09096	2.54466	3.49504	3.76159	4.0666	2.75547	3.77187	6.50519
Lsat_1_v5_gn_0_38060	2.5358	3.09057	3.77464	3.45601	3.36733	3.50731	2.60684	2.96659	2.52228	3.45677	3.15044	2.45887	2.88441	2.71	2.9622	3.58882	3.34748	3.97422	2.53837	2.72719	2.96886	2.99917	2.78738	2.61185	2.6102	2.62821	2.43188	2.13398	1.59097	2.2162	1.69412	3.85765	3.60978	3.55638	2.48174	2.81992	3.38553	3.67213	2.92962	2.43453	2.22435	2.57222	2.04684	1.80627	2.57934	4.20876	3.03526	3.13989	3.56676
Lsat_1_v5_gn_0_38100	-0.318626	0.912848	0.462939	-0.164504	0.0395932	-1.11111	-0.0509402	0.684331	0.64086	1.00314	-0.666451	-0.0946645	-0.53367	0.140015	-1.1039	0.399808	-1.15648	-1.01354	-1.06629	-0.334761	-1.02011	-1.63698	-0.425935	-0.2519	-1.15423	-2.50901	-0.312638	-2.50901	-1.96642	-0.337014	-2.50901	0.215579	0.307141	0.224294	-2.05554	-0.606127	-0.735506	-1.11396	-1.7755	-0.060203	-1.1065	-0.535349	-2.50901	-1.41711	-0.279764	-1.26011	-1.99965	-1.89045	1.05784
Lsat_1_v5_gn_0_38140	0.635263	1.0775	1.72361	0.752588	0.311341	1.46521	2.00397	1.51568	1.73126	1.54533	1.15081	1.02534	0.388397	1.16472	1.31749	1.60161	0.62323	0.540307	-0.506463	0.675924	0.881299	-0.0103697	1.11507	1.10333	1.06425	0.385272	-0.312638	-0.347705	-0.606174	-0.77018	-1.93607	1.58384	1.73172	1.79021	0.680863	1.07094	1.28439	0.0492365	-0.0136275	0.316248	0.0592244	0.386447	-0.891584	-0.144719	1.51624	0.192844	-1.99965	-0.857627	1.94845
Lsat_1_v5_gn_0_38160	-2.50901	-2.50901	-2.50901	-1.31456	-2.50901	-0.90305	-1.53582	-2.50901	-2.50901	-1.30664	-2.50901	-1.36954	-2.50901	-2.50901	-2.50901	-2.50901	-2.50901	-2.50901	-0.759391	-0.809295	-2.50901	-0.384869	-2.50901	-2.50901	-2.50901	-1.56847	-2.50901	-2.50901	-2.50901	-2.50901	-1.2088	-0.788816	-2.50901	-2.50901	-2.50901	-2.50901	-2.50901	-2.50901	-2.50901	-2.50901	-2.50901	-0.647105	-2.50901	-0.721711	-2.50901	-2.50901	-2.50901	-2.50901	0.13311
Lsat_1_v5_gn_0_38241	-2.34456	-1.40003	-0.391408	-1.62558	-1.30894	-0.720283	-2.21121	-0.931541	0.543315	-1.50864	-2.50901	-1.14873	-1.16671	-2.50901	-2.27704	-1.51215	-0.566312	-2.50901	-2.50901	-2.05451	-2.04384	-2.50901	-1.42829	-2.22814	-1.67577	-2.28014	-2.36212	-1.96075	-2.13956	-1.11117	-1.7453	-1.40438	-2.23802	-2.07176	-1.35956	-2.46992	-1.95491	-1.11902	-1.30884	-1.55935	-2.50561	-1.21457	-1.50588	-2.32135	-2.35014	-1.0899	-2.29324	-1.56619	-2.50901
Lsat_1_v5_gn_0_38301	1.6977	1.0775	1.49649	1.09596	2.21706	0.925432	0.901295	1.10009	2.02675	0.124354	-0.0426968	1.76043	2.13739	2.03365	2.48057	0.844672	1.49262	0.372346	0.815974	0.811976	1.44089	2.44409	2.15081	2.65123	1.18492	1.73324	1.3605	1.88589	2.24721	1.45541	1.74189	1.33762	1.60957	1.69136	1.80103	1.68876	0.959368	1.85273	1.51262	1.81136	1.47216	1.70557	1.58092	1.65876	1.08394	0.590498	1.65584	1.33732	1.0979
Lsat_1_v5_gn_0_38321	2.20833	-0.0405045	0.0250933	3.48444	4.20088	3.20546	-2.50901	-2.50901	-2.50901	-2.50901	-2.50901	-2.50901	-2.50901	-2.50901	-2.50901	-2.50901	-2.50901	-2.50901	-2.50901	-2.50901	-2.50901	-2.50901	-2.50901	-2.50901	-2.50901	-2.50901	-2.50901	-2.50901	-2.50901	-2.50901	-2.50901	-2.04176	-2.50901	-2.50901	3.77991	4.25596	4.0519	-2.50901	-2.50901	-2.50901	-2.50901	-2.50901	-2.50901	-2.50901	-2.50901	-2.50901	-2.50901	-2.50901	-2.50901
Lsat_1_v5_gn_0_38401	-1.52905	-2.50901	-2.50901	-2.50901	-2.50901	-2.50901	-1.5868	-2.50901	-2.50901	-2.50901	-2.50901	-1.29863	-1.64884	-1.04851	-1.87724	-1.70878	-2.50901	-2.50901	-1.83528	-2.50901	-1.81299	-2.50901	-2.50901	-2.05771	-2.50901	-1.80322	-2.50901	-2.05465	-1.80448	-1.12606	-1.39797	-1.68939	-2.50901	-2.50901	-1.91668	-2.50901	-2.50901	-2.50901	-2.50901	-2.50901	-1.57254	-1.6573	-1.73282	-1.90269	-2.50901	-1.54551	-1.84719	-1.70484	-2.50901
Lsat_1_v5_gn_0_38501	-1.73261	-1.31012	-0.898411	-1.61445	-1.36322	-0.161922	-0.434991	-1.91522	-0.854605	-0.215188	-2.50901	-0.960677	-1.3894	-1.65211	-1.87724	-1.88374	-0.890088	-1.01354	-1.06629	-1.02426	-1.58045	-2.50901	-0.731719	-1.6593	-0.887592	-2.50901	-1.22609	-1.12883	-0.794041	0.137082	-0.727553	-0.487622	-0.677978	-0.212882	-1.43314	-1.01005	-1.86806	-2.50901	-1.29155	-2.06744	-1.78005	-1.04613	-1.48459	-0.644964	-0.873053	-1.26011	-1.99965	-1.12717	-1.74432
Lsat_1_v5_gn_0_38960	5.08614	4.98526	5.40848	4.14854	4.74074	3.98527	3.63968	4.72761	4.8948	3.94889	5.73452	4.75797	5.21866	5.02182	5.82738	5.81765	4.29129	4.0639	4.73195	4.2239	4.60165	5.14779	5.3417	4.2252	5.66599	6.27281	4.73089	4.34871	5.2193	3.86595	4.72921	4.60022	3.74276	3.99626	5.53789	5.04015	5.39904	5.29687	4.68487	5.57845	5.27774	5.17973	5.40567	3.76797	5.08854	4.0132	3.75535	5.03053	4.42406
Lsat_1_v5_gn_0_38980	3.25167	2.92563	2.86945	2.2171	3.54127	2.37763	2.56954	3.37221	3.2994	1.86881	3.03952	2.9288	3.68649	3.51958	4.2074	4.09161	2.46392	1.78458	2.16746	2.58406	2.6196	3.46253	3.16835	2.74079	2.77779	3.27333	3.17765	3.12117	3.25394	2.3716	3.06088	3.20492	1.98197	2.72468	3.53271	2.55353	3.0308	2.09708	1.85534	3.36676	3.25503	2.90959	3.63953	2.5057	3.71926	2.25103	2.46407	3.63609	3.0197
Lsat_1_v5_gn_0_39081	NA	NA	NA	NA	NA	NA	NA	NA	NA	NA	NA	NA	NA	NA	NA	NA	NA	NA	NA	NA	NA	NA	NA	NA	NA	NA	NA	NA	NA	NA	NA	NA	NA	NA	NA	NA	NA	NA	NA	NA	NA	NA	NA	NA	NA	NA	NA	NA	NA
Lsat_1_v5_gn_0_39101	-1.45988	-0.425261	-1.75661	-2.50901	-2.50901	-2.50901	-2.50901	-0.33064	-0.558948	-2.50901	-1.31163	-1.98436	-2.50901	-2.50901	-1.87724	-0.431463	-1.16291	-0.295165	-2.50901	-2.50901	-2.50901	-2.509	-1.43214	-1.33161	-1.539	-0.866583	-2.50901	-2.50901	-2.50901	-2.50901	-2.50901	-2.50901	-2.50901	-2.50901	-1.43314	-1.573	-2.50901	-2.50901	-0.929807	-2.50901	-2.50901	-2.50901	-2.50901	-2.50901	-2.50901	-2.50901	-2.50901	-2.50901	-2.50901
Lsat_1_v5_gn_0_39140	1.90335	1.77852	0.718154	2.7663	4.13107	2.91899	1.78725	2.9365	1.32349	0.372936	1.30179	1.65214	4.87353	4.33277	4.24624	3.61238	2.29243	1.77354	2.87641	2.8457	2.93963	-0.0822771	-1.58684	-0.855061	2.35229	2.1843	1.51422	0.840435	2.94259	3.02098	2.89245	2.34109	2.88178	2.08922	0.894191	1.31719	1.15365	0.363733	1.89233	2.45185	2.59668	2.69078	2.28318	2.09946	1.72405	6.1488	5.66444	5.11396	3.40787
Lsat_1_v5_gn_0_39201	-1.73261	-0.951505	-2.50901	-2.50901	-2.50901	-2.50901	-0.673707	-0.90645	-1.72998	-2.50901	-0.666451	-0.722978	1.0154	0.710043	-1.87724	-0.616614	0.118278	-0.610096	-2.50901	-2.50901	-2.50901	-2.50901	-1.12024	-1.28442	-0.887592	-0.283428	-2.50901	-2.50901	-2.50901	-2.50901	-2.50901	-2.04176	-0.901937	-1.60659	-1.71103	-2.50901	-2.50901	-0.418176	0.146676	-2.50901	-2.50901	-2.50901	-2.50901	-2.50901	-2.50901	-2.50901	-0.522071	-0.857627	-2.50901
Lsat_1_v5_gn_0_39260	3.89023	4.12715	3.79557	3.78219	3.62279	3.84751	3.78921	3.69686	3.83421	3.47869	3.75128	4.1911	3.71772	4.33095	3.97421	3.80682	3.15533	3.73133	4.04894	3.84751	4.08054	3.7378	3.80386	3.66337	3.9284	3.71093	4.0035	4.08563	3.64709	3.88307	3.85592	4.02096	4.15306	4.09159	4.1714	4.00522	4.37248	3.79912	4.0319	3.81537	4.13879	4.1086	4.21137	3.74004	4.08958	3.49826	3.76181	3.84565	3.21143
Lsat_1_v5_gn_0_39281	3.26763	2.80818	1.72361	2.40783	3.31837	2.21047	2.56772	3.16064	2.54493	2.02206	2.27294	2.96048	3.47199	3.35358	2.92756	3.03232	2.96674	3.44414	2.94905	3.51011	3.07521	2.72731	2.89265	2.90752	3.56688	3.31409	3.24674	3.01092	3.84528	3.26619	3.24968	2.50723	3.15273	2.86316	2.44127	3.00659	2.9343	3.46687	3.38134	3.1772	3.22615	2.7122	2.23802	2.84788	2.17851	3.41893	3.76181	3.78788	3.09185
Lsat_1_v5_gn_0_39321	2.21889	1.16358	1.01599	-0.670206	1.06558	0.0530623	1.69742	1.88955	2.33101	0.629651	1.25606	1.82576	0.447259	1.41462	1.27473	1.65302	1.06086	0.295537	1.64817	2.24748	2.06588	1.15444	1.4514	2.28163	1.7194	1.57725	0.818885	1.63541	1.12127	0.59488	1.37936	1.80742	2.12552	1.8016	2.39204	1.88971	1.2938	1.73357	0.78887	2.09202	2.68494	2.09115	1.06592	1.19916	1.17606	0.0315319	0.400495	1.2124	2.80293
Lsat_1_v5_gn_0_3940	-2.50901	-2.50901	-2.50901	-2.50901	-2.50901	-2.50901	-2.50901	-1.91522	-2.50901	-1.30664	-2.50901	-1.94225	-2.50901	-2.50901	-1.87631	-1.88316	-2.50901	-2.50901	-2.50901	-2.50901	-2.50901	-2.50901	-2.50901	-2.50901	-2.50901	-1.56847	-2.50901	-2.50901	-2.50901	-2.50901	-2.50901	-2.50901	-1.91295	-2.50901	1.50674	1.75882	1.16302	-2.50901	-2.50901	-2.06744	-2.50901	-1.83455	-2.50901	-2.50901	-2.50901	-2.50901	-2.50901	-2.50901	-1.74432
Lsat_1_v5_gn_0_39500	4.01281	4.36882	5.05524	4.62197	4.36648	4.60323	4.16076	4.55053	4.45521	4.94515	4.61382	4.33703	4.22651	4.27365	4.54487	4.29409	4.6393	4.08384	4.14438	4.27	4.59806	4.35213	4.14262	4.14919	4.18142	4.31306	4.473	4.23335	4.04776	4.442	4.30667	4.20566	4.14575	4.46018	4.53258	4.62298	4.42622	4.33771	4.17823	4.13757	4.07101	4.30156	4.43383	4.5947	4.59968	4.01228	4.11138	3.97207	4.52456
Lsat_1_v5_gn_0_39541	6.35077	6.11012	7.21277	6.31319	6.11199	6.75035	6.62359	6.27921	6.53215	7.09797	5.95504	6.3679	5.34408	6.09427	6.33959	5.67352	6.35744	5.59822	5.96365	6.21553	6.37704	5.74731	5.98735	6.29087	5.81435	6.37094	6.20983	6.52164	5.44697	6.05366	6.32386	6.32466	6.39777	6.82868	6.69261	6.26636	6.12481	6.39251	5.62586	5.72732	6.11906	6.24051	6.35152	6.6029	7.09197	5.68402	5.29743	5.25547	6.58284
Lsat_1_v5_gn_0_39700	2.90722	2.17002	1.72361	-1.61445	-2.50901	-2.50901	2.12083	1.42246	2.23382	0.82845	1.7949	2.38993	-2.50901	-2.50901	-2.50901	1.96072	1.49262	1.7663	-2.50901	-2.50901	-1.58045	-2.50901	-2.50901	-2.50901	2.35078	2.41775	-2.50901	-2.50901	-2.50901	-2.50901	-2.50901	-1.67856	-0.890782	-1.305	-1.43314	-1.57302	-1.08782	2.69495	2.25525	1.88692	1.34972	0.139397	-1.90772	-2.50901	-1.89832	-2.50901	-2.50901	-2.50901	-1.74432
Lsat_1_v5_gn_0_39721	0.23576	-0.425261	-0.898411	-2.50901	-2.50901	-2.50901	-0.434991	-0.489228	-0.104143	0.399013	0.724568	0.251076	-1.84321	-2.50901	-2.50901	-0.419846	-0.299543	-0.036815	-1.99342	-2.50901	-2.50901	-2.50901	-2.50901	-2.50901	0.345049	0.704063	-2.50901	-2.50901	-2.50901	-2.50901	-2.50901	-1.68939	-0.484159	-1.05568	-2.50901	-2.50901	-2.50901	1.30244	-0.0136275	-0.558668	-0.786083	-1.84405	-2.50901	-2.50901	-2.50901	-2.50901	-2.50901	-2.50901	-1.74432
Lsat_1_v5_gn_0_39741	0.580547	1.89873	0.842887	0.548797	0.691138	-2.50901	-0.0484607	1.55786	-0.766636	-0.650191	0.453847	-0.807118	-0.635613	-0.0098934	0.506388	1.98934	0.893753	1.10287	-0.523575	0.655641	0.81289	-1.90794	-2.50901	-1.83255	0.979542	0.479444	-2.50901	-2.50901	0.293999	0.586098	-0.138142	-0.869579	-0.660465	-1.17864	-2.50901	-1.13384	-0.73261	-0.104954	0.483194	-0.807959	-1.89606	-0.446397	-0.777068	-1.09444	-0.828424	4.35566	3.85315	3.36387	0.530631
Lsat_1_v5_gn_0_39801	1.90488	1.84392	1.77521	2.83141	0.539926	2.37928	2.90842	1.6451	1.88656	3.99531	2.43323	2.0818	0.388397	2.48301	1.07465	1.24348	1.12244	1.82049	1.74213	2.29733	2.13134	1.44252	1.89915	2.16899	2.56606	-1.00388	-0.85368	1.38753	1.07088	0.493319	0.4592	0.992636	0.980489	1.25688	1.36532	1.2274	1.96708	1.1244	1.51262	1.93518	1.37913	2.59428	0.704038	-0.373267	2.1487	1.62185	0.526291	2.4442	1.52467
Lsat_1_v5_gn_0_39820	-1.45988	-0.951505	-0.606596	-1.61445	-0.118248	-1.11111	-1.79345	-0.682809	-0.854605	-0.215188	-1.78951	-2.50901	-1.84321	-2.50901	-1.43936	-0.419846	-2.50901	-0.610096	-1.61436	-1.58351	-0.804834	-0.892019	-0.731719	-0.987132	-1.48158	-2.50901	-2.50901	-1.28507	-0.794041	-1.84506	-1.2088	-0.487622	-0.901937	-0.212882	-1.20022	-1.9664	-1.86806	-1.11396	-1.29155	-2.06744	-2.09897	-1.04613	-1.48459	-1.18205	-1.4706	-0.600894	-1.62395	-0.857627	-2.50901
Lsat_1_v5_gn_0_40001	-0.555805	-2.50643	-2.50797	-2.5078	-1.37585	-2.50901	-1.45362	-2.50899	-2.50901	-2.5068	-1.41591	-2.50668	-2.50901	-2.50901	-2.50901	0.660461	-2.5081	-2.50901	-2.16918	0.0431631	1.03641	1.42905	-2.50422	0.655271	0.673602	-1.48358	-2.50901	-2.06731	-2.50901	-2.50901	-2.18705	-2.50901	-2.50901	-2.50901	-0.92257	-2.50901	-2.08883	-2.50901	-1.663	-2.50901	-0.738184	-0.0117479	-2.50901	-2.50901	-1.15873	-1.32941	-2.50871	-2.50901	-2.50901
Lsat_1_v5_gn_0_4020	-2.50901	-2.50901	-2.50901	-2.50901	-2.50901	-2.50901	-2.50901	-2.50901	-2.50901	-2.50901	-0.666451	-0.740937	-2.50901	-2.50901	-2.50901	-2.50901	-2.50901	-2.50901	-0.359539	-0.456693	-0.617547	-1.48492	-0.731719	0.030224	-2.50901	-1.56847	-2.50901	-2.50901	-2.50901	-2.50901	-2.50901	-0.966832	-0.901937	-1.98836	-1.71103	-0.793996	-1.86806	-1.11396	-1.29155	-0.558668	-0.786083	-1.04613	-2.50901	-2.50901	-2.50901	-2.50901	-2.50901	-2.50901	-2.50901
Lsat_1_v5_gn_0_40241	5.00775	4.85641	5.22258	5.04106	4.54165	5.04105	5.05919	5.1208	5.08256	5.6572	5.08378	5.25612	5.09481	4.72221	5.21136	5.12771	5.13009	5.02061	5.15564	5.1652	5.31366	4.58826	4.81676	5.03242	4.6947	5.27091	4.97262	5.07011	4.65082	5.15779	4.86844	4.83101	5.05913	5.08413	5.27486	5.06455	5.06556	4.78999	5.05982	4.93652	5.15516	5.45928	5.11659	5.18932	4.96299	4.78785	4.76434	4.80318	5.11099
Lsat_1_v5_gn_0_40341	-2.50901	-1.78846	-1.75661	-1.61445	-1.36322	0.240126	-1.79345	-0.489228	-0.854605	-2.50901	-2.50901	-2.50901	-0.766673	-0.729359	-0.0772051	-1.44896	-0.6653	-1.01354	-2.50901	-2.50901	-2.50901	-2.50901	-2.50901	-2.50901	-2.50901	-2.50901	-2.50901	-2.50901	-1.96642	-0.161097	-0.948204	-2.50901	-2.50901	-2.50901	-0.666906	-0.793996	-1.42582	-2.50901	-2.50901	-2.50901	-2.50901	-2.50901	-0.891584	-0.644964	-0.451766	-1.26011	-0.685045	-1.45891	-1.24718
Lsat_1_v5_gn_0_40400	5.56454	5.79994	6.68824	5.22695	4.43202	5.68918	6.21287	5.85262	6.32049	6.2919	6.0482	4.57564	5.16691	6.05702	5.58366	5.56243	4.60735	5.52499	5.35235	6.45327	6.32768	4.69831	5.2744	5.79342	5.86484	4.95138	4.9196	5.70801	5.26739	4.87446	5.5422	5.91596	5.0197	5.87802	5.8705	5.57477	5.60932	6.31277	4.59441	5.14581	5.2147	5.72079	5.46996	5.23826	6.96332	4.38215	4.13601	4.46521	5.82432
Lsat_1_v5_gn_0_40461	2.8331	2.5241	2.57252	-2.50901	-2.50901	-2.50901	2.77213	2.99245	2.38042	-2.50901	-0.95327	-1.94225	3.03765	2.90965	3.09989	2.4242	1.82448	2.81725	3.00437	2.68177	2.77423	3.71803	3.77419	3.77648	-2.50901	-2.50901	2.9267	3.11619	3.14378	3.10339	2.64543	-2.04176	-1.16717	-2.50901	2.87042	2.87079	2.55461	2.69495	2.931	2.88946	2.9632	2.94199	3.21091	3.1249	2.39712	2.63727	3.17433	3.21694	-2.50901
Lsat_1_v5_gn_0_40520	0.513986	0.39367	0.462939	0.467786	0.0395932	0.240126	0.985899	0.601698	0.51952	1.15895	1.3568	0.611865	-1.3894	-0.291734	0.190231	0.682795	0.784313	1.17211	0.815974	0.745553	0.942145	0.115877	1.29301	1.43944	0.70932	1.23621	0.753995	1.38753	0.0813218	0.862628	0.546393	0.538333	0.690321	0.401523	1.08553	0.545073	0.212049	1.30244	0.146676	-0.103836	-0.0230398	0.268204	0.856573	-0.0427282	0.806951	0.805376	-0.00881098	0.483644	1.0979
Lsat_1_v5_gn_0_40540	8.33157	6.77085	7.30347	5.06077	5.55266	5.3963	7.99308	6.631	8.03023	5.39255	6.05561	6.87456	5.9801	7.16878	7.00518	5.66896	5.8791	4.23843	6.38876	7.0017	7.81768	6.98888	7.40635	8.78957	6.50233	6.27216	6.31044	7.68542	5.84614	6.03054	6.92022	7.56773	6.91415	6.87961	7.3206	5.83814	5.41035	5.62724	3.71128	7.05634	7.17078	7.09461	6.73163	6.89862	7.20516	4.94335	4.4526	4.56029	7.35744
Lsat_1_v5_gn_0_40560	2.2469	0.822895	2.05119	0.752588	1.75328	1.38814	1.14153	0.420716	2.07061	1.15895	2.60469	1.76043	-0.333117	1.37749	0.699179	0.682795	0.234396	0.372345	0.617378	1.89938	1.90552	1.96285	1.72396	2.02657	2.00234	0.0893231	1.13096	1.41318	1.53746	-1.04788	1.41117	0.783294	-0.484159	0.949863	1.21214	1.82564	1.93036	0.684739	0.290936	1.42864	1.17289	0.944371	2.18136	0.924847	2.44696	1.50378	0.734114	-0.261886	0.489181
Lsat_1_v5_gn_0_4061	-2.0692	-1.78846	-2.0843	-2.50901	-2.50901	-2.50901	-2.10732	-1.91522	-2.50901	-1.78603	-2.50901	-1.7251	-2.13804	-2.24263	-1.43936	-2.16276	-2.17681	-1.9681	-2.2283	-2.50901	-2.21523	-1.15822	-1.12024	-1.6593	-1.67811	-2.50901	-1.72941	-2.02281	-1.75637	-2.13917	-1.52709	-1.85485	-1.6874	-1.78489	-2.26453	-2.50901	-2.15323	-2.50901	-2.09613	-2.06744	-2.50901	-2.50901	-1.90772	-1.2948	-1.00086	-2.50901	-2.50901	-2.50901	-2.50901
Lsat_1_v5_gn_0_40701	-2.50901	-2.50901	-2.50901	-2.50901	-2.50901	-2.50901	0.81142	-0.240669	-0.854605	-2.50901	-2.50901	-2.50901	1.66146	0.678668	1.47607	-2.50901	-2.50901	-2.50901	-2.50901	-2.50901	-1.97128	-2.50901	-2.50901	-2.50901	-2.50901	-1.96341	-2.50901	-2.50901	-2.50901	-2.50901	-0.920206	-2.50901	-1.91295	-1.95339	-2.50901	-2.50901	-2.50901	-1.11396	-1.7755	-2.50901	-2.50901	-2.50901	-1.8619	-2.02404	-1.36812	2.4263	-0.00881098	-0.107737	-2.50901
Lsat_1_v5_gn_0_41120	-2.50901	-2.50901	-2.50901	-2.50901	-2.50901	-2.50901	-2.50901	-2.50901	-2.50901	-0.660069	-0.953271	-1.94225	-2.50901	-2.50901	-2.50901	-2.50901	-2.50901	-2.50901	-0.854617	-1.27695	-1.58045	-0.667366	-2.50901	-0.858694	-0.325251	-1.00388	-2.50901	-2.50901	-2.50901	-2.50901	-2.50901	-0.966832	-1.91295	-0.657976	-2.50901	-2.50901	-2.50901	0.4017	-0.640825	-0.698946	-0.937414	-1.04613	-2.50901	-2.50901	-2.50901	-2.50901	-2.50901	-1.45891	-2.50901
Lsat_1_v5_gn_0_41181	-2.0692	-1.31012	-1.26462	0.876351	0.990222	0.240126	-0.673707	-0.90645	-0.854605	0.399013	-0.427306	0.144777	-0.53367	-0.0597686	-0.23215	0.291636	-0.00801156	-1.57561	-2.50901	-2.50901	-2.50901	-1.90794	0.0408164	-1.45972	-0.143445	-0.283428	-2.50901	-1.65981	-2.50901	-1.3921	-2.50901	-0.487622	-0.677978	0.315628	-0.396647	-0.155857	-0.0561892	0.4017	0.422073	-1.45642	-2.50901	-0.334871	-1.90772	-2.50901	-2.50901	-0.150113	-0.121037	0.383194	-0.584533
Lsat_1_v5_gn_0_4121	3.66662	3.38103	2.88591	2.56325	2.82769	3.37483	3.44521	4.23816	2.72038	3.77212	3.66347	3.43657	3.79471	3.51514	1.57287	3.82634	2.37278	3.23964	2.84682	3.27132	3.39111	3.02958	3.54738	2.76526	3.91973	2.54296	3.44321	3.35329	3.79614	4.15659	3.85592	3.31983	3.53475	2.99335	2.31528	3.02092	2.97093	3.70723	3.59099	2.81404	3.10551	3.29936	4.13138	3.63623	4.41793	4.58475	4.49129	4.44043	3.33946
Lsat_1_v5_gn_0_41221	-2.50901	-2.22694	-2.50901	-1.99348	-1.82524	-1.22759	-1.61669	-2.50901	-1.58683	-2.50901	-1.31163	-2.50901	-2.50901	-2.11381	-2.50901	-2.34651	-0.890088	-1.33848	-1.99342	-2.3593	-1.27325	-2.50901	-2.50901	-2.50901	-2.50901	-2.50901	-2.50901	-1.89139	-1.6822	0.981146	-0.191421	-2.50901	-2.50901	-1.98836	-2.05554	-1.9664	-1.46841	-1.11396	-2.50901	-2.50901	-2.50901	-1.04613	-0.689878	-1.21576	-2.50901	-1.55093	-1.53979	-0.722083	-2.50901
Lsat_1_v5_gn_0_41301	0.50465	0.72696	0.331223	-2.50901	-2.50901	-2.50901	0.290622	1.43154	0.241129	-1.30664	0.603065	0.929498	1.83847	1.9296	0.888098	0.919272	-0.299543	0.540307	-2.50901	-2.50901	-2.50901	1.32858	0.834239	0.521531	1.09677	1.12886	-1.72941	-2.50901	-2.50901	-2.50901	-2.50901	-2.50901	-1.91295	-2.50901	-0.663638	0.740819	-0.262999	0.921253	0.979828	-1.72982	-2.50901	-2.50901	-2.50901	-2.50901	-2.50901	-2.509	-2.50895	-1.89044	-2.50901
Lsat_1_v5_gn_0_41321	3.46869	3.42755	3.65113	3.15844	2.80588	3.01353	3.05269	3.08661	3.14641	3.64608	2.87423	3.34352	2.96337	3.35358	3.47031	3.34804	2.91547	2.68007	3.34161	3.05526	3.57525	2.80433	2.94686	3.05343	2.77273	3.08617	2.9737	3.46175	2.24721	2.99609	3.12775	3.38623	3.36895	3.79098	3.25078	3.35083	3.29362	3.57482	3.21043	2.6646	3.23503	3.42902	3.38408	3.49075	3.2092	2.58007	2.97036	2.96225	3.00624
Lsat_1_v5_gn_0_4140	8.97021	8.61432	8.80558	9.38882	9.03029	9.19275	8.88513	8.93766	8.88833	9.24735	9.28496	9.05661	8.45548	8.55683	8.12481	8.1774	8.54372	8.21806	8.97639	8.92788	8.95706	8.92973	9.11244	8.68146	9.27876	8.88942	8.9215	9.14556	9.13125	9.14381	9.15223	8.89324	9.06551	8.90922	8.79474	9.00566	9.05685	8.67118	9.15992	9.14935	9.06864	9.03867	9.1758	9.14022	9.42963	9.55304	9.34116	9.32181	8.77138
Lsat_1_v5_gn_0_41400	2.9429	3.06517	3.66487	1.53213	1.45002	2.06948	1.52756	1.27026	1.42829	2.17594	1.22279	2.3917	1.09297	1.84625	1.20118	1.7315	1.86107	1.75369	1.04429	1.348	0.942145	1.44252	2.00514	1.66988	0.932562	1.6614	1.42956	1.38753	1.45544	1.7912	1.21222	2.54094	2.69305	3.02075	1.77392	1.17711	2.37496	1.73357	1.57032	1.42865	1.31361	2.06603	1.82237	1.19916	1.64993	1.44092	2.04197	2.01134	1.17838
Lsat_1_v5_gn_0_41440	3.82161	3.83669	4.43184	3.94654	3.40796	4.11001	4.15163	3.33702	4.77316	4.70077	3.56997	3.77624	2.78078	3.84341	3.64744	3.56106	3.48334	3.11211	3.68416	3.55927	4.12714	3.56041	3.21328	3.69511	3.41479	3.12675	3.55561	3.94763	2.73827	3.72404	3.64493	3.36757	3.6935	3.97735	4.66023	3.7962	4.19034	3.8285	3.11672	2.98426	3.54444	3.85536	3.67829	3.61298	4.30084	2.60896	2.46764	2.63101	-2.50901
Lsat_1_v5_gn_0_41560	5.46922	5.23316	6.61027	4.99648	3.73772	5.47963	5.99421	5.71575	5.92928	5.84744	5.98233	4.69774	5.18359	5.69867	5.25674	5.43914	4.03979	5.24577	5.01551	6.24441	5.94339	4.52257	5.01793	5.44562	5.8811	4.98927	4.41471	5.55957	4.71974	4.41229	5.08666	5.96205	5.00583	5.78237	6.14085	5.64235	5.74774	5.81368	4.14793	4.94903	4.92381	5.07447	5.05748	4.91625	6.48143	3.36698	2.95577	3.90802	6.11732
Lsat_1_v5_gn_0_41600	4.04109	4.14601	5.1813	3.64852	2.57865	3.60434	4.43819	4.4213	4.41268	4.18587	5.08703	3.83362	4.50721	4.86428	4.08145	4.94957	3.38781	3.91046	3.36015	4.54684	4.10509	4.0772	4.32601	4.55451	5.01348	4.12181	3.83164	4.45985	3.37251	3.03656	3.65608	4.42566	2.69349	4.10919	4.33562	4.29846	4.50749	2.57953	3.51994	4.02097	3.78417	3.9725	3.26561	3.18623	4.93786	2.09135	1.31718	2.83746	5.71135
Lsat_1_v5_gn_0_4161	7.00671	7.09983	5.78182	6.5835	7.14176	6.42647	6.65948	6.95981	6.25691	6.30619	7.02831	6.77608	7.1515	6.80842	6.77171	7.5177	7.03442	6.88941	7.19301	6.97718	7.00562	7.40828	7.07631	6.43685	7.29063	6.42096	6.97523	6.78571	6.92571	7.15044	6.37925	6.78065	6.63612	6.23229	6.08491	6.90528	7.1086	6.88945	7.43866	7.20027	6.92836	6.93276	6.76297	6.37405	5.68649	7.05457	7.07227	7.42062	6.6369
Lsat_1_v5_gn_0_41661	-2.50901	-2.50901	-0.898411	-2.50901	-2.50901	-0.721253	-2.50901	-1.91522	-0.854605	-0.660069	-1.78951	-2.50901	-2.50901	-2.50901	-1.43936	-1.88374	-1.48347	-2.50901	-2.50901	-2.50901	-2.50901	-2.50901	-1.6536	-2.50901	-1.48158	-2.50901	-2.50901	-1.12883	-2.50901	-2.50901	-1.93607	-2.50901	-2.50901	-1.305	-2.05554	-2.50901	-0.814162	-0.418176	-1.7755	-2.06744	-2.50901	-2.50901	-1.90772	-1.69806	-1.89832	-2.50901	-2.50901	-1.89045	-0.878141
Lsat_1_v5_gn_0_41681	6.87904	7.27673	6.86684	7.45935	7.17501	6.93553	7.12284	7.45392	6.99538	7.29449	7.83821	6.94059	7.63147	7.69357	6.74319	7.50339	7.37763	7.5019	7.13566	7.0017	7.06737	7.10571	7.58254	7.06405	7.76325	7.55945	7.28226	6.953	8.05698	7.44542	7.17232	7.2002	7.21137	7.50324	6.6675	7.43158	7.47204	7.38223	7.3367	7.5914	7.00749	6.97112	8.05064	7.09391	6.66735	7.70318	7.16656	7.33759	7.40525
Lsat_1_v5_gn_0_4181	7.27285	7.38579	7.36581	7.72111	7.64849	7.68549	7.27349	7.5941	7.52998	7.25617	7.50361	7.38411	7.5935	7.38529	7.54878	7.28979	7.59755	7.32338	7.67943	7.56809	7.40319	7.57077	7.68477	7.396	7.40791	7.81566	7.74791	7.70015	7.8693	7.8995	7.90481	7.30015	7.60015	7.59953	7.34843	7.5835	7.50831	7.29548	7.60431	7.78117	7.75323	7.50483	7.69356	7.81846	7.40988	7.84498	7.92153	7.76747	7.70773
Lsat_1_v5_gn_0_41940	NA	NA	NA	NA	NA	NA	NA	NA	NA	NA	NA	NA	NA	NA	NA	NA	NA	NA	NA	NA	NA	NA	NA	NA	NA	NA	NA	NA	NA	NA	NA	NA	NA	NA	NA	NA	NA	NA	NA	NA	NA	NA	NA	NA	NA	NA	NA	NA	NA
Lsat_1_v5_gn_0_41981	-2.50901	-2.50901	-2.50901	-1.06642	-1.82524	-0.161922	-2.50901	-2.50901	-2.50901	-2.50901	-2.50901	-2.50901	-2.50901	-2.50901	-2.50901	-0.419846	-0.402079	-1.57561	-1.61436	-0.456693	-1.58045	-2.50901	-2.50901	-2.50901	-2.50901	-2.50901	-0.312638	-1.22347	-1.57305	-2.50901	-2.50901	-2.04176	-2.50901	-2.50901	-2.50901	-2.50901	-2.50901	-1.11396	-0.640825	-2.50901	-2.50901	-2.50901	-1.90772	-2.50901	-1.4706	-2.50901	-2.50901	-2.50901	-2.50901
Lsat_1_v5_gn_0_420	-2.50901	-1.31012	-1.26462	0.752588	-0.497631	0.0530631	-1.79345	-0.90645	-1.22689	-0.660069	-2.50901	-2.50901	-2.50901	-1.65211	-1.87724	-2.50901	-2.50901	-1.57561	-1.06629	-1.97328	-1.97128	-1.48492	-2.50901	-2.16716	-0.887592	-0.787365	-1.72941	-2.1674	-0.439976	-1.3921	-1.52709	-2.04176	-1.91295	-1.60659	-2.50901	-1.9664	-0.584232	-1.11396	-0.193996	-2.50901	-2.50901	-0.768251	-0.47254	-1.18205	-1.89832	-0.600894	-0.242736	0.383194	-1.74432
Lsat_1_v5_gn_0_4201	2.6581	3.17832	3.14321	2.97678	2.61841	3.08853	2.59491	2.72605	2.99531	2.76652	2.40257	2.9288	0.946418	-0.0597691	0.0627008	0.174692	0.234397	-0.610096	2.70375	2.47183	2.7574	2.89517	2.86477	3.25143	2.56606	3.25431	3.06334	2.81316	2.66718	3.39849	2.56419	-0.630374	-0.0224892	0.401523	2.47533	2.11995	2.45471	3.22323	3.84585	2.39811	2.86369	2.80005	2.34507	3.16808	2.39712	3.52881	3.43466	2.89088	3.32185
Lsat_1_v5_gn_0_42100	4.17662	4.49067	4.43184	5.26141	5.33008	5.05358	4.68831	5.26538	4.84437	4.60915	4.35018	4.26907	4.89949	4.65444	4.51472	4.50256	5.24183	5.26206	5.01119	4.91621	4.54019	5.18239	5.23682	5.10116	4.78338	5.34443	4.96683	4.88543	5.36889	5.18654	5.16214	4.64594	4.75743	4.58015	4.87003	5.24321	5.21044	4.90476	5.03953	4.87599	4.7748	4.58117	4.87004	4.93498	4.39906	4.8855	5.36584	5.04429	4.94837
Lsat_1_v5_gn_0_42180	2.87064	2.63398	2.83818	2.80049	3.34886	3.08853	2.92994	2.70642	2.85187	2.99052	2.78194	2.87993	1.99551	2.4645	2.42978	2.35939	2.06303	2.44624	3.00437	2.01668	2.92081	3.5153	3.41903	3.4318	2.84776	3.45884	2.07191	2.59516	2.54331	2.70952	2.74095	2.47272	2.38089	2.73667	3.05068	2.86316	2.26128	3.22323	2.527	2.60618	2.47152	2.13523	2.51518	2.77991	2.6732	2.58008	1.58607	2.4442	2.47994
Lsat_1_v5_gn_0_4221	6.07118	6.51487	7.35101	5.88711	5.76536	6.31477	6.76262	6.04862	6.69091	6.9517	6.27463	5.9297	4.54572	6.05856	6.38999	5.92801	6.57083	5.50482	5.53486	6.51813	6.76351	5.81008	5.67045	6.06645	5.89561	6.39213	5.96568	5.98955	4.5358	5.29238	5.66904	6.70395	6.45913	7.12739	6.90316	6.50106	6.36327	6.08222	5.38325	4.9803	5.76405	5.91284	5.83158	6.03072	6.73411	5.45772	4.55202	4.24678	6.7482
Lsat_1_v5_gn_0_42241	-1.73261	-1.31012	-0.363992	-1.61445	-1.36322	-0.721253	-2.50901	-1.17123	-2.50901	-1.30664	-2.50901	-2.50901	-2.50901	-2.01785	-2.50901	-2.50901	-2.50901	-1.57561	-1.99342	-1.97328	-1.97128	-1.48492	-1.12024	-1.45972	-2.50901	-1.96341	-1.72941	-2.1674	-2.50901	-2.50901	-2.50901	-1.68939	-1.91295	-1.60659	-0.999739	-1.26425	-1.86806	-0.418176	-1.7755	-2.50901	-2.09897	-1.84405	-1.90772	-2.50901	-2.50901	-1.26011	-2.50901	-1.89045	-2.50901
Lsat_1_v5_gn_0_42421	0.692282	0.912848	1.96494	2.08758	0.543366	1.30672	1.41	0.979553	1.42829	3.50797	2.91826	2.91636	2.9823	2.90965	3.26833	0.594493	1.12244	0.541749	1.70922	0.171014	1.00053	1.11981	1.4514	1.00546	1.1951	1.37742	0.643601	1.00443	1.37504	1.65955	1.36395	3.04239	2.99903	3.09997	3.41774	3.29297	3.10782	3.35019	3.44401	1.58672	1.06435	1.61049	0.679733	1.15691	1.31432	3.11101	3.38731	3.5068	3.09185
Lsat_1_v5_gn_0_42440	1.13941	1.27181	0.941821	1.21323	1.09047	1.10153	1.15713	0.622666	1.63145	1.64183	1.16065	1.51715	1.37827	1.70566	1.6628	0.500432	0.368011	0.232975	1.55888	0.891943	1.16272	0.43938	1.17724	0.925766	0.463236	1.10129	1.22119	1.15919	1.24867	1.11563	1.19581	0.593929	1.6184	1.24233	0.871453	0.905635	1.65679	1.31711	1.27909	0.864391	1.42396	0.670504	1.20011	1.52147	1.32416	0.776353	1.62091	1.30531	0.549853
Lsat_1_v5_gn_0_42461	0.635263	1.1088	-0.542199	0.99033	0.430156	0.240126	0.108506	0.907138	1.12972	1.00314	1.07504	0.350078	0.69422	0.395791	2.08059	-0.246722	0.341861	0.951408	1.16941	0.357983	1.16272	0.993922	0.227576	1.00546	0.999908	0.553455	-0.312638	0.959871	1.07088	0.862628	0.628615	1.33762	1.32905	1.16162	0.621258	1.07094	0.539163	2.06507	0.542276	0.879958	1.02688	0.403719	0.439942	1.28011	0.0127583	2.01615	0.915736	0.383194	0.357103
Lsat_1_v5_gn_0_42481	2.12794	2.01616	1.22681	1.19438	1.84168	1.22042	1.96282	1.3228	1.93482	1.29956	1.47941	1.9617	1.87911	1.52764	2.68928	2.02969	0.706018	1.88434	1.49417	1.30252	1.3085	2.20935	1.4514	2.43017	1.96912	2.43938	2.27319	2.07454	2.11989	2.32222	1.36395	2.22572	2.25072	2.46468	1.4704	2.19768	1.64323	2.81721	2.49756	2.15488	2.22653	1.75036	1.62407	2.39995	0.728514	2.32549	2.36722	1.58354	1.75207
Lsat_1_v5_gn_0_4261	2.88365	2.59225	1.69162	2.17002	2.68058	1.75408	2.13233	2.32705	1.72726	1.68014	2.48232	2.33513	2.7239	3.2975	2.56458	3.28211	2.33445	2.57272	2.03732	2.49498	2.55687	2.84084	2.52332	2.23633	3.42949	2.59109	1.84354	1.13981	2.97017	2.11709	2.77029	1.3087	1.67947	1.34975	1.7316	2.10017	2.32914	3.76792	3.58854	3.13672	2.19973	1.97213	1.87395	2.48473	2.01708	2.73741	2.82696	3.04577	2.00808
Lsat_1_v5_gn_0_42660	-1.2306	-2.50901	-1.75661	0.112576	2.34356	-0.414649	-0.434991	0.320931	-0.854605	-2.50901	-1.78951	-1.22001	0.14129	-0.910712	-0.603158	0.399808	0.118279	1.06597	0.387013	-0.622249	-0.617548	-0.667366	-0.425935	-0.530391	-1.15423	-0.0245521	-0.312638	-1.28507	0.69551	0.265852	0.160699	-1.16995	-0.677978	-1.60659	-2.05554	-1.9664	-2.50901	-0.418176	-0.193995	-0.854347	-1.78005	-2.50901	-2.50901	0.0525254	-2.50901	2.74528	2.59743	2.4442	-1.74432
Lsat_1_v5_gn_0_42720	7.42358	8.18406	8.00194	8.29428	7.87812	8.55316	8.4516	7.95504	7.5811	9.34794	7.71492	7.61689	7.7081	8.39739	7.80376	8.1531	7.89915	8.74694	7.33223	7.50675	7.50753	7.62154	7.78861	7.0498	8.27407	6.33988	7.75718	6.85169	7.48288	7.81323	7.46866	7.47488	7.08718	7.36509	7.44453	7.87529	8.19479	7.48266	7.89139	7.5734	7.29322	8.27036	7.72611	6.89541	7.9564	8.45217	7.69377	8.27376	7.37569
Lsat_1_v5_gn_0_4280	4.75021	4.55495	4.61999	5.00762	4.76154	4.62018	4.49977	5.4801	4.73959	4.90168	5.12193	4.74893	5.73982	5.57373	4.85503	5.21174	4.79397	4.83111	4.95263	4.60577	4.64457	5.13844	6.29483	4.70361	6.04702	5.08779	4.9434	5.10594	6.2939	5.14947	5.32512	4.95807	5.14225	4.83294	4.55664	4.97172	4.7913	4.64892	5.28759	5.63286	5.11965	4.83622	5.46106	5.06632	4.91952	5.01523	5.62481	5.9686	4.76506
Lsat_1_v5_gn_0_4301	2.2469	1.74942	2.71146	0.752588	0.181856	0.688843	1.52756	1.94236	1.78491	0.82845	1.47941	1.64819	1.34779	2.03365	1.42513	1.85066	2.80713	-0.036815	1.70922	1.47642	1.96537	2.26491	1.20678	2.22804	1.58649	1.28483	1.13096	1.16403	0.463442	1.22137	2.07081	2.20484	2.40556	2.05165	1.36532	1.8895	1.81423	0.921252	1.96386	0.906239	2.0962	1.87697	1.05883	1.9828	1.5622	1.56402	1.07703	1.22572	1.46175
Lsat_1_v5_gn_0_43161	0.156929	1.35929	0.79838	-2.50901	-1.36322	-1.64698	-0.0509402	2.20538	0.0787977	-2.50901	-0.953271	0.558263	-1.02604	-1.3581	-1.1039	1.74447	0.784313	0.540307	-2.50901	-1.58351	-2.50901	3.53418	2.05535	2.14783	-1.15423	1.23621	-2.50901	-2.50901	-2.50901	-2.50901	-1.93607	-1.68939	-2.50901	-1.98836	1.08553	1.49709	2.05056	-0.418176	0.756258	-2.06744	-2.50901	-2.50901	-2.50901	-2.50901	-2.50901	0.339806	0.451631	-0.629967	-1.24718
Lsat_1_v5_gn_0_43360	-0.738577	-1.17798	-1.71989	-1.0046	-0.522245	-1.04759	-2.50901	-1.38142	-1.70273	-1.25436	-1.72186	-2.50901	-1.23855	-1.17586	-1.26739	-0.736094	-1.8313	-1.43346	-2.50901	-1.93639	-2.50901	-0.486269	-0.538742	-2.11888	-1.40338	-1.88434	-2.50901	-1.52522	-2.50901	-1.20996	-1.88289	-1.54026	-1.31168	-1.51878	-1.99793	-1.43732	-2.50901	-2.50901	-1.69923	-1.32937	-2.50901	-2.50901	-1.36279	-1.62282	-1.8718	-1.0798	-1.90038	-0.684057	-0.778515
Lsat_1_v5_gn_0_43420	1.85885	1.32273	0.477702	-0.269523	-0.608888	-0.513647	-2.50901	-0.662762	-1.20371	2.20829	2.89871	3.29743	-0.788359	-2.50901	-1.04531	0.771986	0.202728	1.03602	3.36732	3.28787	2.84021	-1.4924	-1.28803	-2.50901	-0.639334	0.364484	-2.50901	-1.95663	3.40877	3.48592	3.32572	-1.68939	-2.50901	-2.50901	-2.50901	-2.50901	-2.50901	-0.519443	1.95691	-0.959334	-1.62569	-1.63358	2.24187	3.19019	2.78327	-2.50901	-0.785802	-1.01377	-1.76585
Lsat_1_v5_gn_0_43441	-1.47432	-1.84809	-2.50901	-2.50901	-2.50901	-2.50901	-2.50901	-2.50901	-2.50901	-1.30664	-0.864172	0.111866	-2.50901	-2.50901	-2.50901	-2.38679	-1.99609	-2.14741	-0.602702	-1.27695	-0.794493	-2.50901	-2.50901	-2.50901	-2.50901	-2.16111	-2.17346	-2.50901	-0.56205	-1.21312	-0.714623	-2.50901	-2.50901	-1.98836	-2.50901	-1.9664	-2.50901	-2.50901	-1.0411	-2.50901	-2.50901	-2.50901	-1.47462	-1.45434	-0.391009	-2.50901	-2.50901	-2.50901	-2.50901
Lsat_1_v5_gn_0_43840	0.826337	-0.0463742	-0.156372	-0.213912	-0.0417787	-2.50901	-0.0545864	0.696393	0.31256	-2.50901	-0.323781	0.726407	1.15844	1.24273	-0.60395	1.6174	-0.6014	1.17181	0.578007	0.777586	0.832062	1.21672	0.0418648	0.287903	0.370871	-0.394608	-1.35157	0.643089	1.49739	0.69599	-0.479233	-0.885778	-0.502785	-1.88377	-2.50901	-1.30271	-2.50901	-0.50053	0.334382	-0.117993	-0.611223	0.537983	0.715699	0.753068	0.0674434	0.29191	1.33211	0.99391	1.33731
Lsat_1_v5_gn_0_441	3.444	3.47262	3.50595	5.59896	5.52623	4.79457	3.21922	4.17526	2.77442	3.47869	3.93393	2.48179	4.56469	3.67658	3.06703	4.12316	3.25493	5.29179	3.701	3.63462	2.37149	4.23876	4.6714	1.53608	4.12974	4.4997	4.54479	2.68213	4.91907	4.30634	4.07703	3.57701	4.31815	3.30333	1.90467	3.42812	4.0347	3.8285	4.77088	4.38783	3.43315	3.54799	4.21843	3.49075	2.42225	6.22927	6.16159	5.48392	2.7407
Lsat_1_v5_gn_0_44220	-1.2306	-1.06143	0.103798	-1.40777	-1.33373	-0.839871	-0.673708	-0.682809	-1.54211	-1.98924	-1.78951	-2.1076	-1.5254	-1.45137	-1.37482	-1.7238	-0.479698	-1.57561	-1.972	-1.05861	-0.451803	-1.31011	-2.16446	-0.945576	-2.50901	-1.74809	-2.50901	-1.89139	-2.30463	-2.50901	-2.29176	-1.64755	-1.75874	-2.50901	0.0273708	-0.168334	-1.63178	-0.0116893	-1.0554	-2.20016	-2.50901	-1.26642	-1.90772	-1.50482	-1.63708	-1.96416	-1.73864	-1.73183	-0.340693
Lsat_1_v5_gn_0_44320	-1.89111	-2.10421	-1.75661	-2.50901	-2.12699	-2.50901	-2.50901	-1.32441	-2.50901	-2.50901	-2.50901	-2.19797	-1.3894	-2.24263	-2.50901	-2.16276	-1.90697	-1.9681	-1.79147	-1.97328	-2.21523	-1.48492	-2.01881	-2.32798	-1.48158	-1.75247	-1.72941	-1.65981	-1.57305	-1.84506	-0.948204	-2.04176	-1.91295	-2.50901	-2.05554	-1.9664	-2.15323	-1.64905	-2.50901	-1.58665	-1.93071	-2.50901	-1.6807	-2.04729	-2.17159	-2.08232	-1.7996	-1.89045	-2.07658
Lsat_1_v5_gn_0_44341	-2.0692	-1.78846	-2.0843	-2.50901	-2.50901	-2.50901	-2.10732	-1.91522	-2.50901	-1.78603	-2.50901	-1.7251	-2.13804	-2.24263	-1.43936	-2.16276	-2.17681	-1.9681	-2.2283	-2.50901	-2.21523	-1.15822	-1.12024	-1.6593	-1.67811	-2.50901	-1.72941	-2.02281	-1.75637	-2.13917	-1.52709	-1.85485	-1.6874	-1.78489	-2.26453	-2.50901	-2.15323	-2.50901	-2.09613	-2.06744	-2.50901	-2.50901	-1.90772	-1.2948	-1.00086	-2.50901	-2.50901	-2.50901	-2.50901
Lsat_1_v5_gn_0_44361	5.36995	5.18235	4.23194	4.52478	5.29844	4.63851	5.03477	5.48747	4.86788	4.58113	5.45416	5.22226	5.58589	5.33487	5.08671	5.51547	5.10353	5.21594	5.39827	5.41064	4.96665	5.34207	5.39292	5.47798	5.59744	5.34326	5.46219	5.40316	5.37209	5.42963	5.04773	5.21696	5.47888	5.13849	4.87885	5.13852	5.29063	5.07686	5.6967	5.41026	5.73405	5.35487	5.22201	4.85838	4.4044	5.33909	5.54015	5.52905	5.33624
Lsat_1_v5_gn_0_44400	2.62919	3.55874	5.14624	4.73257	3.45075	5.28909	3.90237	4.08689	5.49841	5.03841	3.93393	3.51334	3.47199	3.29195	3.09989	5.07566	4.14845	3.87969	2.61767	3.55927	3.15449	3.16718	3.51186	3.2154	3.99593	3.21721	3.42642	2.1829	2.70316	3.17073	3.14182	3.98468	3.2099	4.33478	2.95735	3.36213	3.99079	4.29626	4.08234	3.4915	2.53039	3.56062	2.78609	4.19624	5.31131	4.62064	3.02412	3.61041	6.21378
Lsat_1_v5_gn_0_4441	-1.2306	-1.31012	-0.606596	-1.61445	-2.50901	-2.50901	-2.50901	-1.17123	-1.72998	-2.50901	-0.953271	-0.740937	-1.04469	-2.01785	-0.603158	0.766002	0.341861	-1.01354	-1.61436	-1.02426	-0.303153	-0.892019	-2.50901	-1.28442	-2.50901	-1.00388	-1.22609	-1.65981	-1.96642	0.493319	-0.948204	-1.16995	-1.49239	-1.60659	-1.71103	-1.9664	-1.42582	-2.50901	-1.7755	-1.22667	-1.78005	-1.84405	-1.15783	-1.18205	-1.89832	1.73098	-0.868802	0.15851	-0.584533
Lsat_1_v5_gn_0_44440	0.0674755	-0.787249	-0.157175	-2.50901	-0.0057199	-2.50901	0.714345	0.20505	0.329823	-0.489057	-1.91817	1.81019	-0.932348	-0.135346	1.21019	-1.50802	0.597269	-0.598493	-0.33736	-0.402784	-2.50901	-1.9153	-1.18514	0.848576	-1.57379	-0.0608974	-0.147003	0.650873	0.731922	-0.449209	-0.0504719	-1.12102	-0.416349	-1.22625	-0.801243	-0.419786	-1.02106	-2.50901	0.98713	0.825524	0.336108	1.03831	-2.48588	-2.10915	-2.50901	0.366251	1.4312	0.966129	0.909351
Lsat_1_v5_gn_0_44621	0.0170247	0.262945	0.985268	0.617203	-0.732764	-0.721253	-0.230224	-0.869601	-0.76444	-2.50901	0.835473	-2.50901	0.287795	-1.60853	-0.326216	-0.844523	0.00638553	-1.57561	0.488742	0.623572	-0.271418	0.0330935	0.703539	-1.59477	-2.50901	0.385272	-2.50901	0.22449	-0.00960314	-0.00431722	-2.50901	-0.630373	-0.43802	-2.34887	-0.999739	-0.767741	0.897508	-0.418176	-1.7755	-0.414283	-0.408967	-1.04613	-0.445472	0.460034	-1.84247	-0.357968	0.192423	-1.45891	-0.795097
Lsat_1_v5_gn_0_44640	6.21849	5.87561	4.72023	5.53214	5.93772	5.33679	5.54765	6.04007	5.21671	5.2009	5.78201	6.50677	6.0139	6.29631	6.11664	6.07276	6.27954	6.14563	6.24193	6.07536	5.5126	5.92468	5.73275	5.85877	5.92563	5.9636	5.91594	6.25053	6.18436	6.38195	5.66922	6.0013	6.22861	6.01033	5.96189	6.20076	6.31979	5.51096	6.63887	6.02194	6.48213	6.0166	5.97861	5.73601	5.19727	5.93961	6.20319	6.20472	6.09231
Lsat_1_v5_gn_0_44741	-0.943243	-0.425261	-1.06992	-1.31456	-1.57581	0.0530623	-0.434991	-1.91522	-0.205119	-0.947431	0.116941	-0.960677	-2.13804	-0.646572	-1.1039	-0.514878	-1.67973	-2.50901	-1.61436	-0.537097	-1.02011	-1.31235	-1.36241	-0.740761	-0.66263	-1.12569	-1.22609	-1.89139	-1.13159	-2.50901	-1.71714	-0.966832	-1.16717	-1.05568	-1.43314	-1.26425	-1.63006	-1.11396	-1.29155	-1.45642	-1.19911	-1.59959	-1.31198	-1.69806	-1.89832	-2.08232	-0.307664	-2.16683	-0.584533
Lsat_1_v5_gn_0_45100	-1.03282	-0.425261	-0.537807	-1.61445	-1.82524	0.0812296	-0.230224	-0.489228	0.0787977	0.399013	-0.353078	-0.707437	-1.3894	-0.638457	-0.603158	-1.11532	-0.299543	0.372346	-0.226205	-0.456693	-1.27325	-0.892019	-0.6838	-1.20206	-1.48158	-1.56847	-0.312638	-1.77018	-0.290962	-1.84506	-0.34375	-0.176889	-0.863047	-1.05568	-1.13781	-1.01005	-0.385959	-0.418176	-0.40018	-1.72982	-0.937414	-1.84405	-1.43156	-0.979985	-0.126102	-1.75344	-0.685045	-1.81165	-0.878141
Lsat_1_v5_gn_0_45160	-2.0692	-1.31012	-1.75661	-2.50901	-2.50901	-2.50901	-2.50901	-0.682809	-1.72998	-2.50901	-2.50901	-2.50901	0.388397	-1.11818	-2.50901	-0.844523	-2.50901	-2.50901	-1.99342	-2.50901	-2.50901	-2.50901	-2.50901	-2.50901	-2.50901	-2.50901	-2.50901	-2.50901	-2.50901	-1.84506	-0.948204	-1.16995	-1.49239	-2.50901	-2.50901	-1.9664	-2.50901	-2.50901	-2.50901	-2.50901	-2.50901	-2.50901	-2.50901	-2.04729	-2.50901	0.992359	-2.50901	-0.261886	-2.50901
Lsat_1_v5_gn_0_45201	1.26779	1.40613	1.52346	2.2188	3.39945	2.95487	2.42895	0.987869	1.69597	0.703344	1.61734	1.21666	1.71579	0.298705	1.58876	2.30622	2.03544	2.77743	2.06867	1.82088	2.35532	2.23192	2.238	2.7572	0.926482	1.93964	3.16802	2.34002	1.32645	2.95899	1.90095	2.09229	2.43058	2.26875	2.88385	1.48913	2.98489	2.32796	2.33603	1.04206	2.39465	2.36696	2.27598	0.916419	1.45314	3.04636	2.42461	2.36113	2.06747
Lsat_1_v5_gn_0_45261	-1.63691	-0.495033	-1.88478	-0.391718	-1.35643	-0.374104	-0.0465601	-0.369355	-0.353937	-1.36047	-0.7849	-1.12463	0.0552875	-0.652261	-0.725853	-0.938944	0.0883392	-0.435871	-0.627033	-0.318722	-1.88797	-1.42603	-1.87192	-1.2653	-0.458467	-0.464299	-0.0240037	-1.06884	-0.118662	-1.32549	-1.00338	-1.17829	-0.158453	-1.90531	-1.45607	-0.930732	-0.700354	-0.57318	0.098243	-1.30818	-0.414896	-1.59963	-0.410733	-1.09584	-1.493	0.881643	-0.550978	0.0114807	-1.40182
Lsat_1_v5_gn_0_45281	0.56852	0.131428	-0.424818	-0.349137	0.557009	0.0675183	0.493159	0.0257536	0.546954	-2.50901	0.178023	0.24965	0.501686	0.606112	0.534181	1.04054	0.519916	0.364952	0.18298	0.233044	0.376063	-2.50901	0.747291	0.42039	1.93315	0.850386	0.180041	-0.340104	0.666918	-0.165701	0.132912	0.357106	0.458596	0.364059	-0.231264	0.0713025	-0.214272	-0.8998	1.03742	0.394696	0.833627	-0.186217	0.396004	0.87803	-0.290697	1.30547	0.950279	0.883641	-0.0590975
Lsat_1_v5_gn_0_45320	-1.73261	-0.951505	-0.480201	-1.61445	-0.86646	-1.64698	-1.53582	-1.17123	-1.02877	-1.30664	-1.53087	-0.550285	-2.13804	-1.499	-1.43936	-0.844523	-1.67973	-1.26738	-1.45663	-1.4221	-1.58045	-0.667366	-2.50901	-0.798523	-1.01476	-0.599143	-1.22609	-1.28507	-1.57305	-1.3921	-2.19429	-1.40642	-0.484159	-0.945515	-0.525457	-1.41039	-2.50901	-0.724524	-1.51333	-1.45642	-1.40432	-1.39061	-1.31198	-1.86213	-1.4706	-1.06501	-1.32615	-2.16683	-2.50901
Lsat_1_v5_gn_0_45380	4.66074	4.64217	4.20809	4.73762	4.6471	4.60663	4.33582	4.77952	4.50782	4.25945	4.77011	4.50844	4.91421	4.62512	4.48447	4.54069	2.62658	5.02801	4.99007	4.20311	4.57288	5.05532	4.94848	4.59409	5.1753	4.70565	4.82252	4.25607	5.12897	4.68374	4.39958	4.69867	4.41234	4.32517	4.64422	4.70122	4.96316	5.11308	4.19989	4.67128	4.6237	4.36818	4.78581	4.30785	3.87839	4.15693	4.85818	4.89378	2.54126
Lsat_1_v5_gn_0_45440	5.76722	5.70241	5.96934	6.42323	6.01389	6.18265	5.78575	5.90525	6.14442	6.31486	6.3619	6.08688	6.68352	6.26579	6.00606	5.65947	5.95934	5.95485	6.04402	6.11392	5.66114	6.00216	6.48772	5.75817	6.24217	6.64933	6.58473	6.46505	6.67812	6.24002	6.20539	6.06963	6.21918	6.24265	5.71791	5.74194	5.89431	5.75894	5.95404	6.51645	6.35001	6.26126	6.53297	6.23616	5.92195	6.29295	6.35295	6.21771	6.08661
Lsat_1_v5_gn_0_45480	-0.829111	-1.78846	-0.363992	-1.61445	-1.82524	-1.07988	-0.13856	-2.50901	-0.546038	-0.660069	-0.666451	0.0973738	-2.50901	-1.36059	-0.803787	-1.44896	-1.90697	-1.01354	-1.04428	0.20665	-1.55719	-0.643104	-1.3695	0.326247	-0.827859	-1.52971	-0.557943	-0.273591	-0.794041	-1.81347	-1.52709	-0.405892	0.141537	-0.12173	0.0871528	-1.57302	-0.536521	-1.11396	-1.29155	-1.68557	-0.621803	-0.535349	-1.87938	-0.604921	-0.57553	-2.50901	-1.27231	-1.89045	-0.532628
Lsat_1_v5_gn_0_45521	NA	NA	NA	NA	NA	NA	NA	NA	NA	NA	NA	NA	NA	NA	NA	NA	NA	NA	NA	NA	NA	NA	NA	NA	NA	NA	NA	NA	NA	NA	NA	NA	NA	NA	NA	NA	NA	NA	NA	NA	NA	NA	NA	NA	NA	NA	NA	NA	NA
Lsat_1_v5_gn_0_45640	2.8331	2.84292	3.37829	4.18665	4.02797	3.91088	2.39283	4.03272	3.18683	3.10992	2.69603	2.7858	3.67763	2.41718	3.32502	2.4875	3.37365	4.26865	4.09107	3.07568	3.30106	3.29945	2.26189	2.13082	2.99532	3.00869	3.2938	3.39894	3.8533	3.69574	4.18966	2.02599	2.4537	2.50405	3.04502	3.85736	3.0415	3.17831	3.81038	2.45714	2.53759	2.41111	3.18232	3.52852	3.58805	4.93767	4.91955	4.24678	3.1628
Lsat_1_v5_gn_0_45680	2.75631	2.7973	3.12628	3.20707	3.14033	2.24386	3.09417	3.41036	2.93783	3.35051	2.69045	2.74588	2.71053	2.89172	2.68089	2.34272	2.97516	2.74021	3.1235	3.14157	3.06371	2.67691	2.43042	3.11939	1.90438	3.24697	2.92464	3.25927	3.15672	2.71338	2.85879	2.85841	3.00677	3.31015	-2.50901	-2.50901	-2.50901	2.97265	2.64432	-1.04283	-2.50901	-0.410209	2.62848	3.14461	3.01461	3.28205	2.30036	2.44605	2.72526
Lsat_1_v5_gn_0_45760	1.64981	1.70046	1.19927	1.20775	2.30294	0.736881	1.32301	1.88768	1.45093	-0.186056	0.860863	1.58542	0.560461	1.23068	1.8039	1.19396	0.457595	1.28782	1.4113	1.27424	1.0698	1.99049	1.22658	1.84091	1.04564	1.31961	1.3054	1.64351	2.11251	1.98005	1.70059	1.65812	2.07349	1.78984	1.64825	1.973	0.966399	1.56683	1.41617	0.829889	1.34229	0.48486	1.58154	1.51219	1.01091	-1.32066	1.3279	1.75114	0.902737
Lsat_1_v5_gn_0_45861	0.156929	0.119184	0.186263	0.467786	-0.610413	0.405696	0.382634	-0.90645	-1.02877	1.60074	-0.666451	-0.846627	-0.157073	1.37748	-1.2619	0.112461	-0.890088	0.0768566	-0.431131	-0.110687	-1.14114	-1.31235	-2.01881	-1.28442	-0.143445	-1.75247	-2.06718	-1.12883	-1.01009	-1.60088	-0.727553	-1.40642	-1.91295	-1.44793	0.240449	-0.290912	1.13101	0.4017	-0.640825	-1.22667	-0.859765	0.139397	-0.891584	-2.04729	-0.363203	-1.26011	-1.99965	-0.529222	-0.232665
Lsat_1_v5_gn_0_45880	-1.80705	-0.729549	-2.50901	-1.06642	-1.01382	-2.50901	-2.50901	-1.91522	-2.50901	-2.50901	-2.50901	-1.53639	-2.50901	-2.50901	-1.43936	-2.50901	-1.15648	-2.50901	-0.873762	-1.27695	-1.97128	-2.50901	-2.50901	-2.13056	-1.48158	-2.50901	-1.72941	-1.68142	-2.50901	-2.50901	-1.93607	-2.50901	-1.91295	-1.16606	-2.50901	-1.9664	-1.86806	-2.50901	-2.50901	-1.11796	-2.50901	-2.50901	-2.50901	-2.50901	-2.50901	-1.75344	-1.07943	-2.50901	-2.50901
Lsat_1_v5_gn_0_45920	-0.55505	-1.17866	-1.17428	-1.11175	-1.93642	-0.115031	-0.474685	-2.38978	0.128812	-1.12811	0.180263	-2.46806	-0.71242	-1.91858	-0.97731	-2.42592	-0.601874	-0.93156	-1.42717	-1.25866	-0.623837	-0.847889	-0.296669	-0.355324	-0.764677	-2.50901	-1.14326	-1.39599	-0.761845	-0.847547	-0.522732	-1.26717	-1.5958	-0.881179	-1.00533	-0.299193	-2.056	-2.22071	-0.692051	-0.533776	-1.56817	-2.35304	0.485586	-0.771226	-1.50056	0.00641714	-1.05204	-2.50901	-0.889078
Lsat_1_v5_gn_0_45940	5.48003	5.31397	5.29065	5.40706	5.65075	5.65257	5.5851	5.04073	5.46182	5.94103	5.2263	5.55224	5.16277	6.00994	5.29886	5.17034	5.57487	5.37193	5.42257	5.64679	5.46128	4.99383	4.81676	5.23313	5.29328	4.58469	5.42985	5.39697	4.82423	5.62807	5.30338	5.34904	5.42174	5.68813	5.71167	5.34922	5.64091	5.15715	5.23504	5.20606	5.46344	5.75142	5.49051	5.3456	5.65931	5.34635	5.02384	5.42514	5.14142
Lsat_1_v5_gn_0_45961	4.50174	4.47599	4.98027	5.08021	4.98665	5.18471	4.27444	4.99694	4.3961	4.94515	4.9992	3.75832	4.50703	5.13874	4.4777	5.68241	5.23836	4.43245	4.51196	4.16591	5.49213	4.69831	4.70325	3.65263	5.22807	5.01401	5.00126	4.31386	5.29712	4.55972	5.02465	4.61067	4.3755	4.60299	4.23243	3.96132	5.22946	5.82237	4.80132	4.60104	4.65756	4.70012	5.05879	4.5007	5.4057	5.47743	4.52431	4.99409	4.17824
Lsat_1_v5_gn_0_45981	2.11192	2.31448	2.43375	3.15496	2.93114	3.08417	3.08929	2.97985	2.20773	2.27835	3.00631	2.41967	3.27095	2.39144	1.69402	2.67847	2.66061	2.74358	2.93543	2.39733	2.76415	2.53739	1.84612	2.78998	2.83064	2.56385	2.76201	2.6534	3.33493	3.59738	3.1486	2.56503	2.44293	3.1523	2.33818	2.79853	2.85316	3.20486	3.0252	2.95617	3.06102	2.49234	3.13516	3.17715	2.88418	2.19289	3.07928	2.76842	2.11353
Lsat_1_v5_gn_0_460	3.43567	3.62677	3.75759	4.13182	3.97521	4.36256	4.00729	4.00887	3.84688	4.07574	3.76339	3.69381	3.61229	3.3636	3.50752	3.836	4.08026	3.95596	3.8669	3.4592	3.85387	3.13771	3.29913	3.19335	3.94558	4.48417	3.65988	3.53951	3.56146	3.873	3.68391	3.59316	3.6425	3.783	3.43516	3.49123	3.58106	3.94036	3.85749	3.56235	3.4787	3.23777	3.66802	3.75428	3.53142	3.28216	2.87118	3.09521	3.53553
Lsat_1_v5_gn_0_46081	3.20603	3.74544	3.90494	4.51834	3.63379	4.66812	3.19016	3.71223	3.84497	3.54358	4.38738	3.83538	4.09686	3.70256	3.44022	4.48053	4.28228	2.47397	3.44646	3.27772	3.89422	4.20471	3.70996	3.1165	4.22605	4.14307	2.98999	2.96279	3.48731	2.33089	3.38411	4.12519	3.88896	4.3157	3.55581	4.24514	4.01877	3.42152	3.08803	4.22272	3.90695	3.88299	3.96688	3.68359	3.82174	3.93411	3.49897	4.34434	3.81435
Lsat_1_v5_gn_0_46281	-0.922074	-1.78846	-0.606596	-0.359692	0.265637	-1.11111	-1.79345	-2.50901	-1.22689	-2.50901	-0.666451	-2.50901	0.599304	-0.729359	-0.0772051	0.291636	-0.890088	-0.295165	-1.99342	-0.622249	-0.617547	-1.90794	-2.50901	-1.14118	-2.50901	-1.96341	-1.72941	-2.1674	-1.96642	-1.84506	-2.50901	-1.40642	-1.49239	-1.98836	-1.43314	-2.50901	-1.86806	-1.11396	0.146676	-2.12359	-0.786083	-0.768251	-2.50901	-1.69798	-2.50901	-2.50901	-0.868802	-1.45891	-2.50901
Lsat_1_v5_gn_0_46360	4.68146	4.45368	4.50243	4.66552	4.69784	4.51535	4.6564	4.45373	4.69125	4.05605	4.35018	4.94379	5.1121	4.95874	4.98823	4.66312	4.91637	4.40005	4.94911	4.79419	4.47476	4.96056	5.15283	4.82333	4.72984	4.66953	4.6996	5.02507	5.01882	4.76432	5.06581	4.64981	4.44857	4.47015	4.70757	4.82429	4.65163	3.96702	4.81927	4.92461	5.02559	4.77791	4.5889	4.972	4.46707	5.04724	4.88183	4.59439	4.88981
Lsat_1_v5_gn_0_46400	-1.32081	-0.425261	-1.75661	-1.61445	-2.50901	-1.82625	-1.60084	-0.711113	-1.30639	-2.50901	-1.16391	-1.86342	-2.50901	-2.16499	-2.50901	-2.50901	-2.08824	-2.50901	-1.56053	-1.61166	-1.67722	-2.50901	-0.903619	-0.638909	-1.12303	-0.449382	-0.751676	0.143161	-1.67116	-2.50901	-1.53745	-1.45007	-2.50901	-1.67034	-0.404308	-2.50901	-2.27852	-1.80423	-2.50901	-2.05724	-1.10414	-1.51057	-1.59031	-1.55279	-0.578893	-2.50901	-2.50901	-2.50901	-2.50901
Lsat_1_v5_gn_0_46480	5.86258	6.04572	5.57977	6.08123	5.85967	5.90833	5.94978	5.81816	5.54484	6.09379	5.91397	5.581	5.7495	6.17861	5.18427	6.08934	5.59267	6.38106	5.67484	5.61732	5.66107	5.94644	6.14963	5.27136	6.36696	5.14122	5.66429	5.51442	5.67066	5.72792	5.64135	5.51812	5.15731	5.27612	5.1781	5.55253	6.22	5.46393	5.89983	5.80811	5.59243	5.83093	5.75983	5.23116	5.44688	5.93855	5.71538	6.29254	5.44639
Lsat_1_v5_gn_0_46500	-1.4641	-1.21326	-1.49588	-2.50901	0.376767	-1.32427	-2.50901	-1.8346	-1.59185	-2.50901	-2.50901	-2.37635	-2.50901	-1.93548	-1.3986	-2.18286	-2.50901	-2.50901	-0.851192	-1.37554	-0.178281	-1.88373	-1.36479	-2.30034	-2.50901	-1.68318	-1.70918	-2.33108	-2.50901	-2.50901	0.0431772	-1.68136	-1.62528	-2.50901	-2.50901	-2.50901	-2.50901	-1.11396	-2.50901	-1.1219	-0.858863	-1.7122	-1.90772	0.313633	-0.26024	-2.50901	-2.50901	-2.50901	0.00700364
Lsat_1_v5_gn_0_46600	1.11572	1.33665	3.8622	2.39927	0.737198	2.13971	2.55846	3.195	3.02695	2.90505	2.34825	1.57652	1.86288	1.29611	1.00205	3.48581	3.07667	0.944059	0.752765	1.08627	1.04953	2.05283	2.71483	0.616433	1.02981	1.13376	1.41157	1.1603	0.284996	0.452712	1.14345	1.43983	0.626903	2.05155	1.63744	1.27121	2.22176	-0.0626932	2.37224	1.76562	0.308613	0.649856	1.15465	2.02712	2.62746	1.47096	0.147174	1.37606	5.53523
Lsat_1_v5_gn_0_46661	-2.50901	-2.50901	-1.05456	-2.50901	-0.961831	-1.0114	-2.50901	-2.50901	-2.50901	-2.50901	-0.946787	-0.592794	-0.572464	-2.50901	-1.45524	-2.50901	-1.43518	-2.50901	-2.50901	-1.5772	-1.48494	-2.50901	-1.39269	-2.50901	-2.50901	-2.50901	-1.24762	-1.69018	-2.50896	-1.54961	-2.50901	-2.50901	-1.29749	-2.50901	-2.50901	-2.50901	-2.50901	-2.50901	-0.298503	-2.50901	-1.81966	-2.50901	-2.50901	-2.50901	-0.304927	-1.45292	-0.229453	-2.50901	-2.50901
Lsat_1_v5_gn_0_4681	2.68644	2.96359	3.16272	3.31977	2.78374	3.18282	3.07217	2.87422	3.06202	3.25515	2.80557	3.09502	3.51163	2.78096	2.89049	2.4875	3.16998	2.88124	3.21835	2.94118	3.03387	2.37001	2.58608	2.7752	2.63123	3.12675	3.10616	3.0193	3.31633	2.79737	3.45518	2.74268	2.86307	2.99335	3.14893	2.68534	2.71434	2.6297	3.01651	3.44225	3.19919	3.17343	3.03021	3.13581	2.8869	3.45119	3.45437	3.36913	2.86748
Lsat_1_v5_gn_0_4721	2.44239	2.05619	3.21971	1.74195	1.55835	2.21047	2.59491	1.68578	2.8007	1.65411	1.47941	1.24707	1.56429	1.84625	2.32251	1.85066	1.9988	2.00414	2.18675	2.07194	2.51858	1.53583	1.20678	2.02657	1.79045	1.89858	0.753995	2.12198	0.831778	2.0634	1.97976	1.67773	1.47612	1.82171	2.72226	2.00932	2.00289	1.30244	1.57032	2.07097	2.48647	2.51861	1.82237	2.50472	3.07299	0.192845	0.79723	1.16651	1.58497
Lsat_1_v5_gn_0_47220	1.12392	1.29383	0.694997	-1.06642	0.737198	0.554205	0.382634	0.320931	1.04431	-0.660069	0.724568	0.68954	0.946417	0.0435786	1.26051	0.682795	0.62323	0.182222	-0.670063	0.745553	0.363542	0.926603	0.675703	0.971302	0.345049	0.630723	0.520709	-0.741559	-0.439976	0.384064	0.917379	1.13185	-0.0224897	0.891684	0.94674	0.463497	0.884553	-0.418176	0.146676	0.519852	-0.0230398	0.268204	0.232509	1.06851	0.881343	-0.357968	-0.375653	0.0315199	0.825411
Lsat_1_v5_gn_0_47281	4.27322	4.43862	4.91275	4.95944	4.44618	4.9767	4.62376	4.2313	4.6266	4.84544	4.4953	4.80672	4.29625	4.186	4.25512	3.87401	4.28264	3.91068	4.9098	4.94239	4.81693	5.01828	5.53987	5.39488	4.52219	5.41166	4.9493	5.14665	3.82908	4.22155	4.14146	5.23011	5.09371	5.22332	4.58422	4.15564	4.13493	4.33771	3.85749	4.1324	4.40966	4.46503	4.27368	4.49647	4.49695	4.08603	3.86116	4.35682	4.64274
Lsat_1_v5_gn_0_47300	2.39164	3.72937	3.23821	1.60551	3.33369	2.06948	3.14757	4.69704	2.41486	1.42767	1.8864	2.48179	4.34826	2.95011	3.6804	3.40107	3.11044	2.11475	0.686659	-0.050435	1.48245	1.44252	2.74749	1.86853	0.538651	2.71249	2.38173	2.90642	2.63027	3.71278	5.39139	3.13357	2.99903	2.68622	1.29076	0.463497	1.50021	1.4609	2.00628	1.35959	0.746003	1.22392	2.87809	5.36428	5.52653	3.29999	1.9616	2.31383	3.6387
Lsat_1_v5_gn_0_47341	2.9429	2.66019	2.71146	1.92509	2.21706	2.41857	2.6478	1.32279	2.66423	2.55835	1.53702	2.8964	1.16102	2.42677	2.37715	1.99562	1.34543	1.68363	2.16263	2.20148	1.674	1.85835	2.05535	2.70418	1.828	2.01843	2.60713	3.26448	0.895371	2.26174	2.31385	2.69857	2.93265	3.08706	2.7915	2.36427	1.77334	1.9628	1.32425	1.58807	2.58695	2.56949	2.26554	2.55439	3.27966	0.805377	1.54988	1.44091	1.17838
Lsat_1_v5_gn_0_4740	-1.03282	-2.50901	-1.26462	0.467786	0.641931	1.38814	-1.79345	-2.50901	-2.50901	-2.50901	-1.78951	-2.50901	-2.50901	-2.01785	-2.50901	-1.88374	-1.15648	-1.57561	-1.61436	-1.97328	-2.50901	-1.48492	-2.50901	-2.16716	-1.9057	-1.96341	-2.50901	-1.89139	-1.96642	-1.84506	-1.93607	-2.50901	-1.91295	-1.98836	-2.50901	-2.50901	-1.42582	-2.50901	-1.29155	-2.06744	-2.50901	-2.50901	-2.50901	-2.50901	-2.50901	0.701934	0.0953119	0.383194	-2.50901
Lsat_1_v5_gn_0_47540	9.24149	9.07882	8.32502	8.5416	8.42545	8.40209	8.6302	8.34344	8.57045	8.74484	9.27732	9.07889	8.26877	8.83027	8.86274	9.62181	8.84596	9.30224	9.12867	9.5315	9.224	9.11216	8.92894	9.0592	9.44354	8.58843	8.5492	8.69055	7.68478	8.54168	8.05732	8.91107	8.58031	8.52634	8.60922	8.88654	9.12471	8.59737	8.90809	8.7474	9.17538	9.35581	8.30633	8.38572	7.96978	7.99132	8.14156	8.92681	8.65885
Lsat_1_v5_gn_0_47621	1.78699	2.34771	-0.181766	1.55712	1.65859	0.991155	1.24296	1.26366	1.40543	1.00587	3.00726	2.65318	2.31638	2.74751	1.60666	2.53095	1.67663	2.25433	2.63208	3.00119	2.00408	3.27604	2.58762	2.23753	3.52407	3.03572	1.71995	0.876559	1.63231	1.94587	1.6313	2.1298	2.36602	2.56042	0.73592	1.44347	1.62189	3.41319	3.48873	2.855	2.4631	2.7591	1.24637	1.62135	0.72345	2.177	2.73167	2.87412	1.45154
Lsat_1_v5_gn_0_47640	4.03197	3.63718	7.96354	7.03911	3.59792	6.92414	5.31633	4.77252	7.24564	7.60777	5.13749	4.95197	4.1892	1.96613	2.42979	6.58855	5.42971	4.06482	3.42631	5.6213	3.1319	4.2138	4.48753	4.0842	5.66082	3.35777	5.26798	2.09388	2.19762	2.35154	3.95539	3.4403	2.45962	5.67343	3.23334	3.81238	4.77225	7.34357	5.5234	4.65089	3.00957	5.29784	3.70464	5.34994	6.00798	4.0921	3.00568	4.41512	8.29782
Lsat_1_v5_gn_0_47661	7.57947	7.06732	10.9767	9.95059	6.42302	9.88057	8.07589	7.51568	11.1605	10.5662	8.26999	8.32735	6.99993	5.16533	5.66307	10.3113	8.40045	6.95856	6.17195	9.4424	6.39737	7.37014	7.74205	7.42332	9.21589	6.3423	8.49564	5.52434	5.5146	5.15818	7.20876	6.70831	5.23602	8.87772	6.50569	6.641	7.78479	10.1185	8.34642	7.5344	5.51612	9.15215	6.56993	8.19879	9.30136	6.83181	5.44567	7.13713	11.2993
Lsat_1_v5_gn_0_47681	3.04494	2.55237	2.38595	3.27549	3.50591	3.03897	3.62744	3.71662	3.08358	3.22019	3.5837	3.81141	3.95664	3.13698	3.59078	3.22109	3.5743	3.64181	4.13201	3.39565	3.31263	3.68785	3.58205	3.86751	3.51026	3.31409	3.20795	4.08563	3.63782	3.72404	3.19676	3.01866	3.48929	3.09997	3.80691	3.95387	3.62768	3.46687	4.02159	4.04164	4.23041	3.50941	3.52735	3.54908	2.6307	4.04435	3.84631	3.71743	3.42442
Lsat_1_v5_gn_0_47721	2.85823	2.13306	2.20963	2.80049	2.89121	2.06948	2.56772	2.97614	2.94906	1.93849	3.0428	2.96048	3.25563	2.96335	2.79339	2.21878	3.3481	2.60626	3.15864	2.97055	2.43638	2.58174	2.58608	2.65123	2.63123	3.15318	3.33937	3.13943	3.37328	3.15419	2.9632	2.65306	3.03111	3.0609	2.54114	2.72088	2.60208	2.33445	3.41322	2.85224	2.89763	2.56949	3.25275	2.88717	2.37153	2.5506	3.05026	3.36913	3.21143
Lsat_1_v5_gn_0_4801	-1.2306	-1.31012	-1.26462	-2.50901	-2.50901	-2.50901	-0.959909	-1.49579	-0.558948	-1.30664	-0.953271	-0.550285	-1.3894	-0.729359	-1.87724	-1.88374	-1.15648	-2.50901	-1.31445	-1.58351	-1.97128	-1.48492	-1.6536	-1.28442	-2.50901	-1.96341	-1.72941	-1.65981	-2.50901	-1.04788	-1.93607	-1.40642	-1.16717	-1.305	-1.20022	-0.290912	-2.50901	-2.50901	-1.7755	-0.558668	-1.51902	-1.39061	-2.50901	-2.50901	-1.89832	-2.50901	-2.50901	-2.50901	-0.878141
Lsat_1_v5_gn_0_4860	2.4914	2.83143	3.99373	2.83141	2.71519	3.50829	3.60086	2.44719	3.50717	3.41827	2.80557	2.75903	1.79595	2.93675	2.77316	2.6714	3.07972	2.71561	2.56344	3.41715	3.47587	2.78546	2.44254	2.89847	2.69358	3.24205	2.77574	3.0359	2.00926	2.0984	2.83053	3.12248	3.18159	3.63127	3.75932	3.70153	3.44448	2.48961	1.96386	2.56076	2.66784	2.8212	2.9306	3.1139	3.58805	2.01615	1.8168	1.75413	3.45705
Lsat_1_v5_gn_0_4881	NA	NA	NA	NA	NA	NA	NA	NA	NA	NA	NA	NA	NA	NA	NA	NA	NA	NA	NA	NA	NA	NA	NA	NA	NA	NA	NA	NA	NA	NA	NA	NA	NA	NA	NA	NA	NA	NA	NA	NA	NA	NA	NA	NA	NA	NA	NA	NA	NA
Lsat_1_v5_gn_0_4920	3.46051	3.2491	4.51766	4.10676	3.78765	4.19166	3.66641	3.70677	4.13203	3.95335	3.67634	3.91206	4.07601	3.76996	3.82498	2.60516	4.11097	3.00129	3.8291	3.77443	3.55592	3.68785	3.98316	3.85351	3.56688	4.32473	4.15392	4.30018	4.04776	4.18129	4.12739	3.65603	3.88996	4.2848	4.10224	3.60021	3.70581	3.35019	3.29841	4.22267	4.05607	4.26344	4.45788	4.47083	4.62155	3.61676	3.33183	3.21694	3.6945
Lsat_1_v5_gn_0_4941	6.04269	6.91523	6.49017	6.58505	6.13692	6.45364	6.59262	6.37368	6.09484	6.70928	6.57371	5.57544	5.575	6.27842	5.5981	7.01367	6.47522	6.65401	5.68208	5.90252	6.42681	6.5858	6.33603	5.86957	6.91703	5.70976	5.7225	5.33121	5.59879	6.11844	5.90385	6.3824	5.76947	5.82654	5.71345	6.04857	6.49956	5.89359	5.98619	5.64015	5.89442	6.47653	5.69659	5.71486	5.87947	6.80922	6.25026	6.03218	6.18485
Lsat_1_v5_gn_0_4961	4.54495	4.49067	4.30591	4.77295	4.4105	4.0612	4.62376	5.66442	4.23198	4.20653	5.24803	5.03961	5.27834	5.27241	4.86462	5.33948	4.98843	4.94028	5.06422	4.6473	4.45402	4.99383	5.64198	4.7421	5.36528	4.79652	5.14165	5.09608	5.70242	5.19466	4.79022	4.86134	5.0861	4.74531	4.06916	5.13869	4.755	4.358	4.9281	5.47857	4.91947	4.60576	5.34656	4.85796	4.35405	4.72986	4.81478	5.40286	5.03197
Lsat_1_v5_gn_0_4981	6.29131	6.55209	5.65326	5.80771	6.31925	6.00852	6.51467	6.53267	6.34078	5.93565	6.5122	6.43015	6.01039	6.08454	6.69561	6.82039	6.11893	6.3492	6.31956	6.41505	6.33762	6.64982	6.28959	6.83986	6.541	6.50673	6.33315	6.38508	5.82996	6.26045	6.06387	6.64027	6.28051	6.26359	6.49766	6.60577	6.60672	6.23812	6.28649	6.03143	6.36069	6.2881	6.15768	6.09366	5.75886	6.0434	6.05426	5.93794	6.37401
Lsat_1_v5_gn_0_501	3.74956	3.3967	2.76349	3.78219	4.33636	3.4526	3.03295	3.74578	3.20662	3.28929	3.83404	3.84574	4.20249	3.96687	3.59078	3.81662	3.62836	4.36691	4.2682	4.03993	4.03238	3.67765	3.81848	3.31409	4.34575	4.07117	4.14368	4.0078	4.77436	4.57844	4.18287	3.71627	3.88996	3.76691	3.91014	4.51577	3.9455	3.8285	4.2058	4.13757	3.97891	3.93514	4.14626	3.63623	3.2378	4.64176	4.98709	4.88811	3.37404
Lsat_1_v5_gn_0_5020	4.51365	5.13397	4.63404	3.46486	4.25821	3.64708	4.34821	4.46546	3.97933	4.32644	4.0071	3.82007	4.33359	4.96863	4.72942	5.58266	4.5356	5.0557	3.46505	3.40644	3.79735	4.84225	4.96859	3.50525	3.90223	3.22968	4.55255	3.67821	4.09592	4.2837	4.09883	4.64594	4.15306	3.97735	3.9711	4.51577	5.19504	4.52879	4.81331	4.22267	4.11495	4.97008	4.22545	3.77537	4.29404	4.57013	4.46237	4.99834	4.07691
Lsat_1_v5_gn_0_5121	5.60036	5.90779	5.7239	5.32797	5.06218	5.46359	5.30951	5.08322	5.26352	5.71485	5.77948	4.81973	5.27451	5.80458	5.40785	5.89142	5.56935	5.50482	4.97703	5.26342	5.65775	5.58844	5.64198	4.94492	5.87384	4.77541	4.97262	4.94819	4.95309	5.06349	5.03975	5.34427	5.24155	5.44432	5.31539	5.15177	5.67738	5.56751	5.46537	5.1381	5.21245	5.42515	5.41266	5.28559	5.50316	5.18309	4.91066	4.98126	5.44777
Lsat_1_v5_gn_0_5220	2.56957	2.01616	1.82503	0.467786	1.75328	0.925433	1.73734	0.213728	2.72038	-2.50901	-0.953271	1.9617	0.599304	1.98254	1.9058	0.174691	2.06303	0.951408	3.19476	3.54957	2.96224	1.74568	1.59411	2.65123	2.03481	2.83183	1.55848	2.70308	1.98023	2.02752	2.6844	2.24629	1.60957	2.10383	2.67907	1.57684	1.34145	-0.418176	-1.7755	2.04921	3.34571	2.8212	1.49054	2.70859	3.63181	-0.893174	-0.121037	-0.434497	2.76696
Lsat_1_v5_gn_0_5240	4.13095	3.82515	3.56579	2.40783	3.47859	3.20546	3.97661	2.29772	4.06856	1.93849	-0.222222	3.51334	2.23534	3.07734	3.43211	1.40795	3.52953	2.71561	4.9701	5.27524	4.98178	2.87746	2.65283	4.05449	3.4752	4.12558	3.32132	4.06555	3.30467	3.78977	4.69802	3.48477	3.30479	3.22303	4.20224	3.69261	3.40488	3.3091	-0.929806	3.14678	4.65737	4.23219	3.45749	4.21696	5.63532	1.50379	0.857699	0.90188	4.30016
Lsat_1_v5_gn_0_5260	-1.2306	-1.78846	-0.606596	-1.61445	-0.732764	-1.64698	-1.79345	-2.50901	-0.854605	-2.50901	-2.50901	-1.53639	-2.50901	-1.11818	-1.1039	-2.50901	-1.48347	-1.57561	-2.50901	-2.50901	-2.50901	-1.48492	-2.50901	-1.28442	-1.48158	-1.00388	-1.72941	-1.28507	-2.50901	-2.50901	-2.50901	-1.40642	-1.16717	-1.05568	-0.525457	-0.606127	-1.08782	-2.50901	-2.50901	-1.22667	-0.296688	-2.50901	-2.50901	-2.50901	-2.50901	-2.50901	-2.50901	-2.50901	-2.50901
Lsat_1_v5_gn_0_5300	5.01615	5.07674	4.66172	4.88771	5.13396	5.1325	4.96854	4.9601	4.71217	5.31183	5.42629	5.27829	5.13766	5.30657	5.22259	5.36639	5.09211	5.30352	4.99079	4.93496	4.7419	5.18599	5.06977	5.11686	5.37482	5.03548	4.80081	4.96347	4.85254	5.15779	4.8557	5.07484	4.90321	4.61652	5.17993	5.07145	5.20276	4.51078	5.24836	5.02559	5.05596	5.02581	4.83832	5.06346	4.819	4.95464	4.85982	4.74871	4.64982
Lsat_1_v5_gn_0_5321	9.15191	8.57051	9.40002	7.37923	7.63309	7.72226	9.33761	8.26002	9.60759	8.0702	8.07904	8.2523	7.77002	8.88152	8.54959	7.58514	7.96419	6.34354	8.23428	8.79563	9.1433	8.62952	8.80876	9.4934	8.13962	8.27835	8.24179	9.13114	7.78104	7.87384	8.71847	9.05652	8.43503	8.73487	9.08563	8.04263	7.68817	7.80615	5.8088	8.71818	8.65226	8.687	8.51774	8.68601	9.22947	6.7698	6.25729	6.2457	9.00758
Lsat_1_v5_gn_0_5341	5.44313	5.36665	4.64101	5.09302	5.4993	5.05359	5.07376	5.41201	5.12997	4.76282	5.23504	5.36073	5.60585	5.60786	5.49689	5.50606	5.22789	5.78125	5.54655	5.41802	5.01047	5.37777	5.43473	5.1573	5.81195	5.55483	5.63017	5.55367	5.55761	5.52569	5.31895	5.27836	5.5239	5.26688	5.17993	5.38289	5.40031	5.049	5.77546	5.44146	5.56724	5.50901	5.1758	5.3573	4.73121	5.83612	6.10503	5.9901	5.23376
Lsat_1_v5_gn_0_5460	4.21135	4.3083	3.35226	4.53256	4.79942	4.57392	4.27698	4.59513	4.00384	4.08996	4.39235	4.53008	4.91528	4.8945	4.49038	4.80436	3.60514	5.00757	4.65663	4.29738	3.98287	4.52268	4.5974	4.41385	4.63394	4.47072	4.20909	4.27128	4.85744	4.67319	4.3005	4.3903	4.51523	3.98009	4.29378	4.73188	4.86114	4.25893	4.90396	4.6483	4.63598	4.57332	4.59278	4.09485	3.28105	4.88316	4.94808	4.99781	4.4503
Lsat_1_v5_gn_0_5501	1.75235	1.88895	1.61451	1.98131	2.51466	2.11802	1.46998	1.27026	1.04431	1.65411	2.73348	1.43921	1.87911	1.92956	1.07465	2.92779	2.64871	1.82049	0.752765	1.51681	1.11065	2.72731	2.32465	2.07562	1.828	1.80166	1.13096	1.16403	1.85787	1.83337	2.07081	1.79411	1.42874	2.12923	2.47533	2.72088	2.67048	0.921252	1.67921	2.30934	1.58754	0.944371	1.96346	1.42955	1.4197	2.35988	1.84695	1.44091	2.07997
Lsat_1_v5_gn_0_5541	3.50096	3.47262	3.12344	3.31977	3.90513	3.15982	3.8469	3.75537	3.95614	3.74778	4.71712	4.52886	3.79471	4.07451	4.60904	3.68383	3.76013	2.75029	3.62362	3.52997	3.48612	3.56041	3.80386	4.06667	3.55573	3.96329	3.61611	4.34418	3.62849	3.76819	3.91445	3.50198	3.77153	3.97735	3.46089	3.18259	3.14128	4.14101	3.21043	4.22267	4.54786	4.05604	3.67829	4.19624	3.49635	1.50378	2.78038	2.39346	4.02344
Lsat_1_v5_gn_0_5721	1.85581	1.15327	2.17162	1.86659	1.88393	2.11802	1.14153	1.51568	2.57569	1.42767	1.22279	1.14046	1.61369	2.57213	1.9058	1.12239	1.74839	2.0605	2.00881	2.51234	1.84308	0.23196	0.79871	0.863695	2.12807	1.23621	2.51481	3.45559	1.98023	1.22137	1.62657	1.82179	1.56644	1.75801	1.90467	1.9204	1.44921	2.33445	0.146676	1.78526	2.29604	1.91681	2.99776	2.64887	2.51863	0.701934	0.971528	1.39004	1.80372
Lsat_1_v5_gn_0_5781	2.32108	2.58009	2.86224	3.20641	2.78374	2.90706	2.39283	3.13148	2.82652	3.25515	2.96098	2.84641	2.9823	2.58931	2.2944	2.79542	2.86232	3.08519	3.00437	2.83338	2.65206	4.07742	3.58205	3.75656	3.17361	3.08617	3.16809	2.50261	3.16973	2.85991	2.58494	2.91965	2.50027	2.52334	2.75036	3.40646	3.44448	2.81721	2.81646	3.25531	2.65467	2.9801	3.22499	2.84788	2.75462	3.28216	2.87118	3.01356	2.31173
Lsat_1_v5_gn_0_580	5.92124	5.89405	5.78497	6.39375	5.86628	6.15819	5.85908	6.07566	5.96723	6.09369	6.14632	5.78016	6.34622	6.31761	5.95085	5.93477	4.58017	6.28855	6.19283	6.10649	6.14886	6.08361	6.14927	5.75378	6.47596	5.89538	6.09087	5.98421	6.56106	6.32099	6.30643	5.80764	6.02578	5.76306	5.76428	6.00779	6.19158	5.74746	6.06357	6.33667	6.10878	5.96366	6.06676	6.02192	6.13077	6.24315	6.56898	6.38695	5.23847
Lsat_1_v5_gn_0_5800	3.65232	2.89903	3.20096	3.40445	2.93206	3.69587	3.96623	3.80237	3.72866	4.07574	3.12023	3.39079	3.5246	4.41527	3.39288	3.61816	2.88025	3.66016	3.52303	2.94118	3.20502	3.52671	3.81847	4.23806	2.98705	3.72861	3.49246	3.85707	3.94632	3.38438	3.76795	2.54094	2.78997	2.84794	3.87229	4.45902	4.5157	2.87467	2.6658	3.12614	3.27861	3.42902	4.16829	3.69646	3.85127	3.00635	3.13822	3.31563	3.6945
Lsat_1_v5_gn_0_601	1.16478	2.94239	3.18197	2.89133	2.97177	3.08853	-2.50901	-1.49579	-2.50901	0.124354	0.116941	-0.381911	-0.000192184	0.140015	-1.43936	1.24348	1.82448	2.16703	-0.854617	-0.622249	0.0683675	0.23196	-0.731719	-1.6593	-2.50901	-2.50901	-2.50901	-2.50901	-2.50901	-2.50901	-2.50901	1.87561	1.22195	1.00579	-2.50901	-2.50901	-2.50901	1.1244	0.290936	0.0791129	0.41213	0.692213	-2.50901	-2.50901	-2.50901	3.38593	0.79723	-1.12717	0.357103
Lsat_1_v5_gn_0_6020	2.68644	3.14158	3.04152	2.7366	2.5413	2.6004	2.67354	2.62508	2.44849	3.07121	2.57749	2.48179	1.79595	2.58931	2.68928	3.20627	2.0941	2.81725	2.56345	2.47183	2.28017	2.68719	2.71662	2.33935	3.05195	2.39578	3.06334	2.90642	2.5924	3.17073	2.96321	2.59006	2.10763	2.63394	2.73638	2.59246	2.64804	2.41411	2.43682	2.70691	2.39439	2.64261	2.53792	2.84788	2.99137	2.4263	2.99749	3.111	2.44783
Lsat_1_v5_gn_0_6101	-1.73261	-1.78846	-0.898411	-2.50901	-0.732764	-2.50901	-2.50901	-1.91522	-2.50901	-2.50901	-1.78951	-1.94225	-2.50901	-2.01785	-1.1039	-1.88374	-1.15648	-1.57561	-1.99342	-2.50901	-1.97128	1.89403	2.28312	1.77262	-1.9057	-1.96341	-1.72941	-1.28507	-2.50901	-1.84506	-0.727553	-2.04176	-1.49239	-2.50901	-0.999739	-1.9664	-1.86806	-2.50901	-1.7755	-1.72982	-1.1065	-1.04613	-2.50901	-2.50901	0.806951	-1.75344	-0.868802	-2.50901	-2.50901
Lsat_1_v5_gn_0_621	4.82542	4.66905	4.00458	4.61311	5.06678	4.33202	4.5836	4.86144	4.5894	4.71339	4.6664	5.14677	5.25128	4.85955	4.91626	5.04683	5.31619	4.96264	4.99421	4.9275	4.72901	5.08927	4.9488	4.93166	4.92005	5.09122	4.90148	5.18996	4.84048	5.11569	4.78575	5.02211	4.91615	4.82907	4.76033	4.77019	4.73385	4.97212	5.50289	5.02837	5.06096	5.13963	4.98622	5.02287	4.57187	5.16861	5.02713	5.13772	5.22432
Lsat_1_v5_gn_0_6400	-2.0692	0.262945	-1.75661	-2.50901	-2.50901	-2.50901	-1.79345	-1.91522	-2.50901	-1.30664	-2.50901	-2.50901	-2.50901	-2.50901	0.610751	-0.419846	4.28936	-0.036815	-2.50901	-2.50901	-2.50901	3.4328	1.11507	0.273884	-1.9057	0.553455	1.04555	-0.859464	-2.50901	-2.50901	-2.50901	4.84794	1.22195	3.15046	-0.2784	-1.57302	-0.0561892	-2.50901	-0.929807	0.856983	-2.09897	-0.334871	-1.90772	-1.18205	-2.50901	-2.50901	-2.50901	-2.50901	-1.24718
Lsat_1_v5_gn_0_661	8.79176	8.27909	8.64885	8.75267	8.92609	8.46736	9.07727	9.28341	9.30199	8.24668	8.41634	8.87112	9.15586	8.57501	8.90257	7.7398	8.61709	7.97854	8.67536	8.53768	8.3374	8.69515	8.74039	9.0084	8.57563	9.30416	8.92524	9.30746	8.98157	8.48576	8.84532	8.61457	8.56533	8.60906	8.85745	8.45347	8.15357	8.68228	8.61313	8.98301	8.99119	8.88926	8.9139	8.97262	8.59296	8.62162	8.77432	8.54329	8.83328
Lsat_1_v5_gn_0_6661	-1.2306	-1.31012	-1.26462	-2.50901	-2.50901	-2.50901	-1.79345	-2.50901	-2.50901	-2.50901	-0.666451	-1.53639	-2.50901	-2.50901	-2.50901	-0.0921653	-1.48347	-2.50901	-2.50901	-1.27695	-1.97128	-1.15822	-0.425935	-2.50901	1.34887	-1.96341	-1.22609	-2.50901	-2.50901	-2.50901	-2.50901	-0.966832	-0.484159	-2.50901	-2.50901	-2.50901	-0.385959	-0.418176	-0.929807	0.387357	-2.50901	-1.04613	-1.90772	-2.50901	-2.50901	-2.50901	-1.32615	-2.50901	-0.584533
Lsat_1_v5_gn_0_6780	3.86556	4.19146	2.76349	3.38286	3.51403	3.39467	4.16696	3.75513	3.53702	4.11434	3.68911	3.57604	3.78332	4.8663	3.86376	4.41147	2.60624	4.6501	3.99976	4.18397	4.3584	4.12036	4.35531	4.10945	4.59478	3.55959	3.97986	3.43658	4.27648	4.21359	3.69	3.7882	3.74276	3.56766	3.34591	3.03675	3.36416	3.73851	3.83412	3.52342	3.71114	3.91269	3.93937	3.31939	3.79668	3.89991	3.93951	4.37	2.62166
Lsat_1_v5_gn_0_680	8.65883	8.06526	9.60039	8.03182	7.76328	8.49059	9.12323	8.2016	9.27441	8.73016	7.40553	8.32978	7.67212	7.89269	8.49506	6.6169	7.77341	6.32927	7.81856	8.10993	8.47823	7.59333	8.35451	8.85922	7.17917	8.25337	8.50838	8.91503	7.54802	8.29946	8.76096	8.39719	8.25872	8.4446	9.15968	7.55117	7.60469	7.33184	5.72872	8.40671	8.67486	8.71764	8.55167	9.07631	9.42381	6.73583	6.61787	6.45658	8.60208
Lsat_1_v5_gn_0_6841	-2.0692	-1.78846	-1.75661	-1.61445	-2.50901	-1.64698	-1.3173	-0.90645	-2.50901	-1.30664	-1.78951	-1.22001	-0.333118	-1.65211	-1.87724	-1.11532	-1.90697	-1.01354	-1.99342	-1.27695	-2.50901	-1.48492	-2.50901	-0.740761	-2.50901	-1.25873	-0.557943	-0.987868	-1.01009	-1.84506	-1.52709	-2.04176	-0.677978	-1.98836	-1.20022	-1.57302	-1.86806	-2.50901	-1.29155	-2.50901	-1.78005	-2.50901	-0.891584	-0.979985	-1.14111	-0.893174	-2.50901	-1.89045	-0.878141
Lsat_1_v5_gn_0_6940	1.72529	2.63398	2.68472	2.89133	1.79815	2.82171	1.06581	0.907138	1.12972	2.31498	-0.222222	0.144777	1.09297	1.45452	0.516547	1.85066	1.4452	2.44624	-0.104158	0.357983	-1.02011	0.23196	1.95311	-0.987132	2.67309	0.773854	-0.557943	-0.531233	0.18675	0.778781	-1.2088	1.44833	0.980489	0.401523	0.897341	0.695567	1.50021	0.4017	2.04749	1.6759	1.37913	2.61865	0.439942	0.585839	0.255851	0.192844	0.598943	1.53755	-1.24718
Lsat_1_v5_gn_0_6961	1.8558	2.05619	2.76349	1.98131	1.88393	2.56583	2.54	1.3228	2.38042	1.54533	1.53702	1.72398	1.4601	2.3482	2.2944	1.35518	1.29283	1.36349	1.09614	2.32034	2.02284	1.74568	2.4043	2.91653	2.06657	2.12909	1.93611	1.97471	2.29516	1.60898	2.0411	2.63757	2.58914	2.42421	2.55713	2.11995	1.77334	1.4609	0.942562	2.07097	2.45642	2.13523	1.85896	1.8565	2.31897	1.78259	1.54988	0.972726	1.17838
Lsat_1_v5_gn_0_7001	6.6811	6.78282	5.35989	5.53935	6.4124	5.78624	6.37459	6.49882	5.82403	5.94103	6.25116	6.17391	6.45695	7.00957	6.34616	7.28891	6.3408	7.28841	6.21499	6.40567	6.238	6.74081	6.92249	5.87536	7.44161	5.60834	6.25207	5.87076	6.17561	6.22128	5.77439	6.38356	5.97926	5.54684	5.93465	6.27466	6.85714	6.32828	6.53311	6.38199	6.27615	6.83606	5.78956	5.37353	5.37062	6.4863	6.42778	6.97091	5.97838
Lsat_1_v5_gn_0_7041	-1.2306	-2.50901	-1.75661	-2.50901	-0.732764	-2.50901	-1.3173	-2.50901	-2.50901	-2.50901	-1.78951	-1.53639	-2.50901	-2.01785	-2.50901	-1.44896	-1.90697	-2.50901	-1.99342	-2.50901	-1.97128	-1.48492	-2.50901	-2.50901	-2.50901	-1.56847	-1.22609	-1.89139	-2.50901	-2.50901	-1.52709	-2.04176	-2.50901	-2.50901	-2.05554	-1.57302	-1.42582	-2.50901	-2.50901	-2.06744	-1.78005	-1.84405	-1.48459	-2.04729	-1.89832	-1.26011	-1.99965	-2.50901	-2.50901
Lsat_1_v5_gn_0_7140	-2.0692	-1.78846	-2.50901	-1.61445	-0.276011	-2.50901	-2.50901	-2.50901	-2.50901	-2.50901	-2.50901	-2.50901	-2.50901	-2.50901	-2.50901	-2.50901	-2.50901	-2.50901	-1.06629	-1.57636	0.275648	-0.822307	-1.12024	-1.6593	-2.50901	-2.50901	-2.50901	-2.50901	-1.96642	-1.3921	-2.50901	-1.68939	-2.50901	-1.305	-2.50901	-2.50901	-2.50901	-2.50901	-2.50901	-2.50901	-2.09897	-1.84405	-0.472271	-1.41028	-1.89832	-1.75344	-1.62395	-1.8742	-2.50901
Lsat_1_v5_gn_0_720	-2.50901	-2.50901	-2.50901	-1.06642	-0.118248	-1.64698	-1.79345	-0.90645	-0.854605	-2.50901	-1.78951	-1.94225	-2.50901	-2.50901	-1.1039	-2.50901	-2.50901	-2.50901	-2.50901	-2.50901	-2.50901	-2.50901	-2.50901	-2.50901	-1.48158	-1.00388	-2.50901	-2.50901	-0.794041	-1.84506	-1.2088	-2.50901	-2.50901	-2.50901	-2.50901	-2.50901	-2.50901	-1.11396	-1.29155	-2.50901	-2.50901	-2.50901	-1.90772	-1.41711	-2.50901	-2.50901	-2.50901	-2.50901	-2.50901
Lsat_1_v5_gn_0_7200	-2.50901	-2.50901	-2.50901	-2.50901	-0.295505	-1.64698	-2.50901	-2.50901	-2.50901	-2.50901	-2.50901	-2.50901	-2.50901	-2.50901	-2.50901	-2.50901	-2.50901	-2.50901	-0.359539	-0.050435	-0.617547	-0.667366	-2.50901	-0.0377119	-2.50901	-2.50901	-2.50901	-2.50901	-0.794041	-1.04788	-0.536215	-0.966832	-0.16059	0.224294	-2.50901	-2.50901	-2.50901	-2.50901	-2.50901	-2.50901	-2.50901	-2.50901	-0.148213	0.648165	-0.126102	-1.75344	-0.868802	-1.45891	-0.132167
Lsat_1_v5_gn_0_7320	-0.15515	-2.50901	-2.50876	-0.405813	-1.17297	-2.50901	-0.383218	-0.882046	-2.04199	-1.8314	-2.32222	-2.50901	-2.50901	-0.317033	-0.791276	-0.153243	-0.00252622	1.63602	-2.47879	-0.576087	-1.58745	1.81441	-2.01881	-2.50505	-2.50328	-2.50901	-0.871321	0.486344	0.334474	-2.50901	0.873896	-2.50901	-2.50578	-0.430502	-1.81312	-2.50901	-0.302385	-2.50901	0.42699	-0.115338	0.564807	-2.50901	-1.45089	-2.50873	-0.269867	0.77116	1.07263	-0.0470993	-1.74211
Lsat_1_v5_gn_0_7340	3.91313	3.96178	3.89157	3.93537	4.02865	3.9709	3.78451	4.05983	4.10338	3.83946	4.2783	4.26698	4.31038	3.85165	4.4326	4.21968	4.50202	4.40241	4.40005	4.06085	3.89363	4.00991	4.1301	3.90102	3.83738	4.35309	4.16205	4.19561	4.12222	4.10729	3.96613	3.97829	3.86241	4.09814	3.7788	3.94267	3.67381	4.11599	4.48049	4.26246	4.33453	4.25998	4.19433	4.5462	3.99502	4.18436	4.10487	4.0222	4.26249
Lsat_1_v5_gn_0_7361	-1.1884	-0.104581	-1.24175	0.724907	0.23867	-0.622266	0.754545	0.0400284	0.26445	-1.19351	0.0750178	-0.492408	0.546814	-0.203701	0.0270649	0.712355	0.340223	-1.5402	-0.134304	-0.17887	-0.645203	-0.784691	-1.08767	0.00887909	-0.113758	-0.920791	-0.505138	0.341709	0.584218	0.114835	0.325474	0.16247	-0.223838	0.0166284	0.130437	-0.222704	-0.0691237	0.699922	0.391032	-0.076358	0.0956195	-0.668863	-0.402409	-0.0259106	-0.455641	-0.576261	-1.60859	0.39359	0.424911
Lsat_1_v5_gn_0_740	2.42567	1.69974	1.36794	1.37312	1.6096	1.79876	2.6216	2.51649	2.30898	2.61328	2.40257	2.97606	1.66146	2.19948	2.14498	1.12239	0.62323	1.45043	1.92528	2.34298	2.85556	0.781741	0.541222	2.79486	2.60983	1.76786	0.753996	1.46315	1.75876	1.74775	2.26327	1.9275	1.16527	1.94126	2.80496	3.02092	1.54948	2.6297	2.04749	1.58807	2.0962	1.75036	1.62407	2.2064	2.94008	0.192843	1.22209	1.33732	2.31173
Lsat_1_v5_gn_0_7401	-0.15515	-2.50901	-2.50876	-0.405813	-1.17297	-2.50901	-0.383218	-0.882046	-2.04199	-1.8314	-2.32222	-2.50901	-2.50901	-0.317033	-0.791276	-0.153243	-0.00252622	1.63602	-2.47879	-0.576087	-1.58745	1.81441	-2.01881	-2.50505	-2.50328	-2.50901	-0.871321	0.486344	0.334474	-2.50901	0.873896	-2.50901	-2.50578	-0.430502	-1.81312	-2.50901	-0.302385	-2.50901	0.42699	-0.115338	0.564807	-2.50901	-1.45089	-2.50873	-0.269867	0.77116	1.07263	-0.0470993	-1.74211
Lsat_1_v5_gn_0_7461	4.56034	4.73219	4.21541	4.31798	4.48101	4.14557	4.43353	4.39973	4.26067	4.55406	4.57309	4.58583	4.49389	4.86309	4.75543	4.64675	3.91607	4.46413	4.85819	4.58218	4.58857	4.70837	4.3174	4.53847	4.68961	4.31306	4.67136	4.71285	4.27992	4.50858	4.43217	4.25219	4.57363	4.74119	4.45361	4.61355	4.4907	4.31713	4.60134	4.30761	4.38992	4.33136	4.28044	4.2575	4.15851	4.23243	4.34054	4.50161	4.22636
Lsat_1_v5_gn_0_7481	-1.2306	-1.31012	-1.26462	-1.61445	-1.36322	-1.64698	-0.959909	-1.17123	-0.313697	-0.215188	-0.666451	-1.22001	-1.84321	-0.910712	-2.50901	-1.44896	-1.90697	-1.57561	-1.31445	-0.809295	-0.804834	-1.90794	-0.731719	-0.987132	-1.15423	-1.25873	-0.103044	-0.741559	-1.96642	-2.50901	-1.93607	-0.238578	-0.677978	-0.0905567	-0.525457	-1.01005	-1.08782	-2.50901	-1.7755	-1.72982	-1.78005	-1.39061	-1.15783	-1.69806	-0.451766	-1.75344	-1.99965	-2.50901	-1.24718
Lsat_1_v5_gn_0_7500	6.23965	6.38338	5.82531	6.16408	6.1905	6.12289	6.17508	6.46708	6.07074	6.27497	6.34889	5.87672	6.43993	6.92157	5.8864	6.69595	6.03735	6.91127	6.12113	6.1696	6.30614	6.34118	6.66998	5.95398	6.82253	6.13302	5.97726	5.9152	6.64324	6.29293	6.24422	6.07251	5.81164	5.84194	5.63839	6.1916	6.39731	6.2216	6.23391	6.44377	6.09665	6.42393	6.4537	6.05393	6.10772	6.50755	6.37833	6.50661	5.98118
Lsat_1_v5_gn_0_7521	7.60528	7.6489	8.08926	7.9185	7.26867	7.79684	7.947	7.75808	8.19038	8.01134	7.77152	7.16112	7.28492	7.96194	7.51492	8.04948	7.7065	7.81922	7.30289	7.71201	7.71627	7.60347	7.71535	7.46589	8.09653	7.53391	7.63	7.51375	7.88505	7.09186	7.54342	7.31848	7.33617	7.57951	7.78984	7.64666	7.70865	7.57438	7.31893	7.33229	7.21407	7.53315	7.50371	7.335	7.90048	7.85932	7.39094	7.41277	7.39266
Lsat_1_v5_gn_0_7541	0.23576	-0.0405046	0.894849	-0.359692	1.3329	-1.11111	-2.50901	1.37349	-0.104143	-0.215188	-0.427306	-0.550285	0.867151	1.02017	0.935959	0.766002	2.03127	1.53242	1.19456	0.602764	-0.0451643	0.23196	0.541223	-1.45972	0.932563	1.23621	0.388203	0.0292886	0.284996	0.265852	1.21222	0.94308	-0.484159	0.767777	0.116413	0.622282	1.16302	-1.11396	-0.40018	1.55756	0.975178	0.692213	0.78232	0.520698	-0.451766	1.234	0.857699	0.827376	0.721805
Lsat_1_v5_gn_0_7560	-2.0692	-1.78846	-1.75661	-1.61445	-2.50901	-2.50901	-1.3173	-1.91522	-2.50901	-0.660069	-1.78951	-1.94225	-1.04469	-2.50901	-1.43936	-2.50901	-1.48347	-1.57561	-1.99342	-2.50901	-1.27325	-1.90794	-2.50901	-2.50901	-1.15423	-1.56847	-2.50901	-1.89139	-0.794041	-0.77018	-1.52709	-2.50901	-2.50901	-1.60659	-1.71103	-1.9664	-2.50901	-2.50901	-1.7755	-1.45642	-1.51902	-1.84405	-2.50901	-2.04729	-1.89832	-1.75344	-1.99965	-1.89045	-1.24718
Lsat_1_v5_gn_0_7581	0.156929	0.119184	-0.606595	-1.61445	-0.295505	-1.64698	0.252071	-0.682809	0.752781	0.124354	-0.666452	0.350078	-0.533671	-0.568278	-0.405761	-1.11532	0.234396	0.372345	0.467958	-0.809295	0.271701	-1.90794	-2.50901	-0.109006	-0.143445	-1.25873	0.388203	0.528996	0.463442	0.941869	0.780212	-0.966832	-0.160589	-0.657976	-0.0675299	-0.290912	-0.385959	-1.11396	-0.929807	0.316248	0.0592243	-0.00204869	-0.6669	0.765278	0.806951	-0.600894	-0.121037	-0.434498	-0.340693
Lsat_1_v5_gn_0_7601	5.306	4.81618	4.74172	5.39159	4.95727	4.91622	6.54461	6.43164	6.11068	4.97691	5.39548	5.16047	5.68309	5.81375	5.00567	5.20056	5.23488	5.55963	5.61035	5.806	5.04209	4.97729	5.27969	5.27749	6.07462	5.44947	5.06776	5.18811	4.98268	5.14947	4.99007	5.16675	4.93323	5.04463	5.09758	5.58927	5.75294	5.30031	5.57513	5.3195	5.46155	5.27992	5.31398	5.1788	4.9151	4.64176	5.38907	5.62532	4.98239
Lsat_1_v5_gn_0_761	2.40876	2.34179	2.28276	2.40783	1.84168	2.6004	2.22893	2.24424	2.34514	2.86033	2.09257	2.6851	2.71439	2.62307	1.97828	1.99562	1.06086	2.11475	2.42839	1.95923	2.07811	2.31842	2.28312	2.6404	2.18705	2.35081	2.11447	2.32481	2.93267	2.88017	2.74095	2.09569	2.4537	2.5797	2.13523	2.34162	1.96708	2.48961	2.37341	2.25334	2.47153	2.20125	3.10827	2.67904	2.56451	1.30632	2.04197	1.7938	2.47994
Lsat_1_v5_gn_0_7620	3.04494	3.26627	3.29235	3.2978	2.99123	3.41424	2.26323	3.41169	3.31998	3.47869	3.5421	3.13721	3.3893	3.29195	3.20933	3.26466	3.38626	3.11211	3.31997	2.80104	3.27764	2.70739	3.23522	2.79486	2.67309	3.20463	3.14774	3.0359	3.70147	3.17073	3.51044	3.19837	2.98272	3.24644	2.77792	2.94781	2.9889	3.46687	3.26386	3.09462	3.18094	3.05344	3.44551	3.31939	3.33365	3.75238	3.34245	3.12662	3.07092
Lsat_1_v5_gn_0_7761	-2.0692	-2.50901	-2.50901	-2.50901	-1.01382	-1.64698	-2.50901	-1.49579	-2.50901	-2.50901	-2.50901	-1.76737	-1.84321	-2.50901	-2.50901	-2.50901	-1.90697	-1.57561	-1.31445	-1.58351	-2.50901	-2.50901	-2.50901	-2.50901	-1.48158	-1.56847	-1.22609	-1.65981	-2.50901	0.265852	-2.50901	-2.04176	-1.49239	-2.50901	-2.05554	-1.9664	-1.86806	-0.418176	-2.50901	-1.45642	-2.09897	-1.84405	-1.48459	-2.04729	-2.50901	-1.26011	-0.685045	-0.857627	-2.50901
Lsat_1_v5_gn_0_7781	6.8527	7.11321	7.30895	7.38575	7.65765	7.09863	6.59093	7.89178	7.29945	6.43217	6.41568	6.63423	7.81031	7.02069	6.90532	6.17254	7.34409	7.54205	8.0136	7.26662	6.73263	7.05932	7.6122	6.49914	7.33317	7.99165	7.69718	7.47622	7.77524	7.65908	7.69959	7.37739	7.7743	7.51473	6.99481	7.35872	7.23853	7.13428	6.89669	7.66479	7.55661	7.36149	7.38014	7.62525	6.67521	7.59094	7.62639	7.59854	7.21565
Lsat_1_v5_gn_0_7801	3.93816	4.04	3.90386	4.46324	4.17559	4.29027	4.34821	4.46546	4.25117	3.91013	3.92317	4.27539	3.82649	3.7395	4.36733	3.81662	4.51852	4.45365	4.55428	4.66088	4.32859	3.96449	4.07121	4.43575	4.35864	4.89377	4.43991	4.43776	3.76243	4.35781	3.89491	4.38802	4.5294	4.55225	4.53258	4.54084	4.30236	4.43641	4.2058	3.7959	4.36991	4.03809	3.70868	4.30664	3.63181	3.85239	4.25881	3.56527	4.83501
Lsat_1_v5_gn_0_7881	3.6233	2.92087	2.73771	2.97678	2.80588	2.85072	2.88658	3.13148	3.53875	2.99052	2.54977	3.82007	3.76222	3.61079	3.73372	3.09803	1.53852	3.28765	3.64118	2.76795	2.72313	3.4971	3.83294	3.47795	3.00355	3.75474	3.24673	3.68875	3.48084	3.4804	3.93075	3.12248	3.54589	2.99335	3.54349	3.00659	3.15726	2.98314	3.6854	3.45058	3.82282	3.03545	3.45749	3.48222	3.02457	2.58007	3.56732	3.49481	2.86748
Lsat_1_v5_gn_0_7900	4.69198	3.62677	5.06045	4.2279	4.18407	4.3726	4.76812	3.81159	4.71907	4.24182	3.76339	4.12972	4.03126	4.27364	4.54487	2.15846	3.90735	3.23964	4.45849	3.94692	4.22221	4.24568	3.86144	4.81854	3.48698	4.52522	4.25251	4.99353	4.43776	4.08857	5.0547	3.81599	3.6425	4.25049	4.7877	3.72797	3.62768	3.70722	3.07747	4.37039	4.68373	4.36054	4.38449	4.89698	5.18115	2.86983	2.97036	2.25819	4.46965
Lsat_1_v5_gn_0_7921	4.06771	4.39246	4.55505	5.72368	4.57427	5.18471	5.07858	5.1208	4.50401	5.37677	4.8309	4.33098	5.00971	4.90829	4.24781	4.87005	5.13009	4.97001	4.80854	4.55819	4.67177	4.49839	4.81676	4.17568	4.80237	4.74966	4.56027	4.26186	4.75735	4.49551	4.53702	4.17379	4.23108	4.40924	4.37007	4.96802	4.82169	4.8909	4.72716	4.75685	4.56204	4.75061	4.88342	4.5007	4.36057	4.87365	4.26998	4.98555	4.49344
Lsat_1_v5_gn_0_800	2.90722	3.00509	2.81371	2.66974	2.97177	2.69943	2.36151	2.56091	2.74765	1.42767	2.09257	2.60718	2.75899	2.57213	2.64544	2.06298	2.03127	2.26622	2.6353	2.8173	3.06156	2.91268	2.4043	2.82386	2.54367	2.23186	2.60713	2.96829	3.00652	2.70952	3.45518	2.6219	2.93265	2.56116	2.88317	2.85489	2.16972	1.9628	2.6658	2.54529	2.44116	2.64261	2.39575	3.24067	3.86967	2.86983	2.88577	2.73657	3.00624
Lsat_1_v5_gn_0_8021	5.87889	6.07785	7.05605	5.70293	5.74545	6.15819	6.46026	5.80493	6.41283	6.51743	5.8522	5.74421	4.48728	5.59302	6.04244	5.54781	6.15068	5.16256	5.37614	6.18848	6.39452	5.53858	5.02638	5.81404	5.44598	5.90319	5.4214	5.66328	4.51064	5.27718	5.45756	6.06239	5.83908	6.48878	6.50592	5.98239	5.93311	5.8003	5.23949	4.79984	5.57075	5.68662	5.50212	5.92926	6.58209	5.2984	4.45749	4.30285	6.07877
Lsat_1_v5_gn_0_8040	0.747132	-0.0405045	1.55671	0.617203	0.990222	2.69943	0.108506	-0.489228	0.856642	0.629651	0.260661	0.763245	0.867151	-0.171094	0.861269	-0.419846	0.929203	-0.295165	0.112743	0.994655	0.75132	-0.0103697	1.20678	-0.631745	0.70932	0.0893233	0.0799276	0.380862	1.27594	-1.3921	0.850423	-0.026262	0.426559	0.401523	-0.396647	-0.439928	1.50021	0.684739	1.02741	0.75312	0.643065	1.0909	2.18136	0.974341	1.81085	0.701934	1.31128	1.16651	-1.74432
Lsat_1_v5_gn_0_8061	0.799973	0.119183	1.07035	2.70355	2.89121	3.01353	0.612898	0.601698	0.387029	2.71722	2.70862	2.77693	1.40504	-0.171094	0.935959	2.73474	2.06303	2.40329	1.14619	0.602764	0.173613	0.926604	1.29301	0.747412	1.12584	1.76786	1.28797	1.10229	1.41261	1.40037	1.4569	0.469994	0.980489	1.11152	2.66438	2.63034	2.48034	0.4017	1.32425	1.2107	1.05754	0.94437	1.44313	1.28011	1.08394	0.901895	1.39527	1.33732	0.357103
Lsat_1_v5_gn_0_8100	4.8094	4.92287	5.84657	5.93771	5.69888	6.34567	3.69182	3.70677	4.88793	5.21749	5.32772	4.30036	4.3038	4.61723	4.63169	6.03672	6.27961	5.82665	3.54185	4.54848	4.50533	5.39031	5.10596	3.38067	5.01671	4.05725	4.30858	3.58536	5.38005	3.54527	5.05098	3.99688	4.05506	4.32931	4.38359	4.85261	5.81217	4.83411	5.17122	5.12516	4.2955	5.04841	5.23615	4.35882	5.08998	6.63939	6.41022	5.58913	2.41499
Lsat_1_v5_gn_0_8120	3.92633	4.49067	5.29508	4.63955	3.84224	4.68606	4.40308	3.86571	4.71907	4.92358	3.84549	3.92817	2.69156	3.67658	3.88277	3.77705	4.11096	3.5853	3.70935	4.03993	4.10735	3.66738	3.84726	3.99198	3.83005	4.05725	3.88556	3.94763	2.80602	3.5067	3.61499	4.46904	4.23796	4.93368	4.79108	4.06866	4.36562	4.29626	3.21043	2.93764	3.79307	4.14261	3.87868	4.19102	4.74123	3.80325	2.87118	3.47054	4.19768
Lsat_1_v5_gn_0_8140	4.26385	4.75669	4.73522	4.94538	4.72714	4.9701	4.24899	4.45961	4.55893	4.94515	4.64035	4.44735	4.8895	4.12251	4.4777	5.02166	5.19602	5.22555	4.5727	4.33356	4.31715	4.57733	4.57143	4.25235	4.86693	4.6832	4.55255	4.42205	4.73579	4.45556	4.1692	4.49935	4.27192	4.40924	4.56458	4.66007	4.76547	4.71332	4.75852	4.55158	4.61059	4.88224	4.63182	4.69775	4.34093	4.86769	4.95285	4.73858	4.71872
Lsat_1_v5_gn_0_8161	4.17162	4.57575	4.64794	4.98029	4.64967	5.02841	4.42598	4.69205	4.53565	4.8682	4.50976	4.27539	4.40548	4.90829	4.51472	4.60216	3.09516	4.86315	4.66572	4.51896	4.58381	4.47502	4.35797	4.42001	4.89815	4.3873	4.44825	4.51383	4.77858	4.56599	4.84284	4.49506	4.18192	4.29605	4.50811	4.60882	4.62889	4.78999	4.33625	4.33934	4.29125	4.58117	4.90981	4.50912	4.87924	4.62772	4.62777	4.57744	3.52017
Lsat_1_v5_gn_0_8180	6.41715	6.69681	6.84437	7.03029	6.54668	6.93722	6.5671	6.74367	6.40643	6.78898	6.84289	6.30154	6.85381	6.80139	6.42607	7.04107	6.86348	6.73849	6.62991	6.5342	6.58423	6.62615	6.91401	6.34094	6.8851	6.748	6.7907	6.41077	6.93565	6.76822	6.60314	6.56651	6.51973	6.66845	6.30037	6.78015	6.91937	6.50242	6.67957	6.67184	6.48774	6.61166	6.77415	6.61439	6.34473	6.90549	6.72928	6.93809	6.69619
Lsat_1_v5_gn_0_8200	-2.50901	-1.31012	-2.50901	-0.104318	-2.50901	-0.161922	-1.79345	-2.50901	-2.50901	-1.30664	-2.50901	-2.50901	-1.84321	-1.65211	-2.50901	-2.50901	-2.50901	-2.50901	-2.50901	-1.97328	-2.50901	-2.50901	-2.50901	-2.50901	-1.9057	-2.50901	-2.50901	-2.50901	-1.57305	-1.3921	-1.93607	-1.40642	-1.91295	-2.50901	-2.50901	-2.50901	-1.42582	-1.11396	-0.929807	-2.06744	-2.09897	-1.39061	-1.48459	-2.50901	-2.50901	-1.75344	-1.62395	-2.50901	-1.74432
Lsat_1_v5_gn_0_8241	3.04494	3.55874	3.21971	4.7161	4.34395	4.51535	3.94526	3.82076	3.45848	4.20653	4.22432	3.71254	4.19439	3.31278	3.26833	3.62932	3.96732	3.79916	3.69261	3.46953	3.6592	3.40833	3.54738	3.41284	3.48698	3.32576	4.39745	3.71477	4.27992	5.17018	3.98638	3.15549	4.15306	3.61338	2.50861	3.49123	3.81056	4.069	4.10204	3.62254	3.68062	3.53524	4.38449	4.17523	3.44821	4.92049	4.46723	4.15074	3.45705
Lsat_1_v5_gn_0_8260	-2.50901	-1.78846	-1.75661	-1.61445	-1.82524	-0.721253	-0.673707	-2.50901	-2.50901	-1.30664	-1.78951	-2.50901	-2.50901	-1.36059	-1.87724	-0.616614	-1.15648	-2.50901	-1.61436	-2.50901	-1.97128	-1.48492	-1.6536	-2.50901	-1.15423	-2.50901	-2.50901	-1.65981	-2.50901	-1.3921	-2.50901	-2.04176	-2.50901	-1.98836	-0.823745	-1.9664	-1.08782	-2.50901	-1.7755	-1.22667	-2.09897	-1.39061	-1.90772	-2.04729	-1.89832	-0.893174	-2.50901	-1.89045	-2.50901
Lsat_1_v5_gn_0_8301	-2.50901	-2.50901	-1.75661	-2.50901	-2.50901	-2.50901	-2.50901	-2.50901	-2.50901	-2.50901	-2.50901	-2.50901	-2.50901	-2.3363	-2.50901	-2.50901	-2.50901	-2.50901	-2.50901	-2.50901	-2.50901	-2.50901	-2.50901	-2.50901	-1.48158	-2.50901	-2.50901	-2.50901	-2.50901	-2.50901	-2.50901	-2.50901	-1.91295	-2.50901	-2.50901	-2.50901	-2.50901	-2.50901	-2.50901	-2.50901	-2.50901	-1.84405	-2.50901	-2.50901	-2.50901	-2.50901	-2.50901	-2.50901	-2.50901
Lsat_1_v5_gn_0_840	4.22089	4.36085	3.66487	4.52128	5.02962	4.74133	4.00729	4.7698	3.82143	3.64608	4.35819	4.45849	4.74733	4.47195	4.66501	4.75255	4.69103	4.92518	4.50239	4.30502	4.38994	4.81459	4.36794	4.23086	4.37775	4.3592	4.63528	4.22613	5.05408	5.11996	4.62978	4.2774	4.42462	4.25626	3.91636	4.50562	4.37248	4.069	4.88895	4.69513	4.27843	4.21631	4.59975	4.63372	3.64254	5.41338	5.19473	4.47134	3.96792
Lsat_1_v5_gn_0_8520	3.90839	4.81034	4.35761	5.67763	5.95566	5.94603	5.14907	5.11336	3.62951	5.36881	5.60864	4.09446	4.5584	4.47657	4.47144	5.33948	5.51298	5.72569	4.78109	4.7355	5.44823	5.49278	5.24225	4.78206	5.22807	4.83376	5.57026	3.78522	4.98633	5.91255	4.20314	4.84794	4.90754	4.89718	3.24091	4.46428	4.74447	5.02383	5.18051	5.33532	4.01027	4.99821	4.74366	4.68665	3.54293	5.9449	5.35801	4.94648	4.62131
Lsat_1_v5_gn_0_8541	8.98474	9.27365	8.06355	8.99723	9.40663	8.91907	7.54674	8.28216	7.26801	8.00237	8.33595	7.39285	8.84022	8.66942	8.44159	9.05496	8.86916	9.23189	7.94324	8.33484	8.89181	8.24653	7.7821	7.53073	8.7193	8.07047	8.67451	7.48419	9.05149	9.4456	8.68374	8.11549	8.42488	8.25572	6.70118	7.48682	7.46162	8.27481	8.89509	8.20497	7.81261	8.6747	8.63775	8.59549	8.24933	9.98972	9.2528	9.21061	8.41596
Lsat_1_v5_gn_0_860	-0.858906	-1.78846	-1.26462	0.467786	-1.01382	0.0530623	-1.3173	-1.17123	-0.558948	0.399013	-0.666451	-0.740937	-2.50901	-0.568279	-1.43936	-0.616614	-1.15648	-1.01354	-1.06629	-1.58351	-0.804834	-0.892019	-1.12024	-1.28442	-1.9057	-1.00388	-1.72941	-1.28507	-1.26428	-1.3921	-0.948204	-1.40642	-0.901937	-1.60659	-1.71103	-1.57302	-1.86806	-0.418176	-1.7755	-1.22667	-1.29807	-1.39061	-1.15783	-0.802772	-0.647086	-2.50901	-1.99965	-1.45891	-1.74432
Lsat_1_v5_gn_0_8660	11.7177	12.234	11.2784	11.9332	12.2565	12.2011	12.476	12.3626	11.5426	12.6824	12.5203	11.9746	11.6998	12.4162	11.7285	13.0035	12.6825	13.0456	11.9194	11.967	12.1677	12.4886	12.3143	12.033	12.4985	11.6764	11.7228	11.1816	10.86	12.1393	11.2805	11.8607	11.4499	11.3519	11.0763	11.937	12.028	11.6276	12.3957	11.6826	11.958	12.4645	11.517	11.0614	11.0568	13.0701	11.83	12.053	11.6634
Lsat_1_v5_gn_0_8701	3.47202	0.335714	-1.29755	4.18465	3.7171	4.89688	2.80279	2.44914	1.94192	0.13396	4.43852	1.9879	-1.56798	2.10709	1.1317	-1.36638	2.989	3.27182	2.4275	4.2859	4.9962	4.14278	3.09994	3.66287	4.88551	-1.03517	4.00283	0.773058	0.945015	4.15529	-0.418989	4.17927	2.75994	2.76511	3.41444	3.45565	4.68863	2.19104	3.84058	2.55507	3.61643	3.43927	2.78176	1.57591	-1.50246	1.74735	3.34956	2.21528	-2.50901
Lsat_1_v5_gn_0_8720	0.692282	0.262945	-0.898411	-1.06642	0.430156	-0.161922	1.34742	1.10009	1.88656	-0.215188	1.15081	1.64819	-1.04469	-0.568279	-0.603158	-0.844523	-0.470862	0.540307	0.0083649	0.675924	0.881299	-0.0103697	-0.731719	0.0951043	0.445095	0.840424	0.0799276	1.30772	1.07088	-0.00431722	0.267211	0.725842	1.22195	1.47068	-1.43314	-1.26425	-1.08782	1.60367	1.10754	1.49454	0.348119	1.3457	-0.47254	-0.144719	-0.873053	-0.600894	0.526291	0.15851	0.489182
Lsat_1_v5_gn_0_8741	3.68175	4.10661	2.51548	3.19852	3.94951	3.91511	3.72581	3.53871	3.59764	4.35582	3.45017	3.20878	1.7714	1.16475	2.19942	2.11097	2.02057	2.29783	3.15529	4.27546	4.01124	3.15833	4.02066	2.71759	3.90978	2.28226	3.0408	-0.0857682	1.83176	3.17119	3.48458	3.20399	1.79715	3.93958	3.00916	3.13922	3.69869	1.2455	2.88162	2.67007	2.66349	3.82675	2.79125	2.0753	1.77571	2.68973	2.39476	2.27153	-2.50901
Lsat_1_v5_gn_0_8820	-2.0692	-2.50901	-0.898411	-2.50901	-2.50901	-2.50901	-0.230224	-1.49579	-1.22689	0.124354	-1.78951	-1.53639	-2.50901	-2.50901	-2.50901	-1.88374	-2.50901	-1.01354	-1.06629	-1.02426	-1.58045	-2.50901	-1.6536	-1.66345	-1.9057	-2.50901	-2.50901	-2.50901	-1.57305	-2.50901	-1.52709	-1.16995	-1.91295	-0.843168	-1.71103	-1.57302	-1.86806	-2.50901	-1.29155	-1.72982	-1.78005	-1.84405	-2.50901	-2.50901	-2.50901	-2.50901	-2.50901	-1.89045	-1.74432
Lsat_1_v5_gn_0_8841	-1.59182	0.678854	1.82503	-2.50901	1.32022	-2.50567	2.84117	0.0945041	-2.509	3.77621	-2.50901	2.34115	2.98245	0.54425	1.28131	3.69604	-2.509	1.7538	1.93437	0.393147	-2.50898	-2.50672	-2.50901	-1.49794	-2.50857	3.29047	-2.49785	3.5101	1.82586	0.607516	-2.3511	-2.27905	3.2899	-1.75016	-2.50901	2.16625	-2.50152	3.70723	2.03363	-2.50899	-2.50901	-2.48702	1.17687	2.49997	1.26157	1.82175	-2.50901	-2.49322	3.48896
Lsat_1_v5_gn_0_8901	0.867827	-0.775909	-1.25479	1.65815	0.761823	1.32773	0.511242	1.00942	2.17826	-0.716213	1.6253	1.5557	-0.750676	0.721354	1.64312	1.25499	-0.175457	-0.349199	-0.63723	2.39642	2.85132	1.50716	-0.333825	-0.779835	-0.80984	-1.11402	0.5849	0.788023	2.37661	2.21454	2.70836	-0.175271	1.73465	-1.02635	-1.29681	0.618995	0.550361	-0.648895	-0.730499	-1.02548	0.512953	0.629024	2.11119	2.78673	2.56842	-0.514037	0.982159	-0.0352162	-0.405321
Lsat_1_v5_gn_0_8920	-2.50901	-2.50901	-2.50901	-2.50901	-2.50901	-2.50901	-2.50901	-2.50901	-2.50901	1.15895	0.116941	-0.960677	-2.50901	-2.50901	-2.50901	0.594493	0.341861	0.826951	-2.50901	-2.50901	-2.50901	-2.50901	-2.50901	-2.50901	-0.143445	-0.148191	-2.50901	-2.50901	-2.50901	-2.50901	-2.50901	-0.128518	-0.0224897	0.126784	-2.50901	-1.9664	-2.50901	-2.50901	-2.50901	-0.698946	-0.649129	-0.00204825	-2.50901	-2.50901	-2.50901	-1.75344	-2.50901	-2.50901	-2.50901
Lsat_1_v5_gn_0_9061	3.76957	3.62677	3.55106	3.46486	3.75387	3.56191	3.64055	3.70677	3.45848	3.41827	3.77541	3.74018	4.00372	3.71623	3.68512	3.48942	3.984	3.4859	3.88911	3.36279	3.66824	3.30609	3.54738	3.68987	3.76935	3.59551	3.94574	3.90758	3.75388	3.96123	3.94686	3.4934	4.02351	3.93477	3.87229	3.81277	3.6391	3.94036	3.91693	3.89073	3.89739	3.78174	3.93116	3.90227	3.4604	4.07573	3.9048	3.9459	3.99039
Lsat_1_v5_gn_0_9101	3.05584	3.00509	2.99874	3.54165	3.1726	3.7275	3.14757	3.32419	3.16676	3.86558	3.29737	3.08067	3.20817	2.93675	2.98146	3.42687	3.11044	3.08519	3.47488	3.02757	3.07521	2.72731	2.97322	2.5037	3.3899	3.08617	3.44321	3.01092	3.66544	3.5067	3.71247	3.10005	3.04688	3.1872	2.77792	3.13069	2.77773	3.08402	3.31538	3.44225	3.20824	3.28421	3.64725	3.81667	3.4604	3.04913	3.53064	3.51868	2.51135
Lsat_1_v5_gn_0_9181	6.04953	5.16176	6.34618	6.95858	6.51005	6.39082	5.72705	6.29532	6.73587	6.783	6.5122	6.57662	7.03587	7.14791	5.57784	4.7164	6.54013	5.0277	6.05389	6.1392	5.53966	5.2145	6.98859	5.24926	6.40475	7.40993	7.28924	6.98381	7.50725	6.77093	6.52881	6.71045	7.07377	7.18379	6.19827	6.48177	6.8362	6.15939	6.35375	7.40263	7.17309	6.5654	8.22194	6.40586	6.99507	5.49687	6.33245	6.94361	6.24448
Lsat_1_v5_gn_0_9201	4.62401	4.41572	3.84471	4.25095	4.65578	3.95831	4.09562	4.3936	4.24161	3.97449	4.48801	4.79359	4.78555	4.55738	4.63169	4.51464	3.47155	4.53547	4.63099	4.45285	4.41162	4.55521	4.64705	4.72427	4.57283	4.75829	4.62058	4.53735	4.56053	4.70876	4.47169	4.49506	4.7906	4.45516	4.46637	4.73151	4.49699	4.75981	4.5449	4.74336	4.69342	4.44473	4.56696	4.45784	3.75563	4.1562	4.4769	4.73349	3.77435
Lsat_1_v5_gn_0_9221	-1.03282	-0.220094	0.186263	-0.104318	-0.295505	-0.721253	-0.0509402	-0.90645	-0.104143	-1.30664	-0.427306	-0.550285	-0.333118	-0.291734	-0.405761	-0.0921653	-0.6653	-1.57561	0.0083649	-0.622249	-0.451803	-0.892019	-1.12024	-0.0377119	-0.66263	-0.599143	-0.103044	-0.987868	-0.0324228	0.689759	-0.727553	-0.788816	-0.313322	-0.212882	-1.71103	-1.01005	-0.584232	1.4609	-0.640825	-0.698946	-0.649129	-0.768251	0.116418	0.380869	0.255851	-1.75344	-0.00881098	-0.434498	-0.878141
Lsat_1_v5_gn_0_9241	4.16156	4.18245	4.45576	4.31798	4.06057	4.43141	4.21434	4.11695	4.12164	4.56803	4.23306	4.42482	4.29625	4.49948	4.10135	3.97364	4.35497	3.97074	4.32362	4.39444	4.37347	3.97285	3.98316	3.97484	4.26593	4.2654	4.12298	4.32065	4.34969	4.12298	4.03995	4.22134	4.4545	4.5381	4.21742	4.09599	4.37931	4.27508	4.37723	4.15805	4.27413	4.26344	4.32689	4.24747	4.32102	4.26	3.97473	4.05604	4.21686
Lsat_1_v5_gn_0_9261	6.11355	5.89681	5.48138	5.69034	5.71652	5.57645	5.50852	5.87698	6.06533	5.48381	6.04572	6.09047	6.41576	6.43987	6.01901	5.87277	5.9338	5.98429	5.79227	5.90252	5.88589	5.93309	6.31558	5.95507	6.42174	6.10283	6.19122	6.2132	6.39086	6.22723	5.98413	5.96333	6.19638	6.05079	5.76944	5.93021	5.97878	5.51428	5.91003	6.57711	6.39772	6.21607	6.14847	6.0496	5.80259	5.84525	6.17205	6.24748	5.79271
Lsat_1_v5_gn_0_9300	2.12794	1.53953	1.72361	1.67534	2.34356	1.85712	1.8318	2.03973	1.98152	2.02206	1.47941	2.6851	2.1032	2.60629	2.60023	1.77232	1.49261	1.45042	2.76909	2.53218	2.05074	1.96285	2.55151	2.31232	1.62966	1.76786	2.23512	2.75416	2.19762	2.46319	2.54315	2.02599	2.40557	2.20285	2.13523	2.49319	1.77334	2.06507	2.6658	2.27225	2.70665	2.32488	2.02915	2.26724	1.98965	1.67744	2.44811	2.0446	1.64285
Lsat_1_v5_gn_0_9321	5.1696	4.90106	4.45576	4.88034	4.85478	4.59468	4.93701	5.05632	4.74637	4.67518	4.91479	5.29702	5.67439	5.29615	5.36118	5.41232	5.0844	4.99914	5.35767	4.96447	5.05936	5.0699	4.83124	4.99253	5.16345	4.93243	5.1722	5.28854	5.25229	5.40852	5.23613	4.97666	5.16049	5.03122	5.05316	5.16796	5.01822	4.77498	5.57513	5.28732	5.27834	5.21748	5.09758	5.26336	5.01348	5.14415	5.18591	5.49299	5.21003
Lsat_1_v5_gn_0_9341	8.0947	7.35403	6.9907	7.34348	7.34438	7.41139	8.17132	7.52431	7.599	8.08606	7.60558	8.17171	7.04265	8.15929	8.06525	7.7398	7.2541	7.99219	8.05349	8.49472	8.1336	7.20049	7.06716	7.84142	8.28424	6.4519	7.1845	7.32564	6.47131	7.32126	6.8566	7.25136	6.84816	7.02201	7.49833	7.8649	8.04932	7.2419	7.87717	7.60451	7.9787	8.54523	7.19757	6.78879	7.43247	5.97016	5.88299	7.32664	7.33786
Lsat_1_v5_gn_0_9380	0.23576	-0.0405045	0.331223	0.301087	-0.497632	-0.161922	0.108506	-0.489228	0.51952	-0.215188	-0.427306	0.0300179	-1.04469	0.544152	-0.23215	-0.616614	0.118278	-0.295165	0.00836466	0.357983	-0.0451645	0.23196	-1.12024	0.157192	-0.296642	-0.283428	0.242283	0.935292	-0.290962	0.59488	0.0456923	-0.487622	-0.484159	0.224294	0.94674	0.186804	-0.385959	-0.418176	-0.193996	-0.00946375	-0.203137	-0.158883	-0.301282	0.707909	0.139419	-1.26011	-0.121038	-1.12717	-0.132167
Lsat_1_v5_gn_0_9420	8.5765	8.97628	9.11782	9.4082	9.1835	9.68079	9.70356	9.48074	8.68202	10.4399	9.60943	8.96685	9.04149	9.39442	8.72043	9.61411	9.31311	9.55427	8.80151	8.85517	8.8724	8.83996	9.38788	8.27439	9.60196	8.34328	9.03872	8.15803	9.08725	9.22921	8.59257	8.8002	8.79197	8.70113	8.02865	9.31186	9.48271	8.88811	9.09383	9.29588	8.82955	9.31375	9.2147	8.62048	8.87712	9.02001	8.19929	9.04352	8.79271
Lsat_1_v5_gn_0_9540	5.39457	5.48502	4.77379	5.99345	5.90783	5.65257	5.43143	6.20024	5.38139	5.56964	5.74933	5.55224	6.25186	5.6818	5.58656	6.0678	5.96985	6.45286	6.14286	5.88719	5.68915	6.03049	6.03192	5.64423	6.1017	6.05807	5.83496	5.60187	6.1947	6.2527	5.50187	5.76727	5.90979	5.72191	5.16696	5.87409	5.95841	5.8003	6.16067	5.84508	5.77169	5.7236	5.77288	5.74726	4.78064	6.44885	6.44882	6.46582	5.63053
Lsat_1_v5_gn_0_9581	5.72343	5.96673	6.75883	5.87603	5.5592	6.2885	6.15238	5.45678	6.23634	6.99174	5.74628	5.59576	4.55207	5.50748	5.68998	5.2841	5.8338	5.25604	5.29527	5.83624	6.19646	5.47521	5.10596	5.52272	5.26276	5.81489	5.51175	5.50976	4.58966	5.26568	5.27813	5.96178	5.77185	6.4851	6.3286	5.71796	5.89073	5.40152	5.15245	4.95419	5.52986	5.58208	5.54204	5.74012	6.67652	5.23032	4.62777	4.58876	5.83367
Lsat_1_v5_gn_0_9600	-1.45988	-2.50901	-2.50901	-2.50901	-2.50901	-2.50901	-2.50901	-1.91522	-0.854605	-2.50901	-1.78951	-1.53639	-2.50901	-2.50901	-1.43936	-2.50901	-1.90697	-2.50901	-2.50901	-2.50901	-1.97128	-2.50901	-2.50901	-1.12813	-1.48158	-2.50901	-1.72941	-1.4603	-2.50901	-2.50901	-2.50901	-1.68939	-2.50901	-2.50901	-0.999739	-1.01005	-0.814161	-2.50901	-2.50901	-2.50901	-2.09897	-2.50901	-2.50901	-2.50901	-2.50901	-2.50901	-2.50901	-2.50901	-1.74432
Lsat_1_v5_gn_0_9661	4.99364	5.17999	5.46968	5.82701	5.60728	5.55898	5.16277	5.39371	5.25404	5.31183	5.30717	5.26883	6.00114	5.22647	5.3847	5.2043	5.83149	5.56451	5.40726	5.40463	5.02109	5.31004	5.72576	4.97755	5.49348	5.97532	5.66995	5.466	6.0149	5.61301	5.51813	5.41868	5.44871	5.53025	5.20552	5.12217	5.38003	5.122	5.52859	5.70944	5.55489	5.42515	5.44911	5.70206	5.18483	6.02209	5.97799	5.69507	5.54962
Lsat_1_v5_gn_0_9700	2.10712	1.42191	2.57252	2.48763	2.14939	2.5304	2.29674	1.90838	1.98152	2.50124	2.40257	2.27056	1.95774	2.13073	1.78977	2.24802	2.56247	2.16703	2.06193	1.77169	1.7778	1.99606	1.4514	1.71186	2.56606	2.12909	2.02805	2.24135	2.11989	2.26174	2.58494	2.18366	1.91479	2.50405	2.15638	2.22269	1.39633	1.4609	2.12655	2.17512	1.86417	1.70557	2.15218	2.50472	2.49513	2.1791	1.9616	2.39346	2.03745
Lsat_1_v5_gn_0_9740	4.75691	3.62677	4.35761	3.50377	3.68385	3.39467	3.86934	3.47108	4.89404	3.22019	4.21552	3.87097	3.41739	4.31037	4.50862	3.60692	3.73078	3.35681	3.25302	4.04684	3.81373	4.10051	4.51872	4.79188	4.02047	4.13224	3.92197	4.45947	4.6276	2.9393	3.8126	4.1412	3.8365	3.82247	4.98681	3.76249	4.3996	3.50376	2.49756	4.51236	4.13406	4.15932	4.07806	4.0936	4.39906	3.26412	3.46413	2.94474	3.80002
Lsat_1_v5_gn_0_9760	6.23125	6.23215	5.63243	6.05041	6.32692	5.96606	5.96188	5.99903	5.72115	5.68951	6.18061	5.74875	6.09545	6.71499	5.90278	6.61269	5.69628	6.39376	5.83104	5.7772	6.09963	6.16436	6.1665	5.84384	6.50233	6.18037	6.04209	5.72731	6.56961	5.94657	5.8254	6.01371	5.92481	6.09013	5.53922	6.04507	5.97878	6.00714	6.16302	5.90082	5.84309	6.03329	6.20995	5.71486	5.62453	6.13809	6.19859	6.19844	6.084
Lsat_1_v5_gn_0_9780	-0.563621	-0.425261	-0.898411	-1.61445	-1.36322	-0.414649	-0.959909	-1.91522	-1.22689	0.399013	-2.50901	-1.53639	-1.84321	-1.65211	-1.43936	-1.11532	-0.299543	-1.01354	-1.31445	-0.456693	-1.27325	-1.48492	-1.12024	-1.6593	-1.9057	-0.787365	-0.85368	-1.65981	-0.794041	-0.537401	-1.52709	-1.40642	-1.91295	-1.60659	-1.20022	-0.793996	-0.211672	-1.11396	-0.640825	-1.45642	-1.78005	-1.84405	-0.891584	-1.69806	-1.89832	-0.893174	-0.868802	-1.45891	-2.50901
Lsat_1_v5_gn_0_9801	1.79185	1.95205	1.90896	1.62829	2.45807	1.98706	1.66631	2.01332	2.24515	1.01552	1.04597	2.59583	2.30061	2.57771	2.72915	2.22373	2.56756	1.6228	2.13091	2.05373	1.95181	1.23691	1.15578	2.43078	2.05938	2.33337	1.99118	2.44649	2.93588	2.27752	2.73951	2.17376	2.81116	2.58349	2.88719	2.64292	2.7049	3.20546	2.03725	2.63272	2.47366	1.49617	2.3287	2.95751	2.32054	1.42262	2.29859	1.83763	1.82306
Lsat_1_v5_gn_0_9821	5.78535	5.96147	6.78581	6.18518	6.05377	6.52512	6.27513	5.94559	6.14442	6.66772	5.87192	6.09225	5.57188	5.84985	6.14045	5.72982	6.23848	5.42119	5.7685	5.66936	6.11787	5.94164	5.70625	6.14707	5.61928	6.09092	6.11989	6.17903	5.46895	5.70675	6.11469	6.07107	6.03767	6.4452	6.34712	6.11687	6.03175	5.70849	5.53222	5.68847	5.95611	5.88045	6.03314	6.28846	6.62738	5.42561	5.19766	5.06876	6.12265
Lsat_1_v5_gn_0_9841	NA	NA	NA	NA	NA	NA	NA	NA	NA	NA	NA	NA	NA	NA	NA	NA	NA	NA	NA	NA	NA	NA	NA	NA	NA	NA	NA	NA	NA	NA	NA	NA	NA	NA	NA	NA	NA	NA	NA	NA	NA	NA	NA	NA	NA	NA	NA	NA	NA
Lsat_1_v5_gn_0_9880	-1.73261	-2.50901	-1.75661	-2.50901	-1.36322	-2.50901	-1.3173	-1.49579	-2.50901	-1.30664	-1.78951	-1.53639	-1.04469	-2.01785	-1.1039	-1.44896	-1.48347	-2.50901	-1.61436	-1.58351	-2.50901	-1.90794	-2.50901	-1.45972	-1.9057	-1.25873	-1.22609	-1.4603	-1.96642	-1.84506	-1.93607	-1.68939	-1.16717	-2.50901	-1.71103	-2.50901	-2.50901	-2.50901	-2.50901	-2.50901	-1.1065	-1.84405	-1.15783	-2.04729	-2.50901	-1.26011	-1.07943	-1.45891	-1.74432
Lsat_1_v5_gn_0_9981	-1.2306	-2.50901	-1.26462	-2.50901	-1.01382	-1.64698	-2.50901	0.762485	-2.50901	-1.30664	-1.78951	-1.53639	-0.000192035	0.0435783	-2.50901	-2.50901	-1.15648	-0.610096	-1.99342	-2.50901	-2.50901	-1.90794	-0.731719	-2.50901	1.58649	-1.56847	-2.50901	-2.1674	0.376976	0.778781	-0.216119	-0.788816	-1.16717	-1.98836	-2.50901	-2.50901	-1.42582	0.0492365	-1.29155	0.0791127	-0.937414	-1.84405	0.53345	-1.69806	-1.89832	2.69229	1.75456	0.577554	-2.50901
Lsat_1_v5_gn_1_100060	1.03854	0.912848	0.0250933	0.301086	0.737198	1.12863	0.108507	-0.165991	0.0787977	-0.660069	-0.222222	0.44272	-0.157073	0.315468	1.31749	0.174692	-0.146426	0.690736	-0.854617	0.525694	-0.804834	1.17886	0.675703	0.030224	0.538651	-0.787365	-1.22609	-0.184911	0.622225	-0.337013	0.706402	-0.0262624	-0.901937	-0.843168	-0.666905	0.0813748	1.22498	0.4017	0.542277	0.387357	0.210891	0.268204	-0.666901	-0.644964	0.728514	0.901895	0.857699	0.748812	-0.878141
Lsat_1_v5_gn_1_10021	1.16478	1.93261	2.00871	2.13792	1.88393	2.45682	2.15777	2.66632	2.38042	2.61327	2.05363	2.27056	2.32705	1.87456	2.08059	1.64622	2.54008	1.53242	1.86677	1.95922	1.87464	1.44252	1.4514	1.77262	1.62966	1.50602	2.54624	1.81068	2.27138	2.70952	2.07082	1.70772	2.47717	2.31777	2.37063	2.17223	1.81423	1.30244	2.04749	2.02711	1.88688	1.28609	2.51518	2.16436	1.84843	1.8806	2.23669	2.22955	1.64284
Lsat_1_v5_gn_1_100221	7.16808	7.35001	7.31659	7.09383	7.6915	6.80263	6.64884	7.93567	7.12063	6.60473	7.17206	7.38776	8.59053	8.00699	8.1012	7.41511	8.34695	7.83142	7.94456	7.52419	7.07842	7.92675	7.38688	7.00037	7.21238	7.96718	7.99503	8.05206	8.21253	7.63245	8.28672	7.46558	7.48617	7.24679	7.89307	8.07518	8.15506	7.26088	7.31998	8.34161	7.94326	7.67205	7.50298	7.9809	7.37087	8.09449	8.00577	7.73344	8.03534
Lsat_1_v5_gn_1_100380	4.54881	3.82515	3.75759	3.25283	3.59762	3.7275	3.88043	3.74578	3.9086	3.41827	3.46998	3.99853	3.53746	3.89268	3.64744	3.68383	3.56324	3.40113	3.91099	3.88656	3.65011	3.5038	3.68131	4.11048	3.66351	3.8787	3.84822	4.50192	3.16973	3.58284	3.43247	3.88978	3.95828	4.08511	3.88502	3.85337	3.75913	3.96702	3.88048	3.32035	3.83454	3.45632	3.81492	3.82343	3.43592	3.20859	3.07595	2.97956	3.81268
Lsat_1_v5_gn_1_100400	3.78275	3.02539	4.43184	3.2978	2.97177	3.77368	4.02739	2.76455	3.7824	4.09517	3.00247	3.75832	2.84425	3.12525	3.28271	1.99562	2.93276	2.00414	2.97697	2.68177	3.36912	2.74695	3.54738	3.61441	2.56606	3.56108	3.58618	4.07764	2.49312	2.46319	3.8126	3.17709	3.27831	3.34729	4.00064	2.82254	2.75691	3.60908	1.57031	3.22651	3.34571	3.38709	3.06194	3.72566	4.40538	2.01615	1.47464	1.58354	3.73498
Lsat_1_v5_gn_1_10041	4.67086	4.11772	5.02891	5.00762	4.40325	4.43141	4.63035	4.55053	5.26352	4.67518	4.30115	4.66007	4.8945	4.73771	4.64844	3.836	4.8542	4.35569	5.35235	5.12331	4.80469	4.02206	4.63884	4.54719	4.32621	4.89768	4.75446	5.57086	5.49484	4.92409	5.38844	4.34097	4.69873	4.61203	5.37299	4.91914	4.47803	4.45536	4.08234	4.85106	4.62754	4.30156	5.08605	5.32428	5.35439	4.39049	4.71616	4.56603	4.71872
Lsat_1_v5_gn_1_10061	7.35129	6.71724	7.91619	5.93416	6.28221	6.46306	7.78009	6.76756	7.88349	6.68064	6.35491	6.6634	6.03326	6.57969	7.20433	5.2841	5.9295	4.68638	6.36254	6.69793	7.79261	7.09041	7.2814	8.29373	5.73003	6.50545	6.76254	7.26354	5.97499	6.33573	7.236	7.20547	6.95339	7.19811	7.12256	6.27017	5.7944	6.0389	4.15956	6.92881	6.81744	6.7791	6.61481	7.45427	7.26717	4.99349	4.82617	3.83618	7.31912
Lsat_1_v5_gn_1_100660	0.367572	0.411117	-1.10188	-0.236614	0.0448142	-0.707982	-2.50901	-0.318577	-2.50901	-2.50901	-1.31163	-0.550285	0.270126	-1.33399	-0.0772038	0.529503	-2.50901	-0.267978	-0.506462	-0.456695	-2.22437	-0.306576	-1.12024	-0.802907	-0.16365	-1.35744	-1.15364	-0.413904	-0.439976	-0.770181	-0.322363	-0.026264	0.229908	-1.305	-1.20022	-1.0949	-1.42582	0.656335	0.941036	-1.22667	-1.29807	-0.468001	-1.15783	-1.69806	-1.4706	-1.14527	-1.99965	-1.82369	-0.0416329
Lsat_1_v5_gn_1_100681	-0.435929	-0.425261	0.894849	-2.50901	-1.01382	-2.50901	-0.673707	0.684331	0.64086	-1.30664	-2.50901	-2.50901	-2.50901	-2.50901	-2.50901	-1.88374	0.118278	-0.036815	1.67553	0.602764	1.26152	0.703462	0.227576	1.36247	-2.50901	-2.50901	0.520709	0.272918	1.22734	0.59488	1.58599	0.603582	0.103538	0.224294	-2.50901	-1.9664	-1.86806	-2.50901	-2.50901	-2.50901	-2.50901	-2.50901	1.62407	1.35676	1.36889	-1.26011	-0.868802	-2.50901	0.922074
Lsat_1_v5_gn_1_100781	NA	NA	NA	NA	NA	NA	NA	NA	NA	NA	NA	NA	NA	NA	NA	NA	NA	NA	NA	NA	NA	NA	NA	NA	NA	NA	NA	NA	NA	NA	NA	NA	NA	NA	NA	NA	NA	NA	NA	NA	NA	NA	NA	NA	NA	NA	NA	NA	NA
Lsat_1_v5_gn_1_10080	2.61451	2.2412	1.96494	2.7366	2.56747	2.01925	2.51174	2.39907	2.63532	1.54533	2.87423	2.84641	2.96337	2.71986	2.20662	2.30478	2.76913	2.78416	2.38735	2.36527	1.81081	2.60345	2.86477	2.65123	2.98705	2.73016	2.66555	2.58391	2.70316	2.70952	2.31385	2.72813	3.04688	2.59801	2.77792	2.61152	2.45471	2.56135	2.81646	2.78799	2.74443	2.43875	2.86015	2.57057	2.47125	3.04913	2.82649	3.111	2.7407
Lsat_1_v5_gn_1_100901	2.67234	2.55237	1.67009	2.70355	2.87035	2.33889	2.6216	2.18871	1.98152	2.50124	2.33921	2.16574	2.32705	2.05854	2.50531	2.81509	2.51733	2.60626	2.46828	2.62748	2.53843	2.62485	2.55151	2.5156	2.71378	2.0469	2.57701	2.24135	2.34156	2.70952	1.36395	2.54094	2.71296	2.10383	1.95382	1.98029	2.2314	2.56135	2.79242	2.65022	2.54474	2.68937	2.12239	1.80272	1.64993	2.5506	2.44811	2.20032	1.94845
Lsat_1_v5_gn_1_101001	-0.85076	-0.668236	-0.0337633	-1.02497	-1.30274	-1.0178	0.798589	1.20475	1.37641	0.227252	1.32997	1.96222	-0.904069	0.163488	-0.383501	0.25243	-0.134705	-2.50901	1.82297	1.34596	1.82612	0.386716	0.15545	-0.421049	-1.48158	-0.234114	1.29237	1.35826	0.935563	2.33927	1.68363	2.30425	1.83212	1.80442	0.68334	0.498348	-0.262282	0.347831	-0.424916	-0.13128	-0.211011	0.448401	1.66096	1.56833	0.894733	1.3735	-0.0519329	0.962588	3.12967
Lsat_1_v5_gn_1_101021	-1.01518	-0.407737	-0.706575	-0.474216	2.07528	0.149624	-0.615791	0.455838	-1.21646	-2.50901	-0.890148	-0.366695	3.10027	2.63184	3.2035	1.71148	0.0117135	1.26775	-0.224746	0.220424	-0.0419963	2.82597	2.868	3.32899	1.8923	2.48472	0.222492	-0.264229	0.284996	0.108678	-0.382575	-1.4	-0.554584	-1.05065	3.163	3.48796	3.19398	-0.418176	0.0712743	1.74341	1.95099	1.51799	-1.46892	-1.44603	-1.02237	-0.542575	0.282804	0.281457	-1.24718
Lsat_1_v5_gn_1_101041	1.33454	1.07166	0.793405	-2.50901	0.305866	-0.42421	-1.49216	-0.953083	-1.72998	0.817802	2.22723	1.03324	0.66156	1.36434	0.469229	0.0474245	-1.0032	-0.295165	2.03595	1.37328	1.60408	-0.646322	-0.731719	-0.0216496	0.445095	0.206386	0.172104	1.587	1.6854	1.81211	1.69177	0.372295	0.59274	-0.457745	0.621258	0.00471213	-0.748269	-2.21278	-0.28081	-0.0489566	-0.236379	-1.84405	1.39414	1.43754	1.17927	0.845954	1.23651	0.749898	-0.878141
Lsat_1_v5_gn_1_101101	-2.0692	-1.78846	-2.50901	-2.50901	-2.50901	-1.11111	-2.50901	-1.91522	-1.22689	-1.30664	-1.78951	-1.64407	-2.50901	-1.4393	-2.50901	-2.50901	-1.48347	-1.39701	-1.66529	-2.50901	-1.97128	-1.48492	-2.50901	-2.10791	-1.48158	-1.25873	-1.72941	-2.04394	-2.50901	-2.01657	-2.50901	-2.50901	-1.91295	-2.12028	-2.05554	-2.50901	-1.63292	-0.702985	-2.50901	-1.30849	-2.09897	-1.78806	-2.50901	-1.31987	-2.50901	-2.50901	-1.62395	-1.89045	-1.24718
Lsat_1_v5_gn_1_101141	-0.660319	-1.31012	-1.26461	-1.97735	-1.36322	-1.64698	-1.3173	-1.05352	-2.50901	-2.50901	-0.379323	-0.229913	-0.74192	-0.440933	-0.831912	-1.79549	-2.50901	-1.01354	-0.506463	-1.27695	-1.27325	-1.90794	-2.50901	-2.50901	-1.48158	-0.869723	-0.392101	-0.0137657	-1.86587	0.0886643	-0.0964404	-1.32461	-0.862599	-2.50901	-1.43314	-1.01005	-0.0561885	-2.50901	-2.50901	-0.502765	-0.309923	-0.768251	-2.50901	-0.458808	-1.4706	-2.50901	-0.63858	-1.12717	-2.50901
Lsat_1_v5_gn_1_101181	1.56951	1.20939	1.31684	2.11984	2.23868	1.68175	1.282	2.399	1.42829	-0.215188	0.521274	1.41101	2.62646	2.26702	2.3013	1.74382	1.08943	1.75369	0.92394	0.745553	0.794421	2.31633	1.90632	2.17272	1.86788	2.24521	0.949341	0.870764	1.16946	1.0576	1.88056	1.7678	2.15633	0.701592	1.19941	1.2274	1.22498	1.73357	2.3456	0.885192	1.32704	0.910416	0.33995	1.43079	2.10659	3.06426	2.56891	2.57961	0.922074
Lsat_1_v5_gn_1_101201	-2.0692	-1.31012	-2.50901	-1.61445	-1.01382	-2.50901	-1.3173	0.762486	-1.22689	-2.50901	-1.22889	-2.50901	-0.763558	-0.568279	-0.831912	1.20588	-1.86625	-1.01354	-2.50901	-2.50901	-1.97128	-1.48492	-2.50901	-2.16716	-2.50901	-0.597178	-2.50901	-2.50901	-1.26428	-2.50901	-0.948204	-0.357732	-0.290903	-1.21107	-2.50901	-2.50901	-1.08782	-2.50901	-1.7755	-2.50901	-2.09008	-1.83795	-1.90772	-0.979985	-1.89832	-1.19212	-1.96319	-1.86007	0.504435
Lsat_1_v5_gn_1_101221	-0.206188	-0.35645	-1.26462	-0.359692	0.125592	-0.957296	-1.3173	0.49572	0.237859	-0.215188	-0.222222	-0.231151	-0.157073	0.40845	0.255881	0.70115	-1.15648	0.372346	-1.99342	-0.456693	-0.303154	-0.667366	-0.173765	-0.397091	-1.14188	-0.283428	0.520709	0.529681	-0.43215	0.597281	0.4592	-0.788816	-0.457541	-0.635332	-1.15508	-1.19818	-1.05613	0.4017	-0.929807	-0.649285	-0.786083	-1.84405	-1.90772	-0.0424523	-0.0924471	-1.2327	-1.32615	-0.572429	-0.340692
Lsat_1_v5_gn_1_101261	-2.50901	-2.50901	-2.50901	-2.50901	-2.50901	-2.50901	-2.50901	-0.971699	-2.50901	-1.30664	-1.78951	-2.50901	-2.50901	-1.94366	-2.50901	-2.50901	-2.50901	-1.57561	-2.50901	-2.50901	-2.50901	-2.50901	-1.6536	-1.47693	-2.50901	-2.50901	-2.50901	-0.864108	-1.96642	-1.84506	-2.50901	-2.50901	-2.50901	-1.98836	-2.05554	-1.57302	-2.50901	-0.418176	-2.50901	-2.50901	-2.50901	-2.50901	-2.50901	-2.50901	-2.50901	-2.50901	-1.99965	-2.50901	-2.50901
Lsat_1_v5_gn_1_101360	-2.50901	-1.31012	-2.50901	-1.06642	-0.732764	-1.64698	-2.50901	-1.91522	-2.50901	-1.30664	-1.78951	-1.53639	-0.766673	-2.01785	-2.50901	0.399808	-0.146426	0.182222	-1.06629	-1.58351	-1.58045	-0.301788	-0.173765	-0.346828	-2.50901	-2.50901	-1.22609	-1.4603	-0.794041	-0.77018	-1.52709	-2.50901	-1.91295	-2.50901	-2.50901	-1.9664	-2.50901	-2.50901	-1.7755	0.581799	-0.408967	0.139397	-1.90772	-0.802772	-1.4706	-0.893174	-0.868802	-1.45891	-1.74432
Lsat_1_v5_gn_1_10140	4.6527	4.05883	4.22735	3.34471	4.09692	4.04112	4.35035	3.92016	4.26651	3.54438	3.4788	4.62112	3.55493	4.6315	4.272	3.70059	4.39918	3.61703	4.42061	3.94353	3.82433	4.10362	3.91335	4.2509	3.91219	3.94784	4.47898	5.14562	3.1379	4.03351	4.35768	4.08435	4.32079	4.43453	4.38369	4.06082	3.78181	4.32222	3.90583	3.76467	4.50773	4.36667	3.84327	4.44071	4.47939	3.6019	3.66214	3.69063	4.23935
Lsat_1_v5_gn_1_101420	-2.50901	-1.78846	-1.75661	-0.670206	-1.82524	-2.50901	-2.50901	-2.50901	-0.104143	-2.50901	-1.78951	-1.53639	-1.84321	-2.01785	-1.87724	-1.88374	-2.50901	-2.50901	-1.61436	-1.02426	-1.02011	-2.50901	-2.50901	-1.12813	-1.48158	-2.50901	-1.72941	-0.531233	-1.01009	-1.84506	-2.50901	-2.50901	-2.50901	-2.50901	-1.43314	-2.50901	-1.42582	-2.50901	-1.7755	-2.50901	-2.50901	-2.50901	-0.00983825	-2.50901	-2.50901	-1.75344	-2.50901	-1.89045	-2.50901
Lsat_1_v5_gn_1_101481	-0.210148	1.59494	1.43365	1.67534	2.24637	2.87916	1.34742	0.0979158	1.35924	1.75526	0.724568	0.350078	0.783275	1.52764	1.97828	-0.616614	-1.15648	-0.610096	2.80069	3.25922	3.46511	2.0823	1.59411	0.747412	1.29626	-0.787365	2.27319	1.73133	1.01472	3.26619	2.12847	-0.357733	0.103538	-0.657977	1.12898	0.622282	2.53027	1.85273	0.542277	1.35959	1.55955	2.23317	2.82357	2.36276	3.74571	2.71903	1.75456	2.04353	1.25461
Lsat_1_v5_gn_1_101500	NA	NA	NA	NA	NA	NA	NA	NA	NA	NA	NA	NA	NA	NA	NA	NA	NA	NA	NA	NA	NA	NA	NA	NA	NA	NA	NA	NA	NA	NA	NA	NA	NA	NA	NA	NA	NA	NA	NA	NA	NA	NA	NA	NA	NA	NA	NA	NA	NA
Lsat_1_v5_gn_1_101521	-0.255108	-0.586994	-1.0025	-2.50901	-0.114412	-2.50901	0.252072	-0.455728	-0.805654	-0.637341	-0.132133	0.0410543	1.46016	0.00345862	-0.753067	0.207993	-0.0454318	0.701686	0.748272	-0.121662	0.639893	0.204194	-0.696185	0.155737	0.964892	-0.972045	0.805374	0.041956	0.514432	0.77909	0.374295	-0.429683	0.17368	-0.460968	-0.396647	-0.606127	-1.86806	0.00228294	1.0227	0.571297	-0.470702	0.0382993	0.569515	0.217977	0.138309	0.446605	0.480978	0.258301	0.744977
Lsat_1_v5_gn_1_101541	-2.50901	-2.50901	-2.50901	-0.550448	-2.50901	-2.50901	-2.50901	-2.50901	-2.50901	-2.50901	-0.906512	-0.89587	-1.84321	-0.316484	-2.50901	-1.02473	-2.50901	-1.57561	-2.50901	-2.50901	-2.50901	-2.50901	-2.50901	-2.14794	-0.356603	-0.787365	-2.50901	-2.50901	-2.50901	-2.50901	-2.50901	-1.68939	-1.49239	-2.50901	-2.50901	-2.50901	-2.50901	-1.11396	-2.50901	-2.50901	-2.09897	-0.960465	-2.50901	-2.50901	-2.50901	-2.50901	-2.50901	-2.50901	-2.50901
Lsat_1_v5_gn_1_101561	2.27837	1.40563	1.0685	0.828497	1.8413	0.664452	1.8318	2.39486	1.57219	1.33898	1.60636	1.96676	2.478	2.19074	2.15746	1.77167	0.784313	2.33465	2.61085	2.60153	2.19215	1.68651	1.50099	2.22916	1.07544	1.84422	2.24909	2.58117	2.98811	2.87832	2.65468	2.92189	2.76318	2.00569	2.00872	2.02744	1.3135	2.18335	2.20548	1.82084	1.82098	1.51192	1.76828	2.49226	1.5882	1.52049	1.89478	1.56642	1.46175
Lsat_1_v5_gn_1_101600	3.71241	3.1906	2.95925	2.7679	3.01483	2.62247	3.31721	3.6279	2.86095	2.17196	3.39231	4.01683	4.18869	3.81866	3.79506	3.36222	2.49015	3.32714	3.98556	3.55873	3.2184	3.37298	2.92482	3.62857	3.35109	3.25313	3.40428	3.74699	4.38621	4.16505	4.09109	2.86111	3.19995	2.68714	3.43559	3.43143	2.91872	2.44395	3.4932	3.84028	3.62981	3.18623	3.38656	3.79987	3.19852	2.97359	3.52144	3.38303	3.52017
Lsat_1_v5_gn_1_101641	-2.50901	-2.50901	-2.50901	-2.50901	-1.82524	-2.50901	-1.79345	-2.50901	-1.72998	-2.50901	-2.50901	-2.50901	-2.50901	-2.01785	-2.50901	0.291636	0.996534	-0.295165	-2.50901	-2.50901	-2.50901	-2.50901	-2.50901	-2.50901	-2.50901	-2.50901	-2.50901	-2.50901	-2.50901	-2.50901	-2.50901	-2.50901	-2.50901	-2.50901	-2.05554	-2.50901	-1.42582	-2.50901	-1.7755	0.75312	0.281136	0.386447	-2.50901	-2.04729	-2.50901	-2.50901	-2.50901	-2.50901	-2.50901
Lsat_1_v5_gn_1_101661	-2.50901	-2.50901	-2.50901	-1.61445	-2.50901	-1.64698	-2.50901	-2.50901	-2.50901	-2.50901	-1.31163	-1.53639	-2.50901	-2.50901	-2.50901	-0.844523	-1.48347	-1.57561	-1.99342	-2.50901	-2.50901	-2.50901	-2.50901	-1.891	-2.50901	-1.96341	-1.72941	-1.4603	-1.96642	-0.537401	-1.52709	-2.50901	-1.91295	-2.50901	-1.43314	-1.9664	-2.50901	-2.50901	-1.7755	-2.06744	-2.50901	-2.50901	-2.50901	-2.04729	-2.50901	-1.26011	-1.32615	-1.89045	-2.50901
Lsat_1_v5_gn_1_101701	6.50729	6.18102	4.80516	5.51098	6.50667	5.34624	5.78723	6.33263	5.59543	5.27823	6.5032	6.46647	6.7705	6.65608	6.36824	7.05147	6.65529	6.88029	6.46469	6.52679	6.10129	6.5721	6.5977	6.30368	6.54523	6.22466	6.37752	6.39074	6.44764	6.6255	5.90179	6.56241	6.5914	6.12999	5.81504	6.44106	6.44202	6.08831	6.817	7.03366	7.08869	6.83346	6.29419	6.05536	5.08998	6.40011	6.6778	6.71991	6.24448
Lsat_1_v5_gn_1_101761	3.77107	4.237	2.1842	2.1994	3.33509	2.73099	2.79554	2.98631	2.45707	-2.50901	-0.198033	-0.736982	0.916695	1.0872	0.773485	2.5531	0.494674	2.72278	2.69534	3.22075	3.11848	3.99653	2.88034	2.65983	0.912516	0.434153	3.35276	2.6025	3.66048	4.23722	3.26059	2.19338	2.0449	0.823149	-0.29131	0.617752	0.553538	3.72723	3.58567	2.70494	1.58453	2.20949	2.91044	2.73564	2.13526	3.44504	3.88558	3.68625	-0.340692
Lsat_1_v5_gn_1_101841	-2.50901	-0.950089	-1.75661	-2.50901	-2.50901	-2.50901	-1.79345	-2.50901	-2.50901	-0.659257	-0.661727	0.690927	-1.3894	-2.01785	-2.50901	0.294939	0.324552	0.374037	-1.99342	-1.9724	-2.50901	-1.90279	-2.50901	-2.16716	-0.662318	-0.0245515	-1.22609	-2.50901	-2.50901	-2.50901	-1.93607	0.286043	-0.235084	0.435045	-2.50901	-2.50901	-1.86806	0.921252	0.428877	0.0791129	0.474275	0.49573	-1.90772	-2.04729	-2.50901	-0.893174	-1.32615	-1.89045	-0.132167
Lsat_1_v5_gn_1_101861	2.08906	1.78582	0.586586	1.47277	3.25214	2.21047	2.89257	2.87781	1.42829	2.40475	2.88148	2.79336	1.93121	2.54913	1.76295	3.74005	1.00545	2.62998	1.66665	1.44637	2.02527	3.18709	2.71662	1.72059	2.27234	0.970082	1.29898	1.44606	1.79494	2.47396	2.84623	1.40467	1.27211	0.136028	1.695	1.2274	2.0029	3.27737	3.45288	1.39029	1.95292	2.03132	0.807499	1.41053	1.85178	1.52765	2.03377	1.68031	2.33694
Lsat_1_v5_gn_1_101920	1.49062	1.56058	0.670251	-0.104317	1.14166	0.554205	-0.227826	1.26764	0.831295	0.124354	1.53798	1.93321	0.923342	0.985451	0.36356	2.85684	0.47692	2.87359	0.501525	0.94681	1.62308	1.07806	0.559957	1.09986	0.309692	0.466875	1.26113	1.08864	1.90391	2.33121	2.16513	-0.358413	-0.193447	-1.27184	1.74936	2.16381	2.23926	0.401699	1.92168	2.44257	2.34031	1.96205	0.571108	1.74042	1.64917	1.27615	1.61519	1.74374	1.64656
Lsat_1_v5_gn_1_101960	-1.22821	-0.66452	-0.898411	-1.61445	-0.267525	-1.11111	-0.949765	-0.118347	-0.0769484	-1.11334	-2.50901	-2.50901	3.01809	2.04208	1.84495	-0.183285	-2.50901	0.275111	-0.834404	-0.61029	-0.444427	-1.0483	-2.50901	-0.858694	2.61708	2.5583	-0.243082	-0.392962	-0.396797	0.139834	0.579163	0.814493	0.880017	0.297033	-1.71103	-0.723097	-1.42582	-0.188565	0.350926	-1.45642	-0.583154	-1.0362	-1.11068	-0.725024	-0.663887	-0.81015	-1.57625	-0.469291	-1.24718
Lsat_1_v5_gn_1_102000	2.52464	2.50547	1.92108	0.469367	1.84135	0.720606	2.00678	2.51026	1.86267	0.829737	2.21709	1.88218	2.90296	2.22372	1.94011	2.67923	1.61131	2.54837	2.398	2.3013	2.20589	0.645461	0.0408154	0.870494	1.14662	1.09581	1.65193	2.50815	3.32695	3.35775	3.17331	1.52794	1.34659	0.737271	1.34866	1.75685	1.43287	2.8857	2.96792	2.52114	2.16771	1.74654	2.22708	3.0787	2.39336	2.49469	2.60009	3.16217	0.924711
Lsat_1_v5_gn_1_102041	3.19179	4.87639	3.1688	1.45481	3.17817	2.33889	3.08311	3.28597	1.23876	2.2745	1.9574	2.11079	3.4443	3.48112	1.89951	4.09909	2.15709	3.5522	4.5308	4.65907	4.74349	2.7654	2.77772	2.05381	2.21901	1.46442	4.4778	3.82722	5.14911	5.64508	5.28329	2.80414	2.57335	1.92709	1.79916	2.25906	2.85282	3.54788	3.62987	1.86671	1.68721	2.63925	3.84334	4.305	4.50605	4.93778	5.20787	5.04215	1.95985
Lsat_1_v5_gn_1_102120	0.999777	0.522961	0.0250933	-0.963937	-0.207151	-1.11111	-0.423478	0.0297996	-0.230346	2.57873	3.02804	2.79828	0.636951	0.416103	0.857839	0.918796	-0.355288	1.09764	0.824067	0.868938	0.498823	2.06138	1.40851	1.59299	-0.550642	-0.262058	0.59313	0.44765	1.11443	0.905005	1.50857	1.06698	1.5358	1.15929	-0.285147	-0.442545	0.175342	0.980468	0.16882	0.510457	0.112106	-0.401347	0.664455	0.292531	0.792949	0.242131	1.20932	0.612763	1.46175
Lsat_1_v5_gn_1_102140	-0.647338	-1.22506	-0.696082	-0.219913	-0.773262	-0.486826	-0.220413	-0.266669	-0.854605	2.22626	3.71772	3.82276	0.665272	-0.142539	0.149381	0.554103	-1.15648	-0.593121	0.521808	0.244002	0.561484	3.13746	3.04952	3.54293	-1.09784	-0.599143	0.922374	0.808371	0.904732	1.26416	0.109691	3.57522	4.00797	3.21784	-0.802582	-1.57302	-2.50901	0.651793	-0.13501	0.542595	-0.456111	-1.1649	-0.498369	0.574631	-0.822167	-1.19496	0.000247045	-0.0420502	3.54675
Lsat_1_v5_gn_1_102180	1.67874	2.21818	1.38247	-1.06642	0.821392	-0.706157	1.4553	1.65401	1.1266	0.535071	1.54694	1.61987	1.58413	1.89362	2.26423	1.74723	0.281912	1.93322	1.85084	0.837614	1.05923	0.247595	0.490985	0.689509	0.335232	0.951364	0.337135	0.772669	1.07845	2.10882	2.42005	1.0751	1.61914	0.928103	0.448737	0.315672	0.217277	1.78526	1.21503	1.07367	1.37198	1.34511	0.605706	2.53548	2.12766	3.21288	2.95394	3.3143	0.55801
Lsat_1_v5_gn_1_102200	2.49054	2.44543	1.87305	0.90037	1.61715	1.22042	1.68769	1.19315	0.540558	1.65411	2.3029	2.07414	1.61369	1.43225	1.43446	1.19732	0.133114	0.430825	2.1796	1.39759	2.25993	2.13293	2.04477	1.68571	1.58888	1.22606	1.58677	1.96222	2.69814	2.54643	1.93287	1.66314	1.48507	1.65685	1.70636	1.98029	1.68792	1.30465	1.94213	1.50791	1.42278	1.28507	2.22249	2.06414	2.13375	2.11603	2.27576	2.80378	1.71099
Lsat_1_v5_gn_1_102280	-0.687038	-0.874756	-1.70452	-1.06642	-1.82524	-1.64698	-0.434991	-1.47155	-0.854605	-0.852791	-0.470896	-0.587569	-2.50901	-2.01785	-1.1039	0.124915	-1.15648	-0.978589	-0.149477	-0.167997	-0.141352	-0.284254	-2.50901	-1.1266	-2.50901	-2.50901	-0.204039	0.18519	0.365831	-0.143444	0.431702	-0.279093	-1.13757	-1.28388	-1.20022	-1.26425	-0.821984	-2.50901	0.146676	-2.50901	-1.76763	-1.35733	-1.90772	-0.0550898	-0.578683	-0.596505	0.533533	0.197971	-1.74432
Lsat_1_v5_gn_1_102301	-2.50901	-1.78846	-1.75661	-1.61445	-2.50901	-1.64698	-1.79345	-1.49579	-2.50901	-2.50901	-2.50901	-2.50901	-2.50901	-2.50901	-1.87724	-1.88374	-1.15648	-2.50901	-1.99342	-1.97328	-2.50901	-0.892019	-2.50901	-0.987132	-1.15423	-1.56847	-2.50901	-1.89139	-2.50901	-2.50901	-2.50901	-1.40642	-0.901937	-2.50901	-1.20022	-1.01005	-1.08782	-2.50901	-1.7755	-2.06744	-1.78005	-2.50901	-1.90772	-2.04729	-1.89832	-2.50901	-2.50901	-2.50901	-2.50901
Lsat_1_v5_gn_1_102320	3.23921	2.5241	3.06244	3.13385	3.1726	2.93442	3.3685	3.07134	3.18683	3.03143	2.05363	3.03676	2.92474	1.87456	3.1942	2.53572	2.89797	2.88124	3.04451	2.89596	2.80731	2.76633	2.19628	3.15582	1.7519	2.83182	3.22747	3.43069	2.49312	2.85991	3.28814	2.5575	3.29161	3.12544	3.5192	2.9021	2.48034	3.42902	3.28124	2.51386	3.41764	3.3292	2.87809	3.17868	3.18002	2.82129	3.33183	3.04677	3.44082
Lsat_1_v5_gn_1_10240	NA	NA	NA	NA	NA	NA	NA	NA	NA	NA	NA	NA	NA	NA	NA	NA	NA	NA	NA	NA	NA	NA	NA	NA	NA	NA	NA	NA	NA	NA	NA	NA	NA	NA	NA	NA	NA	NA	NA	NA	NA	NA	NA	NA	NA	NA	NA	NA	NA
Lsat_1_v5_gn_1_102541	0.871826	0.119184	-0.11836	-1.00354	-1.82524	-1.64698	-0.0288146	0.356836	-0.0743782	1.21605	0.910422	0.0300179	-1.78685	-0.705263	-0.831912	-1.44896	0.234397	-1.01354	0.644237	0.574313	-0.139933	-1.88239	-2.50901	-1.45972	-2.50901	-2.50901	-0.103044	-0.42234	-2.50901	-1.84506	-1.93607	-2.50901	-1.49239	-2.50901	-0.983061	-2.50901	-1.42582	0.4017	0.146676	0.455124	-0.302384	0.372238	-1.08614	-2.04729	-1.4706	-2.50901	-2.50901	-2.50901	-0.0807764
Lsat_1_v5_gn_1_102721	-1.10878	-1.78846	-2.50901	-1.61445	-1.14549	-1.3543	-0.959909	-0.654259	-2.50901	-1.30664	-2.50901	-1.31796	-2.50901	-2.26606	-1.43936	-1.88374	-2.50901	-2.50901	-1.59703	-1.27695	-0.804834	-1.48492	-2.50901	-2.38584	-1.01348	-2.50901	-1.01166	-1.00714	-1.01009	-2.50901	-0.705232	-0.235158	-0.68634	-0.637469	-2.50901	-1.9664	-2.50901	-0.165623	-1.09937	-2.50901	-2.50901	-2.50901	-1.90772	-2.50901	-0.873053	-1.18921	-2.50901	-0.4115	-2.50901
Lsat_1_v5_gn_1_10281	-2.50901	-2.50901	-2.50901	-2.50901	-2.50901	-2.50901	-2.50901	-2.50901	-2.50901	-2.50901	-2.50901	-2.50901	-2.50901	-2.50901	-2.50901	-2.50901	-2.50901	-2.50901	-1.99342	-1.97328	-0.451804	-2.50901	-2.50901	-2.50901	-2.50901	-2.50901	-1.22417	-2.50901	-1.01009	-0.77018	-0.948204	-2.04176	-1.16717	-1.98836	-1.71103	-1.9664	-1.86806	-2.50901	-2.50901	-2.50901	-2.50901	-2.50901	-1.48459	-1.69806	-2.50901	-2.50901	-2.50901	-2.50901	-2.50901
Lsat_1_v5_gn_1_102980	-0.703722	-0.951505	-2.50901	-1.06642	-2.50901	-2.50901	-1.3173	-0.489228	-1.22689	-2.50901	-2.50901	-2.50901	-1.84321	-1.11818	-2.50901	-0.419846	-2.50901	-2.50901	-1.06629	-1.97328	-0.451803	-0.892019	-2.50901	-1.12813	-2.50901	-2.50901	-2.50901	-2.1674	-1.57305	-1.04788	-1.52709	-1.68939	-1.91295	-1.98836	-2.50901	-0.793996	-1.86806	-2.50901	-1.7755	-2.50901	-1.1065	-1.04613	-0.666901	-1.69806	-1.4706	-0.893174	-0.522071	-1.45891	-1.74432
Lsat_1_v5_gn_1_10300	-1.91126	-2.50901	-0.606596	1.18183	-1.36322	1.41081	-1.89572	-0.720237	-1.22689	-0.0646938	-0.785112	-1.22001	0.119436	-0.64564	0.0425821	-0.137985	-0.307435	0.15414	-1.99342	-2.50901	-2.20137	0.519141	-1.12024	-1.69664	-0.72644	-0.48732	-0.312638	-1.89139	1.36361	0.791426	0.641964	-1.28912	-0.484159	-1.61726	-2.50901	-2.50901	-2.50901	-2.50901	1.85391	-0.200462	-1.53117	0.324141	-0.375075	0.894976	-0.171373	1.6137	1.83135	1.43356	-0.584533
Lsat_1_v5_gn_1_103141	5.87119	5.37063	5.23184	3.18263	3.54593	4.09796	6.51288	6.04667	6.59092	5.06821	5.90785	5.8109	4.3038	5.3195	5.83365	5.6334	5.2625	4.0284	4.98048	6.11967	6.34186	5.39655	4.6714	6.64779	5.70502	5.38681	5.42563	6.1062	4.60401	5.19061	5.96051	5.93984	5.12749	5.56789	5.96193	5.61074	5.12364	5.16868	4.12147	4.60104	5.34134	5.05735	5.48759	6.07393	6.55678	3.85239	4.00177	4.33008	5.94426
Lsat_1_v5_gn_1_103161	2.04281	1.97499	0.79838	2.08758	2.64322	2.06948	1.8318	2.62507	1.49419	2.02206	2.68333	3.35549	3.40342	2.97647	2.81334	2.51181	0.996534	3.16448	2.66993	2.0988	1.81081	2.12177	2.61984	2.28477	3.11407	2.9268	3.1271	3.28547	3.45996	2.90015	3.16955	2.50723	3.0311	2.4845	2.50861	2.70322	2.71434	1.9628	2.43682	2.48172	2.47152	2.03015	3.22499	2.82108	2.02289	2.52051	3.38416	3.48272	0.825412
Lsat_1_v5_gn_1_10320	0.0352411	0.624187	0.79838	2.89518	1.13719	3.08148	-1.24802	0.437808	-0.558948	3.05486	1.03065	1.34633	1.52149	-0.818237	0.431317	0.622244	-0.878286	-0.00480238	-0.506463	-1.58351	0.00974079	-0.85576	-2.50901	-1.62291	-0.249004	-0.104816	2.15582	-1.28507	3.93961	3.99741	3.65313	1.27989	2.54539	1.16318	-2.50901	-1.9664	-0.0561892	0.4017	1.94037	1.20906	-1.09744	0.98521	2.25034	2.96987	1.74487	3.92474	4.07695	3.27621	0.610176
Lsat_1_v5_gn_1_103341	2.9311	2.89903	3.30995	1.60551	2.59316	2.16499	2.19379	1.51568	2.41486	2.10105	1.93006	2.54585	1.40504	1.59724	2.52963	1.1842	2.02982	1.35752	3.07066	1.98824	2.61517	2.44409	1.84308	3.09367	0.70932	0.0849807	2.02805	2.75416	2.09302	2.26174	2.72234	1.9275	1.10627	2.10383	2.35241	2.47248	1.77334	2.16056	0.942562	2.32754	2.74443	2.80005	2.18136	2.9749	3.11984	1.83243	1.26737	1.22572	2.5722
Lsat_1_v5_gn_1_10340	4.25914	4.37674	4.94127	5.12457	4.52172	5.19606	4.59037	4.50579	4.63393	5.43128	4.57996	4.27539	4.67934	4.74539	4.27684	4.32186	4.34854	4.35569	4.36648	4.13381	4.53031	4.55521	4.38767	4.30473	4.6947	4.18442	4.18421	4.04929	4.73144	4.54076	4.60461	4.06796	4.15306	4.37249	4.39698	4.29775	4.3861	4.47407	4.53044	4.45144	4.40966	4.60576	4.72891	4.38651	4.73623	4.72327	4.76828	4.86967	4.14858
Lsat_1_v5_gn_1_103441	5.5701	5.096	5.55688	4.00195	3.68385	4.02347	4.91011	4.20355	5.47003	3.28929	4.45097	4.60601	4.04032	5.0138	5.18862	4.71635	4.67054	3.76564	4.39263	5.07002	4.77988	5.25622	5.44886	5.82359	5.09957	4.94759	4.22358	5.39694	2.66718	3.15419	4.02484	5.6034	5.18205	5.52299	5.54721	4.60407	4.29516	4.39773	3.07747	5.04205	5.42509	5.24892	4.19715	4.16446	4.50271	1.234	0.283408	1.58354	5.06401
Lsat_1_v5_gn_1_103461	4.81903	4.67549	5.40972	4.73257	4.55479	4.55115	5.42386	5.55612	6.20717	5.14478	4.87066	5.2433	5.78635	5.65349	5.91898	4.8271	5.57762	5.04177	5.79227	6.07978	5.61167	4.9265	4.72667	4.92944	4.37776	4.56021	5.7732	6.15642	5.91488	5.60086	6.12888	5.43669	5.70134	5.70723	5.77458	4.99368	5.10729	5.44958	5.08478	4.90354	4.88886	4.95581	5.87689	6.02045	6.27917	5.35916	5.59403	5.779	4.96548
Lsat_1_v5_gn_1_103761	NA	NA	NA	NA	NA	NA	NA	NA	NA	NA	NA	NA	NA	NA	NA	NA	NA	NA	NA	NA	NA	NA	NA	NA	NA	NA	NA	NA	NA	NA	NA	NA	NA	NA	NA	NA	NA	NA	NA	NA	NA	NA	NA	NA	NA	NA	NA	NA	NA
Lsat_1_v5_gn_1_103780	-1.43499	0.0565972	-0.363992	-1.61445	-0.497632	-1.11111	0.502356	-0.646927	0.8476	-2.50901	-0.666451	-0.381911	-0.321524	-1.11818	0.103792	-0.573174	-1.48347	-0.998338	0.0285261	-0.050435	-0.451803	-0.0103697	0.292207	-0.235847	0.0356231	0.553455	-0.103044	-0.0446735	1.05439	-0.00431722	0.304844	-1.16995	0.103538	0.126784	-0.823745	-0.606127	-0.36275	1.31681	0.879774	0.578379	0.170663	0.865116	-0.891584	0.990722	0.0127583	0.0315326	0.882459	0.483644	0.0499889
Lsat_1_v5_gn_1_104160	0.850947	1.88895	1.36794	1.92509	1.96489	2.16499	0.612899	1.87359	1.35924	0.124354	-0.0426968	-0.740937	1.87911	1.49154	1.78977	1.24348	1.70879	1.61001	1.6057	1.05075	0.881299	1.70608	1.59411	0.482276	0.538651	1.46442	1.73255	0.380862	2.38651	1.7912	1.81395	1.04055	2.01443	1.38892	0.426069	1.17711	1.34145	1.1244	0.852415	1.55756	0.695452	1.61157	1.70669	1.5969	1.4197	1.62185	1.98889	2.39346	0.922074
Lsat_1_v5_gn_1_10420	5.11851	4.7748	5.34716	4.91683	4.83876	4.85309	5.10719	4.70695	5.44109	5.2086	4.96812	5.14332	4.98176	4.70261	4.81106	4.22225	4.98843	4.41093	4.71215	5.26044	5.00692	4.85136	5.24766	5.41249	4.9157	5.49925	5.42985	5.49332	4.79535	4.94347	5.0695	5.2633	5.29867	5.32849	5.32476	4.67374	4.73917	5.09807	4.55922	5.1381	5.28903	5.03489	5.22218	5.35963	5.43069	4.25087	4.1421	4.57175	5.18102
Lsat_1_v5_gn_1_104380	-2.50901	-2.50901	-2.50901	-2.50901	-2.50901	-2.50901	-2.50901	-2.50901	-2.50901	-2.50901	-1.78951	-1.94225	-2.50901	-2.50901	-2.50901	-2.50901	-2.50901	-2.50901	-2.50901	-2.50901	-2.50901	-2.50901	-2.50901	-2.16716	-2.50901	-2.50901	-2.50901	-2.50901	-2.50901	-2.50901	-1.52709	-2.50901	-2.50901	-2.50901	-1.71103	-1.26425	-2.50901	-1.11396	-1.7755	-2.50901	-2.09897	-2.50901	-2.50901	-2.50901	-2.50901	-2.50901	-2.50901	-1.45891	-2.50901
Lsat_1_v5_gn_1_10440	3.61958	3.52653	2.13258	2.56325	3.81033	2.35099	3.19727	3.18445	3.04076	2.90505	2.78194	3.9782	3.64272	3.58533	4.00055	3.40326	2.12452	3.72044	3.88911	3.10602	2.79087	3.61489	3.71033	3.70079	3.15918	3.35192	3.75324	3.69399	3.81076	3.58284	3.75801	3.5619	3.82123	3.4021	3.16828	3.63528	3.24511	3.60907	4.25061	3.66608	3.9683	3.57314	2.88468	3.43113	2.29195	3.4476	4.13265	4.28684	3.13282
Lsat_1_v5_gn_1_104440	4.68146	4.9864	3.41128	-2.50901	-2.50901	-0.721253	-1.79345	-1.49579	-1.72998	4.53996	5.65816	5.21402	-1.04469	-1.36059	-1.87724	-2.50901	-1.90697	-1.57561	5.68631	5.37747	5.28752	5.75778	6.08727	4.91603	-1.9057	-2.50901	6.14834	5.62126	5.77607	5.72086	5.24593	-2.04176	-1.49239	-2.50901	3.62161	5.18396	5.19891	-1.11396	-2.50901	5.11734	4.73781	4.70582	5.79665	5.08897	3.72566	5.99499	5.93479	5.64985	5.20043
Lsat_1_v5_gn_1_104541	3.28627	3.00509	3.12344	2.08758	2.95205	2.25456	3.98691	3.2033	4.00216	1.29956	1.22279	3.19162	0.270128	2.48301	1.66358	1.92496	4.07248	2.48794	2.97697	2.97055	3.82185	1.58031	1.01713	2.73505	1.49609	1.6241	1.73255	3.43069	1.53746	2.13258	3.05527	3.26038	2.88078	2.97945	4.02384	3.82098	1.39633	3.13193	0.756258	2.02711	2.70665	1.91682	2.58236	2.53802	3.8605	-0.893174	1.75456	-0.261886	2.54209
Lsat_1_v5_gn_1_10461	-1.58807	-2.26375	-2.50901	-2.50901	-1.85551	-1.85348	-1.22064	-1.76004	-1.74745	-2.50901	-2.50901	-1.32444	-1.61221	-2.50901	-2.50901	-1.97177	-2.50901	-1.19956	-2.50901	-2.36603	-2.50901	-2.50901	-1.54993	-2.19458	-1.91313	-1.66595	-0.482703	-2.50901	-1.86344	-2.50901	-2.44581	-2.10307	-1.61654	-2.06103	-1.66455	-2.33563	-2.28549	-2.50901	-2.50901	-2.50901	-2.50901	-2.50901	-1.62729	-1.73957	-2.50901	-1.16931	-1.45292	-1.73994	-2.50901
Lsat_1_v5_gn_1_104720	3.67372	3.41221	3.29234	4.46324	3.55903	3.57936	3.51805	4.39973	3.83421	4.55406	4.41307	2.84641	4.8895	6.07542	4.56853	4.68467	4.86325	4.37804	2.96308	3.52007	4.80878	4.35213	4.82402	2.72483	6.59236	4.56514	3.61611	2.41645	2.82247	2.63993	2.66505	2.91965	2.58914	2.97945	1.59957	3.94638	4.04332	3.79912	3.63221	4.16818	3.10551	4.29402	2.70802	2.24724	2.8869	4.66945	3.78536	3.79767	1.94845
Lsat_1_v5_gn_1_104740	-0.563621	-1.31012	-1.75661	-0.359692	-1.36322	-1.64698	-1.79345	-1.17123	-0.558948	0.399013	-1.78951	-1.53639	-1.84321	-0.568279	-2.50901	-1.11532	0.784313	-0.610096	-0.506463	-0.622249	-0.804834	-1.90794	0.392906	-1.891	-1.48158	-1.00388	-0.312638	-1.89139	0.765252	-0.537401	-0.367308	-1.40642	-0.901937	-2.50901	-0.666906	-1.01005	-0.584232	-1.11396	-2.50901	-0.430829	-0.937414	-1.39061	-0.891584	-1.41711	-0.279764	2.4263	-0.121037	0.0315199	-0.132167
Lsat_1_v5_gn_1_10481	4.22089	3.62677	4.15825	4.361	4.43912	4.30082	3.93465	4.18238	4.41324	3.91013	4.09603	4.44632	4.8642	4.49947	4.38743	4.18494	4.5356	4.25059	4.71629	4.32679	4.29982	3.67277	3.45688	3.22268	4.18142	4.44192	4.60574	4.58609	4.96055	4.68972	4.92648	3.97855	4.26519	4.17322	4.39103	4.01241	4.06889	4.069	4.58044	4.74336	4.77176	4.65371	4.78227	4.73052	4.67481	4.75592	4.93892	4.84155	4.29114
Lsat_1_v5_gn_1_104861	-2.0692	-2.50901	-1.75661	2.27917	1.3329	1.03061	1.58293	0.836624	1.67554	0.124354	1.7949	3.05155	1.7077	2.38802	2.11315	1.50803	1.86107	1.94548	1.53231	0.811975	1.3981	1.33869	2.00514	1.90518	1.24166	2.32779	2.60713	2.32481	2.78938	2.0984	2.28878	0.783294	1.42874	0.401523	2.15638	1.9204	1.39633	2.41411	1.62579	2.32754	1.81766	1.56217	2.20997	2.50472	1.4197	0.805376	2.23669	1.90667	1.58497
Lsat_1_v5_gn_1_104941	3.89023	4.06964	3.29235	3.76628	3.40796	3.35472	3.97661	4.42398	4.17284	3.72302	4.44352	4.51825	4.34826	3.94701	4.45883	4.20744	4.70619	4.55522	4.54032	4.79007	4.16592	4.01397	3.77419	4.23806	4.55615	4.00741	4.22363	4.49893	3.62849	4.01718	3.42098	3.85671	3.6425	3.64013	4.00648	4.5107	4.30236	4.069	4.37723	4.54382	5.00498	4.01073	4.0227	3.89586	3.54293	3.99049	4.21325	4.28207	4.29113
Lsat_1_v5_gn_1_104961	3.30467	3.36518	4.37444	4.10676	3.12054	4.24727	3.69182	3.44762	3.82143	4.27626	2.73348	3.12328	1.87911	2.97647	2.81334	2.89119	3.2956	2.64364	3.24156	3.32916	3.42348	2.76633	3.14536	2.9694	3.08334	3.6749	3.45982	3.31298	2.45142	2.81852	3.4664	3.50198	3.4777	4.19744	3.83342	3.61917	3.79021	3.50376	3.13596	2.51386	3.02591	3.15689	3.09299	3.44759	4.36706	3.07005	2.79591	3.15736	3.19217
Lsat_1_v5_gn_1_104980	7.18368	7.25001	6.03029	6.31664	6.77148	6.50016	6.64234	6.4376	6.01009	5.73356	5.57809	5.77542	5.69743	6.4956	6.28675	6.51229	5.76535	6.65619	6.42216	6.82398	6.54309	6.53435	6.42941	5.76375	7.28499	5.52225	6.3262	5.96914	6.04301	6.8253	6.12888	6.53025	6.05922	5.77719	5.97241	6.17728	6.70781	6.16629	6.56894	6.81249	6.76016	7.47175	6.10534	5.8436	6.05244	6.67738	6.6556	6.8678	5.81451
Lsat_1_v5_gn_1_10500	5.51404	5.60457	5.23184	5.82257	5.77776	5.39843	5.61512	5.88019	5.43271	5.03935	5.37588	5.68617	6.05578	5.30958	5.28107	5.89582	6.13583	5.78427	6.21734	5.86121	5.69256	5.67532	5.64324	5.74961	5.36846	6.00827	5.71172	5.77508	5.58197	5.85384	5.59158	5.84513	5.82979	5.61094	5.35236	5.5878	5.41326	5.78398	6.27546	5.60142	6.03954	5.88799	5.66127	5.59778	4.98161	6.07221	6.10503	6.31883	6.04697
Lsat_1_v5_gn_1_105000	-1.73261	-2.50901	-2.50901	-2.50901	-1.82524	-1.64698	-2.50901	-1.49579	-2.50901	-1.30664	-1.78951	-1.94225	-1.84321	-1.65211	-0.831913	-1.11532	-1.48347	-2.50901	-1.99342	-1.27695	-1.97128	-1.90794	-2.50901	-2.16716	-2.50901	-1.96341	-2.50901	-1.65981	-1.26428	-1.84506	-1.93607	-2.04176	-1.91295	-1.305	-1.71103	-1.57302	-2.50901	-1.11396	-2.50901	-1.02853	-2.09897	-1.84405	-1.90772	-2.04729	-2.50901	-1.75344	-1.99965	-1.89045	-2.50901
Lsat_1_v5_gn_1_105021	0.799972	0.262945	0.894848	-1.61445	-2.50901	-1.64698	-0.0509401	0.320931	0.51952	1.15895	-0.0426968	0.611865	-2.50901	-2.50901	-2.50901	-2.50901	-2.50901	-2.50901	0.544602	0.444274	0.53135	-2.50901	-2.50901	-2.50901	4.96287	2.86418	-2.50901	-1.65981	-0.439976	0.862628	1.26459	-1.68939	-1.49239	-2.50901	-2.05554	-2.50901	-1.42582	0.0492365	-0.0136275	0.162565	1.20938	1.3457	-0.6669	-1.18205	0.806951	0.701934	1.47464	0.748812	-2.50901
Lsat_1_v5_gn_1_105061	0.513986	-0.425262	0.0250933	-0.359692	-0.497634	0.0530631	-2.50901	-2.50901	-1.72998	-2.50901	-0.427307	-0.0946651	-1.3894	-1.11818	-1.43936	-1.88374	-1.15648	-2.50901	-0.854617	-0.456693	-0.303154	-1.90794	-1.12024	-1.45972	-2.50901	-1.96341	-1.22609	-1.12883	0.0813214	-1.3921	0.267211	-1.68939	-2.50901	-1.98836	-1.20022	-1.57302	-1.42582	-0.418176	-0.400179	0.241452	0.137049	0.49573	-0.301283	0.585838	1.01952	0.192843	0.449784	0.90188	-1.24718
Lsat_1_v5_gn_1_105200	2.70041	1.64829	2.41877	-0.670206	-1.36322	-0.721253	2.84188	0.762486	3.20662	0.399013	0.621816	0.52977	-0.766673	0.471878	0.307397	-0.616614	0.234397	-0.295165	0.87653	1.47642	2.70569	0.43938	-1.6536	2.84288	1.06425	0.704063	0.388203	1.03779	1.85787	0.59488	2.62555	2.26658	0.326711	1.25688	0.35466	-0.439928	-1.86806	0.4017	-2.50901	1.86217	1.31361	1.40294	2.44472	2.00679	3.50813	-1.75344	-2.50901	-2.50901	2.23853
Lsat_1_v5_gn_1_10521	4.06231	3.81352	2.83818	1.53213	3.85291	1.79876	2.92994	3.88331	3.04012	2.10105	3.29737	3.30702	4.01296	4.4533	3.94738	4.50861	3.48334	3.16448	1.8058	3.46953	3.31263	4.16034	2.89265	3.56373	3.84844	2.84809	2.38173	3.00249	2.57308	2.79736	4.54233	4.38338	3.6935	3.22303	2.69361	2.55357	3.26441	1.9628	3.09723	2.67884	2.55895	2.8212	2.53793	3.90227	4.59968	3.77804	3.33183	3.7681	3.35686
Lsat_1_v5_gn_1_105220	-0.858906	-0.951505	-0.606596	-0.359692	-1.36322	-1.64698	0.108506	-1.17123	-0.854605	1.29956	-1.78951	0.350078	-1.3894	-0.291734	-0.0772051	-0.844523	0.341861	-2.50901	0.112743	0.0630086	0.173613	-1.90794	-0.731719	0.157192	-1.9057	-1.00388	-0.85368	-1.28507	-1.57305	-1.3921	-0.367308	1.13185	0.607645	-0.0905569	0.116413	-1.01005	-1.08782	0.0492365	-0.929807	-0.204817	-2.09897	-1.84405	-0.00983825	-0.644964	-1.4706	-1.75344	-1.62395	-2.50901	-0.132167
Lsat_1_v5_gn_1_105241	4.34504	4.10104	2.95084	2.43617	3.40364	2.67162	3.57988	3.9005	3.04378	2.63181	3.63902	3.99547	4.11577	3.8113	3.59814	3.60128	2.12517	2.79479	3.80784	4.32472	4.02164	3.49035	3.68549	3.43071	3.63438	3.41952	2.71603	3.10288	3.69576	3.61134	3.57348	2.9182	2.94934	2.41938	2.60316	2.22018	2.02625	3.84688	4.62316	4.00287	4.10443	3.50698	3.05835	3.48634	2.70593	3.5263	4.06148	4.14211	4.07817
Lsat_1_v5_gn_1_105261	5.37511	5.91869	5.43801	4.86548	4.63119	5.03474	5.76046	5.73396	5.25404	6.00405	5.64839	5.40746	4.81753	4.70261	4.58022	5.17033	4.42385	5.26805	5.36032	5.43656	5.57371	5.62871	5.46755	5.17804	5.49056	4.83784	5.36962	4.8436	5.14191	5.2463	4.82115	5.01912	4.84124	5.07436	4.91416	5.28833	5.40366	5.41126	5.57865	5.49678	5.35972	5.61878	4.99447	4.78702	5.00519	5.64367	5.25499	5.44084	5.13135
Lsat_1_v5_gn_1_105380	-2.50901	-2.50901	-2.50901	-1.61445	-0.497632	-1.11111	-2.50901	-2.50901	-2.50901	-2.50901	-2.50901	-2.50901	-2.50901	-2.50901	-2.50901	-2.50901	-2.50901	-2.50901	-2.50901	-2.50901	-2.50901	-1.15822	-1.6536	-0.263121	-2.50901	-2.50901	-2.50901	-2.50901	-2.50901	-2.50901	-2.50901	-0.238578	-1.49239	-0.0905569	-1.43314	-0.155857	-1.08782	-2.50901	-2.50901	-2.50901	-2.50901	-2.50901	-2.50901	-2.50901	-2.50901	-2.50901	-2.50901	-2.50901	0.211703
Lsat_1_v5_gn_1_105400	-0.43593	0.262945	-1.75661	-1.06642	-0.295505	-1.11111	-1.3173	-1.49579	0.387028	-2.50901	1.41941	-0.960677	-0.766673	0.0435784	0.415759	1.1842	-0.470862	-0.0368152	-0.506462	0.444274	1.21296	-1.15822	-1.6536	-0.263121	-0.00496455	-1.96341	-0.103044	-0.184911	-0.606174	-0.337014	-0.216119	-1.40642	-1.49239	-2.50901	-1.71103	-1.9664	-1.08782	0.0492365	-1.7755	-0.698946	-0.02304	-2.50901	-0.301281	0.707907	-0.451766	-0.150112	-0.522071	-1.12717	-0.584533
Lsat_1_v5_gn_1_105461	7.00752	7.14607	7.01291	-1.06642	-1.82524	-0.414649	7.4448	7.01255	6.60729	7.88388	7.41423	6.96965	-0.302112	-1.98758	-1.43936	-1.44896	-0.890088	-1.01354	6.7748	6.9332	6.92072	7.50657	7.28661	7.10372	-1.15423	-2.50901	6.67012	6.3065	6.15783	6.8993	6.52062	7.40848	6.93867	7.09629	6.84458	6.69882	7.3382	6.68787	6.83956	6.5359	6.40445	7.29061	6.25168	6.49207	6.7402	6.99156	6.55532	6.99024	6.51682
Lsat_1_v5_gn_1_105541	1.94029	1.48057	2.87159	1.44357	0.539926	1.30672	2.11872	1.61281	3.10696	1.16705	1.84009	1.73987	0.844552	1.62363	0.861269	0.0474245	0.784313	0.372346	1.3293	1.2363	2.35244	1.89687	1.29611	3.18283	-0.00496455	-0.432666	0.908346	1.56365	0.768182	0.385975	1.50577	0.788184	-0.313322	-0.205584	2.94902	2.0687	2.67226	2.38019	1.37274	2.17003	0.982678	1.20951	1.11036	1.72386	1.61258	0.34556	0.285796	-0.629379	2.52531
Lsat_1_v5_gn_1_10560	3.99025	3.36518	3.56579	3.36273	3.46474	3.44278	3.54618	3.72094	3.70102	3.18436	3.83404	4.1407	3.58777	3.4915	4.01439	3.8646	3.68048	3.56596	3.83674	3.87883	3.52642	3.70804	3.51909	3.93555	3.90223	4.15203	3.94574	3.98659	3.41727	3.59515	3.45518	3.74547	3.92452	3.61787	3.9287	3.86135	4.06042	3.53972	3.87407	3.57001	3.91897	3.85053	3.77183	3.71841	3.4604	2.80382	3.32113	3.23146	3.70812
Lsat_1_v5_gn_1_105600	5.90927	6.11386	7.23831	5.14317	3.49231	5.31013	5.11661	3.37484	6.69267	5.18159	4.87066	4.60099	4.70806	5.99873	4.5208	4.49648	3.93336	3.97074	4.61774	5.59821	5.32513	6.41057	6.89862	6.50661	6.80499	6.17554	5.08391	5.2676	6.4687	6.26238	5.9763	7.03781	7.01483	7.91322	6.35056	4.69623	5.94005	4.29626	3.56284	5.28033	4.57956	4.94139	6.90894	6.36469	6.78587	3.77804	4.74446	5.15886	5.43963
Lsat_1_v5_gn_1_105621	-1.2306	-1.31012	-1.26462	-2.50901	-2.50901	-2.50901	-2.50901	-2.50901	-2.50901	-0.660069	-2.50901	-1.53639	-2.50901	-2.50901	-2.50901	-2.50901	-2.50901	-2.50901	-1.99342	-1.27695	-2.50901	-2.50901	-2.50901	-2.16716	-0.887592	-2.50901	-1.72941	-2.50901	-1.96642	-2.50901	-1.52709	-2.50901	-2.50901	-2.50901	-2.05554	-2.50901	-2.50901	-2.50901	-1.7755	-1.72982	-1.1065	-1.84405	-1.90772	-2.04729	-2.50901	-1.75344	-1.62395	-2.50901	-2.50901
Lsat_1_v5_gn_1_105720	-0.563621	-1.78846	-1.26462	-1.61445	-0.732764	-0.161922	-0.95991	-1.17123	-1.72998	-0.215189	-0.66645	-0.960677	-1.04469	-0.291734	-0.23215	-0.419846	-1.15648	0.182221	-0.104158	-0.0504352	-1.58045	-1.15823	-2.50901	-1.891	0.999908	-0.599142	-1.22609	-0.987868	-1.26428	-1.3921	-1.52709	-0.630373	-0.901937	-1.98836	-0.823746	-0.290912	-0.584232	0.0492365	-0.0136271	-0.558668	-1.1065	-1.84405	-1.48459	-1.41711	-0.873053	0.0315329	0.79723	1.10476	-1.24718
Lsat_1_v5_gn_1_105740	2.3568	2.34179	3.4275	3.13385	2.82769	3.31362	2.48292	2.56091	2.54493	1.65411	1.07504	1.52647	1.34779	0.678668	2.11315	-0.0921653	2.32118	2.40329	2.86187	1.95922	2.77423	2.06029	1.37438	2.16899	0.445095	1.54647	2.19602	2.00876	1.79256	2.70952	3.12775	1.37547	1.47612	1.75801	1.68937	1.4555	0.539163	2.16056	1.02741	1.6759	1.99533	1.99335	1.34336	2.88718	2.8869	3.20859	2.88577	1.71334	1.69849
Lsat_1_v5_gn_1_105761	5.10019	5.19799	4.74172	4.41302	4.57427	4.49711	5.11191	5.15017	5.05007	5.98854	5.93489	5.75779	4.29625	4.62142	4.89302	5.0301	4.98014	4.83919	5.15869	4.95715	5.36178	4.95212	4.72667	5.10313	6.45362	5.01401	4.51333	4.88543	4.04074	4.33598	4.49928	4.95495	4.54059	4.60299	5.33639	5.32054	5.2066	4.77498	4.91702	4.93058	5.28476	5.1688	4.45788	4.80764	4.53778	3.84026	4.12989	4.47745	4.7052
Lsat_1_v5_gn_1_105840	4.01839	3.89303	2.41877	4.05531	4.27419	3.75845	3.92397	4.31797	3.65855	3.88803	4.4953	4.29416	4.57096	4.3762	3.8445	4.79279	4.38669	4.713	4.31271	4.17855	4.19121	4.10813	4.63884	4.04631	4.99624	4.22859	4.27144	4.09359	4.43241	4.59079	4.20983	4.30218	4.29191	4.22126	3.55946	4.34407	4.41297	4.2096	4.35278	4.06351	3.96297	4.13418	4.66836	3.99512	3.67427	4.61354	4.59262	4.60558	4.37036
Lsat_1_v5_gn_1_105980	NA	NA	NA	NA	NA	NA	NA	NA	NA	NA	NA	NA	NA	NA	NA	NA	NA	NA	NA	NA	NA	NA	NA	NA	NA	NA	NA	NA	NA	NA	NA	NA	NA	NA	NA	NA	NA	NA	NA	NA	NA	NA	NA	NA	NA	NA	NA	NA	NA
Lsat_1_v5_gn_1_10621	-0.109258	-0.951505	0.186263	-2.50901	-2.50901	-1.64698	-1.3173	0.420715	-0.313697	0.124354	-2.50901	-0.550285	-1.3894	-2.01785	-1.43936	-1.88374	-1.15648	-1.01354	-1.61436	-0.622249	-1.97128	-2.50901	0.227576	-0.263121	-0.00496455	-1.56847	-2.50901	-0.987868	-0.794041	-1.3921	-0.727553	-1.40642	-0.901937	-0.493875	0.116413	-1.9664	0.329523	0.4017	-2.50901	-0.558668	-0.937414	-1.04613	-0.301282	-0.502729	0.0127583	-1.75344	-2.50901	-2.50901	-0.340692
Lsat_1_v5_gn_1_106241	5.52585	5.22897	5.48138	5.30612	5.40089	5.43991	5.33393	5.14288	5.70384	5.5202	5.20425	5.60832	5.35297	5.6453	5.56613	5.39608	5.51585	5.2317	5.13099	5.22432	5.41104	5.42121	5.48598	5.94411	5.23856	5.24964	5.42563	5.77261	5.37726	5.43958	5.70502	5.52776	5.34725	5.49405	5.84467	5.48719	5.33508	4.83411	4.95	5.26153	5.39381	5.42515	5.49923	5.74012	5.90198	5.31163	5.07249	4.73858	5.20524
Lsat_1_v5_gn_1_106281	3.66662	3.61342	2.81371	3.08337	3.87403	3.75845	3.3685	3.50558	3.40809	2.81419	3.36255	3.74018	3.92763	3.66304	3.75067	3.46864	3.14578	3.83191	3.61476	3.26135	2.91748	3.25212	3.25684	3.34109	3.53405	3.55625	3.18816	3.65758	3.3279	3.37012	3.28228	3.21934	3.35635	3.79892	3.22097	3.54179	3.2346	3.7292	4.06709	3.8243	4.05105	3.72675	3.19668	3.32893	3.04089	3.94591	3.92614	3.93936	3.30402
Lsat_1_v5_gn_1_106300	3.57105	3.82515	4.35761	4.72436	4.16706	4.50626	3.72912	4.11695	3.95614	4.6226	4.25038	3.8027	4.39845	3.96028	3.90152	3.58418	4.20648	4.04246	3.42507	3.39565	3.42348	3.13771	2.65283	2.89846	2.29824	2.54296	3.16809	3.43069	3.48084	3.08605	3.38594	2.90678	2.99903	3.36877	3.24091	3.38447	3.10878	3.60907	3.34874	3.89073	3.94144	4.15932	3.52735	3.76838	3.81378	4.52538	4.51495	4.51946	3.80002
Lsat_1_v5_gn_1_106381	3.06666	3.2491	1.91979	3.08337	2.91178	3.54426	2.19379	2.72605	2.66423	2.86034	4.2675	3.25687	2.90504	3.82902	2.81334	4.38902	2.51733	3.42279	3.53247	4.4106	4.36238	3.21027	2.44254	1.75265	3.85754	1.42157	2.19601	2.37789	3.07678	0.265852	2.77745	2.11819	1.87999	1.11152	1.29076	1.2274	2.37496	2.06507	2.86337	3.09462	3.12474	2.80005	3.07755	1.35676	2.29195	3.36915	3.9541	2.41905	1.69849
Lsat_1_v5_gn_1_10641	-1.12481	-2.50901	-2.50901	-2.50901	-1.73017	-1.53601	-2.50901	-1.39294	-1.6432	-2.50901	-2.50901	-1.88496	-2.50901	-2.50901	-2.50901	-2.50901	-2.50901	-1.47116	-2.50901	-1.92602	-2.50901	-2.50901	-2.50901	-1.36333	-1.06151	-2.50901	-1.10862	-1.82816	-1.91287	-1.77835	-2.50901	-2.50901	-1.84052	-2.50901	-1.99598	-2.50901	-2.50901	-2.50901	-1.70245	-2.50901	-2.50901	-2.50901	-1.37847	-1.29413	-2.50901	-2.50901	-2.50901	-1.81489	-2.50901
Lsat_1_v5_gn_1_106501	1.97486	1.42743	1.22681	1.41299	1.9035	1.54225	1.50233	1.42738	1.52552	0.218935	2.00334	1.44811	2.50217	1.76494	1.96385	2.03392	2.0855	1.87986	1.46716	1.67378	1.39741	2.50102	2.68238	2.75008	-2.50901	-1.96341	2.11771	1.7331	2.61981	1.78847	1.91339	1.53853	1.74165	1.89339	1.40707	1.83619	2.0151	1.99164	1.4361	-0.854347	-2.09897	-1.84405	1.47268	1.49041	0.429373	-1.26011	-0.868802	-1.89045	1.22146
Lsat_1_v5_gn_1_106561	4.29179	3.96839	3.7447	4.09407	4.54823	3.9314	3.88043	4.5832	4.34344	4.01584	4.3976	3.82007	4.71939	4.25223	4.45883	4.48425	3.16998	4.73047	4.44356	4.4424	4.3568	4.62057	4.45468	4.12221	4.44575	4.28346	4.54479	4.27591	4.77012	4.67437	4.34365	3.90927	3.79973	3.88345	3.77991	4.0548	4.07731	4.23176	4.87757	4.61961	4.28699	4.27114	4.42165	4.10475	3.34684	4.78152	5.0661	5.03604	4.07691
Lsat_1_v5_gn_1_106620	-2.50901	-2.50901	-2.50901	-0.104316	-0.118249	0.405696	-2.50901	-1.17123	-2.50901	-2.50901	-2.50901	-2.50901	-2.50901	-0.171094	-0.405761	1.12239	-0.665301	-1.01355	-2.50901	-2.50901	-2.50901	-2.50901	-2.50901	-2.50901	-1.48158	-1.96341	-2.50901	-1.89139	-1.01009	-1.84506	2.26327	-2.50901	-1.4924	-1.60659	-2.05554	-2.50901	-2.50901	-1.11396	-1.29155	-1.72982	-2.50901	-2.50901	-2.50901	-0.373267	0.645565	-1.75344	-2.50901	-1.89045	-2.50901
Lsat_1_v5_gn_1_106760	1.95233	1.93261	1.36794	2.7366	4.24206	3.06396	2.39283	2.18871	3.20662	1.65411	1.8864	1.4835	2.03231	2.13073	2.08059	2.15846	2.26768	2.56789	1.67553	2.38722	1.26152	2.49145	1.78475	2.07562	2.63123	2.73016	2.27319	1.51146	2.96266	0.778781	2.09993	2.66839	1.91479	2.02483	2.09197	2.53372	2.42861	2.06507	1.82854	2.09241	1.3136	1.75036	2.15218	1.5969	2.54175	3.04913	3.91195	2.41905	2.07997
Lsat_1_v5_gn_1_106881	4.68498	4.89002	4.56241	4.60418	4.81711	4.43141	4.63035	5.43308	4.19283	4.52571	5.21311	4.69345	5.08608	5.08525	4.82586	4.80268	5.01709	4.72176	4.83167	4.21583	4.63998	4.80993	4.66333	4.72427	5.47881	4.56021	5.26487	4.68153	5.27039	5.23454	5.28449	4.87462	5.21037	4.85594	4.35185	5.14851	4.93725	4.49254	5.04971	5.16365	4.61399	4.46503	5.34977	5.34794	4.43037	5.05775	5.39163	4.92877	5.15142
Lsat_1_v5_gn_1_106940	3.444	3.89303	4.13868	4.33965	3.71929	4.43141	3.85816	3.67681	3.82143	4.24182	3.63737	3.44779	3.53746	3.69257	3.91081	3.3748	3.49503	3.84801	4.11954	3.83159	3.73853	3.46874	2.83633	3.3676	3.65308	3.78885	3.26575	3.41808	3.62849	3.65517	3.9707	3.82969	3.65285	4.1172	4.1714	3.90062	3.60456	4.54657	3.72404	3.40846	3.58666	3.46978	3.81492	3.90227	4.00891	4.03374	3.60308	3.71743	2.79276
Lsat_1_v5_gn_1_10700	4.91797	2.92087	3.12344	4.47308	2.43165	3.77368	5.96969	4.07927	6.42344	6.81264	4.68563	6.40159	5.30866	5.54319	6.2796	3.97364	3.04833	4.5747	5.2037	5.64451	5.1492	1.99606	4.50071	5.31201	4.24526	5.26487	4.9493	6.5682	4.77013	5.14947	6.08405	2.85413	2.80859	1.38892	5.39763	1.65241	2.42861	4.5815	4.56633	3.97971	5.80187	6.00121	5.53641	5.32666	7.02717	0.992359	4.1421	4.53125	4.07691
Lsat_1_v5_gn_1_107200	-0.43593	0.119183	-0.898411	-1.61445	-1.36322	-0.161922	-0.43499	-0.682809	-0.558948	1.29956	0.116941	1.29755	-0.333118	-0.42339	-0.40576	0.0474253	-0.00801117	-0.610096	-0.226204	-0.809295	-0.303154	0.115878	0.227575	0.529989	0.345049	-0.0245516	-0.557944	-0.264012	-0.155908	1.50844	0.981364	0.158779	-0.313323	0.0222027	0.116413	-0.155858	-0.38596	0.0492365	-0.929807	0.455124	0.746002	-0.76825	0.232509	0.305521	-0.126102	0.469729	-0.00881184	-0.261888	0.357103
Lsat_1_v5_gn_1_107340	1.75236	1.35929	2.09246	1.19438	1.13719	1.91321	2.54	0.974362	2.27189	1.84978	0.621817	1.89768	0.599304	1.11813	1.66358	-0.246722	0.118278	-0.295165	1.2867	0.675924	1.70944	0.85599	0.675703	1.48857	0.787636	1.69777	0.954757	1.81068	0.622225	1.50844	2.2373	1.21771	1.32905	1.54805	2.61939	1.36854	0.805644	1.1244	-0.193996	0.953869	1.24496	1.3457	1.34336	2.09893	3.02457	0.192843	-0.375654	0.577554	1.17838
Lsat_1_v5_gn_1_107381	0.850947	1.64829	2.00871	1.28651	1.88393	2.33889	2.39283	1.60323	2.15452	3.14762	1.97243	1.93005	1.28818	1.41652	1.82949	0.990203	1.78694	1.17211	0.815974	0.675924	1.60041	1.92885	1.89915	1.62664	0.345049	0.773854	0.857866	1.41318	0.89537	1.45541	1.74189	1.61582	0.768515	1.62148	1.87945	2.00932	2.29055	0.921252	0.653231	1.55756	1.17289	1.56217	1.62407	1.62816	2.39712	1.44092	0.192423	-0.261886	1.58497
Lsat_1_v5_gn_1_107400	5.88905	6.31556	6.31654	6.50002	6.58519	6.58096	6.65996	6.49677	6.66889	6.84909	6.93401	6.54004	5.99293	6.14578	6.50728	7.04249	6.80304	6.59521	6.45898	6.4656	6.71513	6.44504	6.52237	6.50247	6.57309	6.49384	6.29258	6.11586	5.44728	6.20766	5.75826	6.44628	6.1644	6.20077	6.40731	6.62249	6.69547	6.27535	6.21325	6.04667	6.1517	6.33025	6.05983	6.41803	5.87205	5.9929	5.63755	5.66558	6.64304
Lsat_1_v5_gn_1_107421	6.88849	7.46384	7.52948	7.31561	7.16139	7.48228	7.75704	7.51053	7.73506	7.98479	7.98458	7.47485	7.00334	7.2746	7.65859	7.95159	7.83708	7.55088	7.15001	7.3684	7.50575	7.50547	7.39379	7.53459	8.09076	8.03449	7.37573	7.11521	6.78349	7.35406	6.95858	7.44614	7.28462	7.48791	7.59035	7.74101	7.83327	7.01193	6.97513	7.09134	7.14917	7.36282	7.18909	7.59796	7.012	7.11476	6.65681	6.47979	7.68513
Lsat_1_v5_gn_1_107441	2.88293	3.23173	0.79838	2.7366	2.24974	2.56582	-2.50901	-2.50901	-1.72998	-2.50901	-2.50901	-2.50901	2.26656	2.38802	2.66753	2.09551	1.93158	2.68007	1.83661	2.20148	2.41507	-2.50901	-2.50901	-2.16716	1.44866	0.293207	1.98281	1.58101	3.23264	3.10339	2.01076	-2.50901	-2.50901	-2.50901	-2.50901	-2.50901	-2.50901	2.33445	2.23755	2.32754	1.71988	2.73467	1.82237	1.88266	1.46878	1.97237	2.71651	2.96225	1.39595
Lsat_1_v5_gn_1_107461	10.5451	11.012	10.8386	10.6692	10.8325	10.8787	10.8437	10.6101	10.8487	11.0896	11.3251	10.7015	10.3676	10.9304	11.2061	11.6451	11.4391	10.966	10.5734	11.104	11.4542	10.9136	10.7793	10.7224	11.1514	10.9818	10.6782	10.6106	9.95765	10.5251	10.1643	10.7837	10.5135	10.7103	10.7368	11.0795	11.1374	10.4817	10.6469	10.5775	10.6627	10.9227	10.4198	10.8539	10.4022	10.739	9.94599	9.85349	11.3805
Lsat_1_v5_gn_1_107620	-0.435929	-2.50901	-1.26462	-2.50901	-1.36322	-1.11111	-0.673707	-0.682809	-0.558948	-0.660069	-0.953271	-0.550285	-0.157073	0.315468	-0.0772051	0.174692	-0.6653	-0.295165	-2.50901	-1.97328	-1.97128	-1.90794	-0.731719	0.482276	-1.9057	-1.56847	-2.50901	-0.859464	-0.0324228	-0.77018	-0.367308	-1.68939	-1.49239	-1.60659	-0.999739	-1.01005	-2.50901	-1.11396	-1.29155	-0.698946	-1.78005	-0.334871	-0.301282	0.380869	-0.451766	-2.50901	-0.375653	-1.12717	-2.50901
Lsat_1_v5_gn_1_107740	4.68849	4.89002	5.57567	5.4327	4.7896	5.43991	4.80351	4.92242	5.14042	5.69588	4.994	4.92785	4.8693	4.62142	4.67049	4.65769	5.01303	4.95522	4.64859	4.73559	4.77997	4.3649	4.19955	3.97052	5.21683	5.45223	4.82023	4.70509	4.82423	4.42141	4.49427	4.70297	4.73837	5.29528	5.0305	4.89211	5.00062	4.90163	4.49364	4.98041	5.03069	5.0329	4.83357	4.54997	4.6957	4.57013	4.68729	4.6	4.80363
Lsat_1_v5_gn_1_10781	6.4423	6.46928	6.64901	7.13469	7.47968	6.76502	6.94539	7.66449	7.79394	5.62415	5.92953	6.20069	7.48236	7.19286	7.51644	5.70631	7.27882	7.05692	7.87994	7.27988	7.36273	6.28853	5.84831	6.93154	6.9039	7.90536	7.60503	7.80742	8.19052	7.28087	8.26117	6.90337	6.71256	6.88893	7.29161	7.63331	6.99244	7.22819	6.96011	7.486	7.09297	6.60862	7.62816	7.62137	8.24582	6.69432	7.06041	7.10212	7.583
Lsat_1_v5_gn_1_107820	0.449296	0.912848	2.13258	2.03542	1.45002	1.60801	1.21348	1.0386	1.49419	2.61327	1.97243	1.52647	1.51313	0.741498	0.415759	0.174692	1.70879	0.826951	1.14619	-0.622249	0.173613	-0.473028	0.392906	-0.109006	1.34887	2.37347	1.88785	1.38753	2.38651	1.7912	1.91571	0.538334	0.607645	1.47068	0.793159	1.125	0.884553	-2.50901	0.756258	1.73162	1.34674	1.51102	1.66597	2.52147	1.20476	2.35988	1.62138	1.33732	1.58497
Lsat_1_v5_gn_1_107841	3.8152	3.92581	4.05765	3.98829	4.38866	3.9314	4.75612	4.4771	4.21254	3.47869	4.03736	3.98319	4.21854	3.97996	4.24781	3.57267	4.32254	2.64364	4.21643	3.87883	4.19746	4.91786	5.20936	5.40611	3.63201	4.47373	5.02934	4.69205	3.77093	4.48232	4.24935	4.79654	4.47213	4.88232	3.85299	4.06175	4.27333	3.8285	3.26386	4.6085	4.29125	4.05604	4.49323	5.00214	3.34684	4.1562	3.31036	3.09521	4.90172
Lsat_1_v5_gn_1_107981	4.88472	5.05715	5.0395	5.39159	5.23535	5.5721	5.09772	4.75554	5.12478	5.48381	5.38375	4.8831	5.09915	5.18751	5.16165	5.54192	5.39004	5.33813	4.96662	5.15883	5.28752	5.43944	5.10595	5.03862	5.43385	5.08093	5.30217	4.89229	5.14845	5.14529	4.77676	5.04284	5.04741	5.05461	4.95698	5.08515	5.25937	4.80485	5.30469	5.02558	4.90286	5.1522	4.79177	5.08052	4.9151	5.39277	5.22374	5.10074	5.07465
Lsat_1_v5_gn_1_10800	NA	NA	NA	NA	NA	NA	NA	NA	NA	NA	NA	NA	NA	NA	NA	NA	NA	NA	NA	NA	NA	NA	NA	NA	NA	NA	NA	NA	NA	NA	NA	NA	NA	NA	NA	NA	NA	NA	NA	NA	NA	NA	NA	NA	NA	NA	NA	NA	NA
Lsat_1_v5_gn_1_108060	-2.50901	-2.50901	-2.50901	-2.50901	-2.50901	-2.50901	-2.50901	-2.50901	-2.50901	-2.50901	-2.50901	-2.50901	-1.3894	-1.65211	-1.43936	-2.50901	-2.50901	-2.50901	-2.50901	-2.50901	-1.97128	0.43938	-0.173765	0.157192	-2.50901	-2.50901	-2.50901	-2.50901	-0.606174	-0.537401	-1.2088	-0.788816	-0.677978	-0.657976	0.559083	0.695567	-0.814162	-2.50901	-2.50901	-2.50901	-2.50901	-2.50901	-0.891584	-0.254472	-1.14111	-2.50901	-2.50901	-2.50901	-2.50901
Lsat_1_v5_gn_1_108121	0.799973	0.119184	0.462939	0.112577	0.737198	0.688843	0.901295	1.90838	2.07061	0.124354	1.47941	1.02534	1.226	2.51932	-0.23215	0.682795	-0.299543	0.540307	1.09614	1.6316	0.681658	-0.148733	3.04952	0.863695	3.42707	3.64728	2.7217	2.22696	3.90056	1.83337	0.780209	1.51768	3.07792	2.87822	0.621258	0.285051	1.09828	1.60367	0.422073	2.6646	1.531	1.51102	2.99776	0.648165	0.0127583	0.337919	0.449785	1.44091	0.211703
Lsat_1_v5_gn_1_10820	6.45368	6.65832	6.81693	6.20302	5.47186	6.6397	7.37404	7.22377	6.74436	7.08456	6.6862	6.88182	6.77864	6.81606	6.71695	6.42382	6.14513	5.85481	6.5072	6.45847	6.55043	6.2269	6.77672	7.08566	6.38914	7.23306	5.71905	7.00295	6.03446	7.04776	7.15768	7.13618	7.14237	7.00067	4.40141	4.33263	3.12512	6.99872	6.20688	5.70596	7.0287	6.36933	6.88696	7.12369	7.24181	6.23854	5.61827	5.90436	7.14356
Lsat_1_v5_gn_1_108360	3.41041	3.58634	3.90386	3.79793	3.34886	3.64708	3.46007	3.31125	3.75578	3.14762	3.85685	3.30702	3.14236	3.57674	3.54379	3.92015	4.06465	3.46517	3.33083	4.06738	3.64096	3.79554	4.26502	3.7465	2.7337	3.16621	3.71625	3.88942	2.97743	3.65517	2.81305	4.00897	3.9994	4.29605	3.7101	3.46002	4.36562	3.35019	3.45976	3.28355	3.93601	3.63417	3.65767	3.03445	2.73469	3.13106	3.48345	3.09521	3.60997
Lsat_1_v5_gn_1_108381	4.10494	3.87076	3.4906	4.10676	4.27419	3.29263	3.86934	4.18238	4.04676	3.07121	4.13386	4.24355	4.64411	4.41526	4.11749	4.25142	4.3804	4.11078	4.51196	4.5436	4.20369	3.83279	4.08336	4.06667	4.35221	4.48417	4.3888	4.46561	4.18768	4.35781	4.06969	4.2004	4.22416	4.06551	4.00064	4.10274	4.11871	3.64254	4.4635	4.08506	4.39389	3.9922	4.03074	3.98911	3.38569	4.3397	4.26998	4.3097	4.19768
Lsat_1_v5_gn_1_108420	-2.50901	-2.50901	-1.26462	-2.50901	-1.01382	-2.50901	-0.959909	-1.17123	-2.50901	-1.30664	-2.50901	-0.960677	-0.53367	-1.36059	-2.50901	-1.88374	-2.50901	-2.50901	-1.99342	-2.50901	-1.27325	-0.892019	-1.12024	-1.28442	-1.48158	-2.50901	-1.72941	-1.28507	-0.439976	-1.84506	-1.93607	-1.16995	-1.49239	-1.60659	-0.999739	-0.606127	-1.42582	-1.70859	-2.50901	-2.06744	-1.1065	-1.39061	-1.39767	-0.979985	-1.89832	-2.50901	-1.99965	-2.50901	-1.74432
Lsat_1_v5_gn_1_108541	4.36376	4.74449	5.58622	5.83084	5.039	5.81965	5.0196	4.99694	5.14544	5.90296	5.00941	4.6259	4.92418	4.90829	4.64288	4.60216	5.0292	4.74774	4.82784	4.84266	5.02812	4.5384	4.25431	4.25945	4.65347	4.88591	4.82665	4.67094	5.19658	5.17839	5.3526	4.40184	4.47213	4.85213	4.74645	4.74883	4.56445	5.12845	4.64898	4.53602	4.55497	4.66546	5.26628	5.26833	5.72643	5.07338	4.77221	4.67095	4.72543
Lsat_1_v5_gn_1_108561	4.18658	4.70727	5.04477	4.0553	3.42237	4.38257	3.72912	4.38745	3.4749	5.18159	4.6664	3.19162	4.34094	5.45923	3.25381	5.51811	3.94192	5.16256	3.13405	3.24752	3.42348	5.00611	5.77529	3.0204	5.68213	3.78885	3.06334	2.42907	4.3094	3.39849	3.44387	4.97358	3.6425	3.56766	3.71724	4.36668	5.06979	4.29626	3.33216	3.74266	3.32922	4.41025	3.86974	2.61806	3.5769	3.86442	3.18616	4.07226	2.86748
Lsat_1_v5_gn_1_108781	5.41165	5.49961	4.80516	4.83529	5.18555	4.67798	5.32989	5.38756	4.73279	5.46153	5.21311	5.05069	5.37821	6.4208	5.17713	5.93701	5.23139	5.81441	4.93137	5.18413	4.70287	5.67303	5.81954	5.16299	6.20698	4.61828	4.98987	4.75359	5.31468	5.23847	5.03599	5.59548	5.07844	4.99369	4.79446	5.31764	5.87149	4.52879	4.88895	5.15093	5.11725	5.58826	5.31069	4.47083	5.03401	5.11927	5.16513	5.42514	4.88383
Lsat_1_v5_gn_1_109081	-2.50901	-2.50901	-2.50901	-2.50901	-2.50901	-1.64698	-1.79345	-1.49579	-1.72998	-2.50901	-2.50901	-2.50901	-2.50901	-2.50901	-2.50901	-2.50901	-2.50901	-2.50901	-1.61436	-2.50901	-1.58045	-2.50901	-2.50901	-2.50901	-1.48158	-1.96341	-2.50901	-1.4603	-2.50901	-2.50901	-2.50901	2.59006	2.04617	2.29551	-2.50901	-2.50901	-2.50901	-1.11396	-1.7755	-2.50901	-2.50901	-2.50901	-2.50901	-2.50901	-2.50901	-2.50901	-1.07943	-2.50901	-2.50901
Lsat_1_v5_gn_1_109141	5.64256	6.09956	5.53849	6.52721	6.38875	6.20107	5.20309	6.11156	5.48227	5.27823	6.07761	5.3872	6.75131	5.85696	5.74555	6.25587	6.44992	6.98046	5.89464	5.66487	5.54212	6.05828	6.03505	5.6265	5.79308	6.14294	6.1303	5.30747	6.9233	6.06413	6.4645	5.18552	5.33445	5.1875	5.15912	5.62722	5.72372	6.01993	6.34758	6.63943	6.15627	6.12119	6.34182	6.11864	5.66458	7.42727	7.07958	6.40308	5.92105
Lsat_1_v5_gn_1_109200	1.03854	-0.220094	-0.156372	0.876351	-0.295505	-0.721253	0.382634	0.0979158	1.12972	0.399013	2.40257	0.611865	-0.157073	0.678668	0.699179	1.40795	3.63894	0.182222	-1.06629	0.525694	0.60846	1.58031	0.79871	3.29351	0.345049	0.471813	-0.85368	1.2801	-0.439976	-0.00431722	0.546393	0.538334	-0.901937	0.632219	1.59957	-0.606127	0.722169	-0.418176	-0.193996	-0.00946375	0.746003	0.597314	0.704038	0.30552	1.01952	0.337919	0.283408	-0.434498	0.211703
Lsat_1_v5_gn_1_109280	2.2469	2.27551	3.16272	2.44828	2.48752	2.45682	3.44521	3.25829	3.45848	2.99052	2.30645	2.34446	2.86479	2.32787	2.62301	2.02969	2.71018	2.44624	3.18282	3.09582	3.31263	2.34444	2.10387	2.68323	2.98705	3.70201	3.10616	3.20698	2.22263	2.81852	2.84779	2.77136	2.88079	3.23478	3.03934	2.9021	2.48034	3.13193	2.81646	2.54529	2.8522	2.54427	2.60408	2.95038	3.02457	2.5506	2.66667	2.85382	2.65891
Lsat_1_v5_gn_1_109360	2.71424	2.27551	3.4906	1.74195	1.6096	2.5304	2.6478	3.13148	3.6441	3.03143	3.12023	2.96048	1.09297	1.52764	2.89049	3.1913	2.80713	1.53242	1.83661	2.38722	2.63373	2.49145	2.65283	3.59211	2.29824	1.07967	2.15582	1.93983	1.36848	1.28354	1.50123	3.25023	3.23765	3.28084	3.67389	3.52178	3.05861	2.75738	1.57032	2.00467	1.41081	1.87697	2.18136	3.30011	1.46878	1.73098	1.93378	2.28628	2.65891
Lsat_1_v5_gn_1_109380	1.12392	0.119184	1.55671	1.74195	1.27057	1.73793	0.108506	0.836624	2.15452	1.84978	0.724568	0.251076	1.7077	0.471878	-0.831912	0.682795	0.535399	2.60626	-0.226205	0.936295	0.881299	0.85599	3.12199	-0.346828	0.538651	0.773854	-0.103044	-0.264013	2.94774	1.55958	1.58599	1.67773	1.10627	1.16162	0.35466	1.57684	1.64323	1.4609	-0.193996	0.856983	0.842084	0.865116	2.09198	1.9828	1.20476	0.192844	-0.242736	-0.434498	0.922074
Lsat_1_v5_gn_1_109401	5.65158	5.52836	5.75636	5.74007	5.68997	5.71702	5.80189	5.67709	5.97013	5.75814	5.86632	5.90752	5.94916	5.85696	5.99737	5.61387	5.80592	5.52499	5.90558	5.76047	5.84664	5.7794	5.57472	5.80921	5.72257	5.93591	5.86019	6.05314	5.84009	6.1851	6.05089	5.64087	5.54627	5.45691	6.18289	6.04156	5.78671	5.70849	5.8237	5.7301	5.77778	5.55708	5.81306	6.11726	6.02194	5.66789	5.72356	5.74146	5.83677
Lsat_1_v5_gn_1_10941	3.34079	3.45775	2.28276	3.13385	3.43663	2.6004	2.95113	3.25829	2.66423	2.94842	3.29737	3.67484	4.02214	3.2708	3.57918	3.45221	3.01625	3.50633	3.33083	3.4488	2.80731	3.49221	3.14536	3.38716	3.4024	3.39383	3.57098	3.47399	3.72791	3.5067	2.99455	3.36757	3.48929	3.15046	2.99306	3.38447	3.2346	3.53972	3.53413	3.72217	3.58666	3.28421	3.39657	3.01093	2.23634	3.22734	3.82376	4.03136	2.89156
Lsat_1_v5_gn_1_109441	2.98914	2.17002	3.62324	2.7366	2.6184	2.6004	2.8644	2.42333	3.70102	2.86033	2.1305	3.02183	1.99551	2.95011	3.0163	2.33234	2.80712	1.68364	2.86187	2.68177	2.94747	3.09236	2.71662	3.67403	1.828	2.71249	2.74898	3.27151	2.06563	2.95848	2.75931	3.41378	3.31786	3.83023	3.81359	3.46002	3.37786	3.13193	2.88627	2.34551	2.76909	3.17343	2.34507	3.36649	3.63181	2.66504	2.11811	1.87002	3.26769
Lsat_1_v5_gn_1_109460	4.61298	4.9864	4.82366	4.74074	4.55479	4.81679	4.89387	4.86144	4.83169	4.9344	5.11248	4.40193	4.65595	4.90829	4.90701	4.97433	4.82208	5.0277	4.52621	4.78595	4.96355	5.08155	5.04513	4.71913	4.92005	4.39286	4.36255	4.26186	4.58002	4.85412	4.46051	4.7287	4.38794	4.72462	4.61892	4.77019	5.04853	4.56414	4.4635	4.60477	4.51908	4.96058	4.57797	4.85796	4.52623	4.57013	4.22478	4.50161	4.59223
Lsat_1_v5_gn_1_109481	NA	NA	NA	NA	NA	NA	NA	NA	NA	NA	NA	NA	NA	NA	NA	NA	NA	NA	NA	NA	NA	NA	NA	NA	NA	NA	NA	NA	NA	NA	NA	NA	NA	NA	NA	NA	NA	NA	NA	NA	NA	NA	NA	NA	NA	NA	NA	NA	NA
Lsat_1_v5_gn_1_109500	6.95162	7.00617	7.48489	7.59953	6.97942	7.45927	7.04364	7.21163	7.47188	7.72063	7.80854	6.91049	7.17505	7.76855	7.05525	7.63441	7.56257	7.37708	6.68914	7.31108	7.02668	7.46724	7.83156	6.94645	7.79559	7.26143	7.33045	6.81186	7.57315	7.32126	6.93443	7.19426	7.24936	7.68818	6.95009	7.27078	7.56331	6.65368	6.86246	7.28186	7.0049	7.32215	7.62882	6.86129	7.11939	7.28352	7.11949	6.95787	6.95653
Lsat_1_v5_gn_1_10961	3.57863	2.92087	3.3615	2.7689	3.25539	2.93442	2.92993	2.39906	3.53874	3.64608	2.46326	3.6064	2.06819	3.59387	3.05032	2.71394	3.21308	2.71561	3.01787	3.08242	3.12854	1.96285	3.58205	2.81426	3.06774	3.34881	3.71625	3.56834	2.17217	2.91985	2.99455	3.41378	3.9666	3.913	3.72434	3.24496	3.37786	2.25012	2.931	3.12614	3.48616	3.7155	3.46937	3.30011	3.80425	2.1791	2.42831	2.97956	3.13282
Lsat_1_v5_gn_1_109780	3.45937	4.06964	4.08371	3.93963	3.58078	3.57449	3.50377	3.25829	3.50425	3.64608	3.88873	3.50262	3.37504	3.64272	3.57965	3.41179	3.63894	3.96843	3.36963	3.33823	3.59434	3.92191	3.39973	3.08389	3.82215	3.3715	3.37482	3.22881	3.80192	3.76819	3.5815	3.52743	3.17739	3.24305	3.52734	3.42813	3.4703	3.71535	3.53413	3.40886	3.32647	3.72675	3.80558	3.70921	3.803	3.68001	3.61675	3.55377	3.42442
Lsat_1_v5_gn_1_10981	4.42391	4.19146	4.34912	4.69103	5.65685	4.71001	4.50694	4.93922	4.77978	5.12601	4.57996	5.11545	5.23559	4.88413	5.40456	4.92991	5.57762	5.60771	5.0804	4.43715	4.0463	5.01424	5.34675	5.38842	5.4847	6.33844	5.7225	5.2157	4.90755	4.9626	5.07317	5.41414	6.20519	5.42394	5.41747	4.89211	5.24823	4.83411	5.08478	4.57462	4.72211	4.54984	4.94001	4.95052	3.93225	5.35916	5.81409	5.34729	4.78448
Lsat_1_v5_gn_1_109820	-2.0692	-2.26924	-1.96661	-2.50901	-2.12699	-1.63362	-0.81096	-2.28283	-2.50901	-2.50901	-2.50901	-2.13601	-0.898996	-1.74247	-0.926204	-2.50901	-2.50901	-2.50901	-2.06323	-1.76527	-2.50901	-0.892019	-0.731719	-1.45972	-1.58025	-2.23304	-0.557943	-1.65981	-0.606174	-0.337014	-0.948204	-1.5626	-0.785617	-1.28018	-1.77753	-1.57302	-2.15323	0.00678284	-2.09613	-2.37292	-2.50901	-2.13855	-1.25875	-2.04729	-1.72085	-0.235787	-0.00881098	0.117572	-0.584533
Lsat_1_v5_gn_1_109880	3.56343	3.69175	3.82035	4.61311	4.42488	4.36256	3.89144	4.45961	3.92063	4.18856	4.02734	4.06562	4.21855	3.61079	3.72321	4.00823	4.12608	3.98537	4.45353	4.49389	4.66727	3.56041	3.90317	3.65801	4.18142	4.05725	4.60574	4.27591	4.61821	4.18129	4.12739	3.84327	3.93304	4.06551	3.18025	4.27999	3.81056	4.54657	4.58044	4.18823	4.1293	4.01073	4.44591	4.07102	3.77528	4.62064	4.64931	4.85568	4.25448
Lsat_1_v5_gn_1_109941	2.88293	1.74942	2.17162	-0.104318	1.45002	0.688843	2.08292	1.10009	2.8007	-1.30664	0.910422	1.89768	1.16102	1.87456	2.11315	0.291636	-0.470862	-0.036815	1.24137	1.66792	1.56215	1.58031	1.11507	2.3259	0.445095	1.23621	2.27319	3.27851	1.53745	1.65673	2.01076	1.58384	1.84432	2.10383	3.66654	2.09308	2.26128	1.30244	-0.929807	2.32754	2.50126	2.20125	2.06091	2.45328	2.05539	-2.50901	-0.242736	-0.630606	1.17838
Lsat_1_v5_gn_1_110001	4.19647	4.3038	3.29235	3.63223	4.28211	3.69587	4.35618	4.17526	3.83421	3.47868	3.84549	4.30654	4.20249	4.01217	4.0768	3.99104	3.8264	4.09737	4.36119	4.14029	4.07376	4.3649	4.2862	4.39123	4.40285	4.31891	4.17419	4.5315	4.02661	4.42141	4.00189	4.49506	4.68871	4.17322	4.12905	4.47992	4.32375	4.1174	4.74606	4.06893	4.44833	4.28643	4.10115	4.03065	3.54293	4.25087	4.27553	4.38306	3.99038
Lsat_1_v5_gn_1_11001	2.28447	1.64829	2.57252	2.56326	2.37352	2.56583	2.59491	2.39907	2.51349	2.44179	1.97243	2.82935	2.26656	2.00832	2.48057	1.77232	2.51733	2.0605	2.59982	2.40884	1.87464	1.99606	1.4514	2.2708	1.7519	2.94204	2.4498	2.3648	1.92034	2.40845	2.60539	2.16217	1.87999	2.92248	2.64954	2.3186	2.50552	1.85273	2.12654	1.95872	2.41015	2.20125	2.15218	2.7518	2.6307	2.48979	2.28153	2.1705	2.23853
Lsat_1_v5_gn_1_110041	4.04052	3.92581	2.68472	4.08126	3.80973	3.71177	4.27444	3.94327	3.53875	4.32644	4.99406	3.99088	4.64411	5.94802	3.65851	4.63019	3.22717	3.84801	3.66712	4.47351	3.78909	4.5384	4.88776	5.4109	5.41547	3.62856	4.41458	3.69921	4.94185	4.26841	3.51044	4.52484	4.98737	5.1784	3.57525	4.65548	4.68508	3.53972	3.77401	5.08026	3.80504	4.27881	5.18664	3.4388	4.20994	3.71302	3.64658	4.50758	4.41257
Lsat_1_v5_gn_1_110081	2.33905	2.55237	2.81371	2.27917	1.75328	3.01353	3.35265	3.0403	3.3017	3.32263	3.34653	3.35548	3.14236	2.83958	2.62301	2.6714	2.44686	2.0605	2.2338	2.47183	2.32655	2.58174	2.83633	3.16341	2.00234	3.7198	2.54624	3.0193	2.73827	4.0263	3.02523	3.14458	3.43038	3.29213	3.19054	3.15688	2.98889	2.25012	1.45252	2.60618	3.10551	2.43875	3.19668	3.42996	2.95738	0.992359	1.51275	1.33732	3.37404
Lsat_1_v5_gn_1_110100	5.93607	5.2377	5.24563	4.09407	5.09852	4.54228	5.29715	4.91376	5.23007	4.07574	4.61382	5.43026	5.21972	5.5299	5.51831	4.50256	5.18163	4.42173	5.61702	5.38295	5.47164	5.82633	5.56175	6.22524	4.44575	5.20612	5.63748	5.9724	5.05756	4.92896	5.58916	5.96799	5.90547	5.56556	5.66631	4.84054	5.04852	4.72899	4.53044	5.4745	5.74863	5.54759	5.22568	5.36892	5.32137	4.65567	4.81858	4.69734	5.87047
Lsat_1_v5_gn_1_110140	7.28391	6.12331	5.61128	4.15644	5.26363	4.47864	5.57831	4.89653	5.96142	4.11433	5.22192	6.88904	5.21972	5.07918	7.00734	5.98773	4.98843	5.02061	6.29204	6.54645	6.3191	6.18431	5.05133	6.87262	5.16345	5.53235	6.21587	7.19864	5.26739	4.96734	5.40019	5.88677	5.9312	5.64475	7.52703	6.17888	5.77899	5.88663	4.93909	5.5207	6.37079	6.35308	5.031	6.42044	5.65401	3.58803	4.4526	4.61114	6.89534
Lsat_1_v5_gn_1_11021	7.51209	7.62498	6.23309	6.76197	7.49919	6.98188	6.63089	7.20876	6.44828	6.02951	6.87814	7.11777	8.12444	7.39081	7.34888	7.89053	6.85557	7.34175	7.17537	7.13001	6.9812	7.21379	7.27081	7.1301	7.42001	7.3202	7.41771	7.10028	7.78256	8.02016	7.58327	7.3768	7.62061	7.04722	6.22209	6.79794	6.86811	7.12839	8.01007	7.24943	7.4458	7.08152	7.27042	7.36286	6.14027	7.63986	7.76457	7.74098	7.17945
Lsat_1_v5_gn_1_110320	7.48083	6.87243	5.81917	5.9728	6.76868	5.67303	6.56538	6.90636	6.63723	5.96762	6.99966	7.61875	7.037	7.37666	7.55768	7.34157	6.71272	7.01117	7.28624	7.33316	6.78962	7.0798	7.14023	7.37206	7.38369	7.01893	6.94018	7.59024	6.51878	7.06224	6.52613	7.36627	7.42184	6.93467	6.97635	7.17873	7.22248	6.41797	7.17526	7.19286	7.62783	7.37228	6.88364	6.74311	5.91311	6.5454	6.96571	7.00194	6.833
Lsat_1_v5_gn_1_110661	-0.3079	-0.176031	-0.340031	-2.50901	-0.807594	1.67389	-1.72958	1.06812	2.1243	0.877098	-2.50901	-1.05622	0.140188	-0.4972	-0.241448	-2.50901	1.20923	-2.509	0.275899	-0.682088	-1.6314	-2.50901	-1.6536	0.0846207	-2.50901	-2.25568	-0.132274	-1.74578	-2.50835	-0.04381	-2.50887	-0.582547	-1.71708	-2.50901	-1.92016	-0.474497	-0.243966	1.30594	-2.06254	-2.50901	-2.50901	-2.06711	-1.38092	-2.222	1.29714	-2.50901	-2.06207	-2.50901	-2.50901
Lsat_1_v5_gn_1_110681	-0.86838	-1.09795	0.29021	-0.68086	-1.82241	-0.915268	-0.620309	-0.569078	1.28627	-1.31429	-0.125356	-1.38627	-1.45567	-2.18773	-1.0386	0.393343	-0.501419	-0.0255377	-1.97659	-0.567019	-1.78494	-2.1241	-2.19146	-1.66559	-1.891	-2.26777	-1.30233	-1.32355	-2.14515	-2.37022	-1.61521	-0.7284	-1.92826	-1.44385	-2.20793	-1.61222	-1.12718	-1.8117	-0.360401	-0.211444	-1.84047	-1.68545	-2.06866	-0.634372	0.165996	-1.94601	-2.25669	-1.03606	2.71371
Lsat_1_v5_gn_1_110780	-1.2306	-2.50901	-1.26462	-2.50901	-2.50901	-2.50901	-1.79345	-2.50901	-1.22689	-2.50901	-2.50901	-1.94225	-2.50901	-2.50901	-2.50901	-2.50901	-1.90697	-2.50901	-2.50901	-2.50901	-2.50901	-1.48492	-1.12024	-0.435692	-2.50901	-2.50901	-2.50901	-2.50901	-2.50901	-2.50901	-1.93607	-2.50901	-2.50901	-2.50901	-0.525457	-1.9664	-2.50901	-2.50901	-2.50901	-2.50901	-2.50901	-2.50901	-2.50901	-2.04729	-2.50901	-2.50901	-2.50901	-2.50901	-1.74432
Lsat_1_v5_gn_1_11080	6.48225	6.14381	4.94127	5.19164	5.64768	5.21849	5.65049	5.5806	5.2397	4.37493	5.37193	5.80218	6.25575	5.87633	5.74035	6.58837	5.6236	5.48951	5.44274	5.84816	5.22155	6.17709	5.93802	6.08454	5.67442	5.41165	5.69821	5.78985	6.20415	5.74867	5.53689	5.36559	5.55156	4.94087	5.39761	5.36615	5.40291	5.43054	6.01764	5.48872	5.77626	5.65059	5.31068	5.19715	4.76599	5.799	6.23038	6.32059	5.80463
Lsat_1_v5_gn_1_110800	2.89513	3.10388	3.14321	3.70081	3.01043	3.64708	3.41501	3.25828	3.67284	2.86033	3.3784	2.66601	2.66837	3.16017	2.55355	3.04903	3.19886	3.05776	3.33083	3.41715	3.60378	2.76633	2.74749	3.0036	3.51026	3.20463	3.47623	3.35329	2.82247	3.05074	2.77745	2.97	2.91557	3.42112	2.99306	3.02091	2.9343	2.87467	3.21043	2.98426	3.03611	3.05343	3.35875	2.72314	3.22357	3.26412	3.08862	3.51868	3.15288
Lsat_1_v5_gn_1_110881	2.28447	1.97499	1.87319	2.52594	2.64322	2.41857	2.15777	2.37439	1.93482	2.02206	2.49268	2.66601	2.94419	2.50128	2.42978	2.38593	2.68998	2.78416	2.76909	2.53218	2.23224	2.02853	2.92001	2.66198	2.18705	2.25645	2.6939	3.13943	2.09302	2.63993	2.33849	2.90678	2.96622	2.78541	2.27716	2.6489	2.40204	3.22324	3.13596	2.43214	2.76909	2.66618	2.53792	2.82108	2.11826	2.93971	2.68348	3.09521	2.71395
Lsat_1_v5_gn_1_111020	1.55128	0.119184	2.41877	1.45481	2.99123	1.79876	2.56772	-1.49579	2.30898	0.399013	3.42492	-0.740937	-0.766673	0.140015	2.48057	1.7315	3.68048	-1.01354	0.87653	1.83695	2.15724	3.18168	0.675703	4.26651	-0.468062	-0.787365	1.28797	3.52782	-0.439976	0.941869	-0.727553	2.11819	1.22195	1.85254	0.559083	0.285051	1.44921	-1.11396	1.82854	2.32754	2.64138	2.06603	0.856573	1.9828	0.255851	1.73098	2.56153	1.67136	0.721804
Lsat_1_v5_gn_1_111141	5.51798	5.20246	5.31701	5.00762	4.70963	4.94341	4.71953	4.05618	5.47412	3.95335	3.17569	4.08011	3.60008	3.55066	4.00055	4.76777	5.01303	5.24999	4.63537	4.89339	4.32859	5.26987	4.83124	5.17242	3.63201	3.77189	4.17419	4.83887	3.90829	3.34118	4.07703	4.7287	4.49531	4.47015	3.9889	3.60972	3.18869	4.56414	4.64227	4.57462	5.16215	5.29134	4.21843	3.72566	4.66431	5.26249	5.17407	5.52281	4.99355
Lsat_1_v5_gn_1_111240	5.58726	5.96411	5.42596	5.56717	5.54938	5.60653	5.67704	5.81184	5.76852	6.35369	6.42716	6.19571	6.36257	6.52827	6.37832	5.83473	5.11123	5.8185	5.6148	5.41802	5.41909	5.84468	5.56609	5.43616	6.03503	5.40067	5.53152	5.36447	6.41818	6.50674	6.29546	5.56509	5.44276	5.40587	5.96643	6.15146	6.25606	5.61886	5.76623	5.28033	5.546	5.84733	6.31409	6.20021	6.14027	5.87528	5.67818	5.75408	4.99355
Lsat_1_v5_gn_1_111281	2.12794	1.79744	2.71146	2.48763	1.70696	2.01925	2.59491	1.60323	2.57569	2.76652	1.97243	2.19266	2.26656	1.69572	2.26573	1.64622	2.15431	2.26622	2.00881	1.83695	2.15724	2.39513	2.44254	2.4917	1.93511	2.3044	1.98281	2.54963	1.36848	2.02752	2.09993	0.943079	1.10627	0.949863	2.66438	1.79262	2.13786	2.06507	1.78046	2.17512	2.42574	2.10105	1.96346	2.38172	2.6732	1.37519	1.26737	2.07712	2.2005
Lsat_1_v5_gn_1_111380	3.2955	2.76052	3.04152	2.7689	3.53271	3.13645	2.79576	2.909	2.30898	0.828451	2.33921	3.06619	2.8234	2.68832	2.75264	1.85066	3.26861	2.35903	3.07066	2.38722	2.97685	2.91268	2.83633	3.48118	2.18706	2.9114	2.9267	3.40535	3.07678	2.9393	3.27543	2.72813	3.29162	2.99335	2.80496	2.36427	2.62524	1.85273	2.79242	3.42546	3.34571	3.01723	2.31904	3.49923	2.92257	2.7964	3.11363	2.79638	3.40782
Lsat_1_v5_gn_1_111401	4.03502	4.04995	4.80516	4.61311	4.21749	4.77956	4.82089	4.56696	4.9062	4.68803	4.25897	4.01926	3.61229	3.93362	4.38076	4.41504	4.30273	4.05639	4.4234	4.04684	4.716	4.25257	3.7285	3.95313	4.27088	4.31891	3.88556	4.04929	3.99793	4.24517	4.29413	3.73823	3.58963	3.82247	4.26201	4.38341	4.16686	4.358	4.17823	3.74266	4.15292	4.52427	4.0227	4.30664	4.77089	4.05489	3.77755	3.81705	4.21686
Lsat_1_v5_gn_1_11141	-1.73261	-1.66122	-2.50901	-1.61445	-2.50901	-1.64698	-1.64979	-1.91522	-1.72998	-0.660069	-1.31163	-1.53639	-1.3894	-2.01785	-2.50901	-2.38334	-2.50901	-2.50901	-2.50901	-1.97328	-1.97128	-1.90794	-1.6536	-1.28442	-2.50901	-2.50901	-1.22609	-2.1674	-2.50901	-2.50901	-2.50901	-2.04176	-2.44412	-1.98836	-1.1993	-1.9664	-2.33833	-1.11396	-2.50901	-2.50901	-2.50901	-1.66873	-2.50901	-2.50901	-2.50901	-1.26012	-1.62395	-1.45732	-1.60038
Lsat_1_v5_gn_1_111560	0.160197	-0.425261	-0.606596	0.301086	0.826561	0.0530627	-0.434991	0.420715	0.51952	1.01672	0.116941	-0.231151	-1.04469	-0.910712	-1.1039	-0.844523	-0.470862	0.194038	-2.50901	-2.50901	-2.50901	-2.50901	-2.50901	-1.28442	1.06425	-0.0245516	-0.103044	-0.109921	0.765253	-0.337015	-0.359731	-0.238578	-0.313322	0.48259	-1.71103	-0.606127	-1.08782	-2.50901	-2.50901	0.162565	-0.11028	-0.334871	-0.148213	-0.644964	-0.268296	0.345379	0.857699	0.901881	-0.584533
Lsat_1_v5_gn_1_111580	2.22774	2.27551	1.2991	-2.50901	-2.50901	-2.50901	-1.79345	-2.50901	-2.50901	-1.30664	0.621816	0.763244	2.71439	3.26011	3.7952	1.68949	2.06303	2.9722	1.53231	1.6316	1.60041	2.02853	1.20678	2.36589	-1.9057	-2.50901	2.19602	0.705461	1.32295	2.70952	1.50123	2.34499	2.10763	2.3613	3.75932	3.32797	3.53288	3.94036	3.13596	-2.50901	-2.50901	-2.50901	0.99451	1.8565	2.08717	3.73938	3.91195	4.27508	-2.50901
Lsat_1_v5_gn_1_111600	8.39654	8.40503	7.81272	8.69026	8.91627	8.42458	7.77564	8.45246	7.91992	8.53683	8.79254	8.29913	8.981	8.79484	8.11332	8.68378	8.70337	8.74156	8.03493	8.23511	8.17656	8.55764	8.8355	7.96887	8.92794	8.26894	8.39802	7.90425	8.77783	8.65441	8.16069	8.35843	8.31924	8.18026	7.80582	8.44785	8.52427	8.15528	8.38044	9.11343	8.83613	8.6327	8.95011	8.2694	7.94343	8.08809	8.28917	8.76533	8.39243
Lsat_1_v5_gn_1_111740	1.61164	1.59494	0.798381	0.112577	1.75327	0.688843	1.34742	0.320931	1.55721	1.15895	-0.222222	2.29562	-0.00019263	1.02017	1.9058	0.399808	0.784313	0.540306	1.09614	0.811975	1.05664	0.115877	0.675703	1.62664	0.237545	0.965002	1.88785	2.35159	0.284996	1.15641	1.26459	1.17542	2.22321	1.65685	1.63013	1.32301	1.09828	1.30244	1.45252	0.906239	1.84111	2.06603	0.782321	1.28011	1.64993	0.192843	1.07703	1.22573	1.32701
Lsat_1_v5_gn_1_11180	6.43396	7.39265	7.67263	7.53408	6.81446	7.70945	7.46528	7.17191	6.78277	8.73482	7.00732	6.2351	5.94192	7.45256	6.25428	6.83491	6.26432	7.15886	6.35989	6.24667	7.10611	6.73467	7.20838	4.9904	7.42945	5.73185	6.82955	5.73623	6.22441	5.76238	6.06017	5.62328	4.98737	5.51106	6.58508	7.07268	7.43238	6.91561	6.98021	6.94952	6.29643	7.2003	6.62281	5.51195	6.77737	7.12133	6.15558	7.30793	6.12011
Lsat_1_v5_gn_1_111900	NA	NA	NA	NA	NA	NA	NA	NA	NA	NA	NA	NA	NA	NA	NA	NA	NA	NA	NA	NA	NA	NA	NA	NA	NA	NA	NA	NA	NA	NA	NA	NA	NA	NA	NA	NA	NA	NA	NA	NA	NA	NA	NA	NA	NA	NA	NA	NA	NA
Lsat_1_v5_gn_1_1120	5.8712	5.40893	5.17712	5.22179	5.74574	5.0356	5.58563	4.99568	5.41089	5.48891	5.33494	5.95932	5.43145	6.36518	5.77925	5.74136	5.90413	5.44227	5.58898	5.63094	5.71639	5.4364	5.46929	5.62314	5.66869	5.17597	5.50897	5.68728	5.08984	5.67788	5.26411	5.712	5.60766	5.6409	5.59904	5.40344	5.81275	4.50503	5.8292	5.5161	5.73326	5.77984	5.44253	5.25654	5.50465	5.35211	5.36133	5.59665	5.52228
Lsat_1_v5_gn_1_112021	3.99025	4.25304	3.75759	4.57707	4.58711	4.33202	4.15163	4.37506	4.07933	3.69783	4.31768	4.52886	5.17105	4.43441	4.65399	4.35583	4.19219	4.84722	4.65279	3.94692	4.0463	4.56631	4.00887	4.04631	4.18142	4.44192	4.61318	4.24767	5.51523	4.9626	5.02085	3.86339	4.18904	4.09159	4.2374	4.70956	4.61739	4.25358	4.5734	4.6775	4.04096	3.97343	4.65801	4.78355	4.04172	5.84525	5.79295	5.0068	4.28206
Lsat_1_v5_gn_1_112160	0.900181	1.29383	0.894849	1.19438	-0.118249	0.405696	1.58293	2.07078	1.83663	1.84978	2.33921	1.14046	0.783275	1.11813	1.31749	0.990204	0.784312	-1.01354	0.387014	1.348	1.87464	0.703462	0.227576	0.620926	0.787636	-0.432667	1.42956	1.03779	1.41261	0.137082	0.628614	0.0692228	0.426559	0.224293	0.426069	0.831835	0.884553	-0.418178	0.542277	0.241451	0.887826	0.781253	1.66597	0.585839	1.92076	0.192844	0.368994	1.22573	1.17838
Lsat_1_v5_gn_1_112181	5.03556	4.40026	4.71554	5.06728	5.37521	4.47864	4.76213	5.52563	5.29159	4.20653	5.06432	5.13293	5.84699	4.92868	5.33036	4.49038	5.3743	5.08317	5.38398	5.15244	4.45924	5.20031	5.01373	4.8588	4.74464	5.48632	5.7732	5.72476	5.56252	5.2502	5.56587	5.02509	5.22084	5.12574	4.88277	5.18078	4.94647	4.59865	5.30043	5.65284	5.42129	4.96058	5.30407	5.34324	4.63236	6.05919	6.21023	6.18359	5.17122
Lsat_1_v5_gn_1_11220	7.00816	7.62581	7.72523	8.05983	7.22825	8.07098	7.84594	7.44061	7.19806	8.78278	6.9234	6.62931	6.99567	8.04835	6.94089	7.53561	6.91877	7.95829	7.00019	7.22837	7.28778	7.43505	7.84143	5.96379	8.09893	5.92636	7.06886	6.17903	6.79162	6.54689	6.72379	6.7461	6.23131	6.40157	6.72791	7.03435	7.92125	7.39701	7.30413	7.29925	6.7996	7.88226	6.8259	5.86511	7.28441	7.70652	7.21287	7.89891	6.30175
Lsat_1_v5_gn_1_112341	0.715991	-0.411916	0.7446	0.413089	0.480875	-0.135225	1.73592	1.05083	1.31071	1.01203	1.32002	1.70709	-0.309311	-0.494112	-0.0555328	0.168215	0.458361	0.556435	0.148789	0.389291	0.365375	0.846553	0.968374	0.820447	-0.0827488	-0.213684	1.82676	1.96201	-0.353821	-0.0710401	-0.321577	0.504575	0.304188	0.920328	1.24991	0.463641	-0.777652	-2.50901	-0.273798	0.468614	0.230495	-1.84405	-0.884943	-0.693557	0.61212	1.92673	1.56227	0.9541	-0.132167
Lsat_1_v5_gn_1_112361	4.07859	4.40788	4.10109	4.30058	4.07746	4.30074	4.29192	4.38432	4.23077	3.71809	4.01505	3.65156	4.79938	4.77313	4.22485	4.84186	4.77192	4.66783	4.51662	4.48134	4.79353	4.66255	4.31948	4.02481	4.75769	3.93045	4.07317	4.0095	4.59594	4.32672	4.49409	4.23194	4.15473	4.32192	4.07999	4.44789	4.52315	4.20658	4.68517	4.57414	4.34412	4.68244	4.31674	4.31474	4.31583	4.50557	4.58117	4.6493	4.26019
Lsat_1_v5_gn_1_11240	-2.50901	-2.50901	-2.50901	-2.50901	-2.50901	-2.50901	-2.50901	-2.50901	-2.50901	-2.50901	-2.50901	-2.50901	-2.50901	-2.50901	-2.50901	-2.50901	-2.50901	-2.50901	-2.50901	-2.50901	-2.50901	-2.50901	-2.50901	-2.50901	-2.50901	-2.50901	-2.50901	-2.50901	-2.50901	-2.50901	-2.50901	-2.50901	-2.50901	-2.50901	-0.0675301	0.285051	0.212049	-2.50901	-2.50901	-2.50901	-2.50901	-2.50901	-2.50901	-2.50901	-2.50901	-2.50901	-2.50901	-2.50901	-2.50901
Lsat_1_v5_gn_1_112400	-2.50901	-2.50901	-1.75661	-2.50901	-1.36322	-1.11111	-1.3173	-1.17123	-1.72998	0.629651	-1.31163	-0.0946645	-0.157073	-1.11818	-1.43936	0.682795	0.441873	-2.50901	-1.99342	-2.50901	-2.50901	-1.90794	-1.6536	-2.50901	-1.9057	-1.56847	-1.22609	-2.50901	-1.96642	-2.50901	-0.948204	-2.50901	-2.50901	-2.50901	-2.05554	-1.26425	-2.50901	-2.50901	-0.640825	-2.50901	-2.50901	-2.50901	-1.15783	-2.04729	-1.89832	-1.75344	-2.50901	-2.50901	-2.50901
Lsat_1_v5_gn_1_112501	6.35781	6.06565	5.98175	5.98317	6.22584	5.94938	5.90054	6.04862	6.20717	5.65065	5.9133	6.19404	6.67918	6.47842	6.42607	6.02832	6.63166	6.08283	6.38746	6.20402	6.13914	6.34441	6.60614	6.45425	6.16725	6.53966	6.47671	6.42345	6.18836	6.31728	6.47009	6.33275	6.3297	6.44773	6.45455	6.36026	6.25421	5.95482	6.31631	6.5647	6.4933	6.43082	6.42043	6.4568	6.29797	6.31064	6.07669	6.25816	6.35466
Lsat_1_v5_gn_1_112541	5.09491	4.96027	4.53273	5.16154	5.57862	5.26773	5.48691	5.72423	4.91825	4.9977	5.92953	5.83887	5.66563	6.03053	5.85546	5.84433	4.99668	5.93237	5.79424	5.77095	5.33934	5.34913	5.17571	5.23133	5.99226	5.3587	5.69822	5.52454	5.5228	6.0861	5.47711	5.30803	5.54627	5.34213	4.70398	5.71576	5.27776	5.07375	5.85886	5.67076	5.4822	5.41127	5.55882	5.67425	4.84247	5.53875	5.8536	5.97293	4.9598
Lsat_1_v5_gn_1_112581	3.80231	3.45775	3.77036	3.61456	3.55902	3.81843	3.54618	3.68687	3.42509	4.17036	3.78733	3.65562	3.48533	3.85055	3.54379	3.70507	3.55209	3.54636	3.74227	3.83159	3.81373	3.78608	3.97014	3.71589	3.94558	4.15203	3.42642	3.35329	3.30467	3.71278	3.51044	4.02692	4.16033	4.31831	3.94094	4.04081	4.25859	3.8285	3.9364	3.5469	3.81692	3.66959	3.87868	3.62077	3.74571	3.41893	3.28856	3.59926	3.87438
Lsat_1_v5_gn_1_112601	6.05904	6.25813	5.27729	6.15188	5.9606	5.83788	5.91679	6.13195	5.62514	5.84102	6.20969	5.68143	6.02644	6.50583	5.78901	6.74676	6.04731	6.55694	5.59916	6.28517	6.1553	6.23389	6.14637	5.60856	6.87056	5.40892	5.7396	5.4475	5.86214	6.13329	5.58659	5.94614	5.74792	5.724	5.26759	5.9321	6.2963	5.66029	6.07108	5.70074	5.67553	6.16734	5.79429	5.57948	5.34785	6.496	6.11745	6.15721	6.01719
Lsat_1_v5_gn_1_11261	4.31065	4.69152	5.10517	5.308	4.36901	4.96657	4.72798	4.63707	4.17475	5.54799	3.53017	3.37976	3.60044	4.6753	3.31553	3.6453	3.15813	4.46077	4.04422	4.37455	4.25463	4.02802	4.81289	2.74399	5.47696	3.09156	4.3313	3.49781	3.48816	3.69464	4.08754	4.272	3.31276	3.43982	4.06929	3.90806	4.91095	4.27393	3.87492	4.53255	3.76406	4.68829	4.2333	3.06106	4.70066	4.08628	4.30898	5.00145	2.16595
Lsat_1_v5_gn_1_112621	-2.0692	-1.31012	-2.50901	-2.50901	-1.01382	-2.50901	-2.50901	-1.49579	-1.72998	-2.50901	-1.78951	-1.53639	-2.50901	-1.65211	-2.50901	-1.44896	-1.48347	-1.01354	-1.99342	-0.622249	-0.804834	-0.148733	-1.12024	-0.631745	-0.143445	-1.96341	-2.50901	-1.28507	-1.57305	-0.77018	-2.50901	-2.04176	-1.91295	-2.50901	-2.05554	-2.50901	-2.50901	-1.11396	-1.29155	-2.06744	-1.78005	-1.84405	-1.15783	-1.69806	-1.89832	-1.75344	-2.50901	-1.45891	-2.50901
Lsat_1_v5_gn_1_112720	1.28086	0.119184	0.331223	0.876351	1.75327	0.925432	-0.959909	-0.90645	-1.22689	-0.660069	-0.666451	-0.960677	1.40504	1.20986	1.52528	-0.246722	0.62323	0.372346	1.04429	1.15678	0.817772	1.11981	1.11507	1.30877	-0.296642	1.98939	0.0799276	-0.987868	1.82558	1.50844	1.54423	0.891758	1.80776	1.38892	1.53643	2.00932	0.884553	1.85273	1.45252	1.70403	1.50188	1.22392	0.621264	1.90836	0.806951	-0.600894	-0.242736	-0.434498	1.0979
Lsat_1_v5_gn_1_112740	-0.318626	-1.31012	0.186263	1.80561	2.59316	2.45682	-2.50901	-2.50901	-2.50901	-1.30664	-1.31163	-2.50901	0.599304	-0.0597686	-0.603158	-0.419846	0.929203	0.540307	0.112743	-0.809295	-0.804834	0.620692	0.912048	-0.631745	0.237545	0.965002	-2.50901	-2.50901	1.61506	0.265852	0.981364	-0.128518	-0.677978	-1.60659	-1.20022	-0.290912	0.212049	-2.50901	-0.0136275	1.81136	0.532213	-0.535349	0.99451	0.141879	-1.4706	-2.50901	-1.99965	-0.857627	0.211703
Lsat_1_v5_gn_1_11280	2.30075	2.67293	3.46358	3.64376	2.23869	3.51799	2.92195	2.90564	2.3738	3.62204	2.19792	1.3437	2.1022	2.24039	1.96693	2.08109	1.38664	1.9646	2.0011	2.762	2.62735	1.93772	2.63746	0.940494	3.41017	0.521865	2.05022	1.19568	1.89854	1.93742	1.83347	2.47409	1.7469	1.35356	2.1973	2.19863	3.10272	2.82037	2.45182	2.63403	1.7885	3.17449	2.4892	1.73822	2.77451	1.83128	2.16412	3.37261	0.194089
Lsat_1_v5_gn_1_112881	-1.45988	-0.951505	-0.898411	-0.359692	0.430156	-0.414649	-2.50901	-2.50901	-2.50901	-1.30664	-0.666451	-1.94225	-2.50901	-2.01785	-2.50901	0.0474245	-1.48347	-2.50901	0.752765	0.0630087	0.363542	-1.48492	-1.12024	-1.45972	-1.9057	-1.56847	-2.50901	-2.50901	-1.96642	-1.3921	-2.50901	-0.966832	-1.16717	-1.98836	-0.999739	-2.50901	-1.08782	0.0492365	-1.29155	-1.22667	-2.09897	-1.84405	-0.891585	-0.502729	-2.50901	-2.50901	-2.50901	-2.50901	0.489182
Lsat_1_v5_gn_1_112921	7.88485	8.91331	8.81832	9.26691	9.10335	9.48937	8.17132	8.16024	8.27658	8.46024	8.33493	7.64763	8.70892	7.85323	8.77231	9.12903	9.24682	9.39934	8.16693	8.13853	8.55633	9.14192	8.44086	8.22133	8.39666	8.41329	8.72432	7.73616	8.71918	9.1472	8.20365	8.71879	8.50629	8.66196	7.72096	8.07818	8.60913	8.81111	9.04029	8.22331	8.12345	8.7201	8.29927	8.87602	7.71714	9.62881	9.35368	8.88409	8.84218
Lsat_1_v5_gn_1_112940	4.34165	4.66259	5.10651	5.06077	5.04832	5.37149	4.5768	4.35628	4.8253	5.28671	4.63376	4.41342	4.76929	4.48118	4.61474	4.8271	5.19602	4.8945	4.6133	4.39984	4.716	4.9265	4.63884	4.47589	4.51069	4.57983	4.67847	4.55762	4.91525	5.0985	4.88108	4.59871	4.57907	4.70364	4.85717	4.75741	4.85146	4.33771	4.6951	4.48425	4.56204	4.79939	4.81057	4.98111	5.21031	5.06819	4.72023	4.63318	4.67084
Lsat_1_v5_gn_1_11300	4.01839	4.20042	3.21971	2.59963	3.57201	2.7921	3.23659	4.4771	3.80854	2.71723	3.95521	3.74018	4.23442	4.31555	3.72321	4.27291	1.12244	3.3568	2.30162	2.99934	2.79087	3.66738	3.7891	4.10262	3.66351	3.79725	3.49246	3.88942	3.79614	3.55791	5.0695	4.97666	4.84124	4.37249	2.77792	2.61152	3.37786	3.46687	3.24627	3.04049	2.95247	2.68937	4.10877	4.59073	5.02583	3.15084	3.61189	3.78788	2.76696
Lsat_1_v5_gn_1_113000	0.310507	1.15327	1.43365	0.617203	0.181857	1.03061	0.502355	-0.165991	1.12972	1.00314	0.724568	0.833367	0.599305	0.395792	1.26051	1.40795	1.66807	0.182222	0.68666	0.602764	0.817772	1.48993	1.29301	0.971302	0.932562	0.630723	1.42956	1.33482	0.956278	1.34313	0.780209	0.891759	1.52199	1.43038	0.279533	0.285051	0.539164	0.684739	0.653231	1.17095	0.932164	0.692212	0.99451	1.77505	1.98965	-0.357969	0.0953114	0.827376	1.69849
Lsat_1_v5_gn_1_113040	2.76828	2.55237	3.34452	3.03106	3.46474	3.69587	3.30405	3.2033	2.66423	2.76652	2.65759	2.96048	3.28642	2.96335	3.05032	2.35939	3.15533	1.94548	3.07066	2.32034	2.30355	3.42061	3.36033	3.37415	1.39963	3.56108	3.24674	3.02762	2.85483	2.95848	2.86486	2.34499	3.22384	3.23478	2.88317	2.72088	2.55461	1.9628	2.27273	3.05148	2.62796	2.84205	2.8958	3.56532	2.29195	2.01615	2.16672	1.67136	3.60997
Lsat_1_v5_gn_1_113121	-1.34182	-1.31012	-2.50901	-1.48072	-2.50901	-2.50901	-1.3173	-1.17123	-0.854605	-2.50901	-1.31163	-1.5364	-0.766674	-1.65211	-1.87724	-1.44896	-1.90697	-1.01354	-1.99342	-1.58351	-2.50901	-1.48492	-0.73172	-0.435692	-0.296642	-1.00388	-2.50901	-0.649558	-0.794041	-0.537401	-1.52709	-1.09295	-1.16717	-1.98836	-1.71103	-1.57302	-1.42582	0.4017	-1.29155	-1.45642	-0.937414	-0.41603	-1.48459	-2.04729	-1.4706	-1.75344	-1.32615	-0.630606	-0.340692
Lsat_1_v5_gn_1_113160	4.3192	4.83356	5.35141	5.53466	4.92728	5.80119	4.76213	4.67194	4.90013	5.469	4.65343	4.14359	4.5896	4.26298	4.70827	4.74744	4.74587	5.07635	4.55891	4.4424	4.9854	4.64171	4.72667	3.98771	4.75929	5.03902	4.76786	4.48388	4.79535	4.8694	4.56339	4.66899	4.84124	5.02108	4.39698	4.40542	4.62889	4.68148	4.65566	4.65607	4.49711	4.75061	4.70399	5.01698	4.98424	5.16375	4.87819	4.44043	4.48555
Lsat_1_v5_gn_1_113220	0.900183	-0.951505	0.331223	0.112577	0.539926	-0.161922	0.612898	-1.91522	1.35924	-0.660069	1.41941	0.144777	-1.3894	0.0435785	0.415759	0.766002	0.441874	0.951407	-0.670063	1.70335	1.48245	-1.15822	-1.12024	1.10333	0.237544	-1.56847	-1.72941	-0.632567	-1.26428	-0.337013	0.917378	0.158779	-1.91295	-0.657976	-1.71103	-2.50901	-2.50901	0.4017	-1.7755	0.519852	0.532213	0.781253	0.116418	-0.144719	1.51624	-2.50901	-2.50901	-2.50901	-0.132167
Lsat_1_v5_gn_1_113301	0.692282	-0.0405045	0.583628	0.112577	0.910711	0.405696	0.252071	-1.17123	0.0787977	-0.660069	-0.222222	-1.22001	-0.000192184	-0.0597686	0.415759	0.174692	1.39618	0.826951	-0.359539	-0.173566	-0.1684	-1.15822	-0.173765	0.432932	-0.887592	-0.148191	-0.312638	0.3279	-1.01009	0.689759	-0.536215	-0.238578	0.326711	0.224294	1.66006	-0.155857	-0.584232	0.0492365	-0.40018	-0.854347	0.695452	0.386447	0.116418	0.380869	-1.14111	-1.26011	-1.07943	-0.434498	0.721804
Lsat_1_v5_gn_1_113340	4.65302	5.12929	5.26381	5.36542	4.95727	5.38642	5.0196	5.06791	4.96548	5.61071	5.0886	4.54984	4.93879	5.03283	4.87889	4.79279	4.91202	4.94028	4.83167	4.78595	5.1874	5.03036	4.83843	4.67737	4.99211	4.98465	4.83939	4.66561	5.17752	5.04118	4.91424	4.62252	4.73326	4.88605	4.72154	4.8161	4.90449	5.07375	5.06484	4.83206	4.69985	4.65371	4.98623	5.01698	5.17747	5.28055	5.11337	4.81769	4.88383
Lsat_1_v5_gn_1_113361	1.98294	2.15937	1.60503	1.82891	2.59966	2.40466	1.08177	1.98348	0.534023	1.65411	1.49806	2.0942	2.72164	1.65245	1.84315	1.89461	2.19249	2.26622	1.94136	1.47416	1.79994	2.29978	2.52462	2.0688	1.62437	2.45633	2.66144	2.09165	3.3402	2.64876	2.59815	1.64242	2.48329	1.62148	1.54669	2.41479	2.34336	2.32916	3.14497	2.36878	1.97315	1.53492	1.60774	2.27017	0.645566	3.33351	2.96059	2.68031	2.16143
Lsat_1_v5_gn_1_11340	2.53881	2.2412	2.78882	2.32335	2.71519	2.93442	2.56772	3.00858	3.31998	2.55835	1.8864	2.97606	1.66146	1.81737	2.64544	1.92496	2.42259	1.82049	2.99073	2.98502	2.32655	2.15156	2.15081	2.57367	1.90028	2.74761	2.77574	3.34665	1.75876	1.7912	1.84867	3.14458	3.52352	3.67504	3.00477	2.82253	2.2314	2.56135	2.12655	2.49788	2.78126	2.61865	2.60408	2.91279	2.71449	0.805376	1.58607	1.90667	2.5421
Lsat_1_v5_gn_1_113541	-0.318626	-0.0405046	0.798381	2.03542	1.6591	2.69943	-0.959909	1.37349	0.0787977	-1.30664	0.724568	-0.960678	1.61369	0.0435786	-0.603158	-0.0921653	1.23824	1.88434	0.210076	0.444274	1.74403	0.781741	1.4514	-1.45972	0.787636	1.73324	0.857866	-0.531233	3.64709	1.87435	2.28878	0.538334	0.103538	0.482591	-1.20022	-1.9664	0.959368	1.30244	1.32425	1.35959	-0.408967	-0.33487	0.53345	-0.802772	0.728514	5.62965	4.04142	2.1705	-0.340692
Lsat_1_v5_gn_1_11360	0.310506	0.262946	-0.156373	-0.104318	0.430156	-1.64698	0.502356	0.320931	-0.558947	0.82845	0.11694	-0.38191	1.09297	0.140015	0.415759	1.50803	0.706019	0.690737	-0.359539	0.875474	1.05664	0.926603	-0.425936	0.273884	0.538651	0.630723	0.388203	0.0941592	0.186751	0.59488	0.160699	0.398256	0.519941	0.315628	0.200277	0.622281	0.884553	-0.418176	-0.0136274	0.162565	0.532213	-1.39061	-0.00983825	0.0525262	-1.14111	-0.150112	0.915736	0.483645	-0.340693
Lsat_1_v5_gn_1_113741	1.95233	1.79744	2.57252	2.80049	2.24974	3.15982	2.56772	2.72605	2.94907	3.28929	2.91826	3.20491	2.57168	1.49154	1.70688	1.35518	2.03127	2.11475	2.86187	2.89596	2.65206	1.34276	1.84308	2.16899	2.21567	3.20463	2.27319	2.07454	2.51353	2.16597	2.64543	2.97	2.98272	3.12544	2.11376	1.49709	1.81423	2.75738	3.03712	1.88692	2.53039	1.91681	2.26554	2.14288	2.37153	3.72626	3.85376	3.03026	2.65891
Lsat_1_v5_gn_1_11380	3.89401	3.64081	3.7929	3.78687	3.9717	3.83093	3.92812	4.19588	3.94329	4.04261	3.73905	4.05357	4.10041	4.00481	3.90726	4.24644	4.48026	4.09405	4.11717	4.16415	4.03831	3.9422	4.52639	4.1274	3.99013	4.28029	4.04098	3.78005	3.73198	3.72326	3.41611	4.10042	4.22201	4.13864	3.89995	4.03203	4.2859	4.069	4.08768	3.86846	4.00524	4.01227	4.05201	3.91436	3.54165	4.11483	4.0703	4.17232	4.11589
Lsat_1_v5_gn_1_113921	4.63859	4.5052	4.30591	4.40277	4.67996	4.63693	4.59711	4.64124	4.18287	4.58187	4.30114	4.17768	4.37715	5.25097	3.70197	4.5385	4.16318	4.44309	4.11954	4.85452	4.24654	4.52139	4.66333	4.06755	5.32645	3.91004	4.21388	4.21523	4.7095	4.45556	4.75861	4.61463	4.22416	4.11084	4.2473	4.01241	4.65163	4.27508	3.79836	4.4883	4.0308	4.65371	4.46384	4.36347	4.97152	5.12428	4.58816	4.99834	3.88641
Lsat_1_v5_gn_1_113980	-0.0149654	0.39367	-0.606596	0.112577	-0.426507	-0.414649	-1.79345	-2.50901	-0.558948	0.399013	-0.222222	1.02534	-0.333118	-0.42339	-0.405761	-0.616614	-0.6653	-1.57561	-0.670063	-0.308195	-0.0451645	-0.667366	0.227576	-0.597734	-0.296642	-0.787365	0.0799276	-0.247433	0.685737	0.137082	0.4592	-0.0262622	0.690321	0.126784	-0.255643	-0.606127	-0.814162	-2.50901	-0.929807	0.316248	0.339241	-0.535349	-0.533468	0.924846	0.363584	-2.50901	-1.62395	-1.89045	-0.340692
Lsat_1_v5_gn_1_11401	1.91399	2.23908	1.08791	1.25984	1.162	0.829086	1.32245	1.16442	0.962278	1.38724	1.69721	1.85271	0.61951	1.38348	0.455216	2.35101	2.08153	1.47109	1.99189	1.67782	1.91012	1.98405	1.73266	1.4559	1.48215	0.99622	1.10138	1.94073	0.987729	1.34716	1.12544	2.73279	2.57416	2.47656	1.61891	1.62435	1.24174	0.684738	1.21715	1.38108	1.64118	1.91024	1.01588	1.20335	0.375086	1.17094	0.945204	1.11441	2.08981
Lsat_1_v5_gn_1_114380	2.70041	1.62824	2.88591	0.112577	0.539926	-0.161922	0.985899	-1.17123	1.04431	1.42767	0.995079	1.00884	-0.53367	-1.11818	-1.87724	1.64622	0.784313	0.182222	0.301256	0.811976	1.21296	-0.473028	-0.425935	0.157192	0.999908	-0.787365	2.07191	2.19773	-0.794041	0.493319	0.850423	0.158779	0.426559	-0.843168	0.116413	-1.26425	0.438148	1.1244	-1.7755	1.64722	1.84111	1.65933	0.33995	0.30552	1.46878	0.0315326	-1.07943	0.0315199	0.211703
Lsat_1_v5_gn_1_11441	4.23536	4.36085	3.56579	4.23947	4.46718	4.34227	4.22308	4.5171	3.9444	4.32644	4.41307	4.37866	4.52651	4.50854	4.11748	4.732	3.984	4.34438	4.55891	4.05372	4.30562	4.70837	4.18834	4.23446	4.48741	4.4094	4.29013	4.16704	4.66458	4.56599	4.33143	4.47776	4.60594	4.31831	4.00648	4.53587	4.34484	4.81955	4.61512	4.53602	4.44068	4.60576	4.27368	4.16461	3.79465	4.58474	4.83748	4.63864	3.6945
Lsat_1_v5_gn_1_114420	2.55629	2.25482	1.23674	1.61059	2.57837	1.52844	1.93137	1.81213	2.07061	1.18373	0.820486	2.25985	2.68696	2.66168	2.50411	2.7261	2.79701	2.8042	2.76791	2.36378	1.94964	2.3366	2.02756	2.30469	2.73953	2.62078	2.5371	2.74745	2.62081	2.43405	2.51114	2.14193	2.39856	2.51706	2.51529	2.71472	2.44112	1.72123	2.36608	2.56574	2.69805	2.3624	2.34573	2.61788	2.00219	1.23647	1.89495	2.06363	2.26008
Lsat_1_v5_gn_1_114540	-1.45988	-0.220094	-0.156372	-2.50901	-2.50901	-2.50901	-2.50901	-2.50901	-2.50901	-2.50901	-2.50901	-2.50901	-2.50901	-2.50901	-2.50901	0.291637	-1.90697	-1.57561	-1.61436	-1.27695	-1.27325	-1.90794	-1.6536	-2.50901	-1.9057	-1.00388	-1.22609	-1.89139	-2.50901	-2.50901	-1.2088	-1.40642	-1.91295	-1.305	2.27716	1.65241	1.77334	-2.50901	-2.50901	-2.06744	-1.51902	-1.04613	-2.50901	-2.50901	-0.451767	-2.50901	-1.99965	-2.50901	-0.584533
Lsat_1_v5_gn_1_114580	-2.0692	-2.50901	-1.75661	-2.50901	-2.50901	-0.721253	-2.50901	-2.50901	-2.50901	-2.50901	-2.50901	-2.50901	-1.84321	-2.50901	-2.50901	-1.88374	-2.50901	-2.50901	-1.99342	-2.50901	-2.50901	-2.50901	-2.50901	-2.50901	-1.9057	-2.50901	-2.50901	-2.50901	-1.57305	-2.50901	-1.93607	-1.40642	-2.50901	-2.50901	-1.43314	-1.9664	-0.584232	-2.50901	-2.50901	-2.50901	-2.50901	-2.50901	-1.90772	-2.04729	-2.50901	-1.75344	-2.50901	-2.50901	-1.74432
Lsat_1_v5_gn_1_114601	1.58178	1.59494	2.6014	2.44828	2.0784	2.66717	1.58293	1.87359	1.93482	1.65411	1.3568	1.60874	1.87911	1.45452	1.31749	1.50803	2.0941	1.94548	1.83661	1.47642	2.13134	1.48993	1.66049	1.03882	1.58649	1.23621	1.28797	1.77155	2.24721	2.70952	2.45575	1.17542	1.91479	1.50988	2.09197	1.53751	1.28439	2.06507	1.62579	1.32378	1.531	2.03015	1.99668	2.30641	2.37153	0.901895	1.35389	1.75413	2.12127
Lsat_1_v5_gn_1_11461	0.993878	0.822896	0.79838	1.45481	0.990222	1.12863	0.108506	1.3228	0.64086	1.65411	1.3568	1.29755	0.599304	1.56286	1.07465	0.766003	-0.00801156	0.182221	0.686659	1.83695	0.881299	0.85599	0.0408164	1.03882	1.62966	-0.0245526	0.642063	0.43195	0.622225	0.59488	0.628614	2.32578	1.94877	2.5797	0.35466	1.01478	1.16302	1.4609	0.542276	1.2107	1.55955	1.0909	1.99668	0.0525262	1.14561	-1.26011	0.192423	0.901881	0.357103
Lsat_1_v5_gn_1_114741	6.4578	7.35202	7.18446	6.70885	6.35723	7.10165	1.8318	2.07078	2.34514	6.84169	6.07761	5.70967	6.51173	6.26111	6.83509	5.20802	5.0844	5.83071	1.09614	1.73793	2.02284	4.35853	5.1119	4.62889	6.6327	6.54091	7.12849	5.4366	6.93754	6.81895	6.31266	5.63308	5.6609	5.50379	2.23801	1.9204	2.57854	3.17831	2.43682	6.6476	6.24023	6.76416	6.41583	6.07535	5.73398	0.0315326	0.283408	1.90667	7.1029
Lsat_1_v5_gn_1_114780	-0.109258	-0.0405045	1.43365	1.28651	0.990222	1.46521	-0.0509402	-0.682809	0.0787977	0.629651	-0.427306	-1.22001	1.51313	0.140015	1.00697	-0.419846	1.29283	2.00414	-0.506463	-0.809295	-0.303154	0.339394	0.0408164	-1.6593	0.445095	0.471813	1.04555	-0.109921	1.75876	0.493319	1.81395	-0.487622	0.426559	0.559344	0.116413	0.545073	-0.0561892	-0.418176	0.146676	0.698243	0.643065	0.781253	0.927189	0.226018	1.14561	1.78259	1.17534	0.383194	1.58497
Lsat_1_v5_gn_1_11480	-1.03282	-1.78846	-2.50901	-0.359692	-0.497631	-0.414649	-1.79345	-1.49579	-0.854605	-0.660069	-2.50901	-1.22	-2.50901	-2.50901	-1.87724	-2.50901	-2.50901	-2.50901	-0.226205	-1.97328	-0.804834	-1.15822	-0.731719	-0.631745	-1.48158	-1.25873	-0.85368	-0.632567	-0.794041	-0.537401	-1.52709	-1.68939	-1.91295	-2.50901	-1.20022	-1.26425	-1.86806	0.0492365	-1.7755	-0.558668	-0.937414	-1.04613	-1.15783	0.0525262	-0.873053	-2.50901	-2.50901	-2.50901	-1.24718
Lsat_1_v5_gn_1_114801	2.61451	2.40515	3.06244	3.2298	2.81511	3.74306	3.56005	3.37484	3.56964	3.50797	3.3784	3.21807	2.95643	2.48301	2.77316	2.09551	2.86232	2.40329	3.62362	3.30631	3.34679	3.15252	2.74749	3.22992	2.75334	2.78189	2.80202	3.01929	3.12601	2.75411	3.23663	3.19837	3.35634	3.69219	3.52734	3.68363	3.55717	3.73851	3.53413	2.87716	2.91982	3.0149	2.99776	3.30011	2.97447	3.51899	3.81616	3.85506	2.89156
Lsat_1_v5_gn_1_114861	6.47618	6.29623	6.46485	6.38596	6.53843	6.4346	6.48409	6.38144	6.80566	5.92483	6.67502	6.92059	7.09794	7.39571	7.17957	6.12211	5.80826	6.06572	6.51794	6.40568	6.43345	6.44105	6.44599	6.76271	6.51821	6.93764	6.81025	7.08852	7.47769	7.03313	7.46935	6.52816	6.66736	6.90557	5.80168	5.83408	5.72372	6.80544	6.23391	7.1385	6.88385	6.37649	7.07268	7.41056	7.05957	5.88121	6.74036	6.52889	6.37828
Lsat_1_v5_gn_1_11500	3.23921	3.85949	4.05765	2.13792	2.78374	2.76186	2.36151	1.87359	1.49419	3.84278	2.37124	1.60874	1.09297	2.17692	2.20662	3.17616	1.70879	2.26622	0.815974	1.66792	4.22221	3.09236	2.97322	1.75265	2.40147	0.773854	1.98281	0.970273	0.0813218	1.34313	1.31512	3.61706	3.01516	3.34728	2.87042	1.8895	2.48034	3.46687	2.04749	1.42865	1.17289	2.56949	1.17946	1.53227	2.47125	1.44092	1.17534	1.7938	2.03745
Lsat_1_v5_gn_1_115021	3.38469	2.46585	1.96494	2.13792	2.84918	1.85712	2.67354	3.25829	2.27189	2.10105	2.70862	3.76731	3.22416	3.403	3.55568	3.03233	3.41115	3.28765	3.50396	3.4592	2.61517	2.78546	3.07408	3.4751	3.46331	3.4267	3.32131	3.67291	2.55351	3.17073	2.74095	3.40466	3.6935	3.36877	3.55946	3.71921	3.49566	3.1783	3.54856	2.86475	3.32922	2.99879	2.9133	3.02274	2.34549	3.28216	3.32113	2.97956	3.32185
Lsat_1_v5_gn_1_115140	5.87735	6.09956	6.11289	6.29184	6.02101	6.15529	6.03815	6.17188	5.77847	6.13181	6.04075	5.6647	6.47377	5.95134	5.9531	6.38815	6.43179	6.51217	5.8983	5.57688	5.82661	6.28349	6.31558	5.50493	6.07071	5.93781	6.20852	5.48124	6.19154	5.91009	5.67147	6.0077	5.99358	6.00865	5.7814	6.03805	6.36843	5.95482	6.3517	6.1345	5.58818	6.14655	5.88134	5.99219	5.4943	6.70439	6.64922	6.88168	6.05232
Lsat_1_v5_gn_1_115160	-1.2306	-2.50901	-1.75661	-2.50901	-2.50901	-2.50901	-1.3173	-2.50901	-1.72998	-2.50901	-2.50901	-2.50901	-1.84321	-2.01785	-1.87724	-2.50901	-0.890088	-1.01354	-1.99342	-1.97328	-1.27325	-2.50901	-0.731719	-1.45972	-1.9057	-2.50901	-2.50901	-1.4603	-2.50901	-2.50901	-1.2088	-2.04176	-2.50901	-2.50901	-0.999739	-1.01005	-1.42582	-0.418176	-2.50901	-1.45642	-1.1065	-1.39061	-2.50901	-1.69806	-0.451766	-2.50901	-2.50901	-2.50901	-1.74432
Lsat_1_v5_gn_1_115181	0.993878	0.72696	1.72361	0.876351	-0.118248	1.22042	-0.434991	0.213728	0.64086	1.42767	0.116941	-0.0946645	-1.3894	0.471878	0.0627008	0.500432	-0.470862	0.540307	0.210076	0.168178	0.173613	0.703462	0.675703	0.030224	-0.887592	-0.599143	-0.312638	0.272918	-0.155909	0.265852	0.366397	0.666007	-0.313322	0.482591	-0.396647	0.0813751	-0.0561892	0.4017	-0.0136275	-0.430829	-0.408967	-0.535349	0.33995	0.141879	1.20476	-0.600894	-0.522071	0.383194	0.610176
Lsat_1_v5_gn_1_115380	-2.50901	-2.50901	-2.50901	-1.61445	-0.732764	-1.15865	-0.959909	-0.90645	-1.72998	-2.50901	-2.50901	-1.53639	-1.84321	-2.50901	-2.50901	-1.88374	-1.48347	-1.57561	-1.61436	-1.97328	-2.50901	-2.50901	-2.50901	-0.987132	-1.9057	-1.96341	-2.50901	-2.50901	-2.50901	-1.84506	-2.50901	-2.50901	-1.49239	-1.60659	-1.43314	-0.606127	-2.50901	-2.50901	-0.929807	-1.45642	-2.50901	-1.84405	-1.48459	-1.24959	-1.14111	-1.26011	-0.868802	-2.50901	-1.74432
Lsat_1_v5_gn_1_115460	3.72927	3.23173	2.68472	3.13385	3.71929	2.90706	3.11036	3.61496	3.40809	2.66619	3.82251	3.9441	3.5246	3.02779	3.06703	3.114	2.98343	3.26384	4.25685	3.83957	3.44466	4.02206	3.68131	3.55799	3.8666	3.68399	3.84822	4.11328	4.40536	4.35057	4.01723	3.54414	3.66312	3.31445	3.20075	3.4705	3.61616	3.1783	4.52315	4.35717	4.13879	3.61007	3.88756	3.56532	3.26584	4.29597	4.56114	4.6	3.45705
Lsat_1_v5_gn_1_115501	4.4857	4.76275	5.04477	5.16761	4.99631	5.179	4.26601	3.9007	4.11118	5.22632	4.21552	4.12274	3.76222	4.40074	3.76478	4.13885	3.92474	3.81563	4.14438	4.49894	4.69847	4.82849	4.90155	4.09073	4.68451	3.7198	3.63085	4.14807	4.91141	4.74235	5.03599	3.90927	3.31786	3.62235	3.59862	3.33945	3.86994	3.53972	3.53413	4.1324	4.41748	4.62393	4.97793	4.74129	5.91532	3.87635	4.18403	4.97264	3.02813
Lsat_1_v5_gn_1_115560	0.947791	-0.0405041	-0.898411	3.68397	2.87035	2.25456	-0.959909	-0.318577	1.35924	-1.30664	0.621817	0.442721	1.51317	1.69572	1.07465	0.174692	0.234395	0.540307	1.09614	0.357982	0.608461	1.11981	3.36033	0.482278	1.29626	1.50603	3.22747	0.824947	2.49312	2.38027	1.04263	0.243099	0.690321	-0.346549	-1.43314	-1.57302	0.722169	0.0492373	-0.0136275	3.11571	0.47342	0.692213	3.9983	1.9828	-0.126102	-0.893173	0.449785	2.4442	-0.878141
Lsat_1_v5_gn_1_11560	5.85567	5.19351	4.47148	5.37594	6.32309	5.61924	5.2075	5.43308	5.31	5.40038	5.52213	6.05605	6.07355	6.00354	6.09432	6.05338	4.8542	5.76013	5.97473	5.84022	5.56648	5.54981	5.52659	5.55767	5.94605	5.41984	5.64839	5.87654	5.53283	5.96566	5.19624	5.48077	5.73337	5.45189	5.19278	5.52034	5.69937	5.64386	6.28002	5.6292	5.93311	5.65752	5.54204	5.48446	4.86556	5.23032	5.84429	5.9686	4.85962
Lsat_1_v5_gn_1_115601	-1.45988	-1.31012	-1.75661	-0.670206	-1.01382	-2.50901	-1.3173	-1.91522	-2.50901	-2.50901	-2.50901	-2.50901	-1.84321	-2.01785	-1.87724	-2.50901	-2.50901	-2.50901	-1.99342	-1.58351	-1.58045	-1.48492	-2.50901	-0.740761	-1.48158	-1.56847	-0.85368	-1.4603	-2.50901	-2.50901	-2.50901	-0.630375	-1.16717	-0.493875	-1.20023	-1.9664	-1.42582	-2.50901	-1.7755	-2.50901	-2.09897	-2.50901	-2.50901	-2.04729	-1.4706	-2.50901	-2.50901	-1.89045	-1.74432
Lsat_1_v5_gn_1_115680	-2.50901	-1.81974	-2.3061	-1.73121	-1.48996	-2.4511	-2.50901	-1.81033	-1.76765	-2.50901	-1.41945	-2.36858	-2.50901	-2.38412	-2.411	-1.68451	-2.31232	-1.80551	-1.85022	-1.84908	-2.50901	-1.51319	-1.85345	-1.97726	-2.28844	-2.42082	-1.54251	-1.60498	-1.67006	-2.50901	-2.50901	-2.06935	-2.37661	-1.85723	-1.59246	-2.39165	-2.1226	-1.84955	-2.07716	-2.18471	-2.04169	-2.11937	-2.16817	-2.50901	-2.50901	-1.87036	-1.64705	-2.26687	-1.33198
Lsat_1_v5_gn_1_115780	1.77892	1.48192	1.96494	2.94885	2.7384	2.63417	0.108507	2.24424	0.64086	1.65411	1.64576	2.24506	4.21854	3.11342	3.16344	2.12733	2.82576	3.26385	1.9815	1.43487	1.11065	1.66536	2.10387	1.16507	1.12584	2.18139	4.10198	3.44319	3.96867	3.96123	3.31322	1.67773	2.19517	2.29551	2.77792	2.27145	2.16972	1.85273	3.34874	2.49788	3.05628	2.10105	3.12338	2.96269	2.51863	4.42338	4.33523	4.18844	1.99363
Lsat_1_v5_gn_1_11580	-2.0692	-2.50901	-1.26462	-2.50901	-2.50901	-2.50901	-2.50901	-2.50901	-2.50901	-0.215188	-1.31163	-1.22001	-2.50901	-1.11818	-2.50901	-2.50901	-1.90697	-1.01354	-2.50901	-1.97328	-1.27325	-1.48492	-1.6536	-1.6593	-1.15423	-1.96341	-1.72941	-2.1674	-2.50901	-2.50901	-1.2088	-1.40642	-1.91295	-2.50901	-2.50901	-1.26425	-1.86806	-2.50901	-2.50901	-2.50901	-2.09897	-2.50901	-1.90772	-0.979985	-1.89832	-2.50901	-1.32615	-1.89045	-1.24718
Lsat_1_v5_gn_1_115801	5.29914	5.30569	4.62703	4.82764	5.55266	4.86736	4.9156	5.33097	4.84437	4.6226	5.11721	5.26566	5.54348	5.27772	5.25942	5.48165	5.3584	5.42119	5.5207	5.26045	4.9854	5.45445	5.15859	5.37705	5.22103	4.99221	5.47138	5.40977	5.38836	5.38035	5.02844	5.07771	5.37564	5.09384	5.40427	5.53788	5.40031	5.49608	5.47295	5.37959	5.41153	5.24121	5.08991	5.08897	4.45494	5.28056	5.50704	5.48998	5.14643
Lsat_1_v5_gn_1_115820	-1.45988	-0.951505	-1.75661	0.112578	-1.36322	0.0530619	-1.3173	-0.489228	-0.104143	-2.50901	-1.78951	-1.21773	0.498703	-0.171094	0.307397	0.844672	-0.470862	0.826951	-2.50901	-1.4792	-1.97128	-0.473028	-1.6536	-0.53039	-0.887592	-0.787365	-1.22609	-2.1674	-2.50901	-2.50901	-1.52709	-1.40642	-1.16717	-1.60659	0.279533	0.621736	0.778154	1.1244	0.541665	-0.311411	0.0434377	0.597667	-2.50901	-1.18205	0.645566	-1.26011	-1.99965	-2.50901	1.0979
Lsat_1_v5_gn_1_115840	NA	NA	NA	NA	NA	NA	NA	NA	NA	NA	NA	NA	NA	NA	NA	NA	NA	NA	NA	NA	NA	NA	NA	NA	NA	NA	NA	NA	NA	NA	NA	NA	NA	NA	NA	NA	NA	NA	NA	NA	NA	NA	NA	NA	NA	NA	NA	NA	NA
Lsat_1_v5_gn_1_11600	1.69224	1.70767	1.08843	1.62718	1.5052	1.28757	1.84774	1.72535	1.36962	1.19926	1.7949	1.57629	0.718634	2.07156	1.0148	2.16829	1.22908	2.47078	1.17611	1.40169	1.32898	2.20985	1.59411	1.5354	2.04062	0.80347	0.642063	1.13049	0.847621	1.66987	1.33357	0.871058	1.06315	0.759094	0.823329	1.40301	2.14033	1.31872	1.64681	1.41723	1.34636	1.69332	0.517536	1.31737	1.23164	1.663	1.58128	2.11053	-0.132167
Lsat_1_v5_gn_1_116040	1.58178	3.45775	2.31799	-2.50901	0.910711	0.405696	-0.0509402	-1.91522	-1.22689	-1.30664	-0.0426968	-0.550285	-0.000192184	0.140015	2.71071	2.55924	1.62617	2.35904	1.09614	0.875474	2.41507	3.01345	-0.173765	2.90752	-0.00496455	0.194864	0.753995	-0.531233	-1.01009	0.59488	1.66604	1.44833	0.768515	1.00579	2.50861	2.0657	1.44921	0.0492365	-0.40018	-0.558668	0.0592244	1.91681	-0.301282	0.924846	1.84843	1.07748	-0.868802	-1.45891	2.60168
Lsat_1_v5_gn_1_116100	4.95339	3.75392	3.70534	3.445	4.06975	3.7275	4.54926	3.91788	4.31637	3.32263	3.34653	4.99441	4.50047	4.57041	4.57439	3.76698	3.89858	3.87969	4.83549	4.45804	4.33994	4.37125	4.3174	5.14203	3.86659	4.75398	4.52915	5.39053	4.10268	4.35057	5.02844	4.53324	4.70868	4.47015	4.86361	4.0548	3.93627	3.94036	4.04213	4.64885	5.05846	4.61184	4.2394	4.73052	4.94576	3.75238	3.94716	3.78788	4.09775
Lsat_1_v5_gn_1_116121	3.06666	2.66019	2.65748	1.92509	3.47859	2.29734	3.03294	1.0386	2.63532	1.84978	1.53702	3.58623	2.52079	0.915068	4.25512	1.85066	2.62763	3.40113	2.58175	2.45114	2.82358	3.31927	2.15081	3.70033	1.96912	4.13223	3.08491	3.11619	0.695511	2.13258	2.64543	2.74268	2.47717	2.7531	4.12923	2.61152	3.0415	2.87467	2.9956	1.86217	2.58695	2.59428	0.856572	3.18919	2.11826	1.92721	3.2995	2.10892	2.60168
Lsat_1_v5_gn_1_11620	2.94302	4.01097	5.15074	4.95981	3.3859	3.29052	3.43128	2.78104	3.49913	4.62707	3.00386	2.74843	3.00962	3.80507	3.7809	3.48813	3.28691	4.36091	3.18665	3.91938	2.94788	2.87118	3.49906	2.54055	3.39423	2.61242	3.98233	2.77812	3.14618	3.20818	3.1684	3.88081	3.93577	3.57928	3.5307	3.5061	3.63825	4.85969	3.17142	2.87475	2.67686	3.46998	3.75444	4.41301	4.14917	3.42533	3.35071	3.16087	3.06213
Lsat_1_v5_gn_1_116300	5.51206	5.85203	6.80766	5.30061	4.20921	5.76735	6.27723	6.01708	6.11592	6.24484	6.27039	4.91579	5.63306	6.32404	5.3713	6.1896	4.82208	5.79793	5.10592	6.24065	6.08283	5.3001	5.71409	5.97352	6.41866	5.36437	5.14679	6.12184	4.96055	4.60911	5.60194	6.14963	4.71363	5.83429	6.20716	5.89174	5.68291	5.82966	4.72716	5.28033	5.32896	5.4992	5.24309	5.10294	6.7088	4.18526	3.41467	4.63864	6.61718
Lsat_1_v5_gn_1_11640	2.9546	2.5241	3.50596	1.53213	1.3329	2.37928	3.07217	2.03973	2.94907	2.94842	2.13049	3.06619	0.388397	2.19948	2.57708	1.60161	2.49422	1.53242	1.8058	2.69942	2.59636	2.12177	1.4514	2.81426	1.49608	2.54296	2.74897	2.91542	0.765252	1.55958	2.18391	3.41378	3.5459	3.94195	3.45236	2.45148	2.64804	1.4609	1.32425	1.55756	2.22653	2.61865	2.29253	2.53802	3.54293	0.805376	0.79723	0.383194	2.7407
Lsat_1_v5_gn_1_116480	3.2955	3.33296	2.65748	2.27917	2.87035	2.21047	3.44521	3.00858	2.90129	2.86033	2.75791	2.1383	1.16102	2.60629	3.09989	3.29299	2.89797	2.31338	2.42839	3.27132	3.48612	2.09136	1.72396	3.37415	2.40147	2.73016	2.95039	3.61882	1.22734	1.91419	2.26327	3.24	3.18159	2.83256	2.33396	1.79262	1.16302	3.13193	1.82854	1.93518	2.66784	2.7122	2.46859	2.41795	2.86873	1.67744	1.84695	2.10892	3.40782
Lsat_1_v5_gn_1_116501	5.73535	6.37153	6.90208	6.89963	6.58079	7.16511	6.6276	6.43462	6.5489	7.16719	6.51041	6.06154	6.07134	5.71545	6.5531	6.85762	6.94244	6.57881	6.32093	6.3241	6.61142	6.72356	6.2551	6.50213	5.9902	6.60932	6.43323	5.87076	5.7548	6.32469	6.16722	6.4304	6.17141	6.57218	6.0179	6.04857	5.99666	6.31277	6.1202	5.88862	6.05841	6.24179	5.98015	6.75821	6.16095	6.54353	5.97458	5.75659	6.86679
Lsat_1_v5_gn_1_116521	3.4273	3.65311	4.38278	3.2978	3.55903	4.09796	3.65354	3.50558	3.75578	3.84278	3.2806	3.41386	3.05564	3.19426	3.56748	3.06555	3.51812	3.3568	3.78238	3.39565	3.6592	3.27936	3.07408	3.40646	2.54367	3.40487	3.44321	3.83826	3.13063	3.45361	3.87288	3.68646	3.58963	4.0119	3.9711	3.49123	3.44449	3.76914	3.15494	2.98426	3.62092	3.42902	3.7676	3.98308	4.59416	3.15084	3.12597	2.89087	3.6945
Lsat_1_v5_gn_1_116581	-1.03282	-2.50901	-2.50901	-1.61445	-1.82524	-2.50901	-2.50901	-1.91522	-2.50901	-0.215188	-0.953271	-0.231151	-1.84321	-2.50901	-1.43936	-0.844523	-0.890088	-1.57561	-2.50901	-1.58351	-1.58045	-2.50901	-1.6536	-0.987132	-0.66263	-1.56847	-1.22609	-1.28507	-1.26428	-1.84506	-1.93607	-0.607273	-1.49239	-1.305	-1.71103	-1.26425	-1.08782	-2.50901	-1.7755	-2.50901	-2.50901	-2.50901	-2.50901	-2.50901	-2.50901	-2.50901	-1.32615	-1.89045	-1.74432
Lsat_1_v5_gn_1_116641	-0.858906	-0.66452	-1.26462	-1.06642	-1.82524	-1.64698	-0.673707	-0.489228	-0.854605	-2.50901	-0.953271	-1.94225	0.14129	-1.11818	-0.603158	-1.11532	-1.15648	-0.610096	-1.06629	-1.27695	-1.02011	-1.48492	-0.731719	-0.346828	-1.48158	-2.50901	-2.50901	-1.28507	-0.439976	-0.337014	0.366397	-1.68939	-0.901937	-1.05568	-2.50901	-2.50901	-2.50901	-0.418176	-0.640825	-1.72982	-0.786083	-1.04613	-0.891584	-0.502729	-0.647086	-0.893174	-1.32615	-0.857627	-0.878141
Lsat_1_v5_gn_1_116980	5.51404	5.37063	5.33861	5.81546	5.67501	5.55457	5.51921	5.98891	5.61036	5.35276	5.94823	5.65263	6.17783	5.88853	5.7789	5.64718	5.83149	5.71695	5.82913	5.62617	5.64865	5.78654	5.85186	5.58617	6.07462	5.90319	6.09884	5.8533	6.22286	5.93209	5.93246	5.4232	5.64026	5.6817	5.51076	6.00959	5.98103	5.61886	5.83845	6.09787	5.70138	5.732	5.86794	5.66109	5.38986	6.16021	6.13129	5.8907	5.76691
Lsat_1_v5_gn_1_11701	4.01857	5.04301	3.51169	3.61446	5.05935	4.33254	3.67494	3.35467	2.92123	3.08336	3.36095	3.00015	3.01939	1.59897	4.59773	4.46519	3.52359	4.79314	2.69205	3.16803	3.64003	5.5224	3.45172	4.30166	3.19588	2.70841	2.73867	2.72152	2.00293	4.37561	3.16874	4.92414	4.42146	3.98183	2.96835	3.14979	2.98922	3.58272	4.76352	1.98943	2.8314	4.59101	1.80891	2.98968	1.73422	6.07037	5.17696	3.71943	3.80579
Lsat_1_v5_gn_1_117041	4.1565	4.66259	4.54765	5.04766	4.94734	5.04733	4.24041	4.54501	4.21254	4.72591	4.25897	4.24997	4.82279	4.60883	4.4138	4.54441	4.87224	4.94028	4.41832	4.32221	4.69847	4.19651	4.64705	4.00891	4.67938	4.71459	4.93155	4.57192	5.2185	5.00473	5.01704	4.55814	4.61125	4.66942	3.87229	3.78785	3.9455	4.59865	4.73349	4.79331	4.7595	4.84141	4.99858	4.97808	4.81426	5.20217	4.92486	4.75375	4.64274
Lsat_1_v5_gn_1_117081	2.97772	2.68594	3.41128	3.78219	3.43663	3.33432	2.819	3.27171	2.94906	3.10992	2.63138	3.15101	4.01296	3.37355	3.49522	2.21878	3.16998	2.9722	2.97697	2.71686	2.43637	2.62485	3.25684	2.53911	2.15786	3.30233	3.80988	3.27851	4.38888	3.85264	3.93883	3.21933	3.38145	3.57692	2.80496	3.0351	2.69258	3.1783	3.56284	3.66608	3.38611	3.31436	3.72859	3.75428	3.82324	3.41893	3.80852	3.85506	3.00624
Lsat_1_v5_gn_1_117141	-2.0692	-0.425261	-1.26462	-2.50901	-1.01382	-0.721253	-1.79345	-2.50901	-0.558948	0.124354	-0.666451	0.251076	-2.50901	-2.01785	-1.1039	-1.88374	-1.15648	-0.295165	-2.50901	-2.50901	-1.58045	-2.50901	-1.6536	-1.6593	-1.15423	-0.432666	-0.312638	0.0941604	-2.50901	-1.84506	-1.2088	-2.04176	-1.49239	-2.50901	-2.05554	-1.9664	-2.50901	1.1244	0.756258	-2.06744	-1.78005	-1.39061	-1.90772	-1.18205	-1.4706	-1.75344	-1.32615	-2.50901	-0.584533
Lsat_1_v5_gn_1_117161	-0.435929	-1.78846	-2.50901	-0.359692	-0.295505	-1.11111	-2.50901	-0.682809	-0.558948	-1.30664	-0.666451	-0.960677	0.14129	-0.568279	-1.87724	-0.616615	-1.15648	-0.295166	-1.61436	-0.809295	-1.58045	-1.48492	-0.731719	-1.12813	-0.296643	-0.0245516	-1.22609	-0.632567	-0.794041	-0.770179	-0.536216	-0.487622	-0.484159	-0.212882	-0.823745	-1.01005	0.0841553	-1.11396	-0.929807	-0.313401	-0.649128	-0.33487	-0.891585	-1.18205	-1.14111	-0.893173	0.283408	-0.434498	-1.24718
Lsat_1_v5_gn_1_117180	-2.50901	-1.31012	-1.26462	-0.670206	-1.82524	-0.721253	-0.0509402	-1.49579	-1.22689	-0.215188	-1.31163	-1.53639	-2.50901	-2.01785	-1.1039	-0.0921653	-1.48347	-0.295165	-0.670063	-1.27695	-0.804834	-0.0103697	-1.6536	-1.45972	-1.15423	-1.56847	-2.50901	-2.1674	-2.50901	-2.50901	-1.93607	-0.966832	-2.50901	-1.05568	-1.43314	-2.50901	-2.50901	-2.50901	-0.929807	-1.45642	-1.78005	-1.84405	-2.50901	-1.69806	-2.50901	-1.26011	-2.50901	-1.89045	-1.74432
Lsat_1_v5_gn_1_117201	-2.50901	-2.50901	-2.50901	-2.50901	-1.82524	-0.721253	-1.3173	-2.50901	-1.72998	-2.50901	-1.78951	-1.22001	-2.50901	-2.50901	-1.87724	-1.11532	-1.15648	-2.50901	-2.50901	-1.58351	-1.58045	-1.48492	-0.731719	-1.12813	-1.9057	-2.50901	-1.72941	-1.89139	-1.01009	-1.3921	-1.52709	-1.68939	-0.0224897	-1.305	-2.50901	-1.26425	-2.50901	-2.50901	-2.50901	-2.06744	-2.09897	-1.39061	-1.90772	-2.04729	-1.89832	-0.600894	-1.99965	-0.857627	-0.878141
Lsat_1_v5_gn_1_11721	0.692282	2.30903	1.72361	1.53213	1.5052	2.16499	-0.959909	-0.165991	-0.558948	-0.660069	-0.953271	-1.94225	-1.3894	-0.910712	-0.405761	0.174692	-0.470862	-1.01354	-1.99342	-1.97328	-0.617547	0.703462	-2.50901	-0.263121	-0.887592	-0.787365	-0.557943	-1.4603	1.07088	1.65673	1.26459	-0.357733	0.103538	-0.346549	-0.525457	-1.26425	-1.08782	0.0492365	0.290936	-2.06744	-1.51902	-0.768251	0.232509	1.06851	1.64993	1.44092	0.734115	-0.630606	-0.878141
Lsat_1_v5_gn_1_11741	6.16477	6.38702	5.18789	5.16764	5.41038	4.98294	6.00896	5.69366	4.48122	5.92857	4.68627	5.3797	5.63306	5.55406	5.79649	6.20474	4.74842	7.02828	5.66436	5.69036	5.49746	5.65679	5.35817	4.72656	5.66008	3.65866	4.60857	4.20871	4.41743	5.40336	5.21319	5.00637	4.82084	4.39548	4.56491	5.15029	5.83962	5.21136	6.07903	4.65848	4.85699	6.35019	4.10391	4.2003	4.72598	5.75352	5.87575	6.22191	4.34918
Lsat_1_v5_gn_1_117520	-1.36596	-1.26114	-1.26462	-1.34346	-0.230596	-1.59593	-2.50583	-1.91522	-1.80949	0.112772	-2.50901	-0.584574	-1.72553	-1.27811	-1.0718	-0.130147	-0.116689	-0.683789	-0.821524	-0.922524	-1.62597	-1.48492	-0.915754	-1.63994	-1.60867	-0.987149	-0.774954	-1.03729	-1.9132	-0.465179	-1.90527	-1.68939	-1.16042	-0.702479	-0.405705	-0.469474	-2.50901	0.0111482	0.0192439	-1.44481	-0.653933	-1.32203	-1.10112	-1.40293	-0.69715	-2.50901	-1.02925	-2.50901	-2.23016
Lsat_1_v5_gn_1_117540	-0.242156	-0.213983	-0.156372	-1.06642	-1.36322	-0.414649	-1.3173	-0.854042	0.471899	-0.660069	-0.0426968	-0.714336	-0.766673	-0.207214	-0.7907	-1.42759	-1.832	-1.57561	-0.652309	-1.27695	-0.75658	-0.892019	-1.12024	-0.65386	-0.296642	-0.988731	-1.22609	-0.372992	-0.790365	-1.20975	-0.367308	-0.48332	-0.0206222	0.051995	-0.388559	-0.290912	-0.385959	-0.418176	-1.7755	-0.695832	-0.510567	-1.84405	-1.48459	-1.00097	-0.647086	-2.50901	-0.677333	-1.12717	1.0979
Lsat_1_v5_gn_1_117561	1.82503	1.55068	1.86391	0.77623	1.48477	0.953951	1.76409	1.21698	1.89143	1.16457	1.1662	2.56151	1.09736	1.92492	2.39661	1.67423	1.44627	1.13918	2.05734	1.88791	1.243	2.00267	1.76701	2.0521	1.8897	2.23156	1.9619	2.37214	1.60591	2.18728	1.92089	2.19852	2.56475	2.24951	1.97894	1.70203	1.06701	2.35823	2.64036	1.70339	1.97074	1.65189	1.70671	2.37048	1.30842	1.26846	1.97701	1.62902	2.15407
Lsat_1_v5_gn_1_117760	1.08186	0.912848	1.49649	1.98131	0.910711	2.21047	0.612899	1.37349	1.55721	2.02206	1.15081	0.833367	1.66146	0.741498	1.00697	0.500432	1.06086	1.36349	1.14619	1.39209	1.3085	0.993922	1.01713	1.10333	0.626508	1.28483	1.55848	0.824948	1.75876	1.22137	1.26459	1.08692	0.690321	1.43038	1.40121	0.377031	1.03049	1.4609	1.62579	1.24939	1.13545	1.0909	1.92946	1.53227	1.73264	1.07748	0.971528	1.39005	1.75206
Lsat_1_v5_gn_1_117781	4.14633	4.16425	3.93822	4.31798	3.91535	4.22528	4.44851	4.33725	4.44691	4.42184	4.43597	4.28167	4.40548	4.39097	3.90152	4.22959	4.51852	4.18872	4.45353	4.17855	4.27046	3.80494	3.88939	4.1144	4.25218	4.15203	4.31772	4.38039	4.44309	4.38642	4.28781	3.9285	4.03147	4.18538	4.43642	4.49025	4.27333	4.63236	4.62195	4.17824	4.52633	4.34602	4.36554	4.36347	4.52623	4.29597	4.25319	4.46521	4.28206
Lsat_1_v5_gn_1_117821	3.87799	3.83669	3.30995	4.00195	4.24206	3.37483	3.38417	4.15367	3.10483	3.03143	4.1245	3.69382	4.36998	4.16896	3.43211	4.16974	3.86294	4.85521	4.33446	4.09432	3.82992	3.95607	4.29667	3.54644	4.55054	4.11889	4.41458	3.74539	4.51064	4.40052	3.62504	3.99079	4.19613	3.90566	3.37327	3.84534	3.71663	3.96702	4.58744	4.56315	4.16225	3.98284	4.03873	3.71113	2.73469	4.71665	4.64503	4.30285	4.01251
Lsat_1_v5_gn_1_117920	5.4074	5.30569	5.46576	5.63884	5.4871	5.33088	5.17633	5.39064	5.12842	5.34466	5.4301	5.51538	5.73145	5.46622	5.44349	5.43792	5.8176	5.58867	5.48468	5.34892	5.09329	5.51013	5.61294	5.31542	5.26178	5.51971	5.53935	5.48048	5.64577	5.534	5.41475	5.29574	5.4839	5.55154	5.29646	5.41035	5.4787	5.40152	5.50659	5.57311	5.39974	5.59442	5.4551	5.41893	5.00519	5.63317	5.7195	5.56067	5.59798
Lsat_1_v5_gn_1_117981	2.80752	2.89903	3.60909	3.25283	2.89121	3.39467	3.20164	2.83858	3.42508	3.47869	2.93978	2.62706	2.23534	2.82515	2.79339	2.46277	2.66949	2.52846	3.15864	3.29474	3.41277	2.60345	2.86476	2.89846	2.63122	2.89583	3.01922	3.01092	2.14627	2.81852	2.93116	3.10005	3.07792	3.138	3.19054	2.78944	2.89672	3.57482	2.61187	2.36325	2.61442	2.7122	2.80496	3.30011	3.80425	2.09992	2.32501	1.83241	2.98403
Lsat_1_v5_gn_1_118001	5.04653	5.2721	4.43184	4.85799	5.34528	4.7179	4.92634	5.27873	4.6044	4.70076	5.22192	5.32771	5.2077	5.39717	5.35438	5.66083	5.23488	5.58867	5.37089	5.02522	4.83308	5.48986	5.19823	5.36559	5.51953	5.50952	5.41715	4.95912	5.36609	5.65183	5.05841	5.29327	5.39425	5.23214	4.72891	5.08174	5.28868	5.236	5.66725	5.27096	5.12682	5.03489	4.6939	4.972	4.0974	5.58673	5.68236	5.68456	5.42733
Lsat_1_v5_gn_1_118041	-1.94555	-2.50901	-2.50901	-2.50901	-2.50901	-2.50901	-2.50901	-2.50901	-2.50901	-2.50901	-2.50901	-2.50901	-2.50901	-2.50901	-2.50901	-2.50901	-2.50901	-2.50901	-2.50901	-1.85409	-0.970054	0.382437	0.627124	-0.310576	-2.50901	-0.974051	-2.50901	-2.50901	-2.50901	-2.50901	-2.50901	-2.50901	-2.50901	-2.50901	-2.50901	-1.80042	-2.50901	-2.50901	-2.50901	-2.50901	-2.50901	-2.50901	-2.50901	-2.50901	-2.50901	-2.50901	-2.50901	-2.50901	-0.797807
Lsat_1_v5_gn_1_1181	8.16153	8.64294	8.42634	8.60895	8.37865	8.94158	8.94517	8.35925	7.8858	9.5948	8.17969	7.99606	7.94909	8.77433	8.09255	8.52115	8.20249	8.77616	7.92856	8.03283	7.86707	8.12792	8.26733	7.72581	8.87315	6.93002	7.82363	7.29017	7.59186	8.09851	7.96983	7.89541	7.31271	7.58124	7.78645	8.19454	8.53463	7.87815	8.25741	7.83741	7.65413	8.60781	8.01511	7.39189	8.26113	8.62604	7.75764	8.4164	7.81232
Lsat_1_v5_gn_1_118241	2.16869	1.84392	1.07035	1.09596	2.28169	1.22042	1.41	2.07078	1.55721	1.84978	2.09257	2.50346	1.87911	1.81737	1.78977	1.88829	1.4452	2.11475	2.40802	1.43487	1.84307	2.2374	2.00514	2.22804	1.542	2.12909	2.9737	2.37788	1.95059	1.87435	1.4569	1.73709	2.50027	2.42421	1.56834	1.98029	1.59712	2.16056	2.00628	2.34551	2.0962	1.87697	2.09198	1.8565	1.08394	2.66504	2.40823	1.97728	1.94845
Lsat_1_v5_gn_1_118261	5.1133	4.56885	5.01288	4.70779	4.60617	4.57742	4.72569	4.65155	5.15056	5.33652	5.59853	5.39302	5.43428	5.81375	5.5274	5.14336	4.50124	5.04875	4.62217	4.81052	4.67177	5.27326	5.49964	5.44707	5.52526	5.58426	4.75446	5.11964	5.23396	4.78058	4.99783	5.40043	5.34406	5.37435	5.22317	5.06455	5.13579	4.2096	4.28547	5.0477	5.01789	4.78331	5.2116	4.972	5.05022	3.85239	4.62342	4.66026	4.3789
Lsat_1_v5_gn_1_118280	4.58644	4.11245	4.53273	4.22779	3.70456	4.45049	5.68603	3.52813	4.79223	4.86705	5.50024	5.62053	3.6292	3.66852	5.06863	4.59079	6.05124	3.76564	4.12571	4.63757	3.8035	4.79523	4.12817	5.37306	3.55573	4.15684	3.58499	5.59237	2.38651	3.23507	4.09136	4.19187	3.59731	3.9491	6.06301	4.62743	4.49658	4.4172	4.62181	5.00235	6.20873	6.36526	4.28704	4.50893	4.46507	2.39347	2.19042	2.94681	3.6528
Lsat_1_v5_gn_1_118321	4.03134	3.08466	3.39703	1.98131	2.56746	2.61228	4.1225	3.71662	4.49689	1.93849	3.10126	3.76731	1.91896	3.08947	4.11749	2.62758	3.19939	1.75369	3.9747	4.80083	4.736	2.95383	2.98116	4.59133	3.40239	3.05848	3.32131	4.92609	2.96267	3.2031	3.61499	3.16633	3.13807	3.27263	4.21979	2.90704	1.9823	2.41411	2.931	2.94944	4.35004	4.27519	3.57211	4.00706	4.44884	1.78259	2.04197	2.44332	4.0343
Lsat_1_v5_gn_1_118400	0.0841574	-0.784951	-0.606596	-1.60825	-2.30118	-1.64698	1.41998	-2.50901	0.963631	1.01981	1.22922	1.53033	-2.07383	-2.01785	0.795114	-0.844523	-0.297099	-2.50901	-1.61037	0.94415	1.40898	-0.280759	-0.652803	2.42316	-0.296642	-1.47968	-1.1932	2.07121	-1.96642	-1.84506	-0.211531	-1.50938	-1.78001	-1.98836	1.44573	-0.998324	-2.4571	0.0492365	-1.76306	-1.39044	0.299343	0.52304	-1.47783	-0.97142	0.397525	-2.50901	-2.50901	-1.50351	1.09822
Lsat_1_v5_gn_1_118421	NA	NA	NA	NA	NA	NA	NA	NA	NA	NA	NA	NA	NA	NA	NA	NA	NA	NA	NA	NA	NA	NA	NA	NA	NA	NA	NA	NA	NA	NA	NA	NA	NA	NA	NA	NA	NA	NA	NA	NA	NA	NA	NA	NA	NA	NA	NA	NA	NA
Lsat_1_v5_gn_1_118440	-2.0692	-2.50901	-1.75661	-1.61445	-2.50901	-1.64698	-1.3173	-1.49579	-1.72998	-2.50901	-2.50901	-2.50901	-2.50901	-2.50901	-1.1039	-1.88374	-2.50901	-2.50901	-1.31445	-2.50901	-1.97128	-1.48492	-2.50901	-2.16716	-1.15423	-0.432666	-1.72941	-1.65981	-1.96642	-2.50901	-2.50901	-2.04176	-1.49239	-1.05568	-2.50901	-2.50901	-2.50901	-1.11396	-2.50901	-2.06744	-2.50901	-2.50901	-2.50901	-2.50901	-2.50901	-1.75344	-1.99965	-2.50901	-1.74432
Lsat_1_v5_gn_1_118520	0.850947	0.822896	1.82503	0.301086	2.14939	1.12863	1.96282	2.03973	1.04431	2.99052	0.910422	2.0527	2.06819	0.471878	1.78977	0.399808	1.4452	0.690736	1.33065	0.168178	2.43637	1.11981	0.79871	1.69102	-0.887592	0.630723	0.857866	1.58101	0.831778	0.493319	2.2373	1.33762	0.842688	1.30225	1.36532	1.36854	0.633566	0.684739	-0.0136275	1.64722	1.27969	0.386447	1.1204	2.18553	1.88505	3.15084	1.54988	0.748812	2.38138
Lsat_1_v5_gn_1_118560	-1.45988	-0.425261	0.331223	-2.50901	-2.50901	-2.50901	-2.50901	-2.50901	-2.50901	-2.50901	-2.50901	-2.50901	-1.84321	-2.50901	-2.50901	-2.50901	-2.50901	-2.50901	-1.31445	-0.456693	-1.27325	-0.148733	-1.12024	1.33587	-2.50901	-2.50901	-0.85368	-0.741559	-1.57305	-1.04788	-1.93607	-2.50901	-2.50901	-2.50901	-2.50901	-2.50901	-2.50901	-2.50901	-2.50901	-1.45642	-0.786083	-0.334871	-1.48459	-1.18205	-1.89832	-2.50901	-2.50901	-2.50901	-1.74432
Lsat_1_v5_gn_1_118581	-0.599378	0.276672	-0.961506	-2.50901	-2.12699	-2.50901	-2.50901	-2.50901	-1.45662	-1.78603	-1.1513	-0.34695	-0.260181	-0.209557	-0.0949393	-1.48947	-1.48347	-1.9681	-2.50901	-2.50231	-2.50901	-2.50901	-2.50901	-2.50901	-0.681169	-1.31924	-2.50901	-2.1674	-2.50901	-2.15583	-2.50901	-2.04176	-2.50901	-1.98836	-0.611135	-0.489929	-0.543841	-2.50901	-2.50901	-0.393315	-0.845768	-1.44373	-2.50901	-2.04729	-2.1223	-2.50901	-2.50901	-2.50901	-0.723881
Lsat_1_v5_gn_1_118620	2.05865	1.69114	6.16933	3.37479	1.15064	2.70166	3.90198	5.25465	5.11131	4.07758	3.90591	3.05584	3.89155	2.93775	1.84447	5.22317	4.69404	1.86238	2.38475	2.93892	2.37364	3.79224	3.36812	1.63201	3.34829	1.67946	2.87192	3.14596	1.08869	-2.31338	2.37941	3.26757	0.599909	4.57314	2.67864	2.39965	2.91591	1.77703	3.21366	2.88844	1.8505	2.68866	2.01393	3.58513	4.61701	3.19718	0.631269	3.61445	7.89589
Lsat_1_v5_gn_1_118640	-1.99327	-1.17885	2.12384	0.337965	-1.36322	-0.946382	-0.826692	1.55344	1.92919	0.779829	-0.558323	-0.103576	0.394741	-0.83826	-2.50901	0.990184	1.82019	-1.38262	-1.88538	-0.917527	-1.0069	0.0606311	0.578269	-1.55189	0.270752	-1.95292	-0.714267	-0.0730577	-1.26428	-1.84506	-0.96946	-0.389196	-1.04694	0.28159	-2.05554	-0.890772	-0.956092	-1.40459	-0.756673	0.359977	-1.1065	-0.535349	-1.48459	-0.509875	0.941669	0.0644295	-1.33338	0.188111	4.29181
Lsat_1_v5_gn_1_118781	-2.27241	-1.77457	-1.75661	0.99033	0.248051	0.554205	-0.0509402	0.0979158	0.416463	0.399013	-0.222222	-0.330279	-2.50901	-2.01785	-1.2728	-1.27764	0.439656	-1.26738	0.467145	0.675556	0.173613	-2.50901	-2.50901	-2.16716	0.121609	-0.424004	-2.50901	-2.50901	-0.155909	0.442494	0.366397	-2.25655	-2.50901	-2.22533	0.485124	0.177996	-0.0649624	-1.64905	-2.50901	-2.50901	-2.50901	-2.50901	0.669144	0.820451	0.431181	-0.150113	0.0953119	-0.434498	-0.457467
Lsat_1_v5_gn_1_119000	-2.50901	-2.50901	-2.50901	-1.06642	-1.01382	-2.50901	-2.50901	-2.50901	-2.50901	-2.50901	-2.50901	-2.50901	-2.50901	-2.50901	-2.50901	-1.88374	-2.50901	-2.50901	-1.61436	-1.97328	-1.27325	-2.50901	-2.50901	-2.50901	-2.50901	-2.50901	-1.72941	-1.89139	-2.50901	-2.50901	-2.50901	-2.50901	-2.50901	-2.50901	-0.918003	-1.01005	0.0841553	-2.50901	-2.50901	-1.45642	-0.937414	-2.50901	-1.90772	-0.802772	-2.50901	0.0315326	-0.242736	-0.434498	-2.50901
Lsat_1_v5_gn_1_119080	1.03854	1.29383	2.71146	2.48763	1.88393	2.56582	1.52756	1.46982	2.19471	2.76652	1.53702	1.56819	1.02155	1.11813	1.78977	0.919272	1.74839	1.36349	1.92528	1.39209	1.21296	1.34276	1.52452	1.33587	0.999908	1.98939	2.31029	1.71079	1.82558	1.99072	2.88172	1.82179	1.73172	2.02483	2.21803	1.68876	1.54948	1.85273	1.67921	1.5264	1.41081	2.20125	1.82237	2.05359	2.44696	1.73098	1.90541	1.10476	1.69849
Lsat_1_v5_gn_1_119100	3.22962	3.04542	3.82035	3.20641	3.01043	3.67979	2.90842	2.83858	3.61478	3.41827	2.63138	2.48179	1.34779	2.60629	1.97828	1.81202	2.32118	2.26622	3.01787	3.42777	3.20502	2.66671	3.25684	2.86164	3.05196	3.45884	2.99664	3.1623	1.79256	1.99072	2.40999	2.82706	3.13807	3.33642	3.44378	2.96273	3.4182	3.60908	3.34874	2.48172	2.8522	2.64261	2.64656	2.79377	3.58805	2.05864	2.01567	2.22955	2.68669
Lsat_1_v5_gn_1_119141	5.37656	4.78674	4.95179	2.80049	0.910711	2.51782	4.8275	2.70642	4.18175	5.5345	5.57465	6.05605	2.49466	3.06511	4.69757	5.54487	6.13202	3.33412	4.5727	4.81206	4.37002	4.72629	3.72377	5.64766	4.13724	2.79873	2.4498	4.74098	-1.26428	0.595819	2.2373	4.44698	3.38145	3.83582	6.04867	4.28403	4.23302	3.88551	4.15956	4.73657	6.39762	6.51999	2.72793	3.50766	3.88783	0.192844	0.0953121	2.07825	4.05576
Lsat_1_v5_gn_1_11920	5.93587	5.79403	5.42577	5.16761	5.64444	5.41585	5.64471	5.86595	5.51427	5.31951	5.59847	5.80868	5.58406	5.80826	5.76355	5.70624	5.81724	5.6993	5.59907	5.687	5.5607	5.62048	5.57901	5.66575	5.76432	5.75576	5.85691	5.89484	5.33434	5.50612	5.42327	5.88835	5.91399	5.99833	5.63648	5.82178	5.67154	5.58447	5.90993	5.50479	5.81376	5.93463	5.67816	5.57507	5.24216	5.8134	5.6095	5.47174	5.65532
Lsat_1_v5_gn_1_119341	1.18704	0.286242	0.830847	-2.50901	-2.50901	-2.50901	-2.50901	-2.50901	-2.50901	-2.50901	-2.50901	-2.50901	-0.12973	-0.566134	-0.405761	-2.50901	-2.50901	-2.50901	0.301256	-0.298798	-0.0306419	-2.50901	-2.50901	-2.50901	-2.50901	-2.50901	-0.103044	0.101778	-1.57305	-0.77018	-0.361157	-2.50901	-2.50901	-2.50901	-2.50901	-2.50901	-2.50901	-2.50901	0.290936	3.85347	2.97358	2.90571	-0.887013	-0.119883	-0.433745	-1.26011	0.11307	0.0495309	-0.584533
Lsat_1_v5_gn_1_119380	-0.435929	-0.951505	-1.75661	-2.50901	0.181856	-0.161922	-1.3173	-1.17123	-0.854605	-1.30664	-0.953271	0.740564	-0.157073	0.140015	-0.603158	1.21422	-1.48347	0.540307	-1.06629	-0.173566	-1.58045	-0.148733	-0.425935	-0.631745	-0.887592	-1.25873	-1.72941	-1.12883	0.18675	-1.3921	-1.52709	-0.487622	-0.0224897	-1.05568	-2.05554	-0.793996	0.0841553	0.4017	0.146676	-0.103836	-1.1065	-1.39061	-0.891584	-1.41711	-1.89832	-0.600894	0.368993	-0.434498	-0.340692
Lsat_1_v5_gn_1_11960	-0.563621	0.262945	1.1507	-0.670206	-0.732764	-0.414649	-1.3173	-1.91522	0.0787977	1.00314	-1.78951	-0.740937	-1.04469	-0.171094	0.190231	0.174692	0.118278	-1.01354	-0.506463	-0.622249	0.363542	-1.90794	-2.50901	0.529989	-0.887592	-2.50901	-0.85368	-0.109921	-1.57305	-1.84506	-1.2088	-0.487622	-0.484159	0.315628	0.279533	0.377031	0.212049	0.0492365	0.290936	-1.02853	-0.408967	-0.535349	-1.15783	-0.644964	0.363584	0.0315326	-1.62395	-1.12717	-0.340692
Lsat_1_v5_gn_1_119601	-2.0692	-2.50901	-2.50901	-1.61445	-0.732764	-1.11111	-0.959909	-0.90645	-1.22689	-2.50901	-1.78951	-1.22001	-2.50901	-2.50901	-2.50901	-2.50901	-1.48347	-2.50901	-1.06629	-0.173566	-0.617547	-0.667366	-2.50901	-0.263121	-1.48158	-0.787365	-1.72941	-0.987868	-1.57305	-1.04788	-0.948204	-1.16995	-0.901937	-1.305	-0.525457	-0.606127	-1.08782	-2.50901	-2.50901	-2.50901	-2.50901	-1.84405	-1.48459	-1.69806	-2.50901	-2.50901	-1.62395	-2.50901	-2.50901
Lsat_1_v5_gn_1_119700	-2.50901	-2.50901	-2.50901	-2.50901	-2.50901	-2.50901	-1.79345	-2.50901	-2.50901	-2.50901	-2.50901	-2.50901	-2.50901	-1.65211	-2.50901	-1.88374	-1.48347	-1.01354	-2.50901	-2.50901	-2.50901	0.532882	-0.173765	0.352051	-0.66263	-1.00388	-1.72941	-1.65981	-2.50901	-2.50901	-2.50901	-2.04176	-2.50901	-1.60659	-0.823745	-2.50901	-2.50901	-2.50901	-1.86096	-2.50901	-2.09897	-1.84405	-1.90772	-1.69806	-1.89832	-1.75344	-1.99965	-2.50901	-2.50901
Lsat_1_v5_gn_1_119941	2.02426	2.40704	2.03253	2.63727	1.81446	2.93455	2.17443	2.36391	2.22751	2.92381	1.85246	1.85096	2.25521	2.17602	2.65004	2.22627	2.48648	1.94751	2.51214	2.30724	2.31008	1.88213	1.91667	1.95842	1.412	2.14756	2.20162	1.99429	2.4817	2.25704	2.14869	2.40096	2.14332	2.70978	3.1453	3.07398	2.76609	2.99382	2.40729	1.88557	2.06879	2.04128	2.29868	2.50339	2.21716	2.07276	1.98714	1.98235	2.06125
Lsat_1_v5_gn_1_1200	0.755217	1.28287	1.10453	1.22052	1.08826	1.52676	1.46998	0.803747	0.890842	2.29727	1.4405	1.31028	1.16102	0.29861	0.436718	1.22353	0.678315	0.766418	0.635373	0.875474	0.962419	1.23527	0.142085	1.05246	1.32257	-0.236039	0.642063	-0.0858301	0.303024	1.3669	-0.300805	1.29757	1.32905	0.871374	1.49319	1.36829	1.94474	0.921252	-0.0136275	-0.0393595	0.0592244	0.49573	0.380061	0.707909	0.949339	1.93517	0.536811	0.275222	0.290959
Lsat_1_v5_gn_1_12001	1.55128	1.69974	0.0250933	1.53213	2.0784	1.22042	1.41	1.65272	1.21035	2.31498	2.59029	2.66092	2.21983	2.18283	2.2944	2.70946	2.51667	2.30442	2.03087	1.47642	2.03768	1.99606	1.20678	1.90975	2.32475	2.34029	2.31029	1.5044	2.5924	1.74371	2.26327	1.67773	1.99868	2.14888	1.6765	2.45148	1.94718	2.59152	2.04749	1.95872	2.2617	1.95126	1.74629	2.28141	1.36889	1.62185	1.87048	1.98314	0.721804
Lsat_1_v5_gn_1_120060	4.52938	4.21817	3.96068	3.25283	2.97177	2.90706	3.25375	3.28501	3.56964	3.50797	3.5837	3.26957	4.70236	4.68673	4.59182	4.30804	4.56362	4.26265	3.14639	3.56891	3.03387	3.33234	3.56482	3.42551	3.40239	3.44821	3.58618	3.37304	3.14378	2.40845	2.9632	3.38623	3.53475	3.40041	3.75239	3.39551	3.56916	4.358	4.14064	3.90291	4.17153	3.9448	3.48115	3.30978	3.53142	3.22734	3.23257	3.14207	3.85001
Lsat_1_v5_gn_1_120200	-0.318626	1.15327	0.79838	0.752588	-0.497632	0.240126	1.34742	0.907138	0.0787977	1.29956	-0.0426968	-0.231151	2.96337	2.86802	0.190231	1.85066	-0.00801156	1.61001	0.112743	-0.456693	0.363542	-0.0103697	0.392906	0.863695	0.787636	-0.787365	-0.312638	-0.859464	-0.606174	0.778781	0.706402	0.538334	0.219435	0.891684	0.494108	0.377031	0.722169	1.1244	0.852415	1.64722	1.7696	1.75036	0.33995	0.648165	1.01952	-0.893174	-1.32615	-0.261886	1.39595
Lsat_1_v5_gn_1_120281	-2.50901	-2.50901	-2.50901	-2.50901	-1.82524	-2.50901	-2.50901	-2.50901	-2.50901	-0.215188	2.23862	0.0300179	-1.3894	-0.910712	-0.831912	0.919272	1.74839	-1.57561	-2.50901	-2.50901	-2.50901	-2.50901	-1.6536	-2.50901	-2.50901	-2.50901	-2.50901	-2.50901	-2.50901	-2.50901	-2.50901	-2.50901	-2.50901	-2.50901	-2.50901	-2.50901	-2.50901	-2.50901	-1.7755	-2.50901	-2.50901	-2.50901	-1.90772	-2.50901	-2.50901	-2.50901	-2.50901	-2.50901	-2.50901
Lsat_1_v5_gn_1_120360	2.44238	2.13306	2.83818	1.09596	1.5052	1.60801	2.12083	1.80137	2.54493	2.31498	1.15081	1.68658	2.46804	2.32787	2.32251	2.62758	2.26767	2.0605	1.67553	1.70335	1.63767	0.855989	1.89914	1.38859	2.12807	2.4607	3.18816	2.87907	2.11989	2.51594	2.7035	2.24629	2.7326	2.90787	2.31528	1.65241	1.89268	2.92992	2.34062	2.46538	2.0567	1.65933	2.84199	2.55439	3.43592	0.701935	0.971528	-0.261887	1.8536
Lsat_1_v5_gn_1_12041	1.90488	4.85641	4.35761	2.83141	3.45075	3.64708	2.97203	5.75084	3.79553	3.53667	3.66347	2.16574	3.69495	3.90646	3.76478	4.92086	3.37365	4.95522	1.92528	1.6316	3.42348	3.62554	2.71662	1.86853	3.2308	2.97204	2.85319	1.43839	4.22529	4.69739	4.94666	3.13357	2.38088	2.81702	1.63013	1.65241	2.64804	4.5815	3.64569	2.41522	2.13466	2.8626	3.51594	4.7696	4.4731	4.37376	3.41467	2.77672	3.33946
Lsat_1_v5_gn_1_120420	0.74713	-0.220094	0.186263	0.301086	-1.01382	-1.11111	-0.959909	-2.50901	1.67555	-2.50901	-0.953271	0.0300179	-2.50901	-0.910712	2.26573	-2.50901	1.1815	-1.01354	-1.31445	0.0630086	0.817774	-1.48492	-2.50901	-2.50901	-2.50901	-2.50901	1.13096	2.76416	-0.794041	-1.84506	-0.948204	-1.16995	-2.50901	-1.305	-0.396647	-2.50901	-1.86806	1.4609	-1.7755	-0.00946356	-0.649129	-0.33487	0.78232	1.9336	2.11826	-2.50901	-1.32615	-1.89045	-2.50901
Lsat_1_v5_gn_1_120560	0.23576	0.119184	0.0250933	0.99033	1.45002	1.53838	0.612899	0.514043	0.953525	1.15895	1.53702	0.763245	-1.04469	-0.42339	0.699179	0.682795	0.62323	0.826951	0.617378	1.20701	1.05664	1.29017	0.392906	0.576174	0.70932	0.630723	1.04555	0.0941604	1.17705	0.384064	0.546393	0.538334	-0.0224897	0.126784	0.680863	0.377031	0.805644	0.684739	0.146676	1.35959	0.348119	1.0195	1.23619	0.226018	0.363584	1.83243	1.58607	1.90667	1.17838
Lsat_1_v5_gn_1_120581	-2.50901	-2.50901	-2.50901	-0.592843	0.44833	0.210433	-0.520264	0.174532	0.196811	0.904473	-0.690642	-0.416843	-2.50901	-2.50901	-2.50901	-2.50901	-2.50901	-2.50901	-1.79925	-1.83936	-2.50901	-2.50901	-0.163729	-0.718832	0.167736	-0.408982	-2.50901	-2.50901	-2.50901	-2.50901	-2.50901	0.167738	-0.311596	-1.27043	-0.0668309	0.001378	-1.50765	0.915398	-1.38865	0.312458	-0.427907	-0.209554	-2.50901	-2.50901	-2.50901	0.763647	0.228883	-1.43856	-1.03321
[truncated: 24,607 more rows]
[truncated: 73 more columns]
