# Supplementary material for: Identification of genetic loci in lettuce mediating quantitative resistance to fungal pathogens
Source: Theor Appl Genet. 2022 Jun 8;135(7):2481–500. doi: 10.1007/s00122-022-04129-5 (PMC9271113; doi:10.1007/s00122-022-04129-5)
Supplement: Supplementary file 5 — Supplementary file5 (XLSX 2024 KB) [file 122_2022_4129_MOESM5_ESM.xlsx]

## Sheet: Sclero Lesion Cor
Supplementary Dataset 5a- Lettuce genes significantly correlated with S. sclerotiorum lesion size NOT filtered by differential expression in response to infection. Including; Lettuce Gene ID, Spearman lesion size correlation coefficent, correlation FDR-adjusted p-value, log2FC and adjusted p-values for S. sclerotiorum infection vs mock at 42hpi, log2FC and adjusted p-values for B. cinerea infecti…
GeneID	Lesion_cor	p_adj	logFC.Scl_42hpi	adj.P.Val.Scl_42hpi	logFC.Bot_24hpi	adj.P.Val.Bot_24hpi	TAIR10.ID	e.value.	TAIR10.description	At_ShortName
Lsat_1_v5_gn_8_132400	-0.742352	0	0.196794	0.743952	0.59039	0.427833	AT4G03420.1	1	Protein of unknown function (DUF789)	AT4G03420
Lsat_1_v5_gn_8_165821	0.712987	0	6.45559	0.000446371	5.08237	0.00141962	AT1G02610.1	0.45	RING/FYVE/PHD zinc finger superfamily protein	AT1G02610
Lsat_1_v5_gn_9_28700	0.713276	0	2.61054	0.00100741	2.29631	0.000154551	AT2G41835.1	0.97	zinc finger (C2H2 type, AN1-like) family protein	AT2G41835
Lsat_1_v5_gn_0_7500	0.713348	0	0.914632	0.0163511	1.04863	0.00149858	AT2G27600.1	1	AAA-type ATPase family protein	SKD1
Lsat_1_v5_gn_9_41960	0.713348	0	9.16647	0.000797719	9.74647	2.20443e-05	AT5G50080.1	0.19	ethylene response factor 110	ERF110
Lsat_1_v5_gn_1_41580	0.714358	0	1.85224	0.00094684	2.12926	0.000274119	AT3G17090.1	1	Protein phosphatase 2C family protein	AT3G17090
Lsat_1_v5_gn_4_183661	0.714574	0	4.31311	0.00015034	4.46403	2.81715e-05	AT5G40380.1	1	cysteine-rich RLK (RECEPTOR-like protein kinase) 42	CRK42
Lsat_1_v5_gn_7_116101	0.714646	0	1.83708	0.00201024	1.07887	0.00394434	AT1G16670.1	1	Protein kinase superfamily protein	AT1G16670
Lsat_1_v5_gn_7_102981	0.714791	0	4.0274	0.000825279	5.91119	0.0098173	AT1G53210.1	0.6	sodium/calcium exchanger family protein / calcium-binding EF hand family protein	AT1G53210
Lsat_1_v5_gn_9_121040	0.714791	0	1.05177	0.00856444	1.13533	0.000575498	AT4G33940.1	0.39	RING/U-box superfamily protein	AT4G33940
Lsat_1_v5_gn_3_35301	0.714935	0	5.84516	0.000180598	5.28891	1.37623e-05	AT3G59080.1	1	Eukaryotic aspartyl protease family protein	AT3G59080
Lsat_1_v5_gn_3_980	0.714935	0	3.88611	0.000338737	4.77827	0.000285149	AT4G16563.1	1	Eukaryotic aspartyl protease family protein	AT4G16563
Lsat_1_v5_gn_8_11721	0.715079	0	3.43086	0.00103537	1.74376	0.00512858	AT2G40140.1	1	zinc finger (CCCH-type) family protein	CZF1
Lsat_1_v5_gn_4_91660	0.715224	0					no_hits_found
Lsat_1_v5_gn_9_28921	0.715584	0	5.69538	0.000777361	3.94435	0.000867051	AT3G57450.1	0.14		AT3G57450
Lsat_1_v5_gn_5_114201	0.715584	0	11.4869	0.000148381	10.1534	0.000102888	no_hits_found
Lsat_1_v5_gn_9_58480	0.715729	0	2.12165	0.00143256	2.08923	0.000174352	AT1G02170.1	1	metacaspase 1	MC1
Lsat_1_v5_gn_9_31560	0.715873	0	1.41675	0.00292996	1.55621	0.000382539	AT5G02040.1	0.9	prenylated RAB acceptor 1.A1	PRA1.A1
Lsat_1_v5_gn_1_69961	0.716811	0	2.94674	0.000340164	3.00512	2.59256e-05	AT1G14780.1	1	MAC/Perforin domain-containing protein	AT1G14780
Lsat_1_v5_gn_7_10501	0.717027	0	1.4925	0.00686506	1.27218	0.00100654	AT3G60410.1	0.2	Protein of unknown function (DUF1639)	AT3G60410
Lsat_1_v5_gn_1_108781	0.717172	0	1.81735	0.000584381	1.59555	0.000255539	AT2G44500.1	1	O-fucosyltransferase family protein	AT2G44500
Lsat_1_v5_gn_5_39280	0.717172	0	1.933	0.00168679	1.84763	0.000488087	AT3G05170.1	1	Phosphoglycerate mutase family protein	AT3G05170
Lsat_1_v5_gn_8_155641	0.717316	0	4.34519	0.000148381	3.83086	1.89054e-05	AT5G22250.1	1	Polynucleotidyl transferase, ribonuclease H-like superfamily protein	CAF1b
Lsat_1_v5_gn_6_19780	0.717532	0	2.18111	0.00257523	2.28639	0.000242308	AT5G11000.1	0.55	Plant protein of unknown function (DUF868)	AT5G11000
Lsat_1_v5_gn_5_161220	0.717677	0					AT2G41640.1	1	Glycosyltransferase family 61 protein	AT2G41640
Lsat_1_v5_gn_1_39880	0.717893	0	1.36942	0.00889519	1.56682	0.000252183	AT1G48210.1	0.5	Protein kinase superfamily protein	AT1G48210
Lsat_1_v5_gn_4_46601	0.717965	0	11.5988	0.000148381	10.3553	0.00018785	AT2G44840.1	0.32	ethylene-responsive element binding factor 13	ERF13
Lsat_1_v5_gn_8_95340	0.718398	0	2.13157	0.00128064	2.8025	0.000124095	AT3G24550.1	1	proline extensin-like receptor kinase 1	PERK1
Lsat_1_v5_gn_8_153841	0.718687	0	3.19695	0.000247206	2.96597	6.32171e-05	AT1G60440.1	1	pantothenate kinase 1	PANK1
Lsat_1_v5_gn_1_11261	0.718975	0	3.30345	0.00203883	3.15426	8.38322e-05	AT1G74900.1	1	Pentatricopeptide repeat (PPR) superfamily protein	OTP43
Lsat_1_v5_gn_5_117240	0.718975	0	3.3389	0.015192	2.77847	0.00646444	AT1G23780.1	0.13	F-box family protein	AT1G23780
Lsat_1_v5_gn_2_3181	0.719048	0	2.61496	0.000268005	2.75118	1.89054e-05	AT1G42990.1	0.27	basic region/leucine zipper motif 60	BZIP60
Lsat_1_v5_gn_5_182761	0.71912	0	2.12834	0.00100169	2.72961	2.36313e-05	AT2G20440.1	1	Ypt/Rab-GAP domain of gyp1p superfamily protein	AT2G20440
Lsat_1_v5_gn_8_22700	0.719553	0	1.64036	0.00511717	1.89649	0.00607835	no_hits_found
Lsat_1_v5_gn_5_175081	0.719841	0	-0.477383	0.0861667	0.0805065	0.576187	AT5G58320.2	0.52	Kinase interacting (KIP1-like) family protein	NET4A
Lsat_1_v5_gn_8_121301	0.720996	0	5.48029	0.000242378	5.47784	1.30529e-05	AT2G17220.1	1	Protein kinase superfamily protein	Kin3
Lsat_1_v5_gn_3_35341	0.721068	0	5.41821	0.000179155	4.70688	2.67516e-05	AT3G59080.1	1	Eukaryotic aspartyl protease family protein	AT3G59080
Lsat_1_v5_gn_8_4021	0.721068	0	1.91592	0.0149834	1.88765	0.000519762	AT3G61980.1	0.16	serine protease inhibitor, Kazal-type family protein	AT3G61980
Lsat_1_v5_gn_9_83640	0.72114	0	3.41272	0.000597434	3.92885	0.00058864	AT3G62020.1	0.78	germin-like protein 10	GLP10
Lsat_1_v5_gn_8_95100	0.721717	0	9.4337	0.00028701	7.26688	0.000234694	no_hits_found
Lsat_1_v5_gn_2_65621	0.721789	0	9.19127	0.000148381	7.0736	3.2952e-05	AT5G37490.1	1	ARM repeat superfamily protein	AT5G37490
Lsat_1_v5_gn_5_128680	0.721861	0	1.70532	0.00122936	1.5236	0.000168943	AT5G60860.1	1	RAB GTPase homolog A1F	RABA1f
Lsat_1_v5_gn_9_98401	0.722006	0	7.94904	0.000148381	8.15753	1.83145e-05	AT5G46060.1	0.43	Protein of unknown function, DUF599	AT5G46060
Lsat_1_v5_gn_5_6620	0.722727	0	3.04373	0.000727234	2.92574	0.000102888	AT2G20900.1	1	diacylglycerol kinase 5	DGK5
Lsat_1_v5_gn_9_110401	0.722799	0	6.41788	0.000281957	7.29766	1.71768e-05	AT2G15760.1	0.33	Protein of unknown function (DUF1645)	AT2G15760
Lsat_1_v5_gn_5_173341	0.722872	0	2.75536	0.000486034	2.52703	0.000189713	AT5G58530.1	0.56	Glutaredoxin family protein	AT5G58530
Lsat_1_v5_gn_9_102560	0.723088	0	4.51129	0.00194899	5.13989	0.000198857	AT4G12710.1	0.78	ARM repeat superfamily protein	AT4G12710
Lsat_1_v5_gn_2_133341	0.72316	0	7.09503	0.000148381	6.11738	2.23693e-05	AT4G23030.1	1	MATE efflux family protein	AT4G23030
Lsat_1_v5_gn_6_109121	0.724315	0	0.818458	0.0816961	0.956198	0.0126934	AT1G11050.1	1	Protein kinase superfamily protein	AT1G11050
Lsat_1_v5_gn_4_46060	0.725469	0	2.22218	0.000725051	1.66798	0.000866882	AT3G12630.1	0.3	A20/AN1-like zinc finger family protein	SAP5
Lsat_1_v5_gn_5_85441	0.726046	0	5.91041	0.000148381	6.16543	1.8244e-05	AT4G30210.1	1	P450 reductase 2	ATR2
Lsat_1_v5_gn_7_74040	0.726479	0	7.27356	0.000344004	5.82219	0.000503643	AT1G56240.1	0.6	phloem protein 2-B13	PP2-B13
Lsat_1_v5_gn_4_12541	0.727056	0	4.47339	0.00032014	4.86522	2.55369e-05	no_hits_found
Lsat_1_v5_gn_2_6961	0.727273	0	10.1022	0.000148381	9.87352	0.000100453	no_hits_found
Lsat_1_v5_gn_2_124161	0.727489	0	9.17289	0.00015824	7.92683	2.51275e-05	AT2G30020.1	1	Protein phosphatase 2C family protein	AT2G30020
Lsat_1_v5_gn_9_40501	0.727633	0	3.1308	0.000202036	3.27201	0.000177988	AT3G05320.1	1	O-fucosyltransferase family protein	AT3G05320
Lsat_1_v5_gn_8_67661	0.728355	0	1.87558	0.00298036	1.97868	0.000356639	AT4G30210.1	1	P450 reductase 2	ATR2
Lsat_1_v5_gn_1_38541	0.728932	0	3.13744	0.00104887	3.95419	0.000166145	AT1G53920.1	1	GDSL-motif lipase 5	GLIP5
Lsat_1_v5_gn_1_81921	0.73153	0	2.08039	0.000946811	2.41325	9.27044e-05	AT4G24290.2	1	MAC/Perforin domain-containing protein	AT4G24290
Lsat_1_v5_gn_6_104300	0.731602	0	8.25597	0.000327788	8.74254	8.75462e-05	no_hits_found
Lsat_1_v5_gn_4_30520	0.732468	0	2.54349	0.00117105	2.81835	5.54466e-05	AT5G44370.1	1	phosphate transporter 4;6	PHT4;6
Lsat_1_v5_gn_7_50300	0.732612	0	8.23079	0.00149011	10.6434	1.39995e-05	AT5G23530.1	1	carboxyesterase 18	CXE18
Lsat_1_v5_gn_6_103120	0.733117	0	1.71672	0.00204833	1.73642	0.000128114	AT1G34750.1	1	Protein phosphatase 2C family protein	AT1G34750
Lsat_1_v5_gn_1_69340	0.733622	0	3.50404	0.000241052	3.5728	2.20443e-05	AT2G43320.1	1	S-adenosyl-L-methionine-dependent methyltransferases superfamily protein	AT2G43320
Lsat_1_v5_gn_4_61461	0.733622	0	4.31474	0.0003421	4.2191	6.61578e-05	AT1G62300.1	0.9	WRKY family transcription factor	WRKY6
Lsat_1_v5_gn_8_69461	0.733766	0	2.26285	0.000843788	2.57636	8.86664e-05	AT4G30060.1	1	Core-2/I-branching beta-1,6-N-acetylglucosaminyltransferase family protein	AT4G30060
Lsat_1_v5_gn_7_29201	0.734199	0	5.02137	0.000263575	4.85861	1.71768e-05	AT1G30370.1	1	alpha/beta-Hydrolases superfamily protein	DLAH
Lsat_1_v5_gn_1_69980	0.734343	0	0.176048	0.727508	0.769429	0.286575	AT1G05810.1	0.95	RAB GTPase homolog A5E	RABA5E
Lsat_1_v5_gn_9_104021	0.735642	0	0.287792	0.401376	0.370425	0.140041	AT2G05230.1	0.69	DNAJ heat shock N-terminal domain-containing protein	AT2G05230
Lsat_1_v5_gn_1_63021	0.736147	0	2.52292	0.000462505	2.79028	0.000147678	AT3G45040.1	1	phosphatidate cytidylyltransferase family protein	AT3G45040
Lsat_1_v5_gn_4_139020	0.736147	0	0.857064	0.0173901	1.03182	0.00578917	AT5G09850.1	0.71	Transcription elongation factor (TFIIS) family protein	AT5G09850
Lsat_1_v5_gn_8_96880	0.736219	0	1.29886	0.0439647	0.9193	0.00841036	AT5G11670.1	1	NADP-malic enzyme 2	NADP-ME2
Lsat_1_v5_gn_8_38181	0.737013	0	1.70187	0.00192453	1.80205	0.000568035	AT3G12570.1	1	FYD	FYD
Lsat_1_v5_gn_0_42720	0.737302	0					AT3G61460.1	0.29	brassinosteroid-responsive RING-H2	BRH1
Lsat_1_v5_gn_1_68380	0.739899	0	11.4604	0.000148381	8.65532	5.11221e-05	AT1G05575.1	0.17		AT1G05575
Lsat_1_v5_gn_9_73501	0.740693	0	8.54579	0.000239016	9.30095	1.87249e-05	no_hits_found
Lsat_1_v5_gn_1_24181	0.740765	0	5.91594	0.00130451	5.30435	0.000102685	AT1G27730.1	0.45	salt tolerance zinc finger	STZ
Lsat_1_v5_gn_7_41401	0.741126	0	-1.77529	0.0415669	-2.38896	0.0158349	AT4G29080.1	0.58	phytochrome-associated protein 2	PAP2
Lsat_1_v5_gn_4_85120	0.74127	0	1.2671	0.00225356	1.1677	0.000305143	AT5G51050.1	1	Mitochondrial substrate carrier family protein	APC2
Lsat_1_v5_gn_8_5601	0.74127	0	1.37862	0.00316052	1.47254	0.000204456	AT2G46620.1	1	P-loop containing nucleoside triphosphate hydrolases superfamily protein	AT2G46620
Lsat_1_v5_gn_3_53980	0.74127	0	2.75054	0.000258867	2.7342	3.43212e-05	AT1G73630.1	0.41	EF hand calcium-binding protein family	AT1G73630
Lsat_1_v5_gn_6_106401	0.741919	0	1.93161	0.00181148	2.3129	0.000779139	AT2G22500.1	1	uncoupling protein 5	UCP5
Lsat_1_v5_gn_6_18640	0.747186	0	2.45996	0.000672428	1.76176	0.000356548	no_hits_found
Lsat_1_v5_gn_6_69260	0.748124	0	1.58195	0.00164834	1.59766	0.000298543	AT3G62260.2	0.91	Protein phosphatase 2C family protein	AT3G62260
Lsat_1_v5_gn_6_92840	0.748918	0	8.70742	0.00021114	7.22409	2.17829e-05	AT4G17500.1	0.45	ethylene responsive element binding factor 1	ERF-1
Lsat_1_v5_gn_9_8501	0.749206	0	9.29529	0.000496377	7.86525	0.000112652	AT2G31180.1	0.59	myb domain protein 14	MYB14
Lsat_1_v5_gn_4_140321	0.749351	0	6.42229	0.000148381	6.32131	2.48587e-05	AT3G06350.1	1	dehydroquinate dehydratase, putative / shikimate dehydrogenase, putative	MEE32
Lsat_1_v5_gn_3_34501	0.749639	0	4.2378	0.000277034	4.10835	4.18299e-05	AT3G19970.1	1	alpha/beta-Hydrolases superfamily protein	AT3G19970
Lsat_1_v5_gn_4_3520	0.753463	0	3.819	0.00170712	2.88833	0.00153806	AT1G27930.1	0.85	Protein of unknown function (DUF579)	AT1G27930
Lsat_1_v5_gn_3_16860	0.754473	0	2.54671	0.00046638	2.14023	0.0001411	AT2G33620.1	0.43	AT hook motif DNA-binding family protein	AT2G33620
Lsat_1_v5_gn_6_81461	0.754618	0	6.26195	0.000562485	5.29801	0.000120566	no_hits_found
Lsat_1_v5_gn_5_96340	0.756638	0	3.69088	0.00690139	5.78354	3.57737e-05	AT5G20230.1	0.17	blue-copper-binding protein	BCB
Lsat_1_v5_gn_2_118200	0.757431	0	1.15272	0.00684926	1.01065	0.00844107	AT2G39720.1	0.64	RING-H2 finger C2A	RHC2A
Lsat_1_v5_gn_6_86460	0.762554	0	3.48255	0.000434241	2.9776	0.000564336	AT5G41330.1	1	BTB/POZ domain with WD40/YVTN repeat-like protein	AT5G41330
Lsat_1_v5_gn_0_46480	0.766378	0					AT1G48210.1	0.5	Protein kinase superfamily protein	AT1G48210
Lsat_1_v5_gn_5_159920	0.772655	0	3.86547	0.000839944	4.62016	7.15937e-05	AT3G10190.1	0.42	Calcium-binding EF-hand family protein	AT3G10190
Lsat_1_v5_gn_8_96860	0.779365	0	1.64322	0.0127898	1.21098	0.0468585	AT2G19930.1	1	RNA-dependent RNA polymerase family protein	AT2G19930
Lsat_1_v5_gn_7_74080	0.78254	0	8.59854	0.000262694	6.67865	0.000172145	AT1G56250.1	0.58	phloem protein 2-B14	PP2-B14
Lsat_1_v5_gn_2_127921	0.737218	3.21628e-08					AT4G25150.1	0.87	HAD superfamily, subfamily IIIB acid phosphatase	AT4G25150
Lsat_1_v5_gn_5_77580	0.712482	4.06003e-08	4.49593	0.000244831	4.82244	2.77527e-05	AT5G11970.1	0.23	Protein of unknown function (DUF3511)	AT5G11970
Lsat_1_v5_gn_2_29221	0.711977	9.52675e-08	5.2803	0.00094684	5.04861	0.00223181	AT5G23960.1	1	terpene synthase 21	TPS21
Lsat_1_v5_gn_8_92421	0.711905	1.02239e-07	3.20406	0.000600762	3.59232	0.000145633	AT2G20470.1	1	AGC (cAMP-dependent, cGMP-dependent and protein kinase C) kinase family protein	AT2G20470
Lsat_1_v5_gn_2_56201	0.711688	1.23705e-07	2.89413	0.00100303	3.31801	2.19209e-05	AT3G12020.2	1	P-loop containing nucleoside triphosphate hydrolases superfamily protein	AT3G12020
Lsat_1_v5_gn_8_20041	0.711688	1.23705e-07	7.32541	0.000236064	6.53369	3.29633e-05	AT4G25030.1	0.87		AT4G25030
Lsat_1_v5_gn_5_176761	0.720329	1.24644e-07					AT4G12910.1	1	serine carboxypeptidase-like 20	scpl20
Lsat_1_v5_gn_2_92400	0.711111	1.82211e-07	3.03189	0.00392483	4.40191	0.00025453	AT2G16890.2	1	UDP-Glycosyltransferase superfamily protein	AT2G16890
Lsat_1_v5_gn_8_39160	0.711111	1.82211e-07	5.00036	0.000158631	4.72014	1.30529e-05	AT4G39670.1	0.68	Glycolipid transfer protein (GLTP) family protein	AT4G39670
Lsat_1_v5_gn_5_143000	0.711039	1.88326e-07	9.08633	0.000239016	9.62486	1.30529e-05	AT5G57010.1	1	calmodulin-binding family protein	AT5G57010
Lsat_1_v5_gn_5_93720	0.710606	2.33582e-07	4.97873	0.000236064	4.55362	1.71768e-05	AT5G20270.1	0.91	heptahelical transmembrane protein1	HHP1
Lsat_1_v5_gn_9_104780	-0.710462	2.47206e-07	-1.15	0.220928	-3.1277	0.0161062	AT2G05100.1	1	photosystem II light harvesting complex gene 2.1	LHCB2.1
Lsat_1_v5_gn_8_40101	0.709812	3.13799e-07	1.63611	0.00440152	1.32051	0.00152288	AT1G18390.2	1	Protein kinase superfamily protein	AT1G18390
Lsat_1_v5_gn_1_11220	0.709812	3.13799e-07	11.6408	0.000148381	10.4999	1.71768e-05	no_hits_found
Lsat_1_v5_gn_3_20441	0.709668	3.24108e-07	3.85771	0.00702881	4.58665	7.1507e-05	AT1G31730.1	1	Adaptin family protein	AT1G31730
Lsat_1_v5_gn_2_25220	0.709668	3.24108e-07	7.41969	0.000274546	6.92818	1.83145e-05	AT5G46170.1	0.47	F-box family protein	AT5G46170
Lsat_1_v5_gn_6_29361	0.709307	3.60985e-07	1.74809	0.0011703	2.03359	5.14598e-05	AT3G09830.1	0.87	Protein kinase superfamily protein	AT3G09830
Lsat_1_v5_gn_1_51381	0.703981	4.02577e-07					AT4G20990.1	0.72	alpha carbonic anhydrase 4	ACA4
Lsat_1_v5_gn_7_107680	0.708874	4.02577e-07	3.41198	0.000274546	4.22691	5.11221e-05	AT5G48150.1	1	GRAS family transcription factor	PAT1
Lsat_1_v5_gn_1_77140	0.708802	4.07159e-07	4.88296	0.000148381	3.58001	0.00314014	no_hits_found
Lsat_1_v5_gn_5_7381	0.703098	4.20116e-07	6.11687	0.00194739	3.8673	0.00103291	no_hits_found
Lsat_1_v5_gn_3_140280	0.708297	4.56195e-07	2.00048	0.000463974	2.09073	6.61578e-05	AT2G46500.1	1	phosphoinositide 4-kinase gamma 4	PI4K GAMMA 4
Lsat_1_v5_gn_1_51980	0.708153	4.68501e-07	1.47513	0.0303198	1.87899	0.00269129	AT5G04250.1	0.75	Cysteine proteinases superfamily protein	AT5G04250
Lsat_1_v5_gn_8_35241	0.707937	4.88793e-07	1.0462	0.0114633	1.06587	0.0153204	AT1G14780.1	1	MAC/Perforin domain-containing protein	AT1G14780
Lsat_1_v5_gn_4_141700	0.707792	5.0092e-07	3.43797	0.00143312	3.76009	9.6084e-05	AT5G65120.1	0.23		AT5G65120
Lsat_1_v5_gn_7_94860	0.707215	5.61927e-07	1.95828	0.00376723	2.58233	0.000177947	AT1G12020.1	0.27		AT1G12020
Lsat_1_v5_gn_0_22040	0.706999	5.77491e-07					AT5G14420.1	1	RING domain ligase2	RGLG2
Lsat_1_v5_gn_3_75940	0.706999	5.77491e-07	0.486274	0.0684459	0.5349	0.0250429	AT5G66450.1	0.51	Phosphatidic acid phosphatase (PAP2) family protein	LPPepsilon2
Lsat_1_v5_gn_8_148500	0.706926	5.81098e-07	3.93945	0.0089544	3.12637	0.00025271	AT1G76650.1	0.26	calmodulin-like 38	CML38
Lsat_1_v5_gn_1_47621	0.706854	5.84679e-07	10.8486	0.000172828	8.21863	3.42355e-05	no_hits_found
Lsat_1_v5_gn_3_39820	0.706421	6.24261e-07	4.59722	0.00019299	5.03538	0.000539358	AT2G19130.1	1	S-locus lectin protein kinase family protein	AT2G19130
Lsat_1_v5_gn_6_19540	0.706421	6.24261e-07	1.69389	0.00148652	1.64511	0.000307211	AT2G32070.1	1	Polynucleotidyl transferase, ribonuclease H-like superfamily protein	AT2G32070
Lsat_1_v5_gn_3_51140	0.706133	6.52212e-07	1.78996	0.00208402	2.20907	0.000359768	AT1G14350.1	0.49	Duplicated homeodomain-like superfamily protein	FLP
Lsat_1_v5_gn_4_116280	0.705628	6.99915e-07	8.28947	0.000441571	10.3326	2.77978e-05	AT3G26040.1	0.55	HXXXD-type acyl-transferase family protein	AT3G26040
Lsat_1_v5_gn_4_18480	0.705628	6.99915e-07	6.08617	0.00105778	5.61709	0.000613876	AT1G68585.1	0.11		AT1G68585
Lsat_1_v5_gn_8_135800	0.705339	7.27955e-07	9.3042	0.000239016	7.71397	4.6501e-05	AT1G03730.1	0.2		AT1G03730
Lsat_1_v5_gn_8_154980	0.705195	7.39248e-07	4.40955	0.000491438	4.12234	6.09126e-05	AT1G70520.1	1	cysteine-rich RLK (RECEPTOR-like protein kinase) 2	CRK2
Lsat_1_v5_gn_0_7001	0.704762	7.84212e-07	1.57839	0.00153688	1.68397	0.000346669	AT5G54650.1	1	formin homology5	Fh5
Lsat_1_v5_gn_1_37860	0.704545	8.03907e-07	1.62006	0.00134949	1.71806	0.000207473	AT1G72470.1	1	exocyst subunit exo70 family protein D1	EXO70D1
Lsat_1_v5_gn_2_119280	0.704401	8.09191e-07	1.25896	0.0183231	1.44946	0.00737509	AT2G39690.1	1	Protein of unknown function, DUF547	AT2G39690
Lsat_1_v5_gn_2_95241	0.704401	8.09191e-07	1.34271	0.00540591	0.976985	0.000828076	AT3G02060.1	1	DEAD/DEAH box helicase, putative	AT3G02060
Lsat_1_v5_gn_9_34461	0.704113	8.37229e-07	6.25406	0.000148381	6.32374	2.09956e-05	AT2G37940.1	1	Arabidopsis Inositol phosphorylceramide synthase 2	AtIPCS2
Lsat_1_v5_gn_8_61661	0.703968	8.4826e-07	2.20394	0.00132344	1.65694	0.00295273	AT4G30960.1	1	SOS3-interacting protein 3	SIP3
Lsat_1_v5_gn_4_157561	0.703824	8.59256e-07	1.47273	0.00431539	1.17248	0.062767	AT3G17980.1	0.61	Calcium-dependent lipid-binding (CaLB domain) family protein	C2
Lsat_1_v5_gn_1_15440	0.703752	8.61717e-07	2.73774	0.00127658	3.06738	0.000327338	AT1G73880.1	1	UDP-glucosyl transferase 89B1	UGT89B1
Lsat_1_v5_gn_9_64101	0.703608	8.72645e-07	0.517609	0.078098	0.41998	0.149776	AT3G55560.1	0.53	AT-hook protein of GA feedback 2	AGF2
Lsat_1_v5_gn_5_161041	0.703535	8.75069e-07	1.94617	0.000665746	1.9393	0.00056736	AT5G03990.1	0.41		AT5G03990
Lsat_1_v5_gn_2_91101	0.703319	8.94407e-07	2.20232	0.000604188	2.64451	6.55571e-05	AT5G14420.1	1	RING domain ligase2	RGLG2
Lsat_1_v5_gn_9_11541	0.703247	8.96768e-07	3.07965	0.000248468	2.89885	7.34225e-05	AT5G32470.1	1	Haem oxygenase-like, multi-helical	AT5G32470
Lsat_1_v5_gn_1_33301	0.703175	8.99128e-07	2.62607	0.000311184	2.60527	6.11951e-05	AT5G25360.1	0.34		AT5G25360
Lsat_1_v5_gn_0_37261	0.70303	9.09906e-07	3.42281	0.000584381	2.1833	0.00636097	AT5G22250.1	1	Polynucleotidyl transferase, ribonuclease H-like superfamily protein	CAF1b
Lsat_1_v5_gn_7_105741	0.702886	9.2066e-07	6.02856	0.000427146	5.46912	0.000121538	no_hits_found
Lsat_1_v5_gn_9_69201	-0.702814	9.22961e-07	-0.722309	0.0768431	-0.569379	0.0770062	AT2G28380.1	0.79	dsRNA-binding protein 2	DRB2
Lsat_1_v5_gn_5_169401	0.70267	9.33663e-07	1.41004	0.00240802	1.22321	0.000393887	AT1G07530.1	1	SCARECROW-like 14	SCL14
Lsat_1_v5_gn_3_14780	0.702092	9.95408e-07	7.69765	0.000464337	6.8669	1.66149e-05	AT1G32780.1	1	GroES-like zinc-binding dehydrogenase family protein	AT1G32780
Lsat_1_v5_gn_2_112401	-0.701948	9.99604e-07	0.310566	0.243173	0.377019	0.0615299	AT2G01720.1	1	Ribophorin I	AT2G01720
Lsat_1_v5_gn_5_148140	0.701948	9.99604e-07	1.68661	0.00761507	2.53328	0.000458075	AT5G58380.1	1	SOS3-interacting protein 1	SIP1
Lsat_1_v5_gn_3_31461	0.701876	1.00171e-06	7.03661	0.000148381	6.98778	1.17422e-05	AT5G13220.1	0.24	jasmonate-zim-domain protein 10	JAZ10
Lsat_1_v5_gn_3_69821	0.701804	1.00381e-06	6.0136	0.000148381	7.38056	7.9323e-05	AT1G65730.1	1	YELLOW STRIPE like 7	YSL7
Lsat_1_v5_gn_6_92940	0.701732	1.00592e-06	7.87429	0.000893837	7.02351	0.000180831	AT4G17500.1	0.47	ethylene responsive element binding factor 1	ERF-1
Lsat_1_v5_gn_5_190460	0.700866	1.10284e-06	5.8931	0.000247206	7.23519	1.66149e-05	AT4G15800.1	0.26	ralf-like 33	RALFL33
Lsat_1_v5_gn_1_50421	0.700722	1.11347e-06	2.35603	0.00113519	2.20765	6.45489e-05	AT5G03730.2	1	Protein kinase superfamily protein	CTR1
Lsat_1_v5_gn_9_81361	0.700649	1.11531e-06					AT2G02370.1	1	SNARE associated Golgi protein family	AT2G02370
Lsat_1_v5_gn_1_54840	0.700577	1.11715e-06	1.87862	0.000872236	2.12878	6.95118e-05	AT3G09560.2	1	Lipin family protein	PAH1
Lsat_1_v5_gn_5_161641	0.700505	1.119e-06					AT2G41835.1	0.8	zinc finger (C2H2 type, AN1-like) family protein	AT2G41835
Lsat_1_v5_gn_2_92620	0.700361	1.12958e-06	8.91771	0.000148381	8.63574	2.44591e-05	AT3G01420.1	1	Peroxidase superfamily protein	DOX1
Lsat_1_v5_gn_2_54080	0.700289	1.13143e-06	8.77853	0.000148381	9.90112	2.20443e-05	AT3G11820.1	0.99	syntaxin of plants 121	SYP121
Lsat_1_v5_gn_8_36361	0.700072	1.15071e-06	7.85508	0.000148381	7.66929	2.69274e-05	AT5G37490.1	0.83	ARM repeat superfamily protein	AT5G37490
Lsat_1_v5_gn_5_181601	0.699856	1.17005e-06	10.2515	0.00015824	9.07867	4.48621e-05	no_hits_found
Lsat_1_v5_gn_2_124621	0.699639	1.18238e-06	2.44944	0.000884153	1.80341	0.000191071	AT2G40140.1	1	zinc finger (CCCH-type) family protein	CZF1
Lsat_1_v5_gn_9_111840	0.699639	1.18238e-06	6.4532	0.000308251	5.89072	5.47268e-05	AT1G27730.1	0.39	salt tolerance zinc finger	STZ
Lsat_1_v5_gn_9_49441	0.699278	1.21942e-06	6.25975	0.000148381	6.61436	1.71768e-05	AT2G46620.1	1	P-loop containing nucleoside triphosphate hydrolases superfamily protein	AT2G46620
Lsat_1_v5_gn_5_9460	0.699134	1.22285e-06	3.07123	0.00032014	2.545	0.000649649	AT5G47910.1	1	respiratory burst oxidase homologue D	RBOHD
Lsat_1_v5_gn_6_20381	0.699134	1.22285e-06	0.189999	0.61658	0.876856	0.0250552	AT5G25280.1	0.37	serine-rich protein-related	AT5G25280
Lsat_1_v5_gn_8_82801	0.698918	1.24227e-06	1.14538	0.0125004	1.36128	0.00069619	AT5G02320.1	1	myb domain protein 3r-5	MYB3R-5
Lsat_1_v5_gn_2_106341	0.698846	1.24398e-06	2.78405	0.000262694	2.63766	0.000170177	AT5G04870.1	1	calcium dependent protein kinase 1	CPK1
Lsat_1_v5_gn_4_62441	-0.682588	1.25074e-06	-1.73998	0.0146361	-1.54853	0.00579002	AT1G12060.1	0.41	BCL-2-associated athanogene 5	BAG5
Lsat_1_v5_gn_6_117360	0.698629	1.25625e-06	2.52759	0.00170197	3.40261	0.000662994	AT4G27870.1	0.49	Vacuolar iron transporter (VIT) family protein	AT4G27870
Lsat_1_v5_gn_1_56540	0.698557	1.25796e-06	2.33983	0.000462505	2.86974	2.65491e-05	AT5G06560.1	1	Protein of unknown function, DUF593	AT5G06560
Lsat_1_v5_gn_6_94900	0.698485	1.25969e-06	1.35311	0.0110184	1.51311	0.00352499	AT2G35170.1	0.79	Histone H3 K4-specific methyltransferase SET7/9 family protein	AT2G35170
Lsat_1_v5_gn_3_94041	0.698124	1.28964e-06	4.69973	0.000723826	5.41116	1.57301e-05	AT2G23450.2	1	Protein kinase superfamily protein	AT2G23450
Lsat_1_v5_gn_6_5060	0.698124	1.28964e-06	4.52488	0.00032014	6.29286	2.54894e-05	AT1G63830.2	1	PLAC8 family protein	AT1G63830
Lsat_1_v5_gn_6_7360	0.698052	1.29134e-06	3.40728	0.00192453	3.41659	0.00531901	AT1G05805.1	0.45	basic helix-loop-helix (bHLH) DNA-binding superfamily protein	AT1G05805
Lsat_1_v5_gn_8_120901	0.697619	1.33029e-06	1.34463	0.00448496	1.52493	0.000310313	AT4G35310.1	1	calmodulin-domain protein kinase 5	CPK5
Lsat_1_v5_gn_8_93421	0.697619	1.33029e-06	1.86901	0.000725051	2.14658	0.000161814	AT3G24440.1	1	Fibronectin type III domain-containing protein	VRN5
Lsat_1_v5_gn_6_20120	-0.697114	1.38604e-06	-1.49417	0.0185528	-2.06825	0.000281442	AT5G25220.1	1	KNOTTED1-like homeobox gene 3	KNAT3
Lsat_1_v5_gn_9_104700	-0.696825	1.41503e-06	-1.15	0.220928	-3.1277	0.0161062	AT2G05100.1	1	photosystem II light harvesting complex gene 2.1	LHCB2.1
Lsat_1_v5_gn_9_83280	0.696609	1.4273e-06	9.70099	0.000148381	9.54029	6.61257e-05	AT1G08990.1	1	plant glycogenin-like starch initiation protein 5	PGSIP5
Lsat_1_v5_gn_8_92100	0.696609	1.4273e-06					no_hits_found
Lsat_1_v5_gn_4_186380	-0.679252	1.45614e-06	-2.1862	0.0164979	-2.9908	0.00131614	AT3G26700.1	1	Protein kinase superfamily protein	AT3G26700
Lsat_1_v5_gn_1_58340	0.69632	1.45614e-06	12.0419	0.00146601	15.5969	1.17422e-05	AT3G11820.1	1	syntaxin of plants 121	SYP121
Lsat_1_v5_gn_4_135580	0.696032	1.46269e-06	1.10896	0.0127708	1.13444	0.00402887	AT1G21790.1	1	TRAM, LAG1 and CLN8 (TLC) lipid-sensing domain containing protein	AT1G21790
Lsat_1_v5_gn_9_58621	0.696032	1.46269e-06	4.95377	0.000148381	4.88117	1.30529e-05	AT3G10980.1	1	PLAC8 family protein	AT3G10980
Lsat_1_v5_gn_4_110360	0.696032	1.46269e-06	0.408757	0.155707	0.456006	0.0392459	AT1G13880.1	0.5	ELM2 domain-containing protein	AT1G13880
Lsat_1_v5_gn_5_114540	0.69596	1.46428e-06	2.00699	0.00410735	2.47153	0.000357058	AT4G34150.1	0.5	Calcium-dependent lipid-binding (CaLB domain) family protein	AT4G34150
Lsat_1_v5_gn_6_116360	0.695887	1.46588e-06	3.94347	0.000630217	4.49434	1.43169e-05	AT5G49460.1	1	ATP citrate lyase subunit B 2	ACLB-2
Lsat_1_v5_gn_1_51600	0.695815	1.4675e-06	1.62403	0.00252288	1.95043	0.000146601	AT5G03430.1	1	phosphoadenosine phosphosulfate (PAPS) reductase family protein	AT5G03430
Lsat_1_v5_gn_6_19520	0.695671	1.47828e-06	6.10244	0.000180598	5.93668	0.0053767	no_hits_found
Lsat_1_v5_gn_9_4501	0.695238	1.51837e-06	1.39113	0.00273767	1.72082	0.00014022	AT3G06190.1	1	BTB-POZ and MATH domain 2	BPM2
Lsat_1_v5_gn_5_181520	0.695238	1.51837e-06	6.79183	0.0003421	6.81658	8.64704e-05	no_hits_found
Lsat_1_v5_gn_3_39141	0.694805	1.52824e-06	1.18307	0.00649652	1.45599	0.000171719	AT2G20780.1	1	Major facilitator superfamily protein	AT2G20780
Lsat_1_v5_gn_8_118040	0.694805	1.52824e-06	4.07519	0.000240039	4.1693	0.000423035	AT1G16120.1	1	wall associated kinase-like 1	WAKL1
Lsat_1_v5_gn_9_58641	0.694805	1.52824e-06	2.86027	0.00573112	2.68177	0.000239684	AT3G56190.1	1	alpha-soluble NSF attachment protein 2	ALPHA-SNAP2
Lsat_1_v5_gn_4_66541	0.694877	1.52824e-06	1.26469	0.00275292	1.33814	0.000196806	AT1G53050.1	1	Protein kinase superfamily protein	AT1G53050
Lsat_1_v5_gn_9_66380	0.694877	1.52824e-06	3.34697	0.000275863	4.27211	1.87706e-05	AT2G39420.1	1	alpha/beta-Hydrolases superfamily protein	AT2G39420
Lsat_1_v5_gn_9_109161	0.695022	1.52824e-06	3.89283	0.000262694	3.68049	0.000209766	AT2G23460.1	1	extra-large G-protein 1	XLG1
Lsat_1_v5_gn_3_80180	0.694733	1.52994e-06	3.51272	0.00117754	4.20828	1.83145e-05	AT3G03080.1	1	Zinc-binding dehydrogenase family protein	AT3G03080
Lsat_1_v5_gn_6_88341	-0.694444	1.55927e-06	-0.902123	0.0419371	-0.798391	0.0270262	AT4G18030.1	1	S-adenosyl-L-methionine-dependent methyltransferases superfamily protein	AT4G18030
Lsat_1_v5_gn_7_5460	0.694372	1.56096e-06	-0.523386	0.113113	-0.162181	0.429061	AT4G00550.1	1	digalactosyl diacylglycerol deficient 2	DGD2
Lsat_1_v5_gn_1_14060	0.694228	1.57192e-06	5.80786	0.0158391	7.85503	1.83145e-05	AT5G39670.1	0.18	Calcium-binding EF-hand family protein	AT5G39670
Lsat_1_v5_gn_1_86180	0.694012	1.59219e-06	2.87916	0.000319986	3.07032	0.000175506	AT2G27310.1	0.5	F-box family protein	AT2G27310
Lsat_1_v5_gn_5_170480	0.693867	1.60321e-06	3.59567	0.000318554	4.02405	1.5481e-05	AT2G28940.2	1	Protein kinase superfamily protein	AT2G28940
Lsat_1_v5_gn_9_63420	0.693506	1.63472e-06	1.44712	0.00305829	1.4944	0.00154399	AT2G39840.1	1	type one serine/threonine protein phosphatase 4	TOPP4
Lsat_1_v5_gn_9_68280	0.693506	1.63472e-06	2.71547	0.000456804	3.24506	4.10568e-05	AT5G04260.1	0.49	WCRKC thioredoxin 2	WCRKC2
Lsat_1_v5_gn_2_89501	-0.692569	1.63633e-06	-1.29723	0.0399114	-1.24023	0.00126064	AT3G30300.1	1	O-fucosyltransferase family protein	AT3G30300
Lsat_1_v5_gn_5_110840	0.67494	1.63633e-06	5.13253	0.00176193	5.63394	0.000110871	AT4G37880.1	0.71	LisH/CRA/RING-U-box domains-containing protein	AT4G37880
Lsat_1_v5_gn_4_172461	0.692569	1.63633e-06	1.8985	0.000563989	1.80863	0.000208999	AT3G29400.1	1	exocyst subunit exo70 family protein E1	EXO70E1
Lsat_1_v5_gn_2_119260	0.692641	1.63633e-06	6.30393	0.00316654	7.47879	6.88167e-05	AT3G55470.1	0.38	Calcium-dependent lipid-binding (CaLB domain) family protein	AT3G55470
Lsat_1_v5_gn_3_28540	0.692785	1.63633e-06	7.1218	0.000468208	8.09401	1.17422e-05	AT1G60810.1	1	ATP-citrate lyase A-2	ACLA-2
Lsat_1_v5_gn_9_7580	0.692785	1.63633e-06	1.59543	0.021066	2.81154	8.3837e-05	AT3G22830.1	0.88	heat shock transcription factor A6B	HSFA6B
Lsat_1_v5_gn_9_2161	0.692785	1.63633e-06	0.76917	0.0279828	1.07551	0.00095321	AT3G62900.1	0.54	CW-type Zinc Finger	AT3G62900
Lsat_1_v5_gn_3_35360	0.692785	1.63633e-06	7.15717	0.000590668	8.57165	0.000278716	AT5G08240.1	0.19		AT5G08240
Lsat_1_v5_gn_4_93560	0.692857	1.63633e-06	3.87016	0.000148381	4.20136	1.20452e-05	AT1G72520.1	1	PLAT/LH2 domain-containing lipoxygenase family protein	LOX4
Lsat_1_v5_gn_0_1380	0.692929	1.63633e-06					AT5G48380.1	0.6	BAK1-interacting receptor-like kinase 1	BIR1
Lsat_1_v5_gn_9_125181	0.692929	1.63633e-06	3.42432	0.000353872	4.28028	0.000485551	AT1G09155.1	0.58	phloem protein 2-B15	PP2-B15
Lsat_1_v5_gn_8_26220	0.693001	1.63633e-06	1.33426	0.0133467	0.866488	0.0130325	AT2G36390.1	1	starch branching enzyme 2.1	SBE2.1
Lsat_1_v5_gn_4_165741	0.693146	1.63633e-06	7.796	0.000183411	7.81465	1.89054e-05	AT4G36950.1	0.92	mitogen-activated protein kinase kinase kinase 21	MAPKKK21
Lsat_1_v5_gn_9_98601	0.69329	1.63633e-06	1.37472	0.00610676	1.79959	6.47191e-05	AT5G60860.1	1	RAB GTPase homolog A1F	RABA1f
Lsat_1_v5_gn_5_164981	0.69329	1.63633e-06	3.72925	0.00128404	5.2909	1.30529e-05	AT3G52710.1	0.18		AT3G52710
Lsat_1_v5_gn_1_108561	0.693362	1.63633e-06	4.15099	0.000626152	4.28894	0.000106948	AT2G42760.1	0.27		AT2G42760
Lsat_1_v5_gn_2_78341	0.692136	1.68444e-06	2.23077	0.000721744	2.41724	0.00011489	AT2G16460.1	0.88	Protein of unknown function (DUF1640)	AT2G16460
Lsat_1_v5_gn_4_123001	0.691847	1.71443e-06	9.5815	0.000221826	9.81905	1.43532e-05	AT4G19390.1	0.21	Uncharacterised protein family (UPF0114)	AT4G19390
Lsat_1_v5_gn_6_5540	0.691558	1.7297e-06	5.69733	0.000273311	5.51577	5.34384e-05	AT5G41330.1	1	BTB/POZ domain with WD40/YVTN repeat-like protein	AT5G41330
Lsat_1_v5_gn_6_421	0.691558	1.7297e-06	3.91902	0.000266275	4.20416	0.000241568	no_hits_found
Lsat_1_v5_gn_1_19541	0.691631	1.7297e-06	6.28918	0.000540836	6.06807	0.000174906	AT4G19390.1	0.3	Uncharacterised protein family (UPF0114)	AT4G19390
Lsat_1_v5_gn_2_131100	0.691198	1.75454e-06	2.16377	0.00276502	1.84666	0.0068868	AT5G52510.1	1	SCARECROW-like 8	SCL8
Lsat_1_v5_gn_8_103681	0.691198	1.75454e-06	4.73904	0.00015824	4.17737	2.03145e-05	AT2G38470.1	1	WRKY DNA-binding protein 33	WRKY33
Lsat_1_v5_gn_5_149240	0.69127	1.75454e-06	0.917239	0.0176916	1.19921	0.00128166	AT2G38360.1	0.7	prenylated RAB acceptor 1.B4	PRA1.B4
Lsat_1_v5_gn_1_11280	0.690981	1.7755e-06	8.37211	0.000281957	5.67827	0.000615988	AT1G19020.1	0.17		AT1G19020
Lsat_1_v5_gn_4_131040	0.690837	1.78703e-06	3.43888	0.000313083	3.13762	9.666e-05	AT4G24230.6	0.31	acyl-CoA-binding domain 3	ACBP3
Lsat_1_v5_gn_5_164460	0.690548	1.81778e-06	3.72157	0.00023493	4.91831	1.87249e-05	AT5G06710.1	0.72	homeobox from Arabidopsis thaliana	HAT14
Lsat_1_v5_gn_3_56281	0.690332	1.83911e-06	6.66009	0.000320744	5.50095	6.13903e-05	AT2G47920.1	0.23	Kinase interacting (KIP1-like) family protein	NET3C
Lsat_1_v5_gn_8_79880	0.690043	1.87032e-06	4.11381	0.000196939	3.32423	3.57737e-05	AT3G57550.2	1	guanylate kinase	AGK2
Lsat_1_v5_gn_5_48840	0.689971	1.87235e-06	3.50343	0.000239016	3.58941	2.5977e-05	AT5G26030.1	1	ferrochelatase 1	FC1
Lsat_1_v5_gn_4_139120	0.689105	1.91304e-06	1.54841	0.00271427	1.78975	0.000310313	AT5G27540.1	1	MIRO-related GTP-ase 1	MIRO1
Lsat_1_v5_gn_5_175160	0.689105	1.91304e-06	1.93061	0.000961943	2.23172	0.000109065	AT2G30360.1	1	SOS3-interacting protein 4	SIP4
Lsat_1_v5_gn_6_34661	0.689105	1.91304e-06	5.45658	0.000148381	5.42601	1.66003e-05	AT5G04870.1	1	calcium dependent protein kinase 1	CPK1
Lsat_1_v5_gn_4_185301	0.689105	1.91304e-06	9.86808	0.000213373	8.34939	3.42224e-05	AT1G76650.1	0.25	calmodulin-like 38	CML38
Lsat_1_v5_gn_5_77180	0.689322	1.91304e-06			6.65652	0.000892117	AT5G48430.1	0.45	Eukaryotic aspartyl protease family protein	AT5G48430
Lsat_1_v5_gn_2_126280	0.689322	1.91304e-06	3.46452	0.0003421	3.88355	2.03145e-05	AT3G51580.2	0.16		AT3G51580
Lsat_1_v5_gn_6_24000	0.689394	1.91304e-06	1.67321	0.00112916	1.74985	0.00533907	AT5G60210.1	0.69	ROP interactive partner 5	RIP5
Lsat_1_v5_gn_1_6001	0.689466	1.91304e-06	0.862215	0.0209537	0.728402	0.0126861	AT1G18740.1	1	Protein of unknown function (DUF793)	AT1G18740
Lsat_1_v5_gn_3_47821	0.689538	1.91304e-06	1.30921	0.010523	1.59937	0.000205983	AT4G35240.1	1	Protein of unknown function (DUF630 and DUF632)	AT4G35240
Lsat_1_v5_gn_5_110760	0.689538	1.91304e-06	3.13458	0.000218994	2.65682	1.82493e-05	AT1G58290.1	1	Glutamyl-tRNA reductase family protein	HEMA1
Lsat_1_v5_gn_7_25601	0.689033	1.91524e-06	7.50285	0.00144544	7.40629	0.000273998	AT1G29290.1	0.14		AT1G29290
Lsat_1_v5_gn_3_7321	0.688961	1.91746e-06	2.01104	0.00223801	2.37323	0.00010386	AT1G63500.1	1	Protein kinase protein with tetratricopeptide repeat domain	BSK7
Lsat_1_v5_gn_4_48381	-0.688889	1.91969e-06	-1.3026	0.0681661	-1.5047	0.0306122	AT4G18820.1	1	AAA-type ATPase family protein	AT4G18820
Lsat_1_v5_gn_8_80701	0.688745	1.93172e-06	1.98706	0.00189524	2.2605	6.32171e-05	AT3G54020.1	1	Arabidopsis Inositol phosphorylceramide synthase 1	AtIPCS1
Lsat_1_v5_gn_9_50301	0.688456	1.96353e-06	6.04853	0.000244024	6.93372	0.00013811	AT5G53560.1	0.49	cytochrome B5 isoform E	CB5-E
Lsat_1_v5_gn_7_12981	0.688384	1.96579e-06	2.28597	0.00146178	2.17067	0.000492789	AT5G47710.1	0.54	Calcium-dependent lipid-binding (CaLB domain) family protein	AT5G47710
Lsat_1_v5_gn_9_69440	-0.688167	1.98028e-06	-1.48729	0.139223	-2.94474	0.0138735	AT4G10340.1	1	light harvesting complex of photosystem II 5	LHCB5
Lsat_1_v5_gn_0_39801	0.688167	1.98028e-06					no_hits_found
Lsat_1_v5_gn_5_24640	0.687807	2.02254e-06	0.197115	0.464593	0.474932	0.0200564	AT5G15740.1	1	O-fucosyltransferase family protein	AT5G15740
Lsat_1_v5_gn_4_126801	0.687446	2.06535e-06	1.49145	0.00298355	1.74927	8.39422e-05	AT4G34040.1	0.48	RING/U-box superfamily protein	MBR2
Lsat_1_v5_gn_7_102060	0.687374	2.06766e-06	2.40744	0.000430964	2.63014	0.00926253	AT1G53440.1	1	Leucine-rich repeat transmembrane protein kinase	AT1G53440
Lsat_1_v5_gn_4_46940	0.687229	2.07236e-06	0.783663	0.0332437	1.08579	0.000707618	AT4G18950.1	1	Integrin-linked protein kinase family	AT4G18950
Lsat_1_v5_gn_6_98760	0.687229	2.07236e-06	4.24479	0.000572359	4.30554	5.85639e-05	AT5G09800.1	0.87	ARM repeat superfamily protein	AT5G09800
Lsat_1_v5_gn_8_11301	0.687157	2.07473e-06	2.82686	0.000239016	2.63349	2.74596e-05	AT5G01960.1	1	RING/U-box superfamily protein	AT5G01960
Lsat_1_v5_gn_3_19221	0.687013	2.08731e-06	4.25147	0.000148381	4.36774	2.27239e-05	AT5G46910.1	1	Transcription factor jumonji (jmj) family protein / zinc finger (C5HC2 type) family protein	AT5G46910
Lsat_1_v5_gn_9_41741	0.686869	2.09995e-06	1.61331	0.00124688	1.5312	0.000692901	AT1G34780.1	0.73	APR-like 4	APRL4
Lsat_1_v5_gn_7_107421	0.686652	2.12292e-06	6.16267	0.000237493	5.72445	5.83545e-05	AT4G27280.1	0.35	Calcium-binding EF-hand family protein	AT4G27280
Lsat_1_v5_gn_0_38980	-0.686291	2.14032e-06					AT5G14700.1	0.65	NAD(P)-binding Rossmann-fold superfamily protein	AT5G14700
Lsat_1_v5_gn_2_84380	0.686147	2.14032e-06			5.13431	0.000674538	AT3G50530.2	1	CDPK-related kinase	CRK
Lsat_1_v5_gn_4_155320	0.686147	2.14032e-06			5.784	0.000959732	no_hits_found
Lsat_1_v5_gn_9_60260	0.686147	2.14032e-06	9.94498	0.000148381	8.41636	7.76176e-05	no_hits_found
Lsat_1_v5_gn_3_27501	0.686219	2.14032e-06	5.22221	0.000216546	6.05859	0.000247747	AT2G37770.2	0.69	NAD(P)-linked oxidoreductase superfamily protein	ChlAKR
Lsat_1_v5_gn_8_16081	0.686219	2.14032e-06	9.15526	0.00032014	8.64229	6.15346e-05	AT2G28710.1	0.34	C2H2-type zinc finger family protein	AT2G28710
Lsat_1_v5_gn_5_180180	0.686291	2.14032e-06	6.12859	0.000430964	7.31863	1.20452e-05	AT3G07090.1	0.85	PPPDE putative thiol peptidase family protein	AT3G07090
Lsat_1_v5_gn_8_148521	0.685786	2.1687e-06	5.02079	0.000148381	4.69786	3.49918e-05	AT1G76650.1	0.22	calmodulin-like 38	CML38
Lsat_1_v5_gn_5_6000	0.685786	2.1687e-06	6.0219	0.0014639	4.68665	0.00283208	no_hits_found
Lsat_1_v5_gn_1_65921	0.685859	2.1687e-06	6.69997	0.000148381	6.92339	1.71995e-05	AT1G61560.1	1	Seven transmembrane MLO family protein	MLO6
Lsat_1_v5_gn_6_33900	0.685426	2.21307e-06	2.87236	0.00174286	2.83172	6.95169e-05	AT3G11820.1	1	syntaxin of plants 121	SYP121
Lsat_1_v5_gn_2_421	0.685137	2.22365e-06	1.77639	0.00153347	1.86986	0.000165818	AT2G33640.1	1	DHHC-type zinc finger family protein	AT2G33640
Lsat_1_v5_gn_1_13680	0.685137	2.22365e-06	4.27269	0.000366503	4.56333	5.17123e-05	AT5G61210.1	0.95	soluble N-ethylmaleimide-sensitive factor adaptor protein 33	SNAP33
Lsat_1_v5_gn_3_90920	0.685137	2.22365e-06	5.81245	0.000248468	6.67252	1.89054e-05	AT4G36990.1	0.54	heat shock factor 4	HSF4
Lsat_1_v5_gn_4_41580	0.685281	2.22365e-06	9.15578	0.000244831	9.68031	1.71768e-05	AT3G03520.1	1	non-specific phospholipase C3	NPC3
Lsat_1_v5_gn_7_8160	0.685065	2.22634e-06	2.14269	0.00358205	3.38507	0.00463253	AT1G12600.1	1	UDP-N-acetylglucosamine (UAA) transporter family	AT1G12600
Lsat_1_v5_gn_2_116781	-0.684704	2.2556e-06	-1.55673	0.0325241	-2.0515	0.000535503	AT3G11340.1	1	UDP-Glycosyltransferase superfamily protein	UGT76B1
Lsat_1_v5_gn_2_107900	0.684704	2.2556e-06	3.77966	0.00313407	4.16737	5.73674e-05	AT2G39840.1	1	type one serine/threonine protein phosphatase 4	TOPP4
Lsat_1_v5_gn_8_64041	0.684704	2.2556e-06	2.58038	0.00148652	2.97266	4.31946e-05	AT4G30940.1	1	BTB/POZ domain with WD40/YVTN repeat-like protein	AT4G30940
Lsat_1_v5_gn_3_2660	0.68456	2.26896e-06	7.32229	0.00279435	8.2972	1.66149e-05	AT4G12300.1	1	cytochrome P450, family 706, subfamily A, polypeptide 4	CYP706A4
Lsat_1_v5_gn_1_40481	0.684488	2.27174e-06	11.8678	0.000148381	10.7545	1.65003e-05	AT5G44380.1	1	FAD-binding Berberine family protein	AT5G44380
Lsat_1_v5_gn_2_71200	0.684271	2.28799e-06	2.23389	0.000570871	2.4442	0.00178703	AT1G70520.1	0.96	cysteine-rich RLK (RECEPTOR-like protein kinase) 2	CRK2
Lsat_1_v5_gn_4_1720	0.684271	2.28799e-06	5.54746	0.00019299	5.76275	0.000393887	AT1G28190.1	0.23		AT1G28190
Lsat_1_v5_gn_8_155860	0.684199	2.29082e-06	7.89778	0.00398356	8.78853	1.30529e-05	AT3G48280.1	1	cytochrome P450, family 71, subfamily A, polypeptide 25	CYP71A25
Lsat_1_v5_gn_1_52240	0.684127	2.29367e-06	10.9579	0.000148381	8.86292	1.30529e-05	AT2G36950.1	0.35	Heavy metal transport/detoxification superfamily protein	AT2G36950
Lsat_1_v5_gn_6_116540	0.684055	2.29654e-06	4.70373	0.00028701	5.84723	1.43532e-05	AT5G49480.1	0.32	Ca2+-binding protein 1	CP1
Lsat_1_v5_gn_8_33500	0.683838	2.32082e-06	1.31687	0.0122496	1.23968	0.00464175	AT5G08200.1	0.41	peptidoglycan-binding LysM domain-containing protein	AT5G08200
Lsat_1_v5_gn_8_42381	0.68355	2.3561e-06	3.72121	0.000154978	3.94655	2.20443e-05	AT3G02600.1	1	lipid phosphate phosphatase 3	LPP3
Lsat_1_v5_gn_7_110360	0.683405	2.36197e-06	0.792214	0.0179064	1.56641	0.000321478	AT1G79160.1	0.33		AT1G79160
Lsat_1_v5_gn_3_54660	0.683405	2.36197e-06	5.22107	0.00182213	5.58306	0.000903351	no_hits_found
Lsat_1_v5_gn_8_72880	0.683333	2.36493e-06	1.27226	0.00423107	0.895146	0.00227165	AT5G59550.1	0.72	zinc finger (C3HC4-type RING finger) family protein	RDUF2
Lsat_1_v5_gn_2_125901	0.683261	2.36791e-06	1.59443	0.00148235	1.41068	0.000407865	AT3G10980.1	1	PLAC8 family protein	AT3G10980
Lsat_1_v5_gn_9_68460	0.683189	2.37091e-06	3.55336	0.000268005	4.30765	1.43532e-05	AT2G38970.1	1	Zinc finger (C3HC4-type RING finger) family protein	AT2G38970
Lsat_1_v5_gn_4_86521	0.683117	2.37393e-06	3.45197	0.000394576	2.37511	0.00014744	AT4G36950.1	0.51	mitogen-activated protein kinase kinase kinase 21	MAPKKK21
Lsat_1_v5_gn_2_34501	0.682973	2.38784e-06	9.23996	0.000289156	7.03557	4.67172e-05	AT2G35930.1	0.82	plant U-box 23	PUB23
Lsat_1_v5_gn_6_78761	0.682756	2.41277e-06	4.05855	0.00222346	2.66741	0.00399103	AT3G16720.1	0.34	TOXICOS EN LEVADURA 2	ATL2
Lsat_1_v5_gn_3_48401	0.682251	2.48242e-06	4.54414	0.00130451	5.65178	7.69494e-05	no_hits_found
Lsat_1_v5_gn_5_48300	0.682107	2.48865e-06	1.60007	0.00178297	1.96201	0.000144899	AT1G14560.1	1	Mitochondrial substrate carrier family protein	AT1G14560
Lsat_1_v5_gn_9_36341	0.682107	2.48865e-06	0.578708	0.11244	0.555247	0.0234344	AT5G01710.1	1	methyltransferases	AT5G01710
Lsat_1_v5_gn_1_1181	0.681962	2.49496e-06	6.23628	0.000466007	6.86928	1.57301e-05	AT1G10140.1	0.19	Uncharacterised conserved protein UCP031279	AT1G10140
Lsat_1_v5_gn_8_33401	0.681962	2.49496e-06	2.22088	0.000685542	2.29238	7.57679e-05	AT1G01550.1	0.12	Protein of unknown function (DUF793)	BPS1
Lsat_1_v5_gn_4_63220	0.68189	2.49815e-06	2.76167	0.00047935	3.07195	1.8133e-05	AT4G17230.1	1	SCARECROW-like 13	SCL13
Lsat_1_v5_gn_9_122981	0.681674	2.51582e-06	0.40836	0.21564	0.867981	0.00253244	AT2G40600.1	0.6	appr-1-p processing enzyme family protein	AT2G40600
Lsat_1_v5_gn_8_42680	0.681674	2.51582e-06	3.81838	0.000566156	2.94423	0.000564295	AT5G17350.1	0.24		AT5G17350
Lsat_1_v5_gn_3_27460	0.681457	2.54169e-06	3.64934	0.00020508	4.05012	5.63722e-05	AT2G02220.1	1	phytosulfokin receptor 1	PSKR1
Lsat_1_v5_gn_7_16501	0.681313	2.55633e-06	10.1981	0.000239016	9.57539	4.11413e-05	AT4G22030.1	0.77	F-box family protein with a domain of unknown function (DUF295)	AT4G22030
Lsat_1_v5_gn_3_65241	0.681241	2.55962e-06	8.17082	0.00156998	9.25533	1.37666e-05	AT3G26210.1	1	cytochrome P450, family 71, subfamily B, polypeptide 23	CYP71B23
Lsat_1_v5_gn_8_4320	0.681097	2.57435e-06	6.42082	0.000739133	7.7752	0.00011984	AT5G54160.1	1	O-methyltransferase 1	OMT1
Lsat_1_v5_gn_8_155781	0.680952	2.58915e-06	7.6021	0.00262976	7.632	3.29316e-05	AT3G48280.1	1	cytochrome P450, family 71, subfamily A, polypeptide 25	CYP71A25
Lsat_1_v5_gn_8_61021	0.680736	2.61557e-06	3.3882	0.000239016	3.52898	1.30529e-05	AT5G35200.1	1	ENTH/ANTH/VHS superfamily protein	AT5G35200
Lsat_1_v5_gn_4_56020	0.680519	2.64218e-06	1.32981	0.00549919	1.41074	0.000197084	AT1G11780.1	1	oxidoreductase, 2OG-Fe(II) oxygenase family protein	AT1G11780
Lsat_1_v5_gn_3_6681	0.679798	2.66101e-06	3.8535	0.00032014	3.28075	0.0205469	AT4G23430.2	1	NAD(P)-binding Rossmann-fold superfamily protein	Tic32-IVa
Lsat_1_v5_gn_7_104681	0.679798	2.66101e-06	0.897989	0.021066	0.936763	0.00621544	AT1G53165.3	0.85	Protein kinase superfamily protein	ATMAP4K ALPHA1
Lsat_1_v5_gn_7_35740	0.67987	2.66101e-06	8.80355	0.00184454	7.90145	1.37666e-05	AT2G44840.1	0.24	ethylene-responsive element binding factor 13	ERF13
Lsat_1_v5_gn_5_88220	0.679942	2.66101e-06	1.709	0.00692997	2.09623	0.000112603	AT4G30490.1	1	AFG1-like ATPase family protein	AT4G30490
Lsat_1_v5_gn_9_114080	0.679942	2.66101e-06	5.67645	0.00015824	5.6772	8.39422e-05	AT1G58290.1	1	Glutamyl-tRNA reductase family protein	HEMA1
Lsat_1_v5_gn_6_92160	0.680014	2.66101e-06					no_hits_found
Lsat_1_v5_gn_1_16460	0.680087	2.66101e-06	1.78911	0.025177	2.51018	0.000924429	AT4G39080.1	1	vacuolar proton ATPase A3	VHA-A3
Lsat_1_v5_gn_8_9940	0.680087	2.66101e-06	1.55124	0.00847634	1.85203	0.000299042	AT5G61530.1	1	small G protein family protein / RhoGAP family protein	AT5G61530
Lsat_1_v5_gn_0_11461	0.680087	2.66101e-06					AT2G33490.1	0.9	hydroxyproline-rich glycoprotein family protein	AT2G33490
Lsat_1_v5_gn_9_15261	0.680159	2.66101e-06	2.93176	0.000764516	3.60134	0.000423637	AT3G25070.1	0.37	RPM1 interacting protein 4	RIN4
Lsat_1_v5_gn_2_18221	0.680231	2.66101e-06	5.91553	0.000148381	6.03011	1.20452e-05	AT3G02800.1	0.67	Tyrosine phosphatase family protein	PFA-DSP3
Lsat_1_v5_gn_9_73441	0.680303	2.66101e-06	9.79995	0.00032014	10.3664	3.5607e-05	no_hits_found
Lsat_1_v5_gn_8_25581	0.679726	2.66464e-06	2.98887	0.000546093	3.38781	9.60104e-05	AT2G33580.1	1	Protein kinase superfamily protein	LYK5
Lsat_1_v5_gn_1_66200	0.679509	2.68362e-06	9.2604	0.00223801	9.4729	1.17422e-05	AT5G13490.1	1	ADP/ATP carrier 2	AAC2
Lsat_1_v5_gn_4_116580	0.679509	2.68362e-06	-0.361866	0.253667	-0.907836	0.00565285	AT2G43750.1	1	O-acetylserine (thiol) lyase B	OASB
Lsat_1_v5_gn_4_166021	0.679365	2.69903e-06	3.43645	0.000196939	3.64842	0.000475852	AT4G37030.1	1		AT4G37030
Lsat_1_v5_gn_6_37000	0.679293	2.70274e-06					AT5G18150.1	0.21	Methyltransferase-related protein	AT5G18150
Lsat_1_v5_gn_2_130620	0.679149	2.71824e-06	0.769557	0.0224688	0.760174	0.00191661	AT1G12580.1	1	phosphoenolpyruvate carboxylase-related kinase 1	PEPKR1
Lsat_1_v5_gn_5_110941	0.679076	2.722e-06	1.52534	0.00295448	1.53703	0.00014363	AT2G04305.1	1	Magnesium transporter CorA-like family protein	AT2G04305
Lsat_1_v5_gn_0_33481	-0.678571	2.74884e-06	0.324043	0.422433	0.657214	0.260815	no_hits_found
Lsat_1_v5_gn_3_111920	0.678571	2.74884e-06	3.87305	0.000275863	4.95176	9.87723e-05	AT2G43120.1	1	RmlC-like cupins superfamily protein	AT2G43120
Lsat_1_v5_gn_4_121681	0.678571	2.74884e-06	1.50408	0.0151463	2.44389	0.000433163	AT2G23450.2	1	Protein kinase superfamily protein	AT2G23450
Lsat_1_v5_gn_4_175741	0.678571	2.74884e-06	1.9443	0.0223691	3.5334	0.000597394	AT4G36830.1	0.88	GNS1/SUR4 membrane protein family	HOS3-1
Lsat_1_v5_gn_4_26460	0.678644	2.74884e-06					AT5G57123.1	0.19		AT5G57123
Lsat_1_v5_gn_2_84561	0.678716	2.74884e-06	1.15678	0.0033354	1.32858	0.00124527	AT2G23140.1	1	RING/U-box superfamily protein with ARM repeat domain	PUB4
Lsat_1_v5_gn_7_5801	0.678716	2.74884e-06	0.812891	0.0202459	0.806244	0.0183451	AT3G61060.2	0.94	phloem protein 2-A13	PP2-A13
Lsat_1_v5_gn_4_74461	0.678355	2.77654e-06	5.21197	0.000262694	5.22381	3.26354e-05	AT4G39830.1	1	Cupredoxin superfamily protein	AT4G39830
Lsat_1_v5_gn_1_18521	0.678211	2.79244e-06	2.84894	0.000436415	3.11274	1.71768e-05	AT2G23780.1	0.58	RING/U-box superfamily protein	AT2G23780
Lsat_1_v5_gn_1_112601	0.678139	2.79641e-06	3.4439	0.000239016	3.62367	1.83145e-05	AT1G29690.1	1	MAC/Perforin domain-containing protein	CAD1
Lsat_1_v5_gn_5_171140	0.677994	2.81242e-06					no_hits_found
Lsat_1_v5_gn_8_48881	0.67785	2.82851e-06	3.99494	0.0030842	4.34802	3.57737e-05	AT1G14060.1	0.21	GCK domain-containing protein	AT1G14060
Lsat_1_v5_gn_3_14860	0.677561	2.86903e-06	1.49412	0.00579275	1.65806	0.000157317	AT4G10570.1	1	ubiquitin-specific protease 9	UBP9
Lsat_1_v5_gn_2_17540	0.677345	2.89767e-06	3.6965	0.000665745	4.13832	8.41227e-05	AT5G16440.1	1	isopentenyl diphosphate isomerase 1	IPP1
Lsat_1_v5_gn_2_125281	0.677128	2.92653e-06	4.87533	0.00400246	4.44398	0.000211175	no_hits_found
Lsat_1_v5_gn_4_101120	0.67684	2.96815e-06	4.15381	0.00153304	5.38076	3.35754e-05	AT1G10340.1	0.65	Ankyrin repeat family protein	AT1G10340
Lsat_1_v5_gn_5_174381	-0.676696	2.96827e-06	-0.225483	0.517308	-1.09469	0.0214945	AT1G07080.1	0.7	Thioredoxin superfamily protein	AT1G07080
Lsat_1_v5_gn_8_163401	0.676696	2.96827e-06	2.49929	0.000718621	2.21066	0.000178633	AT1G27100.1	1	Actin cross-linking protein	AT1G27100
Lsat_1_v5_gn_2_48260	0.676768	2.96827e-06					AT1G60710.1	1	NAD(P)-linked oxidoreductase superfamily protein	ATB2
Lsat_1_v5_gn_4_172180	0.676623	2.97252e-06	2.72758	0.000391248	2.08091	0.00125679	AT3G29770.1	1	methyl esterase 11	MES11
Lsat_1_v5_gn_2_40101	0.676551	2.97679e-06	6.96024	0.00710892	8.09988	3.16736e-05	AT1G18480.1	1	Calcineurin-like metallo-phosphoesterase superfamily protein	SLP2
Lsat_1_v5_gn_1_7841	0.676335	3.0063e-06	9.65643	0.000148381	9.68029	8.39422e-05	AT4G37360.1	1	cytochrome P450, family 81, subfamily D, polypeptide 2	CYP81D2
Lsat_1_v5_gn_7_35121	-0.676263	3.01063e-06	-0.765551	0.0463484	-1.11323	0.00392959	AT2G06005.1	1	FRIGIDA interacting protein 1	FIP1
Lsat_1_v5_gn_5_101940	0.67619	3.01499e-06	0.237487	0.337043	0.435798	0.0231762	AT3G05940.1	1	Protein of unknown function (DUF300)	AT3G05940
Lsat_1_v5_gn_9_83660	0.676118	3.01936e-06	6.46221	0.000566156	7.94325	1.30529e-05	AT1G09560.1	0.76	germin-like protein 5	GLP5
Lsat_1_v5_gn_2_110100	-0.676046	3.02375e-06	-0.364255	0.219952	-0.0497372	0.865321	AT5G02800.1	1	Protein kinase superfamily protein	CDL1
Lsat_1_v5_gn_3_29321	0.675974	3.02817e-06	2.61402	0.000244024	2.62985	3.3063e-05	AT5G14310.1	1	carboxyesterase 16	CXE16
Lsat_1_v5_gn_9_50321	0.675902	3.0326e-06	8.20279	0.000514439	8.54147	2.54894e-05	AT2G46650.1	0.24	cytochrome B5 isoform C	CB5-C
Lsat_1_v5_gn_0_16501	0.67583	3.03706e-06					AT3G01360.1	0.58	Family of unknown function (DUF716)	AT3G01360
Lsat_1_v5_gn_3_18001	0.675758	3.04153e-06	2.65035	0.000735136	2.55271	0.000734388	AT2G35200.1	0.28		AT2G35200
Lsat_1_v5_gn_3_20520	0.675685	3.04602e-06	2.36916	0.000340164	2.62433	1.8133e-05	AT1G32120.1	1		AT1G32120
Lsat_1_v5_gn_3_133940	0.675613	3.05054e-06	5.29861	0.0209537	6.22435	1.63969e-05	AT3G12120.1	1	fatty acid desaturase 2	FAD2
Lsat_1_v5_gn_7_18721	0.675253	3.10646e-06	3.16801	0.000322127	3.107	1.71768e-05	AT4G21380.1	1	receptor kinase 3	RK3
Lsat_1_v5_gn_9_66181	0.675108	3.12403e-06	0.892664	0.0557274	1.21292	0.0150428	AT2G39360.1	1	Protein kinase superfamily protein	AT2G39360
Lsat_1_v5_gn_9_29601	-0.674892	3.15476e-06	-0.636215	0.0734316	-1.10552	0.0218608	AT2G41250.1	1	Haloacid dehalogenase-like hydrolase (HAD) superfamily protein	AT2G41250
Lsat_1_v5_gn_4_78801	0.674675	3.18573e-06	1.86151	0.038233	2.42814	0.00172952	AT5G50330.1	1	Protein kinase superfamily protein	AT5G50330
Lsat_1_v5_gn_9_47660	-0.674459	3.20842e-06	0.271764	0.253165	0.157443	0.382992	AT3G03010.1	0.59	Peptidyl-tRNA hydrolase II (PTH2) family protein	AT3G03010
Lsat_1_v5_gn_6_115360	-0.674459	3.20842e-06	-0.171662	0.523802	-0.171056	0.632817	no_hits_found
Lsat_1_v5_gn_1_39620	0.674387	3.21318e-06	5.20254	0.000394576	6.27552	2.19209e-05	AT1G51660.1	1	mitogen-activated protein kinase kinase 4	MKK4
Lsat_1_v5_gn_4_5860	0.674242	3.23128e-06	5.69323	0.000366503	6.5581	3.56646e-05	AT1G23790.1	1	Plant protein of unknown function (DUF936)	AT1G23790
Lsat_1_v5_gn_6_108420	-0.67417	3.23246e-06	-0.925378	0.0245817	-1.06471	0.00122276	AT1G44910.1	1	pre-mRNA-processing protein 40A	PRP40A
Lsat_1_v5_gn_4_1580	-0.674098	3.23246e-06	-1.14763	0.0311785	-1.2238	0.000500268	AT5G13300.1	1	ARF GTPase-activating protein	SFC
Lsat_1_v5_gn_9_34120	-0.674098	3.23246e-06	-1.33208	0.18652	-3.05851	0.00631684	AT3G08940.2	1	light harvesting complex photosystem II	LHCB4.2
Lsat_1_v5_gn_3_36241	0.674026	3.23733e-06	1.73957	0.00251534	1.98145	0.00021946	AT4G14965.1	0.8	membrane-associated progesterone binding protein 4	MAPR4
Lsat_1_v5_gn_1_122540	0.673882	3.24714e-06	3.42134	0.000155913	3.36209	0.000635148	AT4G21390.1	1	S-locus lectin protein kinase family protein	B120
Lsat_1_v5_gn_1_28741	0.673882	3.24714e-06	2.02496	0.000611616	2.05601	0.000818663	AT5G63160.1	1	BTB and TAZ domain protein 1	BT1
Lsat_1_v5_gn_9_81581	0.673665	3.26201e-06	3.32785	0.000514968	3.82931	0.000371369	AT5G49760.1	1	Leucine-rich repeat protein kinase family protein	AT5G49760
Lsat_1_v5_gn_1_2840	0.673665	3.26201e-06	10.9619	0.000148381	11.5755	2.22545e-05	no_hits_found
Lsat_1_v5_gn_9_111560	0.673737	3.26201e-06	0.951809	0.0137215	1.11244	0.00401623	AT3G19553.1	1	Amino acid permease family protein	PUT5
Lsat_1_v5_gn_9_50340	-0.673593	3.26366e-06	0.345689	0.563178	0.421755	0.415864	AT4G04630.1	0.14	Protein of unknown function, DUF584	AT4G04630
Lsat_1_v5_gn_8_86641	0.673521	3.26366e-06	3.69908	0.000172828	3.91193	4.70558e-05	AT2G26190.1	1	calmodulin-binding family protein	AT2G26190
Lsat_1_v5_gn_8_68841	0.673521	3.26366e-06	1.54244	0.00267458	1.668	0.00433243	AT4G29850.1	0.33	Eukaryotic protein of unknown function (DUF872)	AT4G29850
Lsat_1_v5_gn_7_42621	0.673232	3.30912e-06	4.08486	0.000234134	5.37771	2.23693e-05	AT1G52720.1	0.17		AT1G52720
Lsat_1_v5_gn_9_84201	0.672944	3.35511e-06	3.37003	0.00021679	3.76204	1.90853e-05	AT3G50910.1	0.32		AT3G50910
Lsat_1_v5_gn_8_11680	0.672872	3.36028e-06	2.1057	0.0048889	1.43497	0.00379259	AT3G11170.1	1	fatty acid desaturase 7	FAD7
Lsat_1_v5_gn_9_13861	-0.672439	3.4141e-06					AT5G65760.1	0.61	Serine carboxypeptidase S28 family protein	AT5G65760
Lsat_1_v5_gn_8_9920	0.672367	3.4141e-06	2.9986	0.00891802	4.6101	0.00330875	AT5G07620.1	0.96	Protein kinase superfamily protein	AT5G07620
Lsat_1_v5_gn_3_52340	0.672367	3.4141e-06	1.94797	0.00170938	2.13242	8.33333e-05	AT1G14260.1	0.6	RING/FYVE/PHD zinc finger superfamily protein	AT1G14260
Lsat_1_v5_gn_7_5601	0.672439	3.4141e-06	3.32469	0.00019299	3.2412	1.62401e-05	AT4G00720.1	1	shaggy-like protein kinase 32	SK32
Lsat_1_v5_gn_3_82761	0.672439	3.4141e-06	10.3887	0.000239016	7.92972	1.66149e-05	no_hits_found
Lsat_1_v5_gn_4_169521	0.672006	3.4667e-06	3.14497	0.00225139	3.28646	0.00060796	AT3G29060.1	1	EXS (ERD1/XPR1/SYG1) family protein	AT3G29060
Lsat_1_v5_gn_5_141920	0.672006	3.4667e-06	3.08007	0.000167448	2.5706	0.00281085	AT5G12080.1	1	mechanosensitive channel of small conductance-like 10	MSL10
Lsat_1_v5_gn_8_44380	0.671934	3.47212e-06	1.31177	0.00317294	0.850536	0.00216082	AT1G70740.1	1	Protein kinase superfamily protein	AT1G70740
Lsat_1_v5_gn_7_110961	0.671645	3.47687e-06	3.89133	0.000172828	3.74069	1.94617e-05	AT3G12740.1	1	ALA-interacting subunit 1	ALIS1
Lsat_1_v5_gn_7_34740	0.671645	3.47687e-06	0.630611	0.102321	1.18865	0.000640467	AT5G20490.1	1	Myosin family protein with Dil domain	XIK
Lsat_1_v5_gn_7_56960	0.671645	3.47687e-06	3.20701	0.000446371	3.81852	0.000534581	AT4G28400.1	0.93	Protein phosphatase 2C family protein	AT4G28400
Lsat_1_v5_gn_1_33701	0.671717	3.47687e-06	1.77809	0.0206565	2.26515	0.00016393	AT1G15490.1	1	alpha/beta-Hydrolases superfamily protein	AT1G15490
Lsat_1_v5_gn_4_164020	0.671789	3.47687e-06	10.9137	0.000394576	10.4352	1.17422e-05	no_hits_found
Lsat_1_v5_gn_2_128000	0.671861	3.47687e-06					no_hits_found
Lsat_1_v5_gn_3_4300	0.671501	3.48797e-06	4.29291	0.000281928	4.74343	5.85371e-05	AT4G11820.2	1	hydroxymethylglutaryl-CoA synthase / HMG-CoA synthase / 3-hydroxy-3-methylglutaryl coenzyme A synthase	HMGS
Lsat_1_v5_gn_5_96860	0.671501	3.48797e-06	1.08718	0.0170045	1.32433	0.000174906	AT4G36480.1	1	long-chain base1	LCB1
Lsat_1_v5_gn_8_129040	0.671429	3.49356e-06	6.13202	0.00015824	5.88206	1.71768e-05	AT2G17370.1	1	3-hydroxy-3-methylglutaryl-CoA reductase 2	HMG2
Lsat_1_v5_gn_8_29380	0.671356	3.49916e-06	7.2889	0.000939242	5.61901	0.000328544	AT4G35840.1	0.21	RING/U-box superfamily protein	AT4G35840
Lsat_1_v5_gn_4_169500	0.671068	3.5303e-06	0.231971	0.385461	0.708744	0.0124507	AT5G15330.1	0.82	SPX domain gene 4	SPX4
Lsat_1_v5_gn_1_2800	0.671068	3.5303e-06	8.6602	0.000268649	10.2867	2.03145e-05	no_hits_found
Lsat_1_v5_gn_1_19141	0.67114	3.5303e-06	5.04933	0.0039358	6.15826	0.000879446	AT4G31940.1	1	cytochrome P450, family 82, subfamily C, polypeptide 4	CYP82C4
Lsat_1_v5_gn_8_44300	0.670996	3.53601e-06	2.14978	0.000760906	2.36193	9.8616e-05	AT2G01600.1	1	ENTH/ANTH/VHS superfamily protein	AT2G01600
Lsat_1_v5_gn_5_162241	0.670924	3.54175e-06	2.99996	0.000248468	2.56581	0.000318453	AT5G12480.1	1	calmodulin-domain protein kinase 7	CPK7
Lsat_1_v5_gn_4_131720	0.670563	3.60492e-06	0.588139	0.0672116	1.07728	0.000568554	AT1G27770.1	1	autoinhibited Ca2+-ATPase 1	ACA1
Lsat_1_v5_gn_8_85560	0.670491	3.61076e-06	5.02876	0.00015824	4.8001	0.000202846	AT2G05940.1	1	Protein kinase superfamily protein	RIPK
Lsat_1_v5_gn_6_33780	0.670418	3.61662e-06	7.35338	0.00074515	5.66272	6.32171e-05	AT2G35930.1	1	plant U-box 23	PUB23
Lsat_1_v5_gn_4_1201	0.670346	3.62251e-06	5.3748	0.000496756	5.74114	7.70035e-05	AT5G13080.1	0.46	WRKY DNA-binding protein 75	WRKY75
Lsat_1_v5_gn_4_103741	-0.670058	3.65229e-06	-0.634442	0.0800529	-0.827639	0.00583003	AT3G24490.1	0.42	Alcohol dehydrogenase transcription factor Myb/SANT-like family protein	AT3G24490
Lsat_1_v5_gn_4_69040	0.669986	3.65229e-06	3.88866	0.000373269	5.29107	0.00119934	AT4G16730.1	0.92	terpene synthase 02	TPS02
Lsat_1_v5_gn_1_39341	0.669986	3.65229e-06	5.59333	0.000514968	6.08531	3.80368e-05	AT1G53820.1	0.27	RING/U-box superfamily protein	AT1G53820
Lsat_1_v5_gn_9_48960	0.670058	3.65229e-06	4.80868	0.00015311	5.25931	1.83145e-05	AT3G02800.1	0.67	Tyrosine phosphatase family protein	PFA-DSP3
Lsat_1_v5_gn_4_154601	0.670058	3.65229e-06	4.50187	0.00023493	5.234	0.000102888	AT1G67050.1	0.22		AT1G67050
Lsat_1_v5_gn_4_10601	0.669769	3.67901e-06	1.22605	0.0096444	1.20834	0.00271406	AT1G69450.1	1	Early-responsive to dehydration stress protein (ERD4)	AT1G69450
Lsat_1_v5_gn_5_18720	0.669769	3.67901e-06	6.98993	0.000809186	9.42477	2.28772e-05	AT5G15130.1	0.57	WRKY DNA-binding protein 72	WRKY72
Lsat_1_v5_gn_5_150301	0.669625	3.69982e-06	3.49829	0.00023493	3.9337	2.27239e-05	AT5G01830.1	1	ARM repeat superfamily protein	SAUR21
Lsat_1_v5_gn_2_125861	0.669481	3.72073e-06	1.20131	0.0536059	1.37634	0.0130558	AT3G10985.1	0.24	senescence associated gene 20	SAG20
Lsat_1_v5_gn_2_122000	-0.66912	3.76914e-06	-0.506205	0.137551	0.215625	0.536333	AT2G39940.1	1	RNI-like superfamily protein	COI1
Lsat_1_v5_gn_1_12101	0.66912	3.76914e-06	4.44474	0.00015824	4.43062	7.36386e-05	no_hits_found
Lsat_1_v5_gn_6_71300	0.669192	3.76914e-06	9.40352	0.000262694	7.80753	5.05426e-05	AT4G19170.1	1	nine-cis-epoxycarotenoid dioxygenase 4	NCED4
Lsat_1_v5_gn_9_23360	0.669048	3.77541e-06	4.78347	0.000148381	5.47605	1.83145e-05	AT5G02390.1	0.24	Protein of unknown function (DUF3741)	DAU1
Lsat_1_v5_gn_1_5340	0.668831	3.81182e-06	6.3743	0.000436415	6.439	0.00063412	AT5G50080.1	0.23	ethylene response factor 110	ERF110
Lsat_1_v5_gn_3_56241	0.668615	3.84854e-06	12.2164	0.00032014	12.2034	8.15438e-05	AT3G26040.1	0.59	HXXXD-type acyl-transferase family protein	AT3G26040
Lsat_1_v5_gn_8_115041	0.668254	3.90746e-06	7.14457	0.000154978	8.44489	2.22545e-05	AT3G51430.1	0.97	Calcium-dependent phosphotriesterase superfamily protein	YLS2
Lsat_1_v5_gn_4_18860	0.668254	3.90746e-06	6.31567	0.000773256	4.41244	0.00132019	no_hits_found
Lsat_1_v5_gn_5_175680	0.66811	3.92946e-06	0.151889	0.70733	0.476214	0.0540807	AT4G12770.1	0.85	Chaperone DnaJ-domain superfamily protein	AT4G12770
Lsat_1_v5_gn_2_57080	0.667821	3.9381e-06	3.1857	0.000302142	3.40515	6.47191e-05	AT3G58490.1	1	Phosphatidic acid phosphatase (PAP2) family protein	SPP1
Lsat_1_v5_gn_7_49960	0.667821	3.9381e-06	2.93132	0.00125214	2.54983	0.000928615	AT5G28690.1	0.13	Protein of unknown function (DUF1685)	AT5G28690
Lsat_1_v5_gn_6_38861	0.667893	3.9381e-06	1.53026	0.00592134	1.4227	0.000357452	AT2G27480.1	0.55	Calcium-binding EF-hand family protein	AT2G27480
Lsat_1_v5_gn_2_104961	0.667893	3.9381e-06	2.70525	0.000444667	3.11742	1.43532e-05	AT2G36320.1	0.37	A20/AN1-like zinc finger family protein	AT2G36320
Lsat_1_v5_gn_5_53581	0.667893	3.9381e-06	1.31151	0.020501	1.88227	0.000694546	AT3G16510.1	0.35	Calcium-dependent lipid-binding (CaLB domain) family protein	AT3G16510
Lsat_1_v5_gn_4_29661	0.667965	3.9381e-06	0.426276	0.114715	0.836888	0.00303191	AT5G46170.1	1	F-box family protein	AT5G46170
Lsat_1_v5_gn_6_81441	0.667749	3.94478e-06	4.80493	0.00121202	3.03966	0.00142925	no_hits_found
Lsat_1_v5_gn_4_165921	0.667677	3.95148e-06	2.95791	0.000566156	3.79479	6.74185e-05	AT4G36990.1	0.63	heat shock factor 4	HSF4
Lsat_1_v5_gn_7_102080	0.66746	3.97172e-06	5.46388	0.000148381	6.65325	3.56189e-05	AT1G53440.1	1	Leucine-rich repeat transmembrane protein kinase	AT1G53440
Lsat_1_v5_gn_4_50501	0.66746	3.97172e-06	2.04845	0.00445306	1.88852	0.00259033	AT1G28960.1	0.62	nudix hydrolase homolog 15	NUDX15
Lsat_1_v5_gn_5_11461	0.667532	3.97172e-06	2.39498	0.00093157	2.39952	0.000170177	AT3G26935.1	1	DHHC-type zinc finger family protein	AT3G26935
Lsat_1_v5_gn_0_11501	0.667388	3.97852e-06					AT5G41080.1	1	PLC-like phosphodiesterases superfamily protein	GDPD2
Lsat_1_v5_gn_3_12220	0.667027	4.01288e-06	1.4309	0.00445855	1.60377	0.000280797	AT5G42010.1	1	Transducin/WD40 repeat-like superfamily protein	AT5G42010
Lsat_1_v5_gn_4_92880	0.667027	4.01288e-06	4.96669	0.000196939	5.18621	3.57073e-05	AT3G14075.1	1	Mono-/di-acylglycerol lipase, N-terminal;Lipase, class 3	AT3G14075
Lsat_1_v5_gn_8_27340	0.6671	4.01288e-06	2.37328	0.000395461	2.71425	3.57737e-05	AT1G20780.1	1	senescence-associated E3 ubiquitin ligase 1	SAUL1
Lsat_1_v5_gn_7_45581	0.6671	4.01288e-06	1.42117	0.00423858	1.64961	8.75462e-05	AT3G57340.1	0.99	Heat shock protein DnaJ, N-terminal with domain of unknown function (DUF1977)	AT3G57340
Lsat_1_v5_gn_7_74021	0.6671	4.01288e-06					AT2G14750.1	0.13	APS kinase	APK
Lsat_1_v5_gn_1_58201	0.666883	4.03561e-06	6.41659	0.000148381	6.12251	8.23855e-05	AT2G35930.1	1	plant U-box 23	PUB23
Lsat_1_v5_gn_6_113360	0.666667	4.07438e-06	2.04543	0.000844549	2.54104	2.12423e-05	AT1G19270.1	1	DA1	DA1
Lsat_1_v5_gn_9_28600	0.666595	4.08144e-06	1.61054	0.00213924	1.38303	0.0002553	AT3G57530.1	1	calcium-dependent protein kinase 32	CPK32
Lsat_1_v5_gn_8_7481	0.649362	4.09982e-06					no_hits_found
Lsat_1_v5_gn_7_96500	0.66645	4.09982e-06					AT5G47650.1	0.8	nudix hydrolase homolog 2	NUDT2
Lsat_1_v5_gn_2_41240	0.666162	4.15111e-06	6.07853	0.00194201	7.65497	1.43532e-05	AT4G13430.1	1	isopropyl malate isomerase large subunit 1	IIL1
Lsat_1_v5_gn_4_1701	0.665945	4.19089e-06					no_hits_found
Lsat_1_v5_gn_2_90260	0.665657	4.23838e-06	0.768795	0.0368945	1.09345	0.00143361	AT3G02300.1	1	Regulator of chromosome condensation (RCC1) family protein	AT3G02300
Lsat_1_v5_gn_8_51861	0.665657	4.23838e-06	3.20619	0.000148381	3.30933	1.71768e-05	AT1G14330.1	1	Galactose oxidase/kelch repeat superfamily protein	AT1G14330
Lsat_1_v5_gn_2_88360	-0.665296	4.3123e-06	-1.47169	0.00741712	-1.56587	0.00731696	AT3G01180.1	1	starch synthase 2	SS2
Lsat_1_v5_gn_9_13441	0.665224	4.31981e-06	2.38311	0.000577318	2.41445	0.000960338	AT1G06840.1	1	Leucine-rich repeat protein kinase family protein	AT1G06840
Lsat_1_v5_gn_0_9760	0.665152	4.32734e-06	0.738459	0.019191	1.03299	0.00259033	AT3G49530.1	0.76	NAC domain containing protein 62	NAC062
Lsat_1_v5_gn_7_23661	0.665007	4.35175e-06	10.471	0.000821802	10.3179	1.30529e-05	AT1G53210.1	0.9	sodium/calcium exchanger family protein / calcium-binding EF hand family protein	AT1G53210
Lsat_1_v5_gn_9_123041	-0.664935	4.35937e-06	-0.651499	0.085817	-0.928233	0.00499829	AT5G39960.1	1	GTP binding;GTP binding	AT5G39960
Lsat_1_v5_gn_1_38241	0.664863	4.367e-06	1.34807	0.00913905	1.27016	0.00274387	AT1G54130.1	1	RELA/SPOT homolog 3	RSH3
Lsat_1_v5_gn_7_112340	0.664791	4.37467e-06	2.16505	0.00115772	2.17022	5.88859e-05	AT3G12920.1	0.49	SBP (S-ribonuclease binding protein) family protein	BRG3
Lsat_1_v5_gn_2_104600	0.664574	4.41643e-06	4.30205	0.000252478	4.76669	1.83145e-05	AT3G54250.1	1	GHMP kinase family protein	AT3G54250
Lsat_1_v5_gn_7_1081	0.664502	4.42419e-06	2.00821	0.00251763	2.47419	0.000166145	AT2G46500.1	1	phosphoinositide 4-kinase gamma 4	PI4K GAMMA 4
Lsat_1_v5_gn_5_101441	0.664069	4.51844e-06	3.06941	0.00741712	2.88728	0.000824935	AT1G77500.1	1	Protein of unknown function (DUF630 and DUF632)	AT1G77500
Lsat_1_v5_gn_8_90161	-0.663997	4.52639e-06	-0.653558	0.070321	-1.26721	0.00315276	AT5G48870.1	0.41	Small nuclear ribonucleoprotein family protein	SAD1
Lsat_1_v5_gn_5_71281	0.663853	4.55188e-06	3.776	0.00022524	4.14196	2.45177e-05	AT1G04340.1	0.45	HR-like lesion-inducing protein-related	AT1G04340
Lsat_1_v5_gn_3_44100	0.663781	4.5599e-06	1.75638	0.000584381	1.85946	0.000204456	AT5G66320.1	0.4	GATA transcription factor 5	GATA5
Lsat_1_v5_gn_5_8960	0.663636	4.58559e-06	5.28484	0.00980536	5.50213	0.000109692	AT5G48930.1	1	hydroxycinnamoyl-CoA shikimate/quinate hydroxycinnamoyl transferase	HCT
Lsat_1_v5_gn_8_40921	0.663564	4.5937e-06	7.18548	0.00122644	7.82187	0.00021821	AT1G68450.1	0.14	VQ motif-containing protein	PDE337
Lsat_1_v5_gn_7_108060	0.663492	4.60183e-06	0.655747	0.0603483	0.640508	0.00601332	AT1G51060.1	0.43	histone H2A 10	HTA10
Lsat_1_v5_gn_1_23041	0.663348	4.62777e-06	8.09512	0.000596495	8.53848	7.43021e-05	no_hits_found
Lsat_1_v5_gn_2_133101	-0.663203	4.65384e-06	-1.01326	0.0328934	-1.06335	0.00859496	AT5G62090.1	1	SEUSS-like 2	SLK2
Lsat_1_v5_gn_6_17581	0.663059	4.67041e-06	1.11301	0.0146541	1.36478	0.000494406	AT5G45560.1	1	Pleckstrin homology (PH) domain-containing protein / lipid-binding START domain-containing protein	AT5G45560
Lsat_1_v5_gn_8_90080	0.663059	4.67041e-06	3.17794	0.00028701	3.56681	1.37666e-05	AT2G32670.1	0.98	vesicle-associated membrane protein 725	VAMP725
Lsat_1_v5_gn_9_55680	0.662843	4.69548e-06	2.66473	0.00175638	3.01497	0.000133114	AT3G48990.1	1	AMP-dependent synthetase and ligase family protein	AAE3
Lsat_1_v5_gn_6_43160	0.662843	4.69548e-06	2.29843	0.00284094	2.68279	0.00122345	AT2G34930.1	0.76	disease resistance family protein / LRR family protein	AT2G34930
Lsat_1_v5_gn_7_44120	0.662915	4.69548e-06	2.42519	0.00158667	3.03217	0.000159215	AT1G48320.1	0.56	Thioesterase superfamily protein	DHNAT1
Lsat_1_v5_gn_2_93621	0.662482	4.7766e-06	0.435337	0.148217	0.835055	0.00125433	AT1G13460.1	1	Protein phosphatase 2A regulatory B subunit family protein	AT1G13460
Lsat_1_v5_gn_6_97000	0.662338	4.80351e-06	3.40325	0.000871379	3.47162	0.000297255	AT4G19950.1	0.35		AT4G19950
Lsat_1_v5_gn_7_78081	0.662049	4.82834e-06	1.20854	0.00356572	1.20814	0.000382539	AT4G08500.1	1	MAPK/ERK kinase kinase 1	MEKK1
Lsat_1_v5_gn_0_15241	0.662049	4.82834e-06	1.36742	0.00804034	2.02052	5.87837e-05	AT5G55530.1	0.88	Calcium-dependent lipid-binding (CaLB domain) family protein	AT5G55530
Lsat_1_v5_gn_1_67440	0.662121	4.82834e-06	3.99768	0.00015824	4.62472	9.28086e-05	AT2G02800.1	1	protein kinase 2B	APK2B
Lsat_1_v5_gn_8_150181	0.662121	4.82834e-06	0.625917	0.0359042	0.666393	0.00479777	AT5G14280.1	0.6	DNA-binding storekeeper protein-related	AT5G14280
Lsat_1_v5_gn_6_102660	0.662193	4.82834e-06	9.29304	0.000394576	8.85149	1.30529e-05	AT3G26300.1	0.9	cytochrome P450, family 71, subfamily B, polypeptide 34	CYP71B34
Lsat_1_v5_gn_6_57241	0.661977	4.83707e-06	1.39542	0.00277609	1.63082	0.000102234	AT2G43320.1	1	S-adenosyl-L-methionine-dependent methyltransferases superfamily protein	AT2G43320
Lsat_1_v5_gn_3_4321	0.661905	4.84583e-06	3.5258	0.000247371	3.57442	3.3589e-05	AT4G11850.1	1	phospholipase D gamma 1	PLDGAMMA1
Lsat_1_v5_gn_4_182780	-0.66176	4.8732e-06	-1.15726	0.0493495	-1.76616	0.00133846	AT5G14680.1	0.79	Adenine nucleotide alpha hydrolases-like superfamily protein	AT5G14680
Lsat_1_v5_gn_9_30221	-0.661616	4.90072e-06	-1.76959	0.0842932	-3.69917	0.010442	AT3G56940.1	1	dicarboxylate diiron protein, putative (Crd1)	CRD1
Lsat_1_v5_gn_5_143101	0.661472	4.90875e-06	3.2894	0.00213924	4.79447	5.14598e-05	AT1G54270.1	1	eif4a-2	EIF4A-2
Lsat_1_v5_gn_5_159820	0.661472	4.90875e-06	2.13567	0.00205678	2.13703	0.00263858	AT5G04040.1	1	Patatin-like phospholipase family protein	SDP1
Lsat_1_v5_gn_7_114941	0.661472	4.90875e-06	4.66445	0.000509809	6.46721	1.43532e-05	AT5G47770.1	1	farnesyl diphosphate synthase 1	FPS1
Lsat_1_v5_gn_8_92000	0.661183	4.97428e-06	3.98508	0.000289156	5.72765	1.71768e-05	AT5G20190.1	0.28	Tetratricopeptide repeat (TPR)-like superfamily protein	AT5G20190
Lsat_1_v5_gn_2_136081	-0.660678	5.04779e-06	-0.741394	0.039163	-0.695873	0.0144452	AT3G61790.1	1	Protein with RING/U-box and TRAF-like domains	AT3G61790
Lsat_1_v5_gn_8_165800	0.660606	5.04779e-06	1.37535	0.00641144	1.08759	0.000956115	AT4G02070.1	1	MUTS homolog 6	MSH6
Lsat_1_v5_gn_6_83220	0.660606	5.04779e-06	6.23627	0.00322269	6.76221	3.3589e-05	no_hits_found
Lsat_1_v5_gn_1_39720	0.660678	5.04779e-06	1.42404	0.00424916	1.6968	9.12478e-05	AT3G13320.1	1	cation exchanger 2	CAX2
Lsat_1_v5_gn_0_12421	0.660678	5.04779e-06					no_hits_found
Lsat_1_v5_gn_8_102461	0.660678	5.04779e-06	7.2812	0.00133603	7.32879	1.5481e-05	no_hits_found
Lsat_1_v5_gn_5_2060	0.66075	5.04779e-06	3.97419	0.000239016	4.15334	2.11696e-05	AT5G47770.1	1	farnesyl diphosphate synthase 1	FPS1
Lsat_1_v5_gn_9_17540	0.660823	5.04779e-06	3.81781	0.00817846	1.46919	0.0487609	AT5G48400.2	1	Glutamate receptor family protein	ATGLR1.2
Lsat_1_v5_gn_8_160621	0.644167	5.05086e-06	1.79796	0.00106624	1.97729	6.47191e-05	AT1G10430.1	1	protein phosphatase 2A-2	PP2A-2
Lsat_1_v5_gn_5_137600	-0.660462	5.06647e-06	-0.0144442	0.957936	-0.00972126	0.961667	AT1G53710.1	1	Calcineurin-like metallo-phosphoesterase superfamily protein	AT1G53710
Lsat_1_v5_gn_9_20101	0.66039	5.07586e-06	1.49029	0.0128041	1.62223	0.00428734	AT5G58730.1	0.59	pfkB-like carbohydrate kinase family protein	Mik
Lsat_1_v5_gn_4_56060	0.660245	5.10462e-06	5.23256	0.00028701	6.23841	1.83548e-05	AT1G61250.1	1	secretory carrier 3	SC3
Lsat_1_v5_gn_2_85100	0.660029	5.14309e-06	6.35482	0.000148381	6.52985	3.3063e-05	AT4G34050.1	1	S-adenosyl-L-methionine-dependent methyltransferases superfamily protein	CCoAOMT1
Lsat_1_v5_gn_1_22040	0.660029	5.14309e-06	3.70625	0.000313083	4.21829	1.98197e-05	AT4G06536.1	0.4	SPla/RYanodine receptor (SPRY) domain-containing protein	AT4G06536
Lsat_1_v5_gn_9_115760	-0.659812	5.18187e-06	-1.68088	0.0121186	-2.66263	0.000299883	AT5G64380.1	1	Inositol monophosphatase family protein	AT5G64380
Lsat_1_v5_gn_8_45681	0.659812	5.18187e-06	3.80603	0.000808228	3.59618	0.000643621	AT1G48480.1	1	receptor-like kinase 1	RKL1
Lsat_1_v5_gn_8_102841	0.659596	5.23101e-06	1.02511	0.0192456	1.33085	0.00184326	AT3G08890.1	0.73	Protein of unknown function, DUF538	AT3G08890
Lsat_1_v5_gn_3_65300	0.659524	5.24078e-06	8.01084	0.00400246	7.60091	0.000199183	AT3G26210.1	1	cytochrome P450, family 71, subfamily B, polypeptide 23	CYP71B23
Lsat_1_v5_gn_3_135541	-0.65938	5.27048e-06	-0.560493	0.209136	-1.67224	0.00104825	AT2G45510.1	1	cytochrome P450, family 704, subfamily A, polypeptide 2	CYP704A2
Lsat_1_v5_gn_5_78720	0.659307	5.28034e-06	9.55117	0.000281957	9.18189	1.30529e-05	AT5G51160.1	0.34	Ankyrin repeat family protein	AT5G51160
Lsat_1_v5_gn_4_10141	0.659091	5.30003e-06	2.96153	0.000367965	3.51469	0.000133114	AT1G14330.1	1	Galactose oxidase/kelch repeat superfamily protein	AT1G14330
Lsat_1_v5_gn_6_17640	0.659091	5.30003e-06	1.82153	0.0014877	2.12286	7.46982e-05	AT1G31930.1	1	extra-large GTP-binding protein 3	XLG3
Lsat_1_v5_gn_1_23561	0.659163	5.30003e-06	1.15054	0.00862711	0.968217	0.000798624	AT1G47240.1	1	NRAMP metal ion transporter 2	NRAMP2
Lsat_1_v5_gn_9_78940	0.659163	5.30003e-06	5.16292	0.000202036	5.3926	3.56686e-05	AT1G10040.1	0.94	alpha/beta-Hydrolases superfamily protein	AT1G10040
Lsat_1_v5_gn_8_21341	-0.659019	5.31002e-06	-1.00029	0.0650462	-1.16702	0.0149961	AT3G22680.1	0.37	RNA-DIRECTED DNA METHYLATION 1	RDM1
Lsat_1_v5_gn_4_107261	0.658874	5.34017e-06	1.78556	0.00185517	2.11544	0.000132158	AT1G18890.1	1	calcium-dependent protein kinase 1	CDPK1
Lsat_1_v5_gn_1_43420	0.658802	5.35026e-06	7.53275	0.000277034	6.16464	0.00013715	AT3G11760.1	0.75		AT3G11760
Lsat_1_v5_gn_5_180061	-0.658658	5.38064e-06	-1.53526	0.00860533	-1.74113	0.00055419	AT2G20300.1	1	Protein kinase superfamily protein	ALE2
Lsat_1_v5_gn_9_61640	0.658586	5.38072e-06	2.6038	0.00183477	1.27155	0.00639548	AT2G40140.1	1	zinc finger (CCCH-type) family protein	CZF1
Lsat_1_v5_gn_5_34261	0.658586	5.38072e-06	10.7442	0.000148381	11.2685	1.6684e-05	no_hits_found
Lsat_1_v5_gn_7_116021	0.658514	5.39093e-06	1.26657	0.00505165	1.0829	0.000694505	AT5G60620.1	1	glycerol-3-phosphate acyltransferase 9	GPAT9
Lsat_1_v5_gn_8_16701	-0.658297	5.44205e-06	-1.19637	0.0209572	-1.39336	0.00036228	no_hits_found
Lsat_1_v5_gn_7_111881	0.658225	5.45241e-06	3.65074	0.00554889	2.74999	0.0219113	AT1G56140.1	1	Leucine-rich repeat transmembrane protein kinase	AT1G56140
Lsat_1_v5_gn_4_180801	0.658153	5.46279e-06	5.19662	0.000237493	4.22296	0.000149149	AT3G28340.1	1	galacturonosyltransferase-like 10	GATL10
Lsat_1_v5_gn_7_115441	0.657937	5.51457e-06	1.89822	0.00131699	2.25981	4.74328e-05	AT5G56180.1	1	actin-related protein 8	ARP8
Lsat_1_v5_gn_5_116621	0.657864	5.52509e-06	3.23776	0.00511717	5.03613	0.000764887	AT5G43080.1	0.78	Cyclin A3;1	CYCA3;1
Lsat_1_v5_gn_8_85000	0.65772	5.5565e-06	7.05163	0.000263575	7.66911	8.51453e-05	AT5G20810.2	0.48	SAUR-like auxin-responsive protein family	AT5G20810
Lsat_1_v5_gn_4_29061	0.657576	5.57778e-06	2.00467	0.00365469	1.64934	0.00104734	AT1G30460.1	0.6	cleavage and polyadenylation specificity factor 30	CPSF30
Lsat_1_v5_gn_1_71440	0.657576	5.57778e-06	0.863358	0.0275004	1.29806	0.000318701	AT2G43160.3	0.59	ENTH/VHS family protein	AT2G43160
Lsat_1_v5_gn_6_2800	0.657504	5.5782e-06	1.51636	0.0137215	1.92652	0.00648188	AT4G22540.1	1	OSBP(oxysterol binding protein)-related protein 2A	ORP2A
Lsat_1_v5_gn_3_111480	0.657504	5.5782e-06	10.7739	0.000275863	9.71419	1.30529e-05	AT5G67550.1	0.59		AT5G67550
Lsat_1_v5_gn_5_30500	-0.657359	5.60995e-06	-0.989572	0.0186723	-0.937281	0.0114207	AT5G11280.1	0.68		AT5G11280
Lsat_1_v5_gn_7_10960	0.641316	5.61172e-06	7.23103	0.000239016	7.33853	3.34695e-05	AT3G52450.1	0.54	plant U-box 22	PUB22
Lsat_1_v5_gn_8_156720	0.657143	5.65275e-06	3.65943	0.00023493	3.73033	0.000236194	AT1G70420.1	0.36	Protein of unknown function (DUF1645)	AT1G70420
Lsat_1_v5_gn_4_95900	0.656999	5.68494e-06	1.83245	0.00664838	1.29201	0.0234234	AT1G51700.1	0.31	DOF zinc finger protein 1	DOF1
Lsat_1_v5_gn_9_110520	-0.656854	5.69655e-06	-1.09073	0.0578095	-1.8843	0.000456005	AT1G31860.1	0.86	histidine biosynthesis bifunctional protein (HISIE)	AT-IE
Lsat_1_v5_gn_4_17140	0.656854	5.69655e-06	5.83284	0.000218045	5.31519	1.30529e-05	AT1G68710.1	1	ATPase E1-E2 type family protein / haloacid dehalogenase-like hydrolase family protein	AT1G68710
Lsat_1_v5_gn_7_29460	0.656854	5.69655e-06	0.32449	0.21322	0.584206	0.00478075	AT1G30470.1	1	SIT4 phosphatase-associated family protein	AT1G30470
Lsat_1_v5_gn_9_47901	0.656782	5.70759e-06	1.09137	0.0109283	1.47185	0.000157724	AT5G16680.1	0.83	RING/FYVE/PHD zinc finger superfamily protein	AT5G16680
Lsat_1_v5_gn_1_47320	0.64074	5.71944e-06	3.71381	0.00555605	5.03233	2.88057e-05	AT4G08850.1	0.82	Leucine-rich repeat receptor-like protein kinase family protein	AT4G08850
Lsat_1_v5_gn_2_95461	0.656638	5.71944e-06	4.07683	0.000446371	4.92188	2.88057e-05	AT1G08250.1	1	arogenate dehydratase 6	ADT6
Lsat_1_v5_gn_4_153340	0.656638	5.71944e-06	1.16285	0.0261652	1.41742	0.00244021	AT4G36790.1	1	Major facilitator superfamily protein	AT4G36790
Lsat_1_v5_gn_1_42920	0.656494	5.74176e-06	1.11929	0.0115575	1.2588	0.000299883	AT1G15880.1	0.79	golgi snare 11	GOS11
Lsat_1_v5_gn_4_9981	0.656494	5.74176e-06	2.59765	0.00028701	2.36825	0.00197429	AT1G69760.1	0.11		AT1G69760
Lsat_1_v5_gn_1_32701	0.656205	5.78681e-06	0.497763	0.168422	0.769672	0.0113599	AT5G63570.1	1	glutamate-1-semialdehyde-2,1-aminomutase	GSA1
Lsat_1_v5_gn_7_96001	0.656205	5.78681e-06	4.09915	0.00204542	3.86478	0.0018685	AT5G35735.1	1	Auxin-responsive family protein	AT5G35735
Lsat_1_v5_gn_2_17180	0.656205	5.78681e-06	1.12639	0.00664439	0.948364	0.0023725	no_hits_found
Lsat_1_v5_gn_5_167281	0.656277	5.78681e-06	2.16654	0.000737109	2.50615	0.000941386	AT5G59730.1	1	exocyst subunit exo70 family protein H7	EXO70H7
Lsat_1_v5_gn_8_55481	-0.656061	5.81989e-06	-1.25901	0.0250865	-1.39809	0.000804641	AT3G63030.1	0.44	methyl-CPG-binding domain 4	MBD4
Lsat_1_v5_gn_4_63920	-0.655988	5.82098e-06	-0.824036	0.121868	-1.25096	0.000347181	AT5G47690.3	1	binding	AT5G47690
Lsat_1_v5_gn_8_96680	0.655988	5.82098e-06	2.45472	0.00115276	1.85712	7.43021e-05	AT2G25800.1	1	Protein of unknown function (DUF810)	AT2G25800
Lsat_1_v5_gn_8_9421	0.655916	5.83244e-06	-0.0100967	0.967488	0.296435	0.078716	AT1G12310.1	0.7	Calcium-binding EF-hand family protein	AT1G12310
Lsat_1_v5_gn_5_137560	0.655844	5.84393e-06	1.28003	0.00526386	1.214	0.000314857	AT3G21220.1	1	MAP kinase kinase 5	MKK5
Lsat_1_v5_gn_2_39360	-0.655411	5.96581e-06	-0.215774	0.451371	-0.560036	0.106474	AT1G04290.1	0.46	Thioesterase superfamily protein	AT1G04290
Lsat_1_v5_gn_6_84881	0.655123	6.04483e-06	6.16826	0.000955496	6.91458	3.34695e-05	AT1G64065.1	0.17	Late embryogenesis abundant (LEA) hydroxyproline-rich glycoprotein family	AT1G64065
Lsat_1_v5_gn_0_24441	-0.654906	6.05945e-06					AT3G26310.1	1	cytochrome P450, family 71, subfamily B, polypeptide 35	CYP71B35
Lsat_1_v5_gn_3_133341	-0.654906	6.05945e-06	-0.901539	0.03509	-1.02094	0.00186669	AT1G01930.1	1	zinc finger protein-related	AT1G01930
Lsat_1_v5_gn_5_143341	0.654906	6.05945e-06	5.80625	0.00115276	6.65182	1.17422e-05	AT2G34790.1	1	FAD-binding Berberine family protein	MEE23
Lsat_1_v5_gn_1_37841	0.654978	6.05945e-06	5.94956	0.000148381	6.56508	1.55508e-05	AT1G19180.1	0.25	jasmonate-zim-domain protein 1	JAZ1
Lsat_1_v5_gn_5_97080	0.654978	6.05945e-06	3.32821	0.000420713	3.52708	0.00143083	no_hits_found
Lsat_1_v5_gn_6_86541	0.654762	6.09413e-06	2.92707	0.0014877	3.50348	0.000567636	AT4G23430.2	1	NAD(P)-binding Rossmann-fold superfamily protein	Tic32-IVa
Lsat_1_v5_gn_8_45260	0.654545	6.15186e-06	2.47338	0.00117754	3.20024	0.00181272	AT1G14870.1	0.5	PLANT CADMIUM RESISTANCE 2	PCR2
Lsat_1_v5_gn_2_88760	0.654401	6.18705e-06	1.76359	0.00238999	4.05693	0.00178661	AT5G15120.1	0.8	Protein of unknown function (DUF1637)	AT5G15120
Lsat_1_v5_gn_6_88480	-0.654185	6.21332e-06	-0.891566	0.0490309	-1.06747	0.00536612	AT4G17100.2	1		AT4G17100
Lsat_1_v5_gn_6_56440	0.654185	6.21332e-06	4.24199	0.000805809	3.81647	0.00314947	AT5G08790.1	0.61	NAC (No Apical Meristem) domain transcriptional regulator superfamily protein	ATAF2
Lsat_1_v5_gn_9_59420	0.654185	6.21332e-06	6.43706	0.000430964	6.04448	0.00144945	no_hits_found
Lsat_1_v5_gn_2_112861	0.654257	6.21332e-06	1.35017	0.0170751	1.2966	0.00475955	AT5G04250.1	1	Cysteine proteinases superfamily protein	AT5G04250
Lsat_1_v5_gn_0_14680	-0.654113	6.22572e-06					AT3G03330.1	1	NAD(P)-binding Rossmann-fold superfamily protein	AT3G03330
Lsat_1_v5_gn_3_56300	0.65404	6.22747e-06	2.52331	0.00218113	3.02391	6.16651e-05	AT1G26520.1	1	Cobalamin biosynthesis CobW-like protein	AT1G26520
Lsat_1_v5_gn_7_45681	0.65404	6.22747e-06	0.76435	0.0626192	1.12711	0.000754133	AT5G20120.1	0.67		AT5G20120
Lsat_1_v5_gn_3_121961	0.653896	6.26317e-06	10.1232	0.000239016	9.31153	2.27239e-05	AT3G23240.1	0.33	ethylene response factor 1	ERF1
Lsat_1_v5_gn_7_82321	0.653752	6.29908e-06	1.82277	0.00157579	2.05324	6.32171e-05	AT5G65290.1	1	LMBR1-like membrane protein	AT5G65290
Lsat_1_v5_gn_4_173201	0.653608	6.3244e-06	3.22225	0.000244831	3.38898	1.43532e-05	AT5G15640.1	1	Mitochondrial substrate carrier family protein	AT5G15640
Lsat_1_v5_gn_4_73540	0.653608	6.3244e-06	4.19008	0.00023493	4.07643	0.000116253	no_hits_found
Lsat_1_v5_gn_4_38441	-0.653535	6.33711e-06	-0.538894	0.110238	-0.95119	0.00189589	AT2G44670.1	0.21	Protein of unknown function (DUF581)	AT2G44670
Lsat_1_v5_gn_5_143500	0.653463	6.34987e-06	3.55228	0.000421551	3.43068	2.87881e-05	AT4G26060.1	0.36	Ribosomal protein L18ae family	AT4G26060
Lsat_1_v5_gn_5_78841	-0.653247	6.41003e-06	-0.723244	0.0426619	-0.837826	0.00499456	AT5G23570.1	0.92	XS domain-containing protein / XS zinc finger domain-containing protein-related	SGS3
Lsat_1_v5_gn_8_52920	0.653102	6.42506e-06	2.47242	0.000463974	2.87937	2.22545e-05	AT1G69640.1	1	sphingoid base hydroxylase 1	SBH1
Lsat_1_v5_gn_4_75020	0.653102	6.42506e-06	1.12884	0.0277416	1.45231	0.00290492	AT1G60610.1	0.66	SBP (S-ribonuclease binding protein) family protein	AT1G60610
Lsat_1_v5_gn_6_92900	0.653102	6.42506e-06	6.20563	0.000685276	5.24726	0.0011801	AT5G47220.1	0.33	ethylene responsive element binding factor 2	ERF2
Lsat_1_v5_gn_7_93120	0.652958	6.46195e-06	2.18415	0.000663269	2.17087	0.000241168	AT3G21610.1	0.51	Acid phosphatase/vanadium-dependent haloperoxidase-related protein	AT3G21610
Lsat_1_v5_gn_6_112361	0.65267	6.53637e-06	2.01594	0.000921537	1.84455	0.000100919	AT1G27760.3	1	interferon-related developmental regulator family protein / IFRD protein family	SAT32
Lsat_1_v5_gn_8_61100	0.65267	6.53637e-06	1.52449	0.00252623	1.13839	0.00336838	AT4G31020.2	1	alpha/beta-Hydrolases superfamily protein	AT4G31020
Lsat_1_v5_gn_3_32161	0.652597	6.53866e-06	2.20093	0.00176485	2.24096	9.54256e-05	AT5G48970.1	1	Mitochondrial substrate carrier family protein	AT5G48970
Lsat_1_v5_gn_2_50720	0.652597	6.53866e-06	6.10875	0.0003421	7.02375	3.80368e-05	AT1G55530.1	0.72	RING/U-box superfamily protein	AT1G55530
Lsat_1_v5_gn_4_139401	0.652453	6.57623e-06	5.18579	0.000262694	6.19468	1.37666e-05	AT5G27450.1	1	mevalonate kinase	MK
Lsat_1_v5_gn_7_54581	0.652237	6.63852e-06	2.29201	0.00166824	2.48058	7.93351e-05	AT4G30210.1	1	P450 reductase 2	ATR2
Lsat_1_v5_gn_5_168961	-0.652165	6.64096e-06	-0.270471	0.401677	-0.517896	0.00831173	AT2G29200.1	1	pumilio 1	PUM1
Lsat_1_v5_gn_1_13380	0.652165	6.64096e-06	7.1305	0.000148381	7.48641	3.02904e-05	AT1G74360.1	1	Leucine-rich repeat protein kinase family protein	AT1G74360
Lsat_1_v5_gn_5_183260	0.652092	6.64348e-06	1.5857	0.00346194	2.16254	0.000243371	AT4G08850.1	1	Leucine-rich repeat receptor-like protein kinase family protein	AT4G08850
Lsat_1_v5_gn_5_182281	0.652092	6.64348e-06	10.5486	0.000244024	8.4495	3.82921e-05	AT3G23230.1	0.19	Integrase-type DNA-binding superfamily protein	TDR1
Lsat_1_v5_gn_1_48100	0.651948	6.6817e-06	1.8261	0.00565396	2.01444	0.000234682	AT3G48410.1	1	alpha/beta-Hydrolases superfamily protein	AT3G48410
Lsat_1_v5_gn_7_84860	0.651876	6.69535e-06	11.3231	0.000340164	9.84337	1.30529e-05	AT3G12203.1	1	serine carboxypeptidase-like 17	scpl17
Lsat_1_v5_gn_2_31440	-0.651732	6.7228e-06	-0.559971	0.133823	-0.525921	0.0836956	AT5G06950.1	1	bZIP transcription factor family protein	AHBP-1B
Lsat_1_v5_gn_1_65981	0.651732	6.7228e-06	0.994584	0.00665676	0.918081	0.00146199	AT5G60410.2	1	DNA-binding protein with MIZ/SP-RING zinc finger, PHD-finger and SAP domain	SIZ1
Lsat_1_v5_gn_7_45600	-0.651515	6.77536e-06	-1.00829	0.157414	-1.47312	0.0118641	AT4G32400.1	1	Mitochondrial substrate carrier family protein	SHS1
Lsat_1_v5_gn_9_66780	0.651515	6.77536e-06	2.39586	0.00312415	3.11543	0.000164896	AT3G55050.1	1	Protein phosphatase 2C family protein	AT3G55050
Lsat_1_v5_gn_9_106720	0.651299	6.83954e-06	1.95961	0.00177317	2.13645	0.000221465	AT3G21630.1	1	chitin elicitor receptor kinase 1	CERK1
Lsat_1_v5_gn_8_152940	0.651154	6.8789e-06	0.784466	0.0291138	0.164502	0.481908	AT1G12990.1	1	beta-1,4-N-acetylglucosaminyltransferase family protein	AT1G12990
Lsat_1_v5_gn_2_12460	0.65101	6.91849e-06	1.51585	0.00262938	1.15686	0.00216088	AT1G20030.2	1	Pathogenesis-related thaumatin superfamily protein	AT1G20030
Lsat_1_v5_gn_7_42521	0.650938	6.93272e-06	-0.259081	0.328679	-0.0677364	0.798616	AT5G20060.2	0.93	alpha/beta-Hydrolases superfamily protein	AT5G20060
Lsat_1_v5_gn_3_49741	-0.650722	6.99835e-06	-1.65209	0.0267059	-0.942013	0.165756	AT3G01470.1	0.36	homeobox 1	HB-1
Lsat_1_v5_gn_6_20140	0.650649	7.00139e-06	1.85159	0.00191875	2.17704	7.61035e-05	AT5G25265.1	1		AT5G25265
Lsat_1_v5_gn_7_42361	0.650649	7.00139e-06	1.69275	0.00195239	2.15719	8.05214e-05	AT4G13350.1	1	NSP (nuclear shuttle protein)-interacting GTPase	NIG
Lsat_1_v5_gn_5_125941	0.650433	7.06767e-06	1.26569	0.0030351	1.60619	0.000334107	AT1G53430.1	1	Leucine-rich repeat transmembrane protein kinase	AT1G53430
Lsat_1_v5_gn_5_130860	-0.650361	7.07084e-06	-0.0395716	0.915309	-0.201831	0.363971	AT1G79870.1	1	D-isomer specific 2-hydroxyacid dehydrogenase family protein	AT1G79870
Lsat_1_v5_gn_9_12001	-0.650361	7.07084e-06	-1.01101	0.224815	-2.16731	0.013547	AT4G28750.1	0.27	Photosystem I reaction centre subunit IV / PsaE protein	PSAE-1
Lsat_1_v5_gn_3_30200	0.650289	7.07407e-06	2.85121	0.000584381	3.07389	0.000529573	AT3G55270.1	1	mitogen-activated protein kinase phosphatase 1	MKP1
Lsat_1_v5_gn_6_84040	0.650289	7.07407e-06	1.4543	0.00507388	1.74922	0.000306828	AT4G23850.1	1	AMP-dependent synthetase and ligase family protein	LACS4
Lsat_1_v5_gn_3_133981	0.650216	7.08874e-06	5.74236	0.0150768	6.23166	1.37666e-05	AT3G12120.1	1	fatty acid desaturase 2	FAD2
Lsat_1_v5_gn_7_44620	-0.650072	7.12961e-06	-1.33711	0.0269617	-2.03203	0.000175506	AT2G43950.1	1	chloroplast outer envelope protein 37	OEP37
Lsat_1_v5_gn_0_17361	0.65	7.14442e-06					AT1G13460.1	1	Protein phosphatase 2A regulatory B subunit family protein	AT1G13460
Lsat_1_v5_gn_4_135000	-0.649784	7.1891e-06	-0.379638	0.273148	-0.574867	0.0166091	AT1G77590.1	1	long chain acyl-CoA synthetase 9	LACS9
Lsat_1_v5_gn_4_122901	-0.649784	7.1891e-06	-1.04469	0.0266191	-1.67068	0.00155797	AT4G31050.1	0.93	Biotin/lipoate A/B protein ligase family	AT4G31050
Lsat_1_v5_gn_8_125180	0.649784	7.1891e-06	6.59821	0.00015824	8.17822	1.40369e-05	AT5G42510.1	0.33	Disease resistance-responsive (dirigent-like protein) family protein	AT5G42510
Lsat_1_v5_gn_3_44201	0.649639	7.23058e-06	3.75785	0.000424504	4.62496	1.67612e-05	AT4G34710.1	1	arginine decarboxylase 2	ADC2
Lsat_1_v5_gn_2_135121	0.649567	7.24566e-06	3.64707	0.00161788	3.56754	0.000196429	AT5G53560.1	0.32	cytochrome B5 isoform E	CB5-E
Lsat_1_v5_gn_0_36001	0.649495	7.26078e-06					AT3G28450.1	1	Leucine-rich repeat protein kinase family protein	AT3G28450
Lsat_1_v5_gn_3_6040	0.634389	7.26737e-06	2.1201	0.00234091	1.82966	0.000271795	AT3G61460.1	0.55	brassinosteroid-responsive RING-H2	BRH1
Lsat_1_v5_gn_4_151180	-0.649351	7.2682e-06	-1.62878	0.0221249	-3.11003	0.000183428	AT1G28100.4	0.21		AT1G28100
Lsat_1_v5_gn_9_59340	0.649351	7.2682e-06	1.58586	0.0115393	2.12388	0.00447658	AT3G10960.1	1	AZA-guanine resistant1	AZG1
Lsat_1_v5_gn_1_8801	0.649351	7.2682e-06	1.15055	0.0163003	1.18852	0.00424841	AT3G18690.1	0.14	MAP kinase substrate 1	MKS1
Lsat_1_v5_gn_2_64961	-0.649278	7.28344e-06	-0.900714	0.0452735	-0.835177	0.0307371	AT5G09760.1	1	Plant invertase/pectin methylesterase inhibitor superfamily	AT5G09760
Lsat_1_v5_gn_8_91320	-0.649062	7.34094e-06	-0.907535	0.0428055	-1.05667	0.00360978	AT3G55600.1	0.67	Membrane fusion protein Use1	AT3G55600
Lsat_1_v5_gn_4_180301	0.649062	7.34094e-06	1.13238	0.0141797	1.60133	0.0027544	AT3G28450.1	1	Leucine-rich repeat protein kinase family protein	AT3G28450
Lsat_1_v5_gn_5_126500	0.64899	7.35637e-06	3.35488	0.000511416	4.21945	3.08653e-05	AT3G14870.1	1	Plant protein of unknown function (DUF641)	AT3G14870
Lsat_1_v5_gn_1_32101	0.648918	7.36035e-06	0.268288	0.379759	0.329178	0.0935833	AT1G80780.3	1	Polynucleotidyl transferase, ribonuclease H-like superfamily protein	AT1G80780
Lsat_1_v5_gn_4_13581	0.648918	7.36035e-06	1.97375	0.00318696	1.92572	0.00198721	AT1G70740.1	1	Protein kinase superfamily protein	AT1G70740
Lsat_1_v5_gn_8_53860	0.648846	7.37587e-06	0.997776	0.0130809	1.11187	0.000682798	AT2G02800.1	1	protein kinase 2B	APK2B
Lsat_1_v5_gn_2_67341	-0.648773	7.38411e-06	-0.0894834	0.804797	0.00889328	0.966321	AT4G39370.3	0.99	ubiquitin-specific protease 27	UBP27
Lsat_1_v5_gn_2_136121	-0.648701	7.38411e-06	-0.277928	0.499802	-0.159997	0.457926	AT3G49250.1	0.75	defective in meristem silencing 3	DMS3
Lsat_1_v5_gn_5_156621	0.648701	7.38411e-06	6.60009	0.000262694	6.46138	0.000441192	AT4G29050.1	1	Concanavalin A-like lectin protein kinase family protein	AT4G29050
Lsat_1_v5_gn_6_92500	0.648701	7.38411e-06	1.00335	0.0200972	1.48657	0.000250933	AT4G16745.2	1	Exostosin family protein	AT4G16745
Lsat_1_v5_gn_3_138481	-0.648629	7.38833e-06	-1.11333	0.0363481	-1.12317	0.00539179	AT2G46225.2	0.53	ABI-1-like 1	ABIL1
Lsat_1_v5_gn_0_9341	0.648629	7.38833e-06	5.57872	0.000498487	6.96284	1.17422e-05	AT1G31910.1	1	GHMP kinase family protein	AT1G31910
Lsat_1_v5_gn_9_69261	-0.648557	7.39263e-06	-1.47471	0.0237876	-1.65938	0.000648531	AT3G23780.1	1	nuclear RNA polymerase D2A	NRPD2A
Lsat_1_v5_gn_8_37961	0.648557	7.39263e-06	4.25433	0.000168978	4.66832	9.87723e-05	AT1G68710.1	1	ATPase E1-E2 type family protein / haloacid dehalogenase-like hydrolase family protein	AT1G68710
Lsat_1_v5_gn_3_6860	0.648413	7.42412e-06	9.58561	0.000239016	8.45877	2.55365e-05	AT4G23430.2	1	NAD(P)-binding Rossmann-fold superfamily protein	Tic32-IVa
Lsat_1_v5_gn_3_8840	0.648413	7.42412e-06	6.03231	0.0039358	6.46669	0.000195655	AT4G11280.1	1	1-aminocyclopropane-1-carboxylic acid (acc) synthase 6	ACS6
Lsat_1_v5_gn_3_51460	0.648341	7.42856e-06	3.20399	0.000629316	3.75083	3.00821e-05	AT3G01280.1	1	voltage dependent anion channel 1	VDAC1
Lsat_1_v5_gn_7_110021	0.648341	7.42856e-06	2.58564	0.000289156	2.21433	4.60526e-05	AT3G20410.1	1	calmodulin-domain protein kinase 9	CPK9
Lsat_1_v5_gn_9_123300	0.648268	7.44441e-06	10.7011	0.000148381	9.63173	2.17383e-05	AT1G55020.1	1	lipoxygenase 1	LOX1
Lsat_1_v5_gn_8_147381	0.648196	7.46031e-06	1.44869	0.00240802	1.46337	0.000937916	AT1G30450.1	1	cation-chloride co-transporter 1	CCC1
Lsat_1_v5_gn_4_10861	0.64798	7.53116e-06					no_hits_found
Lsat_1_v5_gn_5_169660	-0.647908	7.54726e-06	-1.27059	0.153168	-2.02732	0.005266	AT3G46780.1	1	plastid transcriptionally active 16	PTAC16
Lsat_1_v5_gn_3_111240	-0.647835	7.56341e-06	-0.609662	0.279968	-1.60461	0.00651508	AT1G03475.1	1	Coproporphyrinogen III oxidase	LIN2
Lsat_1_v5_gn_6_79560	-0.647763	7.56814e-06	-1.70814	0.0581411	-3.12439	0.00116409	AT2G35260.1	1		AT2G35260
Lsat_1_v5_gn_1_11741	0.647763	7.56814e-06	8.16736	0.000259742	9.55678	8.36177e-05	AT4G08850.1	1	Leucine-rich repeat receptor-like protein kinase family protein	AT4G08850
Lsat_1_v5_gn_5_14380	0.647691	7.58438e-06	4.8135	0.00233822	5.51997	0.00137002	no_hits_found
Lsat_1_v5_gn_0_4941	0.647475	7.6564e-06					AT5G26667.1	0.84	P-loop containing nucleoside triphosphate hydrolases superfamily protein	PYR6
Lsat_1_v5_gn_5_149341	-0.64733	7.70091e-06	-0.973384	0.0508552	-1.27001	0.000408402	AT3G51850.1	1	calcium-dependent protein kinase 13	CPK13
Lsat_1_v5_gn_8_153920	0.647186	7.74569e-06	1.76496	0.00104216	1.59293	0.000453256	AT2G28930.1	1	protein kinase 1B	PK1B
Lsat_1_v5_gn_1_52580	0.647114	7.7507e-06	2.82036	0.00101822	2.80235	0.000540129	AT2G36770.1	1	UDP-Glycosyltransferase superfamily protein	AT2G36770
Lsat_1_v5_gn_7_18981	0.647114	7.7507e-06	4.00678	0.000830955	4.55484	2.20443e-05	AT4G27460.1	0.84	Cystathionine beta-synthase (CBS) family protein	CBSX5
Lsat_1_v5_gn_9_33481	0.646825	7.84113e-06	1.39579	0.0125975	1.27568	0.00340674	AT3G09320.1	1	DHHC-type zinc finger family protein	AT3G09320
Lsat_1_v5_gn_1_12520	0.646825	7.84113e-06			1.77313	0.0296997	no_hits_found
Lsat_1_v5_gn_0_5541	-0.646609	7.90375e-06					AT5G14370.1	0.28	CCT motif family protein	AT5G14370
Lsat_1_v5_gn_1_33740	0.646609	7.90375e-06	5.89543	0.000175885	6.48519	0.000308529	AT1G52760.1	1	lysophospholipase 2	LysoPL2
Lsat_1_v5_gn_8_63581	0.646392	7.93154e-06	2.64418	0.000420713	2.88614	2.54344e-05	AT4G30600.1	1	signal recognition particle receptor alpha subunit family protein	AT4G30600
Lsat_1_v5_gn_5_108900	0.646392	7.93154e-06	2.49459	0.000959941	1.98785	0.00181272	AT2G36690.1	0.65	2-oxoglutarate (2OG) and Fe(II)-dependent oxygenase superfamily protein	AT2G36690
Lsat_1_v5_gn_8_37881	0.646392	7.93154e-06	9.60313	0.00112851	10.5587	3.00821e-05	AT2G04240.1	0.15	RING/U-box superfamily protein	XERICO
Lsat_1_v5_gn_2_102360	0.646465	7.93154e-06	6.87551	0.000464382	7.49437	0.000707618	AT4G38040.1	0.72	Exostosin family protein	AT4G38040
Lsat_1_v5_gn_8_135780	0.646465	7.93154e-06	7.5281	0.000244024	7.37212	0.000236138	AT1G53035.1	0.49		AT1G53035
Lsat_1_v5_gn_8_19501	0.646104	8.02421e-06			4.59583	0.000499252	AT4G27290.1	1	S-locus lectin protein kinase family protein	AT4G27290
Lsat_1_v5_gn_7_31600	0.646104	8.02421e-06	2.20368	0.00083338	2.75724	3.08653e-05	AT1G08315.1	0.82	ARM repeat superfamily protein	AT1G08315
Lsat_1_v5_gn_9_44040	0.645887	8.10037e-06	8.61111	0.0033263	10.1021	1.20452e-05	no_hits_found
Lsat_1_v5_gn_9_6640	-0.645815	8.11795e-06	-0.333562	0.291538	-0.766404	0.00492514	AT3G62130.1	1	Pyridoxal phosphate (PLP)-dependent transferases superfamily protein	LCD
Lsat_1_v5_gn_2_66321	-0.645671	8.16523e-06	0.0833704	0.813998	-0.000864662	0.996309	AT1G54580.1	0.31	acyl carrier protein 2	ACP2
Lsat_1_v5_gn_7_30060	0.645599	8.18297e-06	3.93968	0.000392877	3.72435	0.00345332	AT2G34500.1	1	cytochrome P450, family 710, subfamily A, polypeptide 1	CYP710A1
Lsat_1_v5_gn_3_125500	0.645455	8.23064e-06	2.17142	0.00220553	2.35641	0.0308229	AT1G04280.1	1	P-loop containing nucleoside triphosphate hydrolases superfamily protein	AT1G04280
Lsat_1_v5_gn_4_22580	0.645382	8.2365e-06	0.404657	0.175114	0.415681	0.0507558	AT1G14685.3	0.72	basic pentacysteine 2	BPC2
Lsat_1_v5_gn_3_90900	0.645382	8.2365e-06	0.978722	0.0301914	1.50453	0.00153333	AT4G33985.1	0.28	Protein of unknown function (DUF1685)	AT4G33985
Lsat_1_v5_gn_9_41360	0.645238	8.27244e-06	2.92998	0.000577461	3.05035	0.00034967	AT1G78130.1	1	Major facilitator superfamily protein	UNE2
Lsat_1_v5_gn_9_14580	0.645238	8.27244e-06	3.96538	0.000927821	4.13825	3.47541e-05	AT2G38470.1	0.94	WRKY DNA-binding protein 33	WRKY33
Lsat_1_v5_gn_7_22241	0.645166	8.29049e-06	9.28633	0.000148381	7.56295	1.71768e-05	AT5G46080.1	0.65	Protein kinase superfamily protein	AT5G46080
Lsat_1_v5_gn_2_113341	0.645022	8.33883e-06	1.31993	0.0282922	2.14263	0.00170268	AT4G27290.1	1	S-locus lectin protein kinase family protein	AT4G27290
Lsat_1_v5_gn_8_98701	-0.644949	8.35705e-06	-0.323278	0.261972	-0.30519	0.107106	AT2G40930.1	1	ubiquitin-specific protease 5	UBP5
Lsat_1_v5_gn_9_19740	0.644877	8.36321e-06	4.00726	0.000216546	4.05848	1.30529e-05	AT5G58620.1	1	zinc finger (CCCH-type) family protein	AT5G58620
Lsat_1_v5_gn_9_35821	0.644877	8.36321e-06	5.57503	0.000313083	6.95702	0.000111464	AT2G38060.1	1	phosphate transporter 4;2	PHT4;2
Lsat_1_v5_gn_8_85820	0.644805	8.38152e-06	5.91051	0.000148381	5.94825	0.000138108	AT1G19180.1	0.3	jasmonate-zim-domain protein 1	JAZ1
Lsat_1_v5_gn_7_62441	0.644517	8.49185e-06					AT5G19010.1	1	mitogen-activated protein kinase 16	MPK16
Lsat_1_v5_gn_8_143940	0.644444	8.51045e-06	2.93731	0.000776261	3.47975	5.73226e-05	AT1G18390.2	1	Protein kinase superfamily protein	AT1G18390
Lsat_1_v5_gn_1_130320	0.644372	8.52911e-06	1.88334	0.000983676	2.17908	0.000209025	AT1G03370.1	1	C2 calcium/lipid-binding and GRAM domain containing protein	AT1G03370
Lsat_1_v5_gn_5_92460	0.6443	8.53558e-06	1.64975	0.0408044	3.34765	0.000668238	AT3G02645.1	0.64	Plant protein of unknown function (DUF247)	AT3G02645
Lsat_1_v5_gn_9_35941	0.6443	8.53558e-06	2.44123	0.00219989	3.34793	0.00064022	no_hits_found
Lsat_1_v5_gn_2_73941	0.629704	8.59158e-06	5.41095	0.000373269	5.70731	0.000369477	AT5G65980.1	1	Auxin efflux carrier family protein	AT5G65980
Lsat_1_v5_gn_0_8660	0.644084	8.59201e-06	6.60862	0.000546093	7.23018	0.000656988	AT1G30700.1	1	FAD-binding Berberine family protein	AT1G30700
Lsat_1_v5_gn_7_78381	0.644084	8.59201e-06	4.15191	0.000148381	4.81901	4.4594e-05	AT1G11050.1	1	Protein kinase superfamily protein	AT1G11050
Lsat_1_v5_gn_8_153941	0.643939	8.6422e-06	5.46371	0.000403182	6.4553	0.00010426	AT1G70520.1	1	cysteine-rich RLK (RECEPTOR-like protein kinase) 2	CRK2
Lsat_1_v5_gn_7_6720	-0.643867	8.64893e-06	-0.171509	0.521017	-0.00611313	0.976784	AT2G45590.1	1	Protein kinase superfamily protein	AT2G45590
Lsat_1_v5_gn_7_32901	-0.643867	8.64893e-06	-1.61593	0.0185154	-2.08662	0.00629204	AT3G59090.2	0.8		Cand3
Lsat_1_v5_gn_7_104021	-0.643795	8.66801e-06	-1.67387	0.0149534	-1.85124	0.000682352	AT5G53890.1	1	phytosylfokine-alpha receptor 2	PSKR2
Lsat_1_v5_gn_7_54961	-0.643579	8.70101e-06	-0.599448	0.0404365	-0.912379	0.00225157	AT2G18910.1	0.23	hydroxyproline-rich glycoprotein family protein	AT2G18910
Lsat_1_v5_gn_8_150440	0.643579	8.70101e-06	3.1433	0.00107945	3.77676	1.89054e-05	AT3G26090.1	1	G-protein coupled receptors;GTPase activators	RGS1
Lsat_1_v5_gn_1_14961	0.643579	8.70101e-06	0.472276	0.0900321	0.792798	0.0167776	AT5G09960.1	0.25		AT5G09960
Lsat_1_v5_gn_7_4401	0.643579	8.70101e-06	3.11773	0.013573	3.64776	0.000493671	AT4G12560.1	0.13	F-box and associated interaction domains-containing protein	CPR1
Lsat_1_v5_gn_6_36240	0.643651	8.70101e-06					AT1G58170.1	0.49	Disease resistance-responsive (dirigent-like protein) family protein	AT1G58170
Lsat_1_v5_gn_3_81141	0.643506	8.70804e-06	0.440008	0.142207	0.26351	0.34755	AT5G37790.1	1	Protein kinase superfamily protein	AT5G37790
Lsat_1_v5_gn_7_19261	0.643506	8.70804e-06	1.05225	0.0170751	1.13134	0.0116212	AT1G61050.1	0.98	alpha 1,4-glycosyltransferase family protein	AT1G61050
Lsat_1_v5_gn_4_182821	-0.643434	8.71515e-06	-1.73954	0.0183231	-2.2713	0.000420384	no_hits_found
Lsat_1_v5_gn_1_36260	0.643434	8.71515e-06	0.778448	0.0679546	1.18664	0.0494308	AT1G55200.1	1	Protein kinase protein with adenine nucleotide alpha hydrolases-like domain	AT1G55200
Lsat_1_v5_gn_6_28821	-0.64329	8.75395e-06	1.23411	0.137077	1.54948	0.114189	AT2G36800.1	1	don-glucosyltransferase 1	DOGT1
Lsat_1_v5_gn_7_77881	0.64329	8.75395e-06	1.29284	0.00460231	1.79709	0.000106741	AT5G24750.1	1	UDP-Glycosyltransferase superfamily protein	AT5G24750
Lsat_1_v5_gn_7_65541	-0.643074	8.82484e-06	0.558247	0.176153	0.635055	0.00416486	AT1G16610.3	0.33	arginine/serine-rich 45	SR45
Lsat_1_v5_gn_5_119101	0.643074	8.82484e-06	3.34859	0.000776524	3.72809	0.00271079	AT2G21620.2	0.61	Adenine nucleotide alpha hydrolases-like superfamily protein	RD2
Lsat_1_v5_gn_2_103381	0.643001	8.84451e-06	2.03705	0.00101822	2.32885	3.41485e-05	AT3G10500.1	1	NAC domain containing protein 53	NAC053
Lsat_1_v5_gn_4_54841	0.628583	8.88817e-06					AT4G29050.1	1	Concanavalin A-like lectin protein kinase family protein	AT4G29050
Lsat_1_v5_gn_8_52120	0.642641	8.96844e-06	1.57295	0.00274915	1.69671	8.01933e-05	AT2G02860.1	1	sucrose transporter 2	SUT2
Lsat_1_v5_gn_8_50780	0.642641	8.96844e-06	1.4711	0.00831018	1.72619	0.00490043	AT1G69490.1	0.89	NAC-like, activated by AP3/PI	NAP
Lsat_1_v5_gn_4_23861	-0.642569	8.97604e-06	-0.917318	0.12144	-1.15724	0.0208398	AT1G68080.1	1	2-oxoglutarate (2OG) and Fe(II)-dependent oxygenase superfamily protein	AT1G68080
Lsat_1_v5_gn_9_5601	-0.642569	8.97604e-06	-0.869312	0.0548249	-1.28485	0.00124909	AT1G02850.4	1	beta glucosidase 11	BGLU11
Lsat_1_v5_gn_4_55600	0.642496	8.99611e-06	2.17118	0.00172418	1.72321	0.000266584	AT1G61240.1	1	Protein of unknown function (DUF707)	AT1G61240
Lsat_1_v5_gn_4_35441	0.642352	9.03642e-06	9.20064	0.00452557	9.79436	4.60526e-05	AT3G61510.1	1	ACC synthase 1	ACS1
Lsat_1_v5_gn_8_110981	0.642352	9.03642e-06			1.90917	0.0150507	AT5G58530.1	0.5	Glutaredoxin family protein	AT5G58530
Lsat_1_v5_gn_5_101580	0.642208	9.08943e-06	2.63225	0.000540836	2.37539	8.05214e-05	no_hits_found
Lsat_1_v5_gn_4_155900	0.642136	9.10979e-06	6.42997	0.000915233	7.68985	1.30529e-05	AT1G66880.1	1	Protein kinase superfamily protein	AT1G66880
Lsat_1_v5_gn_1_52561	0.641991	9.1507e-06	2.82036	0.00101822	2.80235	0.000540129	AT2G36790.1	1	UDP-glucosyl transferase 73C6	UGT73C6
Lsat_1_v5_gn_6_102560	0.641991	9.1507e-06	6.51149	0.00199692	8.31924	1.17422e-05	AT1G13080.1	0.73	cytochrome P450, family 71, subfamily B, polypeptide 2	CYP71B2
Lsat_1_v5_gn_8_126780	-0.641775	9.16257e-06	-0.796727	0.0372813	-1.19283	0.00564053	AT4G38810.2	1	Calcium-binding EF-hand family protein	AT4G38810
Lsat_1_v5_gn_6_83401	0.627747	9.16257e-06			4.60245	0.000286328	AT4G10850.1	0.75	Nodulin MtN3 family protein	SWEET7
Lsat_1_v5_gn_6_82540	0.641775	9.16257e-06	2.16077	0.000784369	2.63044	0.000135982	AT5G24320.2	1	Transducin/WD40 repeat-like superfamily protein	AT5G24320
Lsat_1_v5_gn_8_103660	0.641775	9.16257e-06	3.76483	0.00153688	2.92057	7.47756e-05	AT2G38480.1	0.36	Uncharacterised protein family (UPF0497)	AT2G38480
Lsat_1_v5_gn_1_9041	0.641847	9.16257e-06	1.87575	0.00396633	2.34732	3.25426e-05	AT1G21380.1	1	Target of Myb protein 1	AT1G21380
Lsat_1_v5_gn_2_87261	0.641847	9.16257e-06	0.951057	0.0285588	1.37971	0.00028685	AT2G23450.2	1	Protein kinase superfamily protein	AT2G23450
Lsat_1_v5_gn_5_137500	0.641847	9.16257e-06	0.860153	0.0163221	1.05615	0.000843066	AT5G49830.2	1	exocyst complex component 84B	EXO84B
Lsat_1_v5_gn_2_133260	0.641703	9.18324e-06	2.16442	0.000749748	2.4257	2.32204e-05	AT5G52060.1	0.78	BCL-2-associated athanogene 1	BAG1
Lsat_1_v5_gn_4_94780	0.641631	9.20397e-06	1.98965	0.00408276	2.12067	7.86505e-05	AT1G72750.1	0.38	translocase inner membrane subunit 23-2	TIM23-2
Lsat_1_v5_gn_4_185480	-0.641414	9.29153e-06	0.138008	0.61256	-0.00787281	0.963167	AT3G01790.1	0.85	Ribosomal protein L13 family protein	AT3G01790
Lsat_1_v5_gn_5_10300	0.64127	9.34614e-06	8.96555	0.00143312	8.72076	1.71768e-05	AT5G14040.1	1	phosphate transporter 3;1	PHT3;1
Lsat_1_v5_gn_1_56360	-0.640837	9.53752e-06	-0.857516	0.0283404	-0.910508	0.0023159	AT3G58460.2	1	RHOMBOID-like protein 15	RBL15
Lsat_1_v5_gn_4_145920	-0.640693	9.58947e-06	-0.959338	0.0462932	-0.718874	0.069225	AT1G50180.1	0.64	NB-ARC domain-containing disease resistance protein	AT1G50180
Lsat_1_v5_gn_5_78781	-0.64062	9.58947e-06	-0.477592	0.175662	-1.02876	0.00162184	AT1G72820.1	1	Mitochondrial substrate carrier family protein	AT1G72820
Lsat_1_v5_gn_6_56480	0.64062	9.58947e-06	4.43784	0.000376591	4.82623	6.09102e-05	AT1G01720.1	0.61	NAC (No Apical Meristem) domain transcriptional regulator superfamily protein	ATAF1
Lsat_1_v5_gn_2_16521	0.64062	9.58947e-06	1.87781	0.00997382	1.94765	0.00268902	AT4G30390.1	0.26		AT4G30390
Lsat_1_v5_gn_4_85240	0.640548	9.61118e-06	2.40684	0.00157717	3.00985	4.19919e-05	AT1G51680.1	1	4-coumarate:CoA ligase 1	4CL1
Lsat_1_v5_gn_5_6741	-0.640332	9.68958e-06	-1.53799	0.169199	-4.04689	0.0140611	AT5G54270.1	1	light-harvesting chlorophyll B-binding protein 3	LHCB3
Lsat_1_v5_gn_8_74260	0.640332	9.68958e-06	3.13813	0.0338936	4.17383	0.000215673	AT3G12120.1	1	fatty acid desaturase 2	FAD2
Lsat_1_v5_gn_6_5500	0.64026	9.71155e-06	4.91417	0.000394767	5.30169	0.000129606	AT5G52430.1	0.72	hydroxyproline-rich glycoprotein family protein	AT5G52430
Lsat_1_v5_gn_0_19180	0.640115	9.76865e-06					AT5G13200.1	0.58	GRAM domain family protein	AT5G13200
Lsat_1_v5_gn_3_44001	0.640043	9.79082e-06	1.25688	0.00373286	1.50213	9.95284e-05	AT4G34660.1	1	SH3 domain-containing protein	AT4G34660
Lsat_1_v5_gn_7_34620	0.639971	9.81306e-06	3.566	0.000661074	3.89109	0.000771306	AT5G12010.1	1		AT5G12010
Lsat_1_v5_gn_2_66201	0.639899	9.82234e-06	0.686162	0.0543229	0.898291	0.00124909	AT5G65270.1	1	RAB GTPase homolog A4A	RABA4a
Lsat_1_v5_gn_8_40640	0.639899	9.82234e-06	2.35868	0.000507991	2.84475	1.80558e-05	AT1G68490.1	0.2		AT1G68490
Lsat_1_v5_gn_4_144221	0.639827	9.8317e-06	1.32538	0.00804654	0.659376	0.131749	AT4G35840.1	0.92	RING/U-box superfamily protein	AT4G35840
Lsat_1_v5_gn_4_121041	0.639827	9.8317e-06	8.2771	0.000313083	9.07689	3.71965e-05	AT4G36830.1	0.84	GNS1/SUR4 membrane protein family	HOS3-1
Lsat_1_v5_gn_7_44381	0.639755	9.85409e-06	0.33267	0.309111	1.17998	0.000823998	AT2G11520.1	1	calmodulin-binding receptor-like cytoplasmic kinase 3	CRCK3
Lsat_1_v5_gn_8_166460	0.63961	9.9121e-06	1.85765	0.00209268	2.16514	0.000175158	AT4G02080.1	0.83	secretion-associated RAS super family 2	SAR2
Lsat_1_v5_gn_6_115720	0.639538	9.9347e-06	1.98368	0.00083338	2.22515	8.74688e-05	AT2G25290.1	1	Octicosapeptide/Phox/Bem1p (PB1) domain-containing protein / tetratricopeptide repeat (TPR)-containing protein	Phox1
Lsat_1_v5_gn_5_107560	0.639394	9.99318e-06	5.37288	0.000799427	5.65033	0.000613426	no_hits_found
Lsat_1_v5_gn_4_108900	-0.639322	1.00126e-05	-1.04621	0.0314245	-1.22055	0.000373776	AT1G74520.1	0.6	HVA22 homologue A	HVA22A
Lsat_1_v5_gn_4_131820	-0.63925	1.00126e-05	-1.14827	0.161735	-2.03513	0.00568366	AT4G10340.1	1	light harvesting complex of photosystem II 5	LHCB5
Lsat_1_v5_gn_5_63541	0.63925	1.00126e-05	7.30116	0.000196939	8.45596	0.000103836	AT3G16030.1	1	lectin protein kinase family protein	CES101
Lsat_1_v5_gn_8_6060	0.63925	1.00126e-05	6.23569	0.00355495	6.13846	0.00253429	AT5G24110.1	0.26	WRKY DNA-binding protein 30	WRKY30
Lsat_1_v5_gn_4_2180	0.639105	1.00716e-05	1.82696	0.00396633	2.36571	0.000140007	AT2G33490.1	0.97	hydroxyproline-rich glycoprotein family protein	AT2G33490
Lsat_1_v5_gn_3_97401	0.638961	1.00915e-05	2.20959	0.000433421	1.79841	0.000934536	AT3G29400.1	1	exocyst subunit exo70 family protein E1	EXO70E1
Lsat_1_v5_gn_6_31080	0.638961	1.00915e-05	5.27513	0.000601495	5.92635	1.71768e-05	AT2G37040.1	1	PHE ammonia lyase 1	PAL1
Lsat_1_v5_gn_7_109401	0.638961	1.00915e-05	2.68962	0.00201024	3.53725	0.00026362	AT3G59240.1	0.34	RNI-like superfamily protein	AT3G59240
Lsat_1_v5_gn_5_46001	0.638961	1.00915e-05	0.431602	0.35974	2.11215	0.0426154	AT4G33040.1	0.26	Thioredoxin superfamily protein	AT4G33040
Lsat_1_v5_gn_3_24121	0.638817	1.0151e-05	1.75689	0.00287604	1.97293	7.96963e-05	AT3G06850.1	1	2-oxoacid dehydrogenases acyltransferase family protein	BCE2
Lsat_1_v5_gn_4_60721	0.638672	1.01977e-05	6.15016	0.00032014	6.62186	1.17422e-05	AT3G21690.1	1	MATE efflux family protein	AT3G21690
Lsat_1_v5_gn_5_169160	0.638672	1.01977e-05	0.508268	0.0977865	0.622622	0.00612541	AT5G59550.1	0.77	zinc finger (C3HC4-type RING finger) family protein	RDUF2
Lsat_1_v5_gn_6_54400	-0.638528	1.02578e-05	-1.82628	0.00879714	-2.10319	0.000998581	AT2G41890.1	0.96	curculin-like (mannose-binding) lectin family protein / PAN domain-containing protein	AT2G41890
Lsat_1_v5_gn_8_38821	-0.63824	1.03763e-05	-0.895043	0.0348683	-0.991224	0.00335128	AT5G58003.1	1	C-terminal domain phosphatase-like 4	CPL4
Lsat_1_v5_gn_2_97980	0.638167	1.03763e-05	4.87382	0.00178297	5.1306	8.2213e-05	AT3G45300.1	1	isovaleryl-CoA-dehydrogenase	IVD
Lsat_1_v5_gn_7_93060	0.638167	1.03763e-05	2.93196	0.000248468	3.48216	1.76197e-05	AT4G15420.1	1	Ubiquitin fusion degradation UFD1 family protein	AT4G15420
Lsat_1_v5_gn_9_33761	0.638167	1.03763e-05	0.6624	0.0441345	0.970529	0.00761902	AT5G01270.2	1	carboxyl-terminal domain (ctd) phosphatase-like 2	CPL2
Lsat_1_v5_gn_4_164920	0.63824	1.03763e-05	5.44747	0.000239016	6.18261	1.83145e-05	AT4G36945.1	1	PLC-like phosphodiesterases superfamily protein	AT4G36945
Lsat_1_v5_gn_5_154020	0.638095	1.04003e-05	8.52376	0.000340164	9.882	0.000414553	AT3G55470.1	0.21	Calcium-dependent lipid-binding (CaLB domain) family protein	AT3G55470
Lsat_1_v5_gn_7_39541	-0.638023	1.04242e-05	-2.00207	0.0293889	-3.17965	8.71428e-05	no_hits_found
Lsat_1_v5_gn_9_115780	-0.637879	1.04433e-05	0.503698	0.112749	0.340564	0.0982049	AT3G51010.1	0.38		AT3G51010
Lsat_1_v5_gn_0_6940	0.637807	1.04433e-05	0.309891	0.676491	0.704152	0.246928	AT5G54690.1	1	galacturonosyltransferase 12	GAUT12
Lsat_1_v5_gn_7_26820	0.637807	1.04433e-05	3.67606	0.000398792	3.50432	0.00143317	AT1G29750.2	1	receptor-like kinase in flowers 1	RKF1
Lsat_1_v5_gn_8_166781	0.637807	1.04433e-05	1.73441	0.00374732	1.90259	0.000341343	AT3G62420.1	0.4	basic region/leucine zipper motif 53	BZIP53
Lsat_1_v5_gn_6_7660	0.637879	1.04433e-05	1.44337	0.00350489	1.32593	0.000582508	AT4G32920.1	1	glycine-rich protein	AT4G32920
Lsat_1_v5_gn_4_154580	0.637879	1.04433e-05	2.84923	0.00161727	4.41412	6.61578e-05	AT1G67035.2	0.16		AT1G67035
Lsat_1_v5_gn_5_116820	0.637951	1.04433e-05	4.28327	0.00137145	4.39577	0.000179814	AT2G14960.1	1	Auxin-responsive GH3 family protein	GH3.1
Lsat_1_v5_gn_4_18460	0.637734	1.04675e-05	0.203049	0.532913	0.506257	0.118131	AT1G68580.2	0.96	agenet domain-containing protein / bromo-adjacent homology (BAH) domain-containing protein	AT1G68580
Lsat_1_v5_gn_6_117920	-0.637518	1.05671e-05	-0.465322	0.105613	-0.551852	0.0168815	AT3G17440.1	1	novel plant snare 13	NPSN13
Lsat_1_v5_gn_2_79441	0.637374	1.06028e-05	-0.0785531	0.844855	0.174967	0.535912	AT5G16120.2	1	alpha/beta-Hydrolases superfamily protein	AT5G16120
Lsat_1_v5_gn_6_52661	0.637374	1.06028e-05	7.50368	0.000340164	9.12302	1.43532e-05	AT2G02800.1	1	protein kinase 2B	APK2B
Lsat_1_v5_gn_8_25621	0.637374	1.06028e-05	1.45489	0.0188524	0.762043	0.164783	AT1G76650.1	0.25	calmodulin-like 38	CML38
Lsat_1_v5_gn_4_173421	-0.623494	1.06923e-05	-0.70442	0.448836	-1.32719	0.0302194	AT5G15780.1	0.4	Pollen Ole e 1 allergen and extensin family protein	AT5G15780
Lsat_1_v5_gn_9_123161	0.637157	1.06923e-05	2.77963	0.000776524	3.0893	0.000339758	AT1G55020.1	1	lipoxygenase 1	LOX1
Lsat_1_v5_gn_3_15521	0.637085	1.0715e-05	2.37189	0.00414615	3.28797	0.000335037	AT1G54280.1	1	ATPase E1-E2 type family protein / haloacid dehalogenase-like hydrolase family protein	AT1G54280
Lsat_1_v5_gn_6_65280	-0.636941	1.07613e-05	-1.52443	0.011426	-1.64541	0.000360844	AT3G52890.1	1	KCBP-interacting protein kinase	KIPK
Lsat_1_v5_gn_7_79141	0.636797	1.07613e-05	0.889989	0.0137433	0.830041	0.00350726	AT1G60940.1	1	SNF1-related protein kinase 2.10	SNRK2.10
Lsat_1_v5_gn_8_18121	0.636797	1.07613e-05	5.87268	0.00741712	6.55547	1.30529e-05	AT3G12360.1	1	Ankyrin repeat family protein	ITN1
Lsat_1_v5_gn_7_39321	0.636797	1.07613e-05	4.83589	0.000584381	7.82707	6.8456e-05	AT2G19710.1	0.62	Regulator of Vps4 activity in the MVB pathway protein	AT2G19710
Lsat_1_v5_gn_2_75400	0.636797	1.07613e-05	4.4439	0.000239016	4.71334	2.05631e-05	AT2G17705.1	0.55		AT2G17705
Lsat_1_v5_gn_8_40440	0.636797	1.07613e-05	3.55307	0.00087367	2.97996	0.000236194	AT3G18295.1	0.2	Protein of unknown function (DUF1639)	AT3G18295
Lsat_1_v5_gn_2_136261	0.636869	1.07613e-05	5.14943	0.000248468	4.05553	5.78351e-05	AT5G53050.2	1	alpha/beta-Hydrolases superfamily protein	AT5G53050
Lsat_1_v5_gn_5_167061	0.636941	1.07613e-05	1.34614	0.00187302	2.10005	0.000323009	AT1G07670.1	1	endomembrane-type CA-ATPase 4	ECA4
Lsat_1_v5_gn_8_88000	0.636724	1.07864e-05	1.3907	0.00613842	1.38332	0.000235336	AT2G19710.1	0.84	Regulator of Vps4 activity in the MVB pathway protein	AT2G19710
Lsat_1_v5_gn_5_76001	0.636508	1.08891e-05	1.32161	0.00613014	2.19459	0.000167173	AT3G06140.1	0.86	RING/U-box superfamily protein	LUL4
Lsat_1_v5_gn_6_102860	-0.636436	1.09146e-05	-0.189248	0.486153	-0.269545	0.572744	AT1G35780.1	0.87		AT1G35780
Lsat_1_v5_gn_5_128700	0.622811	1.09265e-05					no_hits_found
Lsat_1_v5_gn_4_57101	0.636364	1.09265e-05	2.00978	0.000566156	1.72084	0.000928067	AT5G57580.1	1	Calmodulin-binding protein	AT5G57580
Lsat_1_v5_gn_2_32541	0.636219	1.09373e-05	0.468513	0.0893426	1.01788	0.000843066	AT2G32560.1	1	F-box family protein	AT2G32560
Lsat_1_v5_gn_3_16460	0.636219	1.09373e-05	2.11294	0.000926971	3.42513	0.000239806	AT4G18010.1	1	myo-inositol polyphosphate 5-phosphatase 2	IP5PII
Lsat_1_v5_gn_3_6761	0.636219	1.09373e-05	5.27428	0.00110793	5.41104	0.000275035	AT4G23430.2	0.98	NAD(P)-binding Rossmann-fold superfamily protein	Tic32-IVa
Lsat_1_v5_gn_0_9420	0.636291	1.09373e-05	3.13145	0.000292355	3.53031	4.82159e-05	AT5G17165.1	0.14		AT5G17165
Lsat_1_v5_gn_9_57440	0.636291	1.09373e-05	0.824974	0.0207077	0.972066	0.000872466	AT5G52530.1	0.13	dentin sialophosphoprotein-related	AT5G52530
Lsat_1_v5_gn_8_63840	0.636147	1.09496e-05	0.814314	0.0308261	1.36592	0.0100365	AT4G30710.1	0.87	Family of unknown function (DUF566)	QWRF8
Lsat_1_v5_gn_5_58981	0.636147	1.09496e-05	1.69946	0.00141742	1.79711	0.000114403	AT4G19140.1	0.69		AT4G19140
Lsat_1_v5_gn_3_125641	0.636075	1.09753e-05	2.98464	0.00161894	3.38259	5.54958e-05	AT1G04260.1	0.17	CAMV movement protein interacting protein 7	MPI7
Lsat_1_v5_gn_8_116421	0.635931	1.10404e-05	7.32181	0.00723405	9.81005	1.68679e-05	AT5G23960.1	1	terpene synthase 21	TPS21
Lsat_1_v5_gn_8_70480	-0.635859	1.10528e-05	-0.328705	0.443758	-0.113413	0.656071	AT3G18310.1	1		AT3G18310
Lsat_1_v5_gn_5_88520	0.635859	1.10528e-05	2.87533	0.000496756	3.31962	7.59191e-05	AT5G23490.1	0.56		AT5G23490
Lsat_1_v5_gn_4_179201	-0.635714	1.10914e-05	-1.14978	0.183782	-2.25245	0.0068107	AT3G50820.1	1	photosystem II subunit O-2	PSBO2
Lsat_1_v5_gn_3_100660	0.635714	1.10914e-05	2.25956	0.0018907	2.20867	0.000129797	AT5G39785.2	1	Protein of unknown function (DUF1666)	AT5G39785
Lsat_1_v5_gn_3_134300	0.635714	1.10914e-05	7.76007	0.000466007	8.48974	1.30529e-05	AT3G12120.1	1	fatty acid desaturase 2	FAD2
Lsat_1_v5_gn_3_61220	0.635642	1.11041e-05	0.930085	0.0179064	1.32683	0.00041066	AT5G02270.2	1	non-intrinsic ABC protein 9	ABCI20
Lsat_1_v5_gn_9_88600	0.635642	1.11041e-05	3.27839	0.0039818	6.14184	0.000371389	AT5G56200.1	0.2	C2H2 type zinc finger transcription factor family	AT5G56200
Lsat_1_v5_gn_7_32001	-0.635426	1.12099e-05	-1.11799	0.209984	-2.76537	0.0107858	AT1G30380.1	0.45	photosystem I subunit K	PSAK
Lsat_1_v5_gn_6_99401	0.635354	1.12363e-05	3.84212	0.000239016	4.49202	0.000124342	AT2G29120.1	1	glutamate receptor 2.7	GLR2.7
Lsat_1_v5_gn_6_16901	0.635281	1.12628e-05	5.44373	0.00125907	5.80367	0.00027446	AT3G03450.1	0.43	RGA-like 2	RGL2
Lsat_1_v5_gn_1_47121	0.635209	1.12894e-05	6.08394	0.000493954	9.91839	7.7446e-05	AT4G32790.1	1	Exostosin family protein	AT4G32790
Lsat_1_v5_gn_7_76141	-0.634993	1.13832e-05	-0.615061	0.0774637	-0.333915	0.101604	AT1G58025.2	0.7	DNA-binding bromodomain-containing protein	AT1G58025
Lsat_1_v5_gn_4_125861	0.634993	1.13832e-05	1.19053	0.00540591	1.0817	0.00548307	AT2G26570.1	1	Plant protein of unknown function (DUF827)	WEB1
Lsat_1_v5_gn_5_149121	0.634921	1.14101e-05	3.3884	0.000148381	3.8383	1.37666e-05	AT3G05970.1	1	long-chain acyl-CoA synthetase 6	LACS6
Lsat_1_v5_gn_8_38921	0.634848	1.14371e-05	0.674445	0.05788	0.955315	0.0314256	AT1G13340.1	0.52	Regulator of Vps4 activity in the MVB pathway protein	AT1G13340
Lsat_1_v5_gn_6_53540	0.634776	1.14641e-05	3.14128	0.000830955	3.71547	2.12423e-05	AT4G04220.1	1	receptor like protein 46	RLP46
Lsat_1_v5_gn_3_128240	0.634632	1.15322e-05	6.28141	0.000753692	6.79147	9.76045e-05	AT2G45040.1	0.88	Matrixin family protein	AT2G45040
Lsat_1_v5_gn_8_70821	-0.634488	1.16007e-05	-1.3923	0.0302562	-1.4009	0.00148026	AT5G58610.1	1	PHD finger transcription factor, putative	AT5G58610
Lsat_1_v5_gn_2_106620	0.634343	1.16418e-05	1.96562	0.00113518	2.2477	2.69506e-05	AT3G09830.1	1	Protein kinase superfamily protein	AT3G09830
Lsat_1_v5_gn_4_124961	0.634343	1.16418e-05	5.57687	0.00129404	5.71886	0.000145633	AT2G26530.1	0.2	Protein of unknown function (DUF1645)	AR781
Lsat_1_v5_gn_9_101281	0.634343	1.16418e-05	6.26198	0.000814717	6.84168	0.000226705	no_hits_found
Lsat_1_v5_gn_9_6461	-0.634271	1.16555e-05	-1.17465	0.0213421	-1.30238	0.000584523	AT5G36740.1	1	Acyl-CoA N-acyltransferase with RING/FYVE/PHD-type zinc finger protein	AT5G36740
Lsat_1_v5_gn_3_2800	0.634271	1.16555e-05	5.15279	0.000461745	6.82292	3.72064e-05	AT4G12320.1	1	cytochrome P450, family 706, subfamily A, polypeptide 6	CYP706A6
Lsat_1_v5_gn_9_105360	0.634199	1.16693e-05	1.09947	0.01695	1.0567	0.00132169	AT1G04960.2	0.69	Protein of unknown function (DUF1664)	AT1G04960
Lsat_1_v5_gn_8_161781	0.634199	1.16693e-05	0.752904	0.0292164	0.608784	0.00966662	AT1G69980.1	0.26		AT1G69980
Lsat_1_v5_gn_8_165301	0.634055	1.17248e-05	2.25114	0.00138945	2.75606	0.00131193	AT1G02660.1	1	alpha/beta-Hydrolases superfamily protein	AT1G02660
Lsat_1_v5_gn_2_55280	0.634055	1.17248e-05	2.48449	0.00185517	2.57479	4.68233e-05	AT5G42560.1	0.51	Abscisic acid-responsive (TB2/DP1, HVA22) family protein	AT5G42560
Lsat_1_v5_gn_4_51460	0.633911	1.17945e-05	2.09364	0.00122936	2.60357	6.32295e-05	AT1G28510.1	0.42	Optic atrophy 3 protein (OPA3)	AT1G28510
Lsat_1_v5_gn_4_27980	0.633838	1.18086e-05	1.115	0.00573433	1.42405	0.00030133	AT5G46070.1	1	Guanylate-binding family protein	AT5G46070
Lsat_1_v5_gn_4_160980	0.633838	1.18086e-05	1.46537	0.00380414	1.03082	0.0184525	AT4G33890.1	0.42		AT4G33890
Lsat_1_v5_gn_3_140720	-0.633694	1.18788e-05	-0.27056	0.622926	-1.3098	0.00808712	AT1G01060.1	0.11	Homeodomain-like superfamily protein	LHY
Lsat_1_v5_gn_6_70541	0.633622	1.18931e-05	1.44939	0.0044099	1.97721	5.11221e-05	AT3G17205.1	1	ubiquitin protein ligase 6	UPL6
Lsat_1_v5_gn_0_8520	0.633622	1.18931e-05					AT5G14280.1	0.82	DNA-binding storekeeper protein-related	AT5G14280
Lsat_1_v5_gn_2_67020	0.63355	1.19215e-05	3.80018	0.00023493	3.95816	1.5481e-05	AT5G04930.1	1	aminophospholipid ATPase 1	ALA1
Lsat_1_v5_gn_2_105521	0.633478	1.19499e-05	2.30804	0.00349989	2.11965	0.000883297	AT5G04760.1	0.5	Duplicated homeodomain-like superfamily protein	AT5G04760
Lsat_1_v5_gn_3_73641	0.633333	1.20069e-05	1.41715	0.00240802	1.87724	0.000126642	AT2G16485.1	1	nucleic acid binding;zinc ion binding;DNA binding	NERD
Lsat_1_v5_gn_0_30021	0.633333	1.20069e-05					AT3G01860.1	0.16		AT3G01860
Lsat_1_v5_gn_8_8000	0.633189	1.20783e-05	0.830441	0.0196058	1.18198	0.00133542	AT5G51710.1	1	K+ efflux antiporter 5	KEA5
Lsat_1_v5_gn_5_145821	0.633117	1.2093e-05	0.539117	0.106535	0.704912	0.00395943	AT5G56750.1	1	N-MYC downregulated-like 1	NDL1
Lsat_1_v5_gn_9_43280	0.633117	1.2093e-05	8.42736	0.000446604	8.24647	8.19216e-05	no_hits_found
Lsat_1_v5_gn_9_49861	-0.633045	1.21078e-05	-1.0083	0.0231275	-1.22278	0.000318172	AT5G53060.1	1	RNA-binding KH domain-containing protein	RCF3
Lsat_1_v5_gn_8_13361	0.633045	1.21078e-05	0.632559	0.146157	0.153764	0.673846	AT3G10985.1	0.3	senescence associated gene 20	SAG20
Lsat_1_v5_gn_8_77061	0.632756	1.22382e-05					AT2G26060.1	1	Transducin/WD40 repeat-like superfamily protein	emb1345
Lsat_1_v5_gn_6_78660	0.632756	1.22382e-05	1.96478	0.00233822	1.81895	0.000762262	AT4G17950.1	0.43	AT hook motif DNA-binding family protein	AT4G17950
Lsat_1_v5_gn_2_113920	0.632756	1.22382e-05	10.4538	0.00015824	10.7065	3.95945e-05	no_hits_found
Lsat_1_v5_gn_4_164300	0.632684	1.22533e-05	2.05062	0.000340164	2.10742	4.3134e-05	AT5G67250.1	1	SKP1/ASK1-interacting protein 2	SKIP2
Lsat_1_v5_gn_8_93781	0.632684	1.22533e-05	0.309108	0.199706	0.559391	0.0238204	AT5G18190.1	1	Protein kinase family protein	AT5G18190
Lsat_1_v5_gn_5_70881	0.632612	1.22685e-05	1.63739	0.00534806	2.28329	3.4791e-05	AT2G26780.1	1	ARM repeat superfamily protein	AT2G26780
Lsat_1_v5_gn_7_13421	0.632612	1.22685e-05	2.90285	0.000584381	2.61672	8.19653e-05	AT4G22320.1	0.35		AT4G22320
Lsat_1_v5_gn_1_26041	0.632468	1.23416e-05	5.31902	0.000570871	5.20506	0.000282773	AT1G22540.1	1	Major facilitator superfamily protein	AT1G22540
Lsat_1_v5_gn_4_81321	0.632395	1.23712e-05	0.417461	0.170424	0.690877	0.00483076	AT5G50640.1	1	CBS / octicosapeptide/Phox/Bemp1 (PB1) domains-containing protein	AT5G50640
Lsat_1_v5_gn_1_321	0.632251	1.24448e-05	2.99527	0.000577461	2.906	4.6501e-05	AT1G10040.1	0.99	alpha/beta-Hydrolases superfamily protein	AT1G10040
Lsat_1_v5_gn_4_36301	0.632179	1.24604e-05	1.11356	0.0223691	1.63444	0.00114383	AT1G63500.1	1	Protein kinase protein with tetratricopeptide repeat domain	BSK7
Lsat_1_v5_gn_7_33421	0.632179	1.24604e-05	1.48185	0.0174522	2.15213	0.000109513	no_hits_found
Lsat_1_v5_gn_1_8600	0.632107	1.24903e-05	2.45152	0.000584381	3.01767	2.32204e-05	AT5G42140.1	1	Regulator of chromosome condensation (RCC1) family with FYVE zinc finger domain	AT5G42140
Lsat_1_v5_gn_4_158180	0.632035	1.2506e-05	1.87467	0.000463974	2.00303	0.000204456	AT2G22660.2	1	Protein of unknown function (duplicated DUF1399)	AT2G22660
Lsat_1_v5_gn_9_31341	0.632035	1.2506e-05	0.0198236	0.972245	-0.756589	0.518761	AT2G41640.1	1	Glycosyltransferase family 61 protein	AT2G41640
Lsat_1_v5_gn_6_37041	-0.631962	1.25218e-05					AT5G19440.1	1	NAD(P)-binding Rossmann-fold superfamily protein	AT5G19440
Lsat_1_v5_gn_7_19320	0.631962	1.25218e-05	2.9628	0.000514439	2.76185	7.58358e-05	AT1G28310.2	0.27	Dof-type zinc finger DNA-binding family protein	AT1G28310
Lsat_1_v5_gn_7_22681	-0.631818	1.25678e-05	-0.11243	0.766572	-0.352272	0.172948	no_hits_found
Lsat_1_v5_gn_3_54620	0.631818	1.25678e-05	2.36453	0.00307845	1.99688	0.0235925	AT1G23030.1	1	ARM repeat superfamily protein	AT1G23030
Lsat_1_v5_gn_7_84001	0.631818	1.25678e-05	0.699083	0.0342334	0.738058	0.00349075	AT4G20330.1	0.79	Transcription initiation factor TFIIE, beta subunit	AT4G20330
Lsat_1_v5_gn_2_41261	-0.631746	1.25981e-05	-1.16236	0.0353802	-2.39505	0.00165119	AT1G60000.1	0.73	RNA-binding (RRM/RBD/RNP motifs) family protein	AT1G60000
Lsat_1_v5_gn_9_68641	-0.631674	1.26142e-05	-0.127445	0.591395	-0.496368	0.0223715	AT3G07950.1	0.89	rhomboid protein-related	AT3G07950
Lsat_1_v5_gn_9_28881	0.631674	1.26142e-05	4.6301	0.00202595			AT3G57450.1	0.14		AT3G57450
Lsat_1_v5_gn_6_56560	0.631602	1.26161e-05	1.65686	0.00488464	2.65774	4.10187e-05	AT3G59290.1	0.94	ENTH/VHS family protein	AT3G59290
Lsat_1_v5_gn_4_86800	0.631602	1.26161e-05	1.21038	0.0267272	-0.24981	0.674751	AT1G80920.1	0.29	Chaperone DnaJ-domain superfamily protein	J8
Lsat_1_v5_gn_9_35401	0.631602	1.26161e-05					AT3G28410.1	0.12	F-box/RNI-like superfamily protein	AT3G28410
Lsat_1_v5_gn_3_60220	0.631313	1.27671e-05	1.57947	0.00856444	1.88313	0.00356871	AT3G25600.1	0.65	Calcium-binding EF-hand family protein	AT3G25600
Lsat_1_v5_gn_3_136181	0.631313	1.27671e-05	5.53568	0.0271739	6.67517	0.000963957	AT2G45760.1	0.22	BON association protein 2	BAP2
Lsat_1_v5_gn_7_112120	0.631169	1.28432e-05	3.59807	0.000591335	3.78167	0.000816922	no_hits_found
Lsat_1_v5_gn_1_28080	-0.631097	1.28743e-05	-0.733893	0.0491788	-0.942338	0.0050883	AT4G34140.1	0.97	D111/G-patch domain-containing protein	AT4G34140
Lsat_1_v5_gn_4_86440	0.630592	1.31819e-05	2.61817	0.00228496	1.81417	0.000756943	AT4G36950.1	0.5	mitogen-activated protein kinase kinase kinase 21	MAPKKK21
Lsat_1_v5_gn_4_87180	0.630519	1.32137e-05	4.24619	0.000248906	4.57825	9.8616e-05	AT1G15950.1	1	cinnamoyl coa reductase 1	CCR1
Lsat_1_v5_gn_6_111581	-0.630159	1.33742e-05	-0.736222	0.105282	-0.869745	0.0181739	AT1G44910.1	1	pre-mRNA-processing protein 40A	PRP40A
Lsat_1_v5_gn_4_177640	0.630159	1.33742e-05	-0.209134	0.406162	0.409798	0.0269322	AT4G37100.1	1	Pyridoxal phosphate (PLP)-dependent transferases superfamily protein	AT4G37100
Lsat_1_v5_gn_6_70301	0.630159	1.33742e-05	8.00659	0.000400689	6.83484	0.000101457	AT3G06490.1	0.78	myb domain protein 108	MYB108
Lsat_1_v5_gn_1_17120	0.630159	1.33742e-05	0.969947	0.0114222	1.43446	0.00138131	AT1G75390.1	0.27	basic leucine-zipper 44	bZIP44
Lsat_1_v5_gn_8_131900	0.630159	1.33742e-05	5.3455	0.000175885	4.78288	1.83145e-05	no_hits_found
Lsat_1_v5_gn_4_12520	0.617039	1.34947e-05			6.06815	0.000280797	AT1G24620.1	0.51	EF hand calcium-binding protein family	AT1G24620
Lsat_1_v5_gn_2_92041	0.616966	1.35326e-05					AT3G27960.1	1	Tetratricopeptide repeat (TPR)-like superfamily protein	KLCR2
Lsat_1_v5_gn_2_76621	0.616817	1.36124e-05					AT2G18470.1	1	roline-rich extensin-like receptor kinase 4	PERK4
Lsat_1_v5_gn_8_87840	0.629726	1.36124e-05	4.34672	0.00022524	4.38513	0.000113295	AT3G25250.1	1	AGC (cAMP-dependent, cGMP-dependent and protein kinase C) kinase family protein	AGC2-1
Lsat_1_v5_gn_1_31221	0.629582	1.36808e-05	0.807017	0.0229396	1.17548	0.000463208	AT1G80510.1	1	Transmembrane amino acid transporter family protein	AT1G80510
Lsat_1_v5_gn_3_35220	-0.629509	1.36988e-05	-1.21156	0.17856	-2.58167	0.00873635	AT1G06680.1	1	photosystem II subunit P-1	PSBP-1
Lsat_1_v5_gn_9_55481	0.629509	1.36988e-05	11.9869	0.000161719	11.363	1.43532e-05	AT5G52400.1	1	cytochrome P450, family 715, subfamily A, polypeptide 1	CYP715A1
Lsat_1_v5_gn_1_8361	-0.629437	1.3732e-05	-1.56353	0.0571062	-2.76652	0.00025453	AT1G44446.1	1	Pheophorbide a oxygenase family protein with Rieske [2Fe-2S] domain	CH1
Lsat_1_v5_gn_8_164400	-0.629365	1.3735e-05	0.31454	0.627252	-0.216103	0.695066	AT3G62860.1	1	alpha/beta-Hydrolases superfamily protein	AT3G62860
Lsat_1_v5_gn_0_38960	-0.629365	1.3735e-05					AT5G14700.1	0.67	NAD(P)-binding Rossmann-fold superfamily protein	AT5G14700
Lsat_1_v5_gn_7_13601	0.629365	1.3735e-05	1.52814	0.00765527	2.16009	0.00055533	AT3G51970.1	0.79	acyl-CoA sterol acyl transferase 1	ASAT1
Lsat_1_v5_gn_5_21960	0.629293	1.37683e-05	1.04614	0.0181333	1.20117	0.00316273	AT5G61190.1	0.11	putative endonuclease or glycosyl hydrolase with C2H2-type zinc finger domain	AT5G61190
Lsat_1_v5_gn_8_19340	0.629149	1.38504e-05	5.43436	0.00488464	6.01812	0.000273584	AT2G39220.1	1	PATATIN-like protein 6	PLP6
Lsat_1_v5_gn_8_152540	0.629076	1.38841e-05	4.09898	0.000294975	5.8368	5.99704e-05	AT1G67820.1	0.77	Protein phosphatase 2C family protein	AT1G67820
Lsat_1_v5_gn_6_36221	0.629004	1.39178e-05	6.6922	0.0043199	8.1646	1.39995e-05	AT1G58170.1	0.49	Disease resistance-responsive (dirigent-like protein) family protein	AT1G58170
Lsat_1_v5_gn_3_88240	-0.62886	1.39398e-05	-1.36936	0.0197419	-1.98025	0.00251271	AT5G67370.1	0.88	Protein of unknown function (DUF1230)	CGLD27
Lsat_1_v5_gn_2_81361	0.616095	1.39398e-05					no_hits_found
Lsat_1_v5_gn_3_134181	0.62886	1.39398e-05	5.28227	0.00918192	5.57943	1.87249e-05	AT3G12120.1	1	fatty acid desaturase 2	FAD2
Lsat_1_v5_gn_2_126380	0.62886	1.39398e-05	6.49913	0.00110392	5.29857	0.00098463	AT2G40740.1	0.5	WRKY DNA-binding protein 55	WRKY55
Lsat_1_v5_gn_3_3901	0.628932	1.39398e-05	2.42416	0.00292996	4.25884	0.000413721	AT2G45360.1	0.61	Protein of unknown function (DUF1442)	AT2G45360
Lsat_1_v5_gn_4_168780	-0.628716	1.39926e-05	-0.46253	0.149997	-0.748224	0.00544752	AT5G66860.1	0.67	Ribosomal protein L25/Gln-tRNA synthetase, anti-codon-binding domain	AT5G66860
Lsat_1_v5_gn_3_79640	0.628716	1.39926e-05	1.53965	0.0122496	1.73545	0.000390969	AT1G67060.1	1		AT1G67060
Lsat_1_v5_gn_8_63761	0.628716	1.39926e-05	3.51069	0.000758889	4.83682	2.28772e-05	AT5G48930.1	1	hydroxycinnamoyl-CoA shikimate/quinate hydroxycinnamoyl transferase	HCT
Lsat_1_v5_gn_5_130661	0.628644	1.40267e-05	3.14972	0.000288913	3.45389	3.80368e-05	AT1G15230.1	0.18		AT1G15230
Lsat_1_v5_gn_4_139440	0.628571	1.40457e-05	0.972887	0.0128022	1.32307	0.00124497	AT5G44800.1	1	chromatin remodeling 4	CHR4
Lsat_1_v5_gn_7_111741	0.628571	1.40457e-05	0.498311	0.0792918	0.591695	0.0110084	AT1G56090.1	0.62	Tetratricopeptide repeat (TPR)-like superfamily protein	AT1G56090
Lsat_1_v5_gn_2_65721	0.628499	1.408e-05	0.420099	0.127978	0.524692	0.0106982	AT2G22475.1	0.87	GRAM domain family protein	GEM
Lsat_1_v5_gn_1_106881	-0.628355	1.41641e-05	0.647863	0.0871644	0.781307	0.0286182	AT2G41900.1	1	CCCH-type zinc finger protein with ARM repeat domain	OXS2
Lsat_1_v5_gn_1_77520	-0.628283	1.41833e-05	-0.627197	0.0875653	-0.843893	0.0134781	AT2G43280.1	0.45	Far-red impaired responsive (FAR1) family protein	AT2G43280
Lsat_1_v5_gn_6_19501	0.628283	1.41833e-05	2.70126	0.00032014	2.30962	6.86785e-05	AT4G16100.1	0.82	Protein of unknown function (DUF789)	AT4G16100
Lsat_1_v5_gn_5_87681	0.628139	1.42681e-05	1.7932	0.0048858	1.49045	0.000393135	AT1G22450.1	0.37	cytochrome C oxidase 6B	COX6B
Lsat_1_v5_gn_2_58660	-0.628066	1.43029e-05	-0.112146	0.784918	-0.785153	0.131756	AT5G06610.1	1	Protein of unknown function (DUF620)	AT5G06610
Lsat_1_v5_gn_9_93960	0.62785	1.4439e-05	4.98109	0.000167448	5.05229	0.000889761	no_hits_found
Lsat_1_v5_gn_3_19100	-0.627778	1.44433e-05	-0.9682	0.0215787	-1.27717	0.000515347	AT4G17750.1	0.82	heat shock factor 1	HSF1
Lsat_1_v5_gn_2_85160	0.627778	1.44433e-05	3.55885	0.00109362	3.68024	0.00017595	AT4G34050.1	1	S-adenosyl-L-methionine-dependent methyltransferases superfamily protein	CCoAOMT1
Lsat_1_v5_gn_8_71560	0.627778	1.44433e-05					AT4G29680.1	0.67	Alkaline-phosphatase-like family protein	AT4G29680
Lsat_1_v5_gn_9_86300	0.614982	1.45019e-05	7.16072	0.00609954			AT1G55020.1	1	lipoxygenase 1	LOX1
Lsat_1_v5_gn_2_106520	0.627561	1.45652e-05	4.35139	0.00222346	5.16713	2.36728e-05	AT2G37040.1	1	PHE ammonia lyase 1	PAL1
Lsat_1_v5_gn_9_59260	0.627489	1.46008e-05	1.38446	0.00317198	1.00882	0.00455457	AT5G45820.1	1	CBL-interacting protein kinase 20	CIPK20
Lsat_1_v5_gn_9_9681	-0.627417	1.4621e-05	-0.589856	0.0649594	-0.0448249	0.829894	AT3G04670.1	0.78	WRKY DNA-binding protein 39	WRKY39
Lsat_1_v5_gn_2_103961	0.627417	1.4621e-05	1.5311	0.00240802	1.67171	0.00067103	AT5G32450.1	1	RNA binding (RRM/RBD/RNP motifs) family protein	AT5G32450
Lsat_1_v5_gn_4_152320	0.626912	1.49369e-05	6.84548	0.00374917	7.22064	2.20751e-05	AT4G36220.1	1	ferulic acid 5-hydroxylase 1	FAH1
Lsat_1_v5_gn_9_41300	0.626912	1.49369e-05	2.25165	0.00152984	2.7826	3.9684e-05	AT1G35830.1	0.16	VQ motif-containing protein	AT1G35830
Lsat_1_v5_gn_9_73281	0.626912	1.49369e-05	6.9273	0.00218013	7.83529	3.47574e-05	no_hits_found
Lsat_1_v5_gn_1_117561	-0.62684	1.49576e-05	-1.1807	0.0165886	-1.40718	0.0024656	AT5G61450.1	1	P-loop containing nucleoside triphosphate hydrolases superfamily protein	AT5G61450
Lsat_1_v5_gn_8_35861	0.62684	1.49576e-05	2.68814	0.000384749	2.6344	0.000326571	AT3G11840.1	0.7	plant U-box 24	PUB24
Lsat_1_v5_gn_5_122860	-0.626768	1.49627e-05	0.814366	0.0377119	0.0294941	0.955357	AT5G48150.1	1	GRAS family transcription factor	PAT1
Lsat_1_v5_gn_4_16061	0.626768	1.49627e-05	5.83693	0.000202036	6.08042	0.000239316	AT1G68390.1	1	Core-2/I-branching beta-1,6-N-acetylglucosaminyltransferase family protein	AT1G68390
Lsat_1_v5_gn_5_96241	0.626768	1.49627e-05	8.38445	0.00152932	8.23384	0.000131991	AT5G20230.1	0.23	blue-copper-binding protein	BCB
Lsat_1_v5_gn_8_148441	0.626696	1.49994e-05	1.971	0.010491	2.27852	0.000380731	AT1G67340.1	1	HCP-like superfamily protein with MYND-type zinc finger	AT1G67340
Lsat_1_v5_gn_1_20920	0.626623	1.50362e-05	1.09343	0.0514855	1.6728	0.00242482	AT4G33360.1	1	NAD(P)-binding Rossmann-fold superfamily protein	FLDH
Lsat_1_v5_gn_7_31501	0.626551	1.50573e-05	-0.0571993	0.854095	0.174636	0.384807	AT4G20870.1	1	fatty acid hydroxylase 2	FAH2
Lsat_1_v5_gn_4_50601	0.626551	1.50573e-05	2.01706	0.00811998	1.65734	0.000511714	AT1G28960.1	0.58	nudix hydrolase homolog 15	NUDX15
Lsat_1_v5_gn_8_146920	0.626479	1.50943e-05	1.8856	0.00146178	2.14318	0.000135401	AT3G18370.1	1	C2 domain-containing protein	ATSYTF
Lsat_1_v5_gn_3_16821	-0.626335	1.51369e-05	-1.06587	0.0476775	-1.74066	0.000564295	AT2G01860.1	1	Tetratricopeptide repeat (TPR)-like superfamily protein	EMB975
Lsat_1_v5_gn_9_20060	-0.626335	1.51369e-05	0.757305	0.121648	0.566985	0.0235183	AT5G58710.1	0.81	rotamase CYP 7	ROC7
Lsat_1_v5_gn_4_157700	-0.626335	1.51369e-05	-1.79612	0.0160842	-2.5801	0.000528384	AT5G39790.1	0.62	5'-AMP-activated protein kinase-related	AT5G39790
Lsat_1_v5_gn_9_66001	0.626335	1.51369e-05	2.52043	0.00524331	3.10254	0.000325458	AT3G12560.1	0.56	TRF-like 9	TRFL9
Lsat_1_v5_gn_1_3761	0.626263	1.51741e-05	9.61468	0.00015824	10.0558	2.4635e-05	no_hits_found
Lsat_1_v5_gn_9_123001	0.626118	1.52649e-05	0.928036	0.0271985	1.30303	0.000711471	AT3G05710.2	1	syntaxin of plants 43	SYP43
Lsat_1_v5_gn_2_117820	-0.626046	1.52865e-05	-0.269077	0.321845	-0.458981	0.0954064	AT3G55610.1	1	delta 1-pyrroline-5-carboxylate synthase 2	P5CS2
Lsat_1_v5_gn_9_47741	-0.626046	1.52865e-05	-1.06154	0.023163	-0.976173	0.00385379	AT3G02930.1	1	Plant protein of unknown function (DUF827)	AT3G02930
Lsat_1_v5_gn_7_103281	0.625974	1.53242e-05	2.69611	0.000239016	2.83681	3.98555e-05	AT1G16670.1	1	Protein kinase superfamily protein	AT1G16670
Lsat_1_v5_gn_3_80500	0.625902	1.5346e-05	2.10009	0.0013978	2.66267	0.0039595	AT3G02580.1	1	sterol 1	STE1
Lsat_1_v5_gn_5_97200	0.625902	1.5346e-05	1.46901	0.00265998	1.65189	0.000438069	AT3G57340.1	0.81	Heat shock protein DnaJ, N-terminal with domain of unknown function (DUF1977)	AT3G57340
Lsat_1_v5_gn_7_50020	0.62583	1.53839e-05	0.965981	0.0198692	0.958328	0.00190852	AT4G30630.1	0.16		AT4G30630
Lsat_1_v5_gn_1_19240	0.625685	1.54759e-05	1.15208	0.0100865	1.22397	0.00441327	AT2G30440.1	0.62	thylakoid processing peptide	TPP
Lsat_1_v5_gn_6_92441	0.625541	1.55524e-05	0.339526	0.281607	0.450637	0.047167	AT5G47430.1	1	DWNN domain, a CCHC-type zinc finger	AT5G47430
Lsat_1_v5_gn_2_35740	0.625541	1.55524e-05	6.14432	0.000907188	5.26475	0.00151675	AT2G35930.1	0.88	plant U-box 23	PUB23
Lsat_1_v5_gn_2_92421	0.625469	1.55908e-05	2.89689	0.000888522	3.59572	0.000102888	AT3G48000.1	1	aldehyde dehydrogenase 2B4	ALDH2B4
Lsat_1_v5_gn_9_12380	0.625325	1.56679e-05	6.31275	0.000818665	6.24784	0.000135982	AT2G30140.1	1	UDP-Glycosyltransferase superfamily protein	UGT87A2
Lsat_1_v5_gn_8_43520	0.625325	1.56679e-05	6.37687	0.000148381	6.87832	1.43169e-05	AT2G01340.1	0.43		At17.1
Lsat_1_v5_gn_8_37901	0.612773	1.57233e-05					no_hits_found
Lsat_1_v5_gn_4_13621	0.624964	1.59114e-05	2.62433	0.000710352	2.70749	9.73317e-05	AT1G23170.2	1	Protein of unknown function DUF2359, transmembrane	AT1G23170
Lsat_1_v5_gn_3_8761	0.624892	1.59507e-05	2.67041	0.000419117	2.8108	9.76045e-05	AT1G63980.1	0.82	D111/G-patch domain-containing protein	AT1G63980
Lsat_1_v5_gn_3_50980	-0.62482	1.59574e-05	-0.245845	0.394858	-0.528414	0.0338036	AT1G69780.1	0.92	Homeobox-leucine zipper protein family	ATHB13
Lsat_1_v5_gn_0_30940	0.62482	1.59574e-05					AT3G07810.2	1	RNA-binding (RRM/RBD/RNP motifs) family protein	AT3G07810
Lsat_1_v5_gn_9_5100	0.62482	1.59574e-05	2.27896	0.00407283	2.4011	0.00038236	AT1G54690.1	0.52	gamma histone variant H2AX	GAMMA-H2AX
Lsat_1_v5_gn_4_28041	-0.624531	1.61323e-05	-1.23232	0.029238	-1.41446	0.00183017	AT1G29400.1	1	MEI2-like protein 5	ML5
Lsat_1_v5_gn_2_73280	0.624531	1.61323e-05	6.6988	0.000708433	9.19378	0.000175522	AT1G16130.1	1	wall associated kinase-like 2	WAKL2
Lsat_1_v5_gn_3_31741	0.624531	1.61323e-05	4.65196	0.000148381	3.87085	0.0021976	AT5G13180.1	0.59	NAC domain containing protein 83	NAC083
Lsat_1_v5_gn_1_35241	-0.624459	1.61723e-05	-1.12145	0.262404	-2.1306	0.00373584	AT1G52230.1	0.45	photosystem I subunit H2	PSAH2
Lsat_1_v5_gn_2_103660	0.624387	1.62123e-05	-0.540413	0.0880837	-0.597248	0.0323586	AT1G58030.1	1	cationic amino acid transporter 2	CAT2
Lsat_1_v5_gn_5_118161	-0.624315	1.62359e-05	-1.41153	0.0140536	-1.81387	0.00066021	AT2G16070.2	0.53	plastid division2	PDV2
Lsat_1_v5_gn_7_80960	0.624315	1.62359e-05	7.69966	0.000216546	9.16126	2.34152e-05	AT4G27290.1	1	S-locus lectin protein kinase family protein	AT4G27290
Lsat_1_v5_gn_1_57020	0.624098	1.63901e-05	3.63898	0.00112916	3.70547	0.000258905	no_hits_found
Lsat_1_v5_gn_1_30481	0.624026	1.64307e-05	2.55594	0.000831275	2.91628	4.57327e-05	AT5G47910.1	1	respiratory burst oxidase homologue D	RBOHD
Lsat_1_v5_gn_5_95120	-0.623882	1.65123e-05	-1.40266	0.0479629	-2.36274	0.000241168	AT2G26600.1	1	Glycosyl hydrolase superfamily protein	AT2G26600
Lsat_1_v5_gn_2_62541	0.623882	1.65123e-05	4.40581	0.00104887	5.53579	2.62705e-05	AT1G16130.1	1	wall associated kinase-like 2	WAKL2
Lsat_1_v5_gn_1_56161	-0.62381	1.65532e-05	-0.862602	0.0276855	-0.906485	0.00273248	AT3G62800.1	0.41	double-stranded-RNA-binding protein 4	DRB4
Lsat_1_v5_gn_2_35081	0.623737	1.65942e-05	1.25678	0.011848	1.67452	0.000739676	AT5G22000.2	0.81	RING-H2 group F2A	RHF2A
Lsat_1_v5_gn_4_17160	0.623665	1.66354e-05	8.6845	0.000318107	8.03154	1.30529e-05	AT2G04240.1	0.11	RING/U-box superfamily protein	XERICO
Lsat_1_v5_gn_9_117080	-0.623593	1.66431e-05	-0.390828	0.345553	-0.581694	0.0377753	AT5G10530.1	1	Concanavalin A-like lectin protein kinase family protein	AT5G10530
Lsat_1_v5_gn_5_178401	-0.623593	1.66431e-05	-0.559294	0.142823	-0.52225	0.0326087	AT3G07440.1	0.55		AT3G07440
Lsat_1_v5_gn_5_55281	0.623593	1.66431e-05	10.8705	0.00130451	10.0845	1.17422e-05	AT1G32350.1	1	alternative oxidase 1D	AOX1D
Lsat_1_v5_gn_9_60660	0.623521	1.66844e-05	4.09542	0.00116603	3.75412	0.00140146	AT2G40380.1	0.52	prenylated RAB acceptor 1.B2	PRA1.B2
Lsat_1_v5_gn_5_93860	-0.623449	1.66923e-05	-0.322322	0.324329	-0.350366	0.146833	AT5G35200.1	1	ENTH/ANTH/VHS superfamily protein	AT5G35200
Lsat_1_v5_gn_1_37780	0.623449	1.66923e-05	0.836756	0.0221116	1.24053	0.000217418	AT1G11890.1	1	Synaptobrevin family protein	SEC22
Lsat_1_v5_gn_6_91200	0.623449	1.66923e-05	2.30362	0.00228221	2.99633	4.88737e-05	AT2G45140.1	0.67	plant VAP homolog 12	PVA12
Lsat_1_v5_gn_0_25680	0.623377	1.67338e-05					AT3G57810.2	0.42	Cysteine proteinases superfamily protein	AT3G57810
Lsat_1_v5_gn_4_35160	-0.623304	1.67754e-05	-1.12641	0.0334355	-1.8123	0.000822653	AT3G61540.1	1	alpha/beta-Hydrolases superfamily protein	AT3G61540
Lsat_1_v5_gn_9_41801	-0.623232	1.68171e-05	-0.0635516	0.841106	-0.325367	0.0668805	AT1G76405.2	0.53		AT1G76405
Lsat_1_v5_gn_1_45101	-0.62316	1.68589e-05	-0.398109	0.220573	-0.650439	0.0145837	AT4G32420.1	0.64	Cyclophilin-like peptidyl-prolyl cis-trans isomerase family protein	AT4G32420
Lsat_1_v5_gn_9_119221	0.623016	1.69599e-05	4.30359	0.000822723	5.16296	0.00387651	AT1G60890.2	1	Phosphatidylinositol-4-phosphate 5-kinase family protein	AT1G60890
Lsat_1_v5_gn_1_18820	0.622944	1.70021e-05	1.66415	0.00240802	1.86471	0.000253304	AT1G19440.1	1	3-ketoacyl-CoA synthase 4	KCS4
Lsat_1_v5_gn_6_84200	0.622872	1.70105e-05	1.99966	0.00168713	2.65804	0.00185065	AT5G42050.1	0.8	DCD (Development and Cell Death) domain protein	AT5G42050
Lsat_1_v5_gn_9_93760	0.622872	1.70105e-05	4.94228	0.000239016	4.42424	3.5695e-05	AT4G38460.1	0.26	geranylgeranyl reductase	GGR
Lsat_1_v5_gn_2_61121	0.622872	1.70105e-05	0.838083	0.0323724	1.10219	0.00118787	AT3G49660.1	0.15	Transducin/WD40 repeat-like superfamily protein	WDR5a
Lsat_1_v5_gn_9_73540	0.622799	1.70529e-05	3.65028	0.00194719	4.79536	0.000209538	AT1G72220.1	0.35	RING/U-box superfamily protein	AT1G72220
Lsat_1_v5_gn_1_49561	0.610545	1.70556e-05	9.02855	0.00477899	11.0051	0.000366255	AT4G28940.1	1	Phosphorylase superfamily protein	AT4G28940
Lsat_1_v5_gn_2_88840	-0.622727	1.70615e-05	-1.59947	0.0240623	-2.13839	0.000193754	AT1G74690.1	0.54	IQ-domain 31	IQD31
Lsat_1_v5_gn_8_135220	0.622727	1.70615e-05	2.79642	0.000462505	2.15922	0.00021383	AT5G44210.1	0.21	erf domain protein 9	ERF9
Lsat_1_v5_gn_0_13280	0.622655	1.71041e-05					AT3G27880.1	0.18	Protein of unknown function (DUF1645)	AT3G27880
Lsat_1_v5_gn_2_32240	0.622511	1.72065e-05	0.263648	0.276522	0.246894	0.208589	AT5G19430.1	0.51	RING/U-box superfamily protein	AT5G19430
Lsat_1_v5_gn_8_74320	0.622439	1.72494e-05	1.43478	0.00342477	1.60567	0.0010101	AT5G13020.1	0.75	Emsy N Terminus (ENT)/ plant Tudor-like domains-containing protein	EML3
Lsat_1_v5_gn_8_13121	-0.610217	1.72521e-05	-2.1931	0.0135642	-4.34119	0.00942293	AT3G42670.1	1	chromatin remodeling 38	CHR38
Lsat_1_v5_gn_2_68860	0.62215	1.74566e-05	2.64806	0.00182127	2.88689	0.000157651	AT5G17190.1	0.61		AT5G17190
Lsat_1_v5_gn_1_19661	0.622078	1.74658e-05	8.51507	0.00396598	9.19498	1.20452e-05	AT4G31940.1	1	cytochrome P450, family 82, subfamily C, polypeptide 4	CYP82C4
Lsat_1_v5_gn_1_68240	0.622078	1.74658e-05	0.698432	0.038464	0.847003	0.00179396	AT3G13670.1	1	Protein kinase family protein	AT3G13670
Lsat_1_v5_gn_4_132401	0.622078	1.74658e-05	-0.487761	0.0987586	-0.703629	0.0110789	AT4G10170.1	0.53	SNARE-like superfamily protein	AT4G10170
Lsat_1_v5_gn_6_56420	0.622006	1.75094e-05	6.30812	0.000886992	6.10503	4.50869e-05	AT5G08790.1	0.61	NAC (No Apical Meristem) domain transcriptional regulator superfamily protein	ATAF2
Lsat_1_v5_gn_8_161801	0.621934	1.7536e-05	2.87526	0.000292355	2.88523	3.59805e-05	AT1G27200.1	1	Domain of unknown function (DUF23)	AT1G27200
Lsat_1_v5_gn_8_4600	0.621934	1.7536e-05	2.2562	0.000708347	2.80608	5.86061e-05	AT2G46700.1	1	CDPK-related kinase 3	CRK3
Lsat_1_v5_gn_9_93200	0.621861	1.75798e-05	0.680784	0.063536	0.474825	0.0291478	AT1G50640.1	0.34	ethylene responsive element binding factor 3	ERF3
Lsat_1_v5_gn_3_15800	0.621789	1.76238e-05	2.33544	0.00135864	1.99648	0.00923638	AT5G47070.1	1	Protein kinase superfamily protein	AT5G47070
Lsat_1_v5_gn_1_33901	0.621717	1.76678e-05	5.92548	0.00162912	6.54148	4.4741e-05	AT1G15520.1	1	pleiotropic drug resistance 12	ABCG40
Lsat_1_v5_gn_2_103941	0.621645	1.7712e-05	1.14682	0.00573112	1.50276	0.000195389	AT3G03790.3	1	ankyrin repeat family protein / regulator of chromosome condensation (RCC1) family protein	AT3G03790
Lsat_1_v5_gn_8_55360	0.621573	1.7739e-05	4.29224	0.00019299	4.70739	0.000473956	AT4G02940.1	1	oxidoreductase, 2OG-Fe(II) oxygenase family protein	AT4G02940
Lsat_1_v5_gn_4_138740	0.621573	1.7739e-05	7.1706	0.00268351	7.62308	3.38999e-05	AT3G46290.1	0.6	hercules receptor kinase 1	HERK1
Lsat_1_v5_gn_7_116441	-0.621429	1.7828e-05	-1.59072	0.0124737	-1.43307	0.00467902	AT3G13300.1	1	Transducin/WD40 repeat-like superfamily protein	VCS
Lsat_1_v5_gn_5_139181	0.621429	1.7828e-05			4.16684	0.000744121	AT1G19250.1	1	flavin-dependent monooxygenase 1	FMO1
Lsat_1_v5_gn_3_20780	-0.621356	1.78553e-05	-1.13539	0.0429406	-0.734615	0.105422	AT2G35540.1	1	DNAJ heat shock N-terminal domain-containing protein	AT2G35540
Lsat_1_v5_gn_1_44781	0.621356	1.78553e-05	1.18572	0.012518	1.25981	0.0018685	AT2G26660.1	0.69	SPX domain gene 2	SPX2
Lsat_1_v5_gn_6_86841	-0.621212	1.79448e-05	-0.391431	0.188602	-0.457253	0.0336517	AT5G52230.1	0.13	methyl-CPG-binding domain protein 13	MBD13
Lsat_1_v5_gn_8_154480	0.621212	1.79448e-05	2.7341	0.000281737	2.95001	3.38999e-05	AT1G70520.1	1	cysteine-rich RLK (RECEPTOR-like protein kinase) 2	CRK2
Lsat_1_v5_gn_8_75280	0.62114	1.79898e-05	4.31021	0.00886063	5.2366	7.54617e-05	AT3G12120.1	1	fatty acid desaturase 2	FAD2
Lsat_1_v5_gn_5_38041	0.620996	1.80976e-05	2.19803	0.000768037	2.73966	2.14156e-05	AT1G54460.1	0.29	TPX2 (targeting protein for Xklp2) protein family	AT1G54460
Lsat_1_v5_gn_7_42880	0.620851	1.8206e-05	2.19999	0.000509854	2.46016	4.95703e-05	AT5G19930.1	1	Protein of unknown function DUF92, transmembrane	AT5G19930
Lsat_1_v5_gn_3_28021	0.620563	1.84247e-05	7.97202	0.000907531	8.72703	1.83145e-05	AT1G14590.1	1	Nucleotide-diphospho-sugar transferase family protein	AT1G14590
Lsat_1_v5_gn_8_45641	0.620563	1.84247e-05	0.919104	0.0115924	0.988113	0.00415535	AT2G01650.1	1	plant UBX domain-containing protein 2	PUX2
Lsat_1_v5_gn_2_72960	0.620491	1.84709e-05	3.39697	0.000983054	3.36123	0.00191049	AT1G09070.1	0.3	soybean gene regulated by cold-2	SRC2
Lsat_1_v5_gn_6_15261	-0.620418	1.84994e-05	-1.04282	0.0329343	-1.66425	0.000150148	AT3G02660.1	1	Tyrosyl-tRNA synthetase, class Ib, bacterial/mitochondrial	EMB2768
Lsat_1_v5_gn_8_12020	0.620418	1.84994e-05	3.37574	0.000275863	2.86039	5.59711e-05	AT3G55950.1	1	CRINKLY4 related 3	CCR3
Lsat_1_v5_gn_8_115261	0.620346	1.85458e-05	4.50669	0.000888757	5.62271	2.74269e-05	AT1G13080.1	1	cytochrome P450, family 71, subfamily B, polypeptide 2	CYP71B2
Lsat_1_v5_gn_4_13301	0.620274	1.85924e-05	6.97321	0.000496756	6.3501	0.000166929	AT4G16820.1	1	alpha/beta-Hydrolases superfamily protein	PLA-I{beta]2
Lsat_1_v5_gn_8_32481	-0.62013	1.86858e-05	-0.979703	0.0347454	-1.48509	0.000711471	AT3G18630.1	1	uracil dna glycosylase	UNG
Lsat_1_v5_gn_1_19921	0.62013	1.86858e-05	1.89983	0.00138945	1.6246	0.000468561	AT2G15760.1	0.14	Protein of unknown function (DUF1645)	AT2G15760
Lsat_1_v5_gn_1_12201	-0.620058	1.8697e-05	-0.987868	0.0327513	-1.06611	0.00285718	AT1G72090.1	1	Methylthiotransferase	AT1G72090
Lsat_1_v5_gn_5_168261	0.620058	1.8697e-05	2.8821	0.00101844	2.99539	0.00175012	AT3G46690.1	0.96	UDP-Glycosyltransferase superfamily protein	AT3G46690
Lsat_1_v5_gn_1_41620	0.620058	1.8697e-05	6.25492	0.000681171	6.65747	2.5977e-05	AT5G49480.1	0.36	Ca2+-binding protein 1	CP1
Lsat_1_v5_gn_7_54461	0.607911	1.88363e-05					no_hits_found
Lsat_1_v5_gn_5_180001	0.619841	1.88383e-05	0.301945	0.370171	0.92646	0.00144998	AT5G43900.3	1	myosin 2	MYA2
Lsat_1_v5_gn_8_40680	0.619841	1.88383e-05	3.93926	0.000247206	4.5004	0.00131839	AT5G17680.1	1	disease resistance protein (TIR-NBS-LRR class), putative	AT5G17680
Lsat_1_v5_gn_5_1921	-0.619769	1.88856e-05	-0.488901	0.1265	-0.532962	0.0133662	AT5G47750.1	1	D6 protein kinase like 2	D6PKL2
Lsat_1_v5_gn_2_91880	-0.619481	1.90944e-05	-0.700375	0.100636	-0.806929	0.0438498	AT5G14710.1	0.44		AT5G14710
Lsat_1_v5_gn_2_66121	0.619481	1.90944e-05	8.68333	0.000244831	9.51975	1.53328e-05	AT4G40020.1	0.54	Myosin heavy chain-related protein	AT4G40020
Lsat_1_v5_gn_8_62421	0.619481	1.90944e-05	4.95706	0.00073239	4.76824	6.51486e-05	AT5G25890.1	0.18	indole-3-acetic acid inducible 28	IAA28
Lsat_1_v5_gn_5_182181	-0.619408	1.91424e-05	-1.18126	0.0263397	-1.48374	0.000607006	AT1G06150.1	0.73	basic helix-loop-helix (bHLH) DNA-binding superfamily protein	EMB1444
Lsat_1_v5_gn_5_141200	-0.619336	1.91906e-05	-1.44121	0.0713441	-3.11029	0.000679422	AT3G13960.1	0.43	growth-regulating factor 5	GRF5
Lsat_1_v5_gn_4_5640	0.619264	1.92388e-05	3.54337	0.00083338	3.20876	0.000255272	AT1G70420.1	0.3	Protein of unknown function (DUF1645)	AT1G70420
Lsat_1_v5_gn_8_12501	-0.619192	1.92691e-05	-1.03597	0.0336922	-1.22847	0.0102833	AT5G05710.1	0.68	Pleckstrin homology (PH) domain superfamily protein	AT5G05710
Lsat_1_v5_gn_2_14120	-0.619192	1.92691e-05	-0.470856	0.191982	-0.404431	0.130991	AT3G25940.1	0.27	TFIIB zinc-binding protein	AT3G25940
Lsat_1_v5_gn_6_117760	-0.619048	1.93662e-05	-1.32967	0.0290845	-1.21677	0.00563392	AT3G17590.2	1	transcription regulatory protein SNF5, putative (BSH)	BSH
Lsat_1_v5_gn_9_1741	0.619048	1.93662e-05	-0.00665514	0.979992	0.434353	0.0892899	AT1G03380.1	1	homolog of yeast autophagy 18 (ATG18) G	ATG18G
Lsat_1_v5_gn_4_83541	-0.618975	1.9415e-05	-0.11621	0.644985	-0.205053	0.227125	AT5G50870.2	0.85	ubiquitin-conjugating enzyme 27	UBC27
Lsat_1_v5_gn_4_15920	0.618903	1.94639e-05	2.32954	0.00220604	3.24923	8.74688e-05	AT1G25400.1	0.12		AT1G25400
Lsat_1_v5_gn_8_115661	-0.618831	1.94946e-05	-1.50886	0.0203329	-1.55054	0.0260722	AT5G38640.1	1	NagB/RpiA/CoA transferase-like superfamily protein	AT5G38640
Lsat_1_v5_gn_8_27741	0.618831	1.94946e-05	1.00629	0.0384065	0.961956	0.0137501	AT1G20460.1	0.26		AT1G20460
Lsat_1_v5_gn_4_108320	-0.618326	1.99342e-05	-0.720925	0.0474539	-1.01451	0.00096341	AT1G26850.1	1	S-adenosyl-L-methionine-dependent methyltransferases superfamily protein	AT1G26850
Lsat_1_v5_gn_5_108740	0.618326	1.99342e-05	4.00249	0.000189051	3.83264	3.95945e-05	AT5G64300.1	1	GTP cyclohydrolase II	GCH
Lsat_1_v5_gn_4_107781	-0.618182	2.00161e-05	-1.31405	0.0183718	-1.36172	0.00287448	AT3G47620.1	0.54	TEOSINTE BRANCHED, cycloidea and PCF (TCP) 14	TCP14
Lsat_1_v5_gn_5_128980	0.618182	2.00161e-05	6.5397	0.0014552	7.01139	3.54082e-05	AT1G53210.1	0.69	sodium/calcium exchanger family protein / calcium-binding EF hand family protein	AT1G53210
Lsat_1_v5_gn_9_40280	0.618182	2.00161e-05	0.46695	0.261844	1.23961	0.0225173	AT3G18690.1	0.19	MAP kinase substrate 1	MKS1
Lsat_1_v5_gn_2_118081	-0.618038	2.01171e-05	-0.51895	0.37974	-0.543291	0.367712	AT3G55580.1	1	Regulator of chromosome condensation (RCC1) family protein	AT3G55580
Lsat_1_v5_gn_5_165420	0.618038	2.01171e-05	1.9937	0.00100911	2.53417	3.68503e-05	AT3G58040.1	1	seven in absentia of Arabidopsis 2	SINAT2
Lsat_1_v5_gn_9_21161	0.617965	2.01678e-05	0.747675	0.109375	0.63657	0.118066	AT1G07880.2	1	Protein kinase superfamily protein	ATMPK13
Lsat_1_v5_gn_2_66440	-0.617893	2.02187e-05	-0.43067	0.128026	-0.436672	0.0394093	AT3G56860.3	0.66	UBP1-associated protein 2A	UBA2A
Lsat_1_v5_gn_1_64201	-0.617821	2.02508e-05	-0.267076	0.279324	-0.0463135	0.764928	AT2G28390.1	1	SAND family protein	AT2G28390
Lsat_1_v5_gn_5_117600	-0.617821	2.02508e-05	-1.22945	0.0152231	-1.25452	0.000679435	AT2G15860.2	1		AT2G15860
Lsat_1_v5_gn_9_50060	0.617677	2.0372e-05	1.04381	0.0171815	0.972737	0.00160545	AT1G64720.1	0.99	Polyketide cyclase/dehydrase and lipid transport superfamily protein	CP5
Lsat_1_v5_gn_4_119521	0.61746	2.04888e-05	4.53326	0.000441571	5.20142	0.000107209	AT1G75170.1	1	Sec14p-like phosphatidylinositol transfer family protein	AT1G75170
Lsat_1_v5_gn_5_177840	0.61746	2.04888e-05	4.71198	0.00565253	6.5371	1.81896e-05	AT4G13010.1	1	Oxidoreductase, zinc-binding dehydrogenase family protein	AT4G13010
Lsat_1_v5_gn_5_21501	0.61746	2.04888e-05	0.785656	0.0501927	1.29169	0.0032124	AT5G07710.1	1	Polynucleotidyl transferase, ribonuclease H-like superfamily protein	AT5G07710
Lsat_1_v5_gn_4_52500	0.61746	2.04888e-05	7.98671	0.00023493	8.56015	0.000191071	AT5G53750.1	0.83	CBS domain-containing protein	AT5G53750
Lsat_1_v5_gn_8_92240	0.617532	2.04888e-05	2.40687	0.00125836	2.39334	0.000116253	AT1G04010.1	1	phospholipid sterol acyl transferase 1	PSAT1
Lsat_1_v5_gn_7_114661	-0.617316	2.05924e-05	-0.592719	0.0719786	-0.70876	0.00253903	AT1G50575.1	1	Putative lysine decarboxylase family protein	AT1G50575
Lsat_1_v5_gn_7_29400	-0.617316	2.05924e-05	-1.19747	0.0278121	-1.42543	0.000753884	AT2G34680.1	1	Outer arm dynein light chain 1 protein	AIR9
Lsat_1_v5_gn_1_32281	0.6171	2.07871e-05	0.886074	0.0156943	1.31495	0.00071771	AT3G48860.2	1		AT3G48860
Lsat_1_v5_gn_6_11000	0.605269	2.08758e-05					AT3G24570.1	0.84	Peroxisomal membrane 22 kDa (Mpv17/PMP22) family protein	AT3G24570
Lsat_1_v5_gn_9_94040	0.616883	2.09643e-05	6.70307	0.000202036	7.14142	2.15384e-05	AT1G44750.1	0.94	purine permease 11	PUP11
Lsat_1_v5_gn_3_34740	0.616667	2.11624e-05	2.85299	0.000725051	2.8549	0.000135982	AT2G32240.1	1		AT2G32240
Lsat_1_v5_gn_4_135380	0.616595	2.11964e-05	3.27647	0.000570871	3.30255	5.83386e-05	AT1G22840.1	0.57	CYTOCHROME C-1	CYTC-1
Lsat_1_v5_gn_1_2480	0.616595	2.11964e-05	1.40692	0.00665676	1.6669	0.000121847	AT4G14600.1	0.48	Target SNARE coiled-coil domain protein	AT4G14600
Lsat_1_v5_gn_3_8741	0.61645	2.13232e-05	6.25338	0.000540836	8.30033	0.000110104	AT4G01250.1	0.35	WRKY family transcription factor	WRKY22
Lsat_1_v5_gn_5_187461	0.616306	2.14507e-05	5.40851	0.000148381	6.75535	1.30529e-05	AT3G23590.1	1	REF4-related 1	RFR1
Lsat_1_v5_gn_8_125780	0.616162	2.15396e-05	4.54256	0.0084435	6.69515	0.000135401	AT1G29880.1	1	glycyl-tRNA synthetase / glycine--tRNA ligase	AT1G29880
Lsat_1_v5_gn_1_5681	0.616162	2.15396e-05	1.05159	0.0105821	1.62095	0.00135912	AT5G42440.1	0.97	Protein kinase superfamily protein	AT5G42440
Lsat_1_v5_gn_9_48781	0.616162	2.15396e-05	0.43098	0.18281	0.408739	0.0523332	AT5G36290.1	0.88	Uncharacterized protein family (UPF0016)	AT5G36290
Lsat_1_v5_gn_6_67620	0.616089	2.15743e-05	1.49187	0.0138949	1.58608	0.000940987	AT1G18480.1	1	Calcineurin-like metallo-phosphoesterase superfamily protein	SLP2
Lsat_1_v5_gn_5_121721	0.616089	2.15743e-05	10.5846	0.000179155	11.6196	1.37666e-05	AT3G07870.1	0.97	F-box and associated interaction domains-containing protein	AT3G07870
Lsat_1_v5_gn_8_82341	0.615873	2.1778e-05	1.38443	0.0067121	1.58628	0.000259908	AT2G38000.1	1	chaperone protein dnaJ-related	AT2G38000
Lsat_1_v5_gn_8_74161	0.615801	2.18331e-05	3.13813	0.0338936	4.17383	0.000215673	AT3G12120.1	1	fatty acid desaturase 2	FAD2
Lsat_1_v5_gn_4_83340	0.615729	2.18685e-05	0.923857	0.0145438	0.929885	0.0062559	AT3G26935.1	1	DHHC-type zinc finger family protein	AT3G26935
Lsat_1_v5_gn_9_95381	0.615729	2.18685e-05	4.51498	0.000875004	5.76366	1.8133e-05	AT4G27280.1	0.27	Calcium-binding EF-hand family protein	AT4G27280
Lsat_1_v5_gn_5_132480	0.604084	2.18813e-05			3.45544	0.001927	AT5G11280.1	0.33		AT5G11280
Lsat_1_v5_gn_2_86520	0.615657	2.19039e-05	3.29031	0.000533324	4.04226	2.4006e-05	AT5G15870.1	1	glycosyl hydrolase family 81 protein	AT5G15870
Lsat_1_v5_gn_1_124521	0.615584	2.19395e-05	2.55197	0.000344004	2.80817	2.03238e-05	AT4G02340.1	0.53	alpha/beta-Hydrolases superfamily protein	AT4G02340
Lsat_1_v5_gn_5_91960	0.615584	2.19395e-05	1.30453	0.0271478	0.613763	0.0347419	AT3G07490.1	0.34	ARF-GAP domain 11	AGD11
Lsat_1_v5_gn_2_4960	-0.615512	2.19715e-05	0.29664	0.460766	0.360362	0.0851021	AT2G31710.1	0.3	Vacuolar ATPase assembly integral membrane protein VMA21-like domain	AT2G31710
Lsat_1_v5_gn_6_4801	0.61544	2.19715e-05	1.13046	0.0163758	1.42048	0.000229495	AT3G01340.1	1	Transducin/WD40 repeat-like superfamily protein	AT3G01340
Lsat_1_v5_gn_4_36381	0.61544	2.19715e-05	1.89071	0.00277609	2.11625	0.00036228	AT4G11610.1	0.93	C2 calcium/lipid-binding plant phosphoribosyltransferase family protein	AT4G11610
Lsat_1_v5_gn_9_104300	0.61544	2.19715e-05	8.0333	0.00117754	6.52077	5.37136e-05	AT3G07870.1	0.27	F-box and associated interaction domains-containing protein	AT3G07870
Lsat_1_v5_gn_1_11180	0.61544	2.19715e-05	10.8098	0.000239016	10.6466	6.11877e-05	AT3G48180.1	0.16		AT3G48180
Lsat_1_v5_gn_8_34660	0.615512	2.19715e-05	0.42682	0.137268	0.270817	0.517221	AT1G68090.1	0.94	annexin 5	ANN5
Lsat_1_v5_gn_8_83880	-0.615368	2.20272e-05	-1.17397	0.0150672	-1.46596	0.00205639	AT3G56590.2	0.72	hydroxyproline-rich glycoprotein family protein	AT3G56590
Lsat_1_v5_gn_4_34220	-0.615296	2.20831e-05	-0.162126	0.541633	-0.279849	0.152226	AT4G15640.1	1		AT4G15640
Lsat_1_v5_gn_8_140221	-0.615224	2.21391e-05	-1.19262	0.0847653	-2.18599	0.0101723	no_hits_found
Lsat_1_v5_gn_5_540	-0.614935	2.24248e-05	-0.523015	0.122243	-0.644243	0.034176	AT5G56180.1	1	actin-related protein 8	ARP8
Lsat_1_v5_gn_3_79700	0.614791	2.25387e-05	2.50864	0.00185517	2.33847	3.5607e-05	AT3G02570.1	1	Mannose-6-phosphate isomerase, type I	MEE31
Lsat_1_v5_gn_7_95961	0.614791	2.25387e-05	5.53373	0.000820859	6.70769	0.000898515	AT3G14040.1	0.81	Pectin lyase-like superfamily protein	AT3G14040
Lsat_1_v5_gn_2_72800	-0.614719	2.25959e-05	-1.42211	0.0388893	-2.08978	0.00332842	AT5G65930.3	1	kinesin-like calmodulin-binding protein (ZWICHEL)	ZWI
Lsat_1_v5_gn_9_23261	0.614646	2.26532e-05	0.994856	0.0161434	2.17205	0.000420864	AT3G46540.1	0.71	ENTH/VHS family protein	AT3G46540
Lsat_1_v5_gn_8_105360	0.614574	2.27107e-05					AT1G80560.1	1	isopropylmalate dehydrogenase 2	IMD2
Lsat_1_v5_gn_2_124361	0.614286	2.30034e-05	0.684347	0.0426325	1.02869	0.00126258	AT3G56050.1	1	Protein kinase family protein	AT3G56050
Lsat_1_v5_gn_8_57280	0.614214	2.30618e-05	3.82546	0.000356617	4.42588	0.000724856	AT5G20050.1	1	Protein kinase superfamily protein	AT5G20050
Lsat_1_v5_gn_6_13121	0.602641	2.30979e-05	3.53375	0.00446563	3.85989	0.00647794	AT5G52020.1	0.32	Integrase-type DNA-binding superfamily protein	AT5G52020
Lsat_1_v5_gn_5_141861	0.614141	2.30979e-05	1.14339	0.00578819	1.54668	0.000119382	AT2G06530.1	0.89	SNF7 family protein	VPS2.1
Lsat_1_v5_gn_4_17440	0.614141	2.30979e-05	1.52704	0.0012231	1.7342	0.000108192	AT1G68490.1	0.14		AT1G68490
Lsat_1_v5_gn_7_100720	-0.602592	2.31173e-05					no_hits_found
Lsat_1_v5_gn_8_15301	0.614069	2.31173e-05	0.0886674	0.741453	0.133615	0.462584	AT5G13820.1	0.94	telomeric DNA binding protein 1	TBP1
Lsat_1_v5_gn_2_127400	0.613997	2.31555e-05	0.817134	0.0361279	0.94439	0.00119837	AT5G01960.1	1	RING/U-box superfamily protein	AT5G01960
Lsat_1_v5_gn_3_51640	0.613997	2.31555e-05	1.61381	0.00561709	1.6481	0.000138252	AT1G69380.1	1	Protein of unknown function (DUF155)	RRG
Lsat_1_v5_gn_4_172361	-0.613925	2.32143e-05	-1.10831	0.0489086	-0.934654	0.00352499	AT5G07980.1	0.39	dentin sialophosphoprotein-related	AT5G07980
Lsat_1_v5_gn_2_35581	0.613853	2.32528e-05	3.34943	0.000239016	3.65448	2.82927e-05	AT5G21990.1	1	Tetratricopeptide repeat (TPR)-like superfamily protein	TPR7
Lsat_1_v5_gn_3_53840	0.613853	2.32528e-05	2.95525	0.000797719	3.47422	3.54082e-05	AT3G02130.1	1	receptor-like protein kinase 2	RPK2
Lsat_1_v5_gn_4_85921	-0.613781	2.33119e-05					AT1G80650.1	0.2	RNAse THREE-like protein 1	RTL1
Lsat_1_v5_gn_5_153900	0.613709	2.33711e-05	3.43634	0.00019871	3.32697	0.000711917	AT4G29050.1	1	Concanavalin A-like lectin protein kinase family protein	AT4G29050
Lsat_1_v5_gn_8_85701	0.613564	2.35108e-05	1.41708	0.00669061	2.11647	0.000244805	AT1G19130.1	0.72		AT1G19130
Lsat_1_v5_gn_7_17681	-0.61342	2.36513e-05	-1.584	0.0182245	-0.74363	0.0324732	AT4G21890.1	0.8		AT4G21890
Lsat_1_v5_gn_8_111360	0.613348	2.37114e-05	1.4001	0.012089	1.5552	0.00228878	AT1G07030.1	1	Mitochondrial substrate carrier family protein	AT1G07030
Lsat_1_v5_gn_4_57061	0.613276	2.37717e-05	5.59593	0.000148381	5.74669	7.39161e-05	AT4G21510.1	0.24	F-box family protein	FBS2
Lsat_1_v5_gn_8_103001	0.612987	2.40565e-05	2.6463	0.00722775	4.03612	8.33358e-05	AT1G19715.3	0.13	Mannose-binding lectin superfamily protein	AT1G19715
Lsat_1_v5_gn_5_153761	0.612987	2.40565e-05	2.19823	0.000499026	1.88214	0.000371903	no_hits_found
Lsat_1_v5_gn_9_23580	-0.612915	2.40966e-05	-0.238159	0.49982	-1.54195	0.000633388	AT2G28930.1	1	protein kinase 1B	PK1B
Lsat_1_v5_gn_6_21500	-0.612915	2.40966e-05	-0.861103	0.0497082	-1.19553	0.00353071	AT4G32330.1	0.58	TPX2 (targeting protein for Xklp2) protein family	AT4G32330
Lsat_1_v5_gn_9_120481	0.601486	2.4129e-05					AT3G02430.1	0.53	Protein of unknown function (DUF679)	AT3G02430
Lsat_1_v5_gn_6_9040	-0.612771	2.42193e-05	1.01863	0.0564368	0.980392	0.00269843	AT5G63830.1	1	HIT-type Zinc finger family protein	AT5G63830
Lsat_1_v5_gn_2_115960	0.612554	2.44472e-05	2.30641	0.000420713	2.50184	3.29633e-05	AT2G39480.1	1	P-glycoprotein 6	ABCB6
Lsat_1_v5_gn_7_12200	0.612482	2.45094e-05	1.26355	0.0058164	1.22031	0.00383871	AT5G59420.1	1	OSBP(oxysterol binding protein)-related protein 3C	ORP3C
Lsat_1_v5_gn_5_184661	-0.61241	2.45504e-05	-1.39038	0.0163424	-1.55322	0.00483376	AT4G02760.3	0.77	RNI-like superfamily protein	AT4G02760
Lsat_1_v5_gn_0_27841	0.61241	2.45504e-05	1.53007	0.00117105	1.45505	0.000558869	AT1G10650.1	0.96	SBP (S-ribonuclease binding protein) family protein	AT1G10650
Lsat_1_v5_gn_5_107460	0.612193	2.46954e-05	1.15882	0.0037234	1.806	8.04382e-05	AT1G76900.1	1	tubby like protein 1	TLP1
Lsat_1_v5_gn_8_52660	0.612193	2.46954e-05	2.67657	0.000478055	3.20316	2.27244e-05	AT1G26810.1	1	galactosyltransferase1	GALT1
Lsat_1_v5_gn_9_45761	0.612193	2.46954e-05	0.667953	0.0516972	1.3444	0.000594977	AT2G33700.1	1	Protein phosphatase 2C family protein	PP2CG1
Lsat_1_v5_gn_6_58800	0.612193	2.46954e-05	4.4606	0.0013723	5.17172	0.00246334	AT3G46510.1	0.82	plant U-box 13	PUB13
Lsat_1_v5_gn_8_33460	0.612266	2.46954e-05	1.93493	0.00218013	2.00267	0.00152568	AT3G19830.1	1	Calcium-dependent lipid-binding (CaLB domain) family protein	NTMC2T5.2
Lsat_1_v5_gn_8_24801	-0.612121	2.47368e-05	-0.560021	0.0834499	-0.761338	0.00306944	AT1G54450.1	1	Calcium-binding EF-hand family protein	AT1G54450
Lsat_1_v5_gn_5_53121	0.612121	2.47368e-05	-0.0508224	0.884937	0.215635	0.213391	AT4G02500.1	1	UDP-xylosyltransferase 2	XT2
Lsat_1_v5_gn_4_96061	0.612049	2.47784e-05	1.05754	0.0271608	1.75879	0.00239572	AT1G73020.1	1		AT1G73020
Lsat_1_v5_gn_7_26780	0.612049	2.47784e-05	3.51974	0.000480515	3.70348	0.000974907	AT1G29750.2	1	receptor-like kinase in flowers 1	RKF1
Lsat_1_v5_gn_1_6641	0.611977	2.48416e-05	1.40014	0.00754522	1.66575	0.00116952	AT1G34300.1	1	lectin protein kinase family protein	AT1G34300
Lsat_1_v5_gn_5_99881	-0.611905	2.4862e-05	-1.50576	0.0143928	-1.7328	0.000240503	AT1G76340.1	1	golgi nucleotide sugar transporter 3	GONST3
Lsat_1_v5_gn_0_9821	-0.611905	2.4862e-05	-0.0056085	0.988726	-0.676311	0.0260261	AT3G49470.1	0.42	nascent polypeptide-associated complex subunit alpha-like protein 2	NACA2
Lsat_1_v5_gn_8_73481	0.611905	2.4862e-05	7.10334	0.00319478	5.41363	0.000161075	AT5G02230.1	0.9	Haloacid dehalogenase-like hydrolase (HAD) superfamily protein	AT5G02230
Lsat_1_v5_gn_2_39121	0.61176	2.50105e-05	2.45647	0.00149647	1.99751	0.0106581	AT5G08660.1	1	Protein of unknown function (DUF668)	AT5G08660
Lsat_1_v5_gn_4_95061	-0.611688	2.50743e-05	-0.314029	0.268056	-0.286957	0.254237	AT5G26210.1	0.91	alfin-like 4	AL4
Lsat_1_v5_gn_7_49680	-0.600372	2.50906e-05	-0.303255	0.348608	0.162661	0.57341	AT2G24230.1	1	Leucine-rich repeat protein kinase family protein	AT2G24230
Lsat_1_v5_gn_9_104661	-0.611616	2.51167e-05	-1.28558	0.182497	-2.89213	0.00820389	AT2G05100.1	1	photosystem II light harvesting complex gene 2.1	LHCB2.1
Lsat_1_v5_gn_5_162541	0.611472	2.5245e-05	-0.281514	0.536877	0.248416	0.703258	AT3G57520.1	1	seed imbibition 2	SIP2
Lsat_1_v5_gn_9_18940	0.611472	2.5245e-05	6.59765	0.000955638	6.8382	2.20443e-05	AT2G30020.1	0.96	Protein phosphatase 2C family protein	AT2G30020
Lsat_1_v5_gn_9_10141	-0.6114	2.52878e-05	-0.945402	0.0387471	-1.19337	0.00175543	AT4G14300.1	0.71	RNA-binding (RRM/RBD/RNP motifs) family protein	AT4G14300
Lsat_1_v5_gn_9_1180	0.6114	2.52878e-05	10.0501	0.000167448	8.308	2.22545e-05	AT1G76650.1	0.3	calmodulin-like 38	CML38
Lsat_1_v5_gn_1_93280	0.611328	2.53524e-05	2.01989	0.00932282	2.67137	0.0120586	AT4G18210.1	0.9	purine permease 10	PUP10
Lsat_1_v5_gn_2_78280	-0.611255	2.54171e-05	-1.20083	0.0309585	-1.20974	0.00169835	AT3G54350.1	0.51	Forkhead-associated (FHA) domain-containing protein	emb1967
Lsat_1_v5_gn_7_99221	-0.611183	2.5482e-05	-1.42123	0.118974	-2.88534	0.00598114	AT1G61520.1	1	photosystem I light harvesting complex gene 3	LHCA3
Lsat_1_v5_gn_4_164440	0.611039	2.56341e-05	2.91859	0.000239016	3.14701	5.783e-05	AT4G24240.1	0.58	WRKY DNA-binding protein 7	WRKY7
Lsat_1_v5_gn_8_151421	0.610895	2.57871e-05					no_hits_found
Lsat_1_v5_gn_7_96441	0.610678	2.60293e-05					AT5G48230.2	1	acetoacetyl-CoA thiolase 2	ACAT2
Lsat_1_v5_gn_6_43200	-0.610606	2.60515e-05	-1.00315	0.0304809	-0.808164	0.00974133	AT2G28150.1	1	Domain of unknown function (DUF966)	AT2G28150
Lsat_1_v5_gn_8_2421	0.610606	2.60515e-05	3.44876	0.00060053	4.20891	8.39422e-05	AT5G44250.1	1	Protein of unknown function DUF829, transmembrane 53	AT5G44250
Lsat_1_v5_gn_4_37980	0.610606	2.60515e-05	2.34434	0.0253919	2.07189	0.0258584	AT2G45450.1	0.12	protein binding	ZPR1
Lsat_1_v5_gn_6_69600	-0.599278	2.6197e-05	-0.720711	0.142004	-1.91287	0.00930492	AT1G66950.1	1	pleiotropic drug resistance 11	ABCG39
Lsat_1_v5_gn_8_37481	-0.610245	2.64306e-05	-0.395146	0.201631	-0.424656	0.0206567	AT1G26110.1	0.48	decapping 5	DCP5
Lsat_1_v5_gn_2_70720	-0.610245	2.64306e-05	-1.26629	0.0129432	-1.95918	0.00184029	AT2G01710.1	0.35	Chaperone DnaJ-domain superfamily protein	AT2G01710
Lsat_1_v5_gn_7_64900	-0.610173	2.64757e-05	-0.0443701	0.86941	0.0449294	0.793056	AT5G26610.1	0.94	D111/G-patch domain-containing protein	AT5G26610
Lsat_1_v5_gn_4_180001	0.610173	2.64757e-05	1.21845	0.14598	0.734601	0.317683	AT3G28630.1	0.71	Protein of unknown function (DUF569)	AT3G28630
Lsat_1_v5_gn_4_176860	0.610101	2.65433e-05	3.6194	0.000196939	3.51467	0.000100919	AT1G01720.1	0.93	NAC (No Apical Meristem) domain transcriptional regulator superfamily protein	ATAF1
Lsat_1_v5_gn_9_30101	-0.610029	2.65887e-05	-0.705727	0.0621123	-0.738692	0.00768811	AT5G04940.1	1	SU(VAR)3-9 homolog 1	SUVH1
Lsat_1_v5_gn_9_8360	0.610029	2.65887e-05	1.2267	0.0309065	1.04416	0.0116212	AT1G31350.1	1	KAR-UP F-box 1	KUF1
Lsat_1_v5_gn_9_95221	0.609957	2.66566e-05	1.925	0.000623926	2.138	0.00185412	AT4G27290.1	1	S-locus lectin protein kinase family protein	AT4G27290
Lsat_1_v5_gn_9_103540	-0.609812	2.67446e-05	-0.565717	0.162448	-0.686878	0.0111291	AT5G61990.1	1	Pentatricopeptide repeat (PPR) superfamily protein	AT5G61990
Lsat_1_v5_gn_6_28421	-0.609812	2.67446e-05	-1.56875	0.0366157	-2.08193	0.0090593	AT5G03530.1	0.94	RAB GTPase homolog C2A	RABC2A
Lsat_1_v5_gn_1_89920	0.598658	2.67446e-05					no_hits_found
Lsat_1_v5_gn_3_60180	0.609812	2.67446e-05	1.72803	0.00112916	2.23118	0.000273998	AT1G68690.1	1	Protein kinase superfamily protein	PERK9
Lsat_1_v5_gn_4_144421	0.609812	2.67446e-05	0.653145	0.0393263	0.955779	0.000781411	AT5G66080.1	1	Protein phosphatase 2C family protein	AT5G66080
Lsat_1_v5_gn_6_110320	-0.60974	2.67716e-05	-1.71886	0.0170357	-1.71153	0.00158679	AT1G77280.1	1	Protein kinase protein with adenine nucleotide alpha hydrolases-like domain	AT1G77280
Lsat_1_v5_gn_4_57281	0.60974	2.67716e-05	2.7144	0.000394576	2.91057	9.6337e-05	AT5G54310.1	0.78	ARF-GAP domain 5	AGD5
Lsat_1_v5_gn_5_13681	0.609668	2.68401e-05	0.538994	0.129354	1.1008	0.00105972	AT5G50380.1	1	exocyst subunit exo70 family protein F1	EXO70F1
Lsat_1_v5_gn_1_110041	0.609235	2.73688e-05	2.01099	0.000909268	0.69953	0.131645	AT2G42280.1	0.47	basic helix-loop-helix (bHLH) DNA-binding superfamily protein	FBH4
Lsat_1_v5_gn_7_15520	0.609163	2.74388e-05	8.24819	0.00110813	7.93202	5.28779e-05	AT4G22070.1	0.83	WRKY DNA-binding protein 31	WRKY31
Lsat_1_v5_gn_4_52000	0.608947	2.76729e-05	2.49245	0.0008717	2.07089	0.000106281	AT3G15210.1	0.19	ethylene responsive element binding factor 4	ERF4
Lsat_1_v5_gn_8_63180	0.608947	2.76729e-05	2.37301	0.00201985	2.45407	0.00460374	AT5G62865.1	0.17		AT5G62865
Lsat_1_v5_gn_6_86801	-0.608874	2.77206e-05	-0.844296	0.0465505	-1.18562	0.00158314	no_hits_found
Lsat_1_v5_gn_3_68600	0.608874	2.77206e-05	3.22291	0.000729224	3.34147	0.00333759	AT5G06740.1	1	Concanavalin A-like lectin protein kinase family protein	AT5G06740
Lsat_1_v5_gn_7_18141	0.597734	2.77993e-05			5.8527	0.000332592	AT4G23180.1	1	cysteine-rich RLK (RECEPTOR-like protein kinase) 10	CRK10
Lsat_1_v5_gn_3_120281	-0.60873	2.78394e-05	-0.084978	0.758087	-0.097854	0.567507	AT2G43190.1	0.56	ribonuclease P family protein	POP4
Lsat_1_v5_gn_7_108921	0.60873	2.78394e-05	1.53776	0.00239704	1.75461	0.000102888	AT5G54780.1	1	Ypt/Rab-GAP domain of gyp1p superfamily protein	AT5G54780
Lsat_1_v5_gn_4_57480	0.608225	2.8483e-05	2.38879	0.000523986	2.25462	5.34384e-05	AT5G54680.1	0.4	basic helix-loop-helix (bHLH) DNA-binding superfamily protein	ILR3
Lsat_1_v5_gn_2_117620	0.608009	2.87495e-05	6.95901	0.000446371	5.86282	0.000478478	AT2G28710.1	0.3	C2H2-type zinc finger family protein	AT2G28710
Lsat_1_v5_gn_2_108880	0.607864	2.88728e-05	1.51727	0.015488	1.81397	0.0213486	AT1G16670.1	0.96	Protein kinase superfamily protein	AT1G16670
Lsat_1_v5_gn_8_94641	0.607864	2.88728e-05	0.453083	0.0869495	0.819949	0.00187465	AT3G24350.2	0.74	syntaxin of plants 32	SYP32
Lsat_1_v5_gn_5_96161	0.607864	2.88728e-05	9.12692	0.000553372	9.68872	0.000529275	AT5G20230.1	0.23	blue-copper-binding protein	BCB
Lsat_1_v5_gn_2_19441	0.607792	2.89227e-05	1.07587	0.0217679	1.58536	0.000136098	AT1G18160.1	1	Protein kinase superfamily protein	AT1G18160
Lsat_1_v5_gn_4_82580	0.607792	2.89227e-05	4.06835	0.000695254	7.31312	0.000708948	AT5G41040.1	1	HXXXD-type acyl-transferase family protein	RWP1
Lsat_1_v5_gn_2_109221	-0.607576	2.91211e-05	-1.48228	0.00725805	-0.936489	0.0233303	AT5G03150.1	1	C2H2-like zinc finger protein	JKD
Lsat_1_v5_gn_2_86060	0.607576	2.91211e-05	3.67619	0.000441571	3.99165	6.98365e-05	AT3G02360.2	1	6-phosphogluconate dehydrogenase family protein	AT3G02360
Lsat_1_v5_gn_3_22800	0.607576	2.91211e-05	1.23688	0.00554889	1.18248	0.00336261	AT5G25050.1	1	Major facilitator superfamily protein	AT5G25050
Lsat_1_v5_gn_7_92840	0.607576	2.91211e-05	1.89773	0.000920264	1.6263	0.000283464	AT4G15415.2	1	Protein phosphatase 2A regulatory B subunit family protein	ATB' GAMMA
Lsat_1_v5_gn_2_126301	-0.607504	2.91956e-05	-2.11744	0.0118027	-2.33352	0.000757038	AT3G56370.1	1	Leucine-rich repeat protein kinase family protein	AT3G56370
Lsat_1_v5_gn_5_94301	0.607431	2.92703e-05	1.97492	0.00184855	2.02657	0.000224443	AT2G13100.1	1	Major facilitator superfamily protein	G3Pp5
Lsat_1_v5_gn_9_47941	-0.607359	2.93212e-05	-1.45649	0.0217943	-2.52644	0.00125561	AT5G17520.1	1	root cap 1 (RCP1)	RCP1
Lsat_1_v5_gn_9_61461	-0.607359	2.93212e-05	-0.964113	0.0271608	-1.06438	0.00277708	AT2G39940.1	1	RNI-like superfamily protein	COI1
Lsat_1_v5_gn_8_124860	0.607287	2.93962e-05	7.70412	0.00115276	7.73536	1.90853e-05	AT5G42510.1	0.31	Disease resistance-responsive (dirigent-like protein) family protein	AT5G42510
Lsat_1_v5_gn_4_86881	0.607215	2.94714e-05	4.45225	0.00210725	4.51971	5.31547e-05	AT1G80840.1	0.68	WRKY DNA-binding protein 40	WRKY40
Lsat_1_v5_gn_8_162521	0.607143	2.95227e-05	1.46525	0.00280363	1.7662	7.78399e-05	AT1G59820.1	1	aminophospholipid ATPase 3	ALA3
Lsat_1_v5_gn_7_62560	0.607143	2.95227e-05					AT5G38990.1	0.72	Malectin/receptor-like protein kinase family protein	AT5G38990
Lsat_1_v5_gn_5_152080	0.607071	2.95742e-05	2.4207	0.000887937	2.81454	3.90212e-05	AT3G08720.1	1	serine/threonine protein kinase 2	S6K2
Lsat_1_v5_gn_9_109860	0.607071	2.95742e-05	1.84049	0.000991188	1.87855	0.00018166	AT3G19260.1	1	LAG1 homologue 2	LOH2
Lsat_1_v5_gn_4_35880	-0.596075	2.96467e-05	-0.138076	0.768369	-1.08944	0.036258	AT2G46000.1	0.4		AT2G46000
Lsat_1_v5_gn_5_52860	-0.606926	2.96775e-05	-0.704128	0.0477184	-0.608668	0.00875426	AT5G18580.1	1	tonneau 2 (TON2)	FASS
Lsat_1_v5_gn_2_90160	-0.606926	2.96775e-05	-1.78507	0.0224302	-1.79383	0.000484636	AT5G15570.1	0.46	Bromodomain transcription factor	AT5G15570
Lsat_1_v5_gn_8_68740	0.606926	2.96775e-05	1.41518	0.0163221	1.90972	0.000765614	AT2G24570.1	0.34	WRKY DNA-binding protein 17	WRKY17
Lsat_1_v5_gn_1_64681	-0.606782	2.98298e-05	-0.829282	0.0538845	-0.68323	0.0285028	no_hits_found
Lsat_1_v5_gn_8_95360	0.606782	2.98298e-05	0.427388	0.124972	0.937144	0.00128391	AT1G52280.1	1	RAB GTPase homolog G3D	RABG3d
Lsat_1_v5_gn_4_71481	0.606638	2.99829e-05	9.63448	0.000239016	9.73125	1.30529e-05	AT1G47670.1	1	Transmembrane amino acid transporter family protein	AT1G47670
Lsat_1_v5_gn_9_98060	0.606638	2.99829e-05	1.78704	0.00275574	2.53856	0.000637032	AT3G15350.1	1	Core-2/I-branching beta-1,6-N-acetylglucosaminyltransferase family protein	AT3G15350
Lsat_1_v5_gn_3_23040	-0.606494	3.01248e-05	-1.43169	0.0288369	-1.37066	0.00395709	AT3G57170.1	0.99	N-acetylglucosaminyl transferase component family protein / Gpi1 family protein	AT3G57170
Lsat_1_v5_gn_7_12360	-0.606494	3.01248e-05	-0.456508	0.174408	-0.438495	0.0627723	AT5G22730.1	0.11	F-box/RNI-like/FBD-like domains-containing protein	AT5G22730
Lsat_1_v5_gn_1_65300	-0.595597	3.01248e-05	-1.95441	0.126767	-3.82155	0.00135545	AT2G28410.1	0.2		AT2G28410
Lsat_1_v5_gn_4_73301	0.606421	3.01897e-05	2.14232	0.0022323	2.22503	0.000362691	AT5G62570.2	1	Calmodulin binding protein-like	AT5G62570
Lsat_1_v5_gn_6_103181	-0.606349	3.02427e-05	-0.806489	0.0222645	-0.8622	0.0372188	AT1G22300.1	1	general regulatory factor 10	GRF10
Lsat_1_v5_gn_8_104041	0.606349	3.02427e-05	0.876734	0.0288445	1.04077	0.00128432	AT5G21040.1	1	F-box protein 2	FBX2
Lsat_1_v5_gn_8_128721	-0.606277	3.02958e-05	-0.822908	0.0518756	-0.936057	0.00364657	AT2G16485.1	1	nucleic acid binding;zinc ion binding;DNA binding	NERD
Lsat_1_v5_gn_4_49340	0.606277	3.02958e-05	0.491198	0.151815	0.515856	0.0287707	AT1G29760.1	0.86	Putative adipose-regulatory protein (Seipin)	AT1G29760
Lsat_1_v5_gn_4_173361	0.606133	3.0476e-05	2.78203	0.00073239	3.08448	0.000160548	AT5G15730.2	1	Protein kinase superfamily protein	CRLK2
Lsat_1_v5_gn_7_113940	0.605988	3.06572e-05	1.94357	0.000812319	2.02372	0.00013668	AT5G48150.1	1	GRAS family transcription factor	PAT1
Lsat_1_v5_gn_3_11900	-0.605916	3.07358e-05	-0.781274	0.0387389	-1.33042	0.00833346	AT4G23980.1	1	auxin response factor 9	ARF9
Lsat_1_v5_gn_3_27220	0.605772	3.08937e-05	2.49077	0.0104088	3.70851	0.000585988	AT4G31820.1	1	Phototropic-responsive NPH3 family protein	ENP
Lsat_1_v5_gn_9_11520	0.605772	3.08937e-05	1.634	0.0171976	2.53159	0.000509377	AT2G33310.2	0.29	auxin-induced protein 13	IAA13
Lsat_1_v5_gn_9_4440	-0.6057	3.0973e-05	-2.03402	0.0163517	-2.92436	0.000585584	AT1G03310.2	1	debranching enzyme 1	DBE1
Lsat_1_v5_gn_0_19520	0.605628	3.10524e-05					AT5G62960.1	0.79		AT5G62960
Lsat_1_v5_gn_9_83701	-0.605556	3.10824e-05	-1.73921	0.0255255	-2.59153	0.000227341	AT1G09570.1	1	phytochrome A	PHYA
Lsat_1_v5_gn_5_123120	0.605556	3.10824e-05	7.43969	0.0014921	5.17211	0.00269876	AT5G35735.1	1	Auxin-responsive family protein	AT5G35735
Lsat_1_v5_gn_7_61641	0.605556	3.10824e-05					AT5G64130.3	0.35	cAMP-regulated phosphoprotein 19-related protein	AT5G64130
Lsat_1_v5_gn_8_46180	0.605339	3.13724e-05	4.37324	0.0052851	5.15848	0.00109352	no_hits_found
Lsat_1_v5_gn_1_32000	-0.605195	3.15336e-05	-1.14052	0.0276488	-1.15777	0.00126573	AT1G80680.1	1	SUPPRESSOR OF AUXIN RESISTANCE 3	SAR3
Lsat_1_v5_gn_7_44561	0.605195	3.15336e-05	2.45429	0.00111069	2.23094	0.000100496	AT1G15710.1	1	prephenate dehydrogenase family protein	AT1G15710
Lsat_1_v5_gn_1_27760	-0.605123	3.15894e-05	-1.43107	0.0325997	-2.27209	0.000890055	AT4G24700.1	0.12		AT4G24700
Lsat_1_v5_gn_5_48440	0.605123	3.15894e-05	1.2736	0.00373009	1.49539	0.000205926	AT2G22300.1	1	signal responsive 1	SR1
Lsat_1_v5_gn_9_13320	0.605051	3.16705e-05	1.59395	0.00214434	1.61332	0.000171787	AT3G08620.1	1	RNA-binding KH domain-containing protein	AT3G08620
Lsat_1_v5_gn_3_7900	0.604978	3.17518e-05	6.42882	0.0113118	7.95393	3.34695e-05	AT3G61220.2	0.76	NAD(P)-binding Rossmann-fold superfamily protein	SDR1
Lsat_1_v5_gn_0_14480	-0.604906	3.18333e-05					AT1G65470.1	0.96	chromatin assembly factor-1 (FASCIATA1) (FAS1)	FAS1
Lsat_1_v5_gn_2_111481	0.604762	3.20223e-05	0.311768	0.24893	0.153873	0.423285	AT2G37550.1	1	ARF-GAP domain 7	AGD7
Lsat_1_v5_gn_8_117801	-0.60469	3.20791e-05	-1.53885	0.0173911	-2.0567	0.000469752	AT4G19670.1	0.64	RING/U-box superfamily protein	AT4G19670
Lsat_1_v5_gn_1_71221	0.60469	3.20791e-05	1.05983	0.00996514	1.04959	0.000641483	AT5G56340.1	0.87	RING/U-box superfamily protein	ATCRT1
Lsat_1_v5_gn_7_34640	0.604618	3.21615e-05	1.21812	0.00725863	1.56697	0.000110127	AT4G29790.1	1		AT4G29790
Lsat_1_v5_gn_2_25321	-0.604545	3.21931e-05	-0.390435	0.187781	-0.693336	0.0122743	AT3G07630.1	1	arogenate dehydratase 2	ADT2
Lsat_1_v5_gn_7_23040	-0.604545	3.21931e-05	-0.702453	0.0726509	-1.44022	0.0047004	AT2G34090.2	1	maternal effect embryo arrest 18	MEE18
Lsat_1_v5_gn_8_30740	0.604545	3.21931e-05	2.71899	0.00030058	3.16158	1.83145e-05	AT1G30755.1	1	Protein of unknown function (DUF668)	AT1G30755
Lsat_1_v5_gn_9_46880	0.604473	3.22758e-05	0.59448	0.0710218	0.774475	0.00799939	AT5G18490.1	1	Plant protein of unknown function (DUF946)	AT5G18490
Lsat_1_v5_gn_4_168021	0.604401	3.23588e-05	0.410838	0.104626	0.353427	0.0666717	AT5G66810.1	1		AT5G66810
Lsat_1_v5_gn_3_47421	0.593625	3.24002e-05	3.74545	0.0024764	5.81739	0.000236744	no_hits_found
Lsat_1_v5_gn_4_167780	-0.604257	3.25253e-05	-1.04473	0.0274619	-0.995626	0.00977238	no_hits_found
Lsat_1_v5_gn_6_2361	-0.604185	3.25576e-05	-1.04672	0.0935117	-1.72594	0.00115548	AT1G12250.1	0.9	Pentapeptide repeat-containing protein	AT1G12250
Lsat_1_v5_gn_9_121801	-0.604185	3.25576e-05	-0.350526	0.297177	-0.737259	0.00784325	AT1G10310.1	0.89	NAD(P)-binding Rossmann-fold superfamily protein	AT1G10310
Lsat_1_v5_gn_2_132680	-0.593477	3.25576e-05	-2.50714	0.0245616	-1.72305	0.0134934	AT1G51310.1	1	transferases;tRNA (5-methylaminomethyl-2-thiouridylate)-methyltransferases	AT1G51310
Lsat_1_v5_gn_5_95800	0.60404	3.27509e-05	4.66172	0.000281957	4.899	0.00132067	AT3G15730.1	1	phospholipase D alpha 1	PLDALPHA1
Lsat_1_v5_gn_7_30801	-0.603896	3.29195e-05	-0.31193	0.28701	-0.316316	0.069223	AT1G29370.1	1	Kinase-related protein of unknown function (DUF1296)	AT1G29370
Lsat_1_v5_gn_6_33001	-0.603896	3.29195e-05	-0.0596376	0.876389	-0.287408	0.166123	AT3G59650.2	0.48	mitochondrial ribosomal protein L51/S25/CI-B8 family protein	AT3G59650
Lsat_1_v5_gn_4_152121	-0.603752	3.3089e-05	-0.88364	0.0385875	-0.853499	0.00384437	AT5G49555.1	1	FAD/NAD(P)-binding oxidoreductase family protein	AT5G49555
Lsat_1_v5_gn_5_151640	0.603752	3.3089e-05	0.416587	0.315326	0.814308	0.0201367	AT5G02910.1	0.19	F-box/RNI-like superfamily protein	AT5G02910
Lsat_1_v5_gn_8_27621	-0.60368	3.3174e-05	-0.137698	0.598764	-0.153846	0.391064	AT2G33600.1	1	NAD(P)-binding Rossmann-fold superfamily protein	CRL2
Lsat_1_v5_gn_7_57081	0.603608	3.32593e-05	3.4381	0.000196939	3.39675	2.20443e-05	AT5G58110.1	0.6	chaperone binding;ATPase activators	AT5G58110
Lsat_1_v5_gn_3_58801	0.603391	3.35688e-05	7.15092	0.000636137	6.82864	0.000123707	AT1G13530.1	0.88	Protein of unknown function (DUF1262)	AT1G13530
Lsat_1_v5_gn_5_5001	0.603319	3.3655e-05	0.731968	0.0352817	1.11066	0.000460882	AT1G32230.1	0.58	WWE protein-protein interaction domain protein family	RCD1
Lsat_1_v5_gn_5_61301	0.603247	3.37415e-05	1.51974	0.00476704	1.77415	0.000143863	AT2G38250.1	0.37	Homeodomain-like superfamily protein	AT2G38250
Lsat_1_v5_gn_5_23020	-0.603175	3.38019e-05	-0.376535	0.199006	-0.201046	0.216702	AT3G26850.1	0.35	histone-lysine N-methyltransferases	AT3G26850
Lsat_1_v5_gn_4_152940	0.603175	3.38019e-05	-0.324845	0.270824	-0.44603	0.0783323	AT2G16460.1	0.83	Protein of unknown function (DUF1640)	AT2G16460
Lsat_1_v5_gn_3_39480	-0.60303	3.39496e-05	-1.4136	0.148072	-3.54153	0.00198604	AT1G03600.1	0.46	photosystem II family protein	PSB27
Lsat_1_v5_gn_9_5181	0.60303	3.39496e-05	1.86568	0.00475228	1.95911	0.000379518	AT4G03115.1	0.98	Mitochondrial substrate carrier family protein	AT4G03115
Lsat_1_v5_gn_8_153060	0.60303	3.39496e-05	8.0418	0.00163003	7.4633	0.000127158	no_hits_found
Lsat_1_v5_gn_1_113921	0.602886	3.41509e-05	2.13442	0.00396682	2.06909	0.000370169	AT3G61790.1	1	Protein with RING/U-box and TRAF-like domains	AT3G61790
Lsat_1_v5_gn_5_2560	-0.602814	3.42387e-05	-1.51768	0.0207244	-1.79416	0.000472088	AT5G55230.2	1	microtubule-associated proteins 65-1	MAP65-1
Lsat_1_v5_gn_6_9080	0.602742	3.43267e-05	0.22041	0.373463	0.249925	0.228449	AT5G41990.1	1	with no lysine (K) kinase 8	WNK8
Lsat_1_v5_gn_9_68160	0.60267	3.44149e-05	2.36958	0.00195239	2.57446	0.000105796	AT4G25030.1	0.95		AT4G25030
Lsat_1_v5_gn_5_52020	0.602525	3.46189e-05	0.609542	0.102573	0.620177	0.00630195	AT1G09020.1	1	homolog of yeast sucrose nonfermenting 4	SNF4
Lsat_1_v5_gn_6_114061	0.602453	3.47079e-05	0.36807	0.391902	0.620329	0.180097	AT5G42750.1	0.31	BRI1 kinase inhibitor 1	BKI1
Lsat_1_v5_gn_4_172421	-0.602381	3.47703e-05	0.41823	0.100716	0.333125	0.163646	AT5G15550.1	1	Transducin/WD40 repeat-like superfamily protein	AT5G15550
Lsat_1_v5_gn_5_53001	0.602381	3.47703e-05	5.47575	0.000148381	5.97581	1.17422e-05	AT3G16565.2	1	alanine-tRNA ligases;nucleic acid binding;ligases, forming aminoacyl-tRNA and related compounds;nucleotide binding;ATP binding	AT3G16565
Lsat_1_v5_gn_4_119160	0.602309	3.48328e-05	1.31694	0.014016	1.63352	0.000271994	AT5G42740.1	1	Sugar isomerase (SIS) family protein	AT5G42740
Lsat_1_v5_gn_6_86320	0.602309	3.48328e-05	0.928876	0.0215618	1.43366	0.000178624	AT4G23460.1	1	Adaptin family protein	AT4G23460
Lsat_1_v5_gn_6_46760	-0.602092	3.51563e-05	-0.961001	0.016034	-0.9534	0.00142202	AT5G03150.1	0.88	C2H2-like zinc finger protein	JKD
Lsat_1_v5_gn_5_143260	0.60202	3.52196e-05	7.40062	0.00270017	4.81973	0.00317218	AT5G12010.1	1		AT5G12010
Lsat_1_v5_gn_6_52980	0.60202	3.52196e-05	2.84103	0.00197096	3.21309	6.09102e-05	AT5G19760.1	1	Mitochondrial substrate carrier family protein	AT5G19760
Lsat_1_v5_gn_9_98381	0.601948	3.52561e-05	2.73528	0.0211564	5.03494	0.00200154	AT5G46060.1	0.52	Protein of unknown function, DUF599	AT5G46060
Lsat_1_v5_gn_4_166460	0.601948	3.52561e-05	-0.185806	0.720292	0.134469	0.497814	AT4G33985.1	0.31	Protein of unknown function (DUF1685)	AT4G33985
Lsat_1_v5_gn_2_113960	0.601948	3.52561e-05	7.13152	0.000213373	7.22776	0.000595843	no_hits_found
Lsat_1_v5_gn_5_181120	0.601876	3.53197e-05	0.887918	0.013328	1.11041	0.00221036	AT2G20370.1	1	Exostosin family protein	MUR3
Lsat_1_v5_gn_5_161180	0.601876	3.53197e-05	1.83924	0.0039358	1.96415	0.000133981	AT3G57280.1	0.56	Transmembrane proteins 14C	AT3G57280
Lsat_1_v5_gn_2_119741	-0.591208	3.54926e-05	-1.95351	0.0217522	-2.87962	0.00450017	AT5G59350.1	0.27		AT5G59350
Lsat_1_v5_gn_4_101200	0.601732	3.55018e-05	3.67824	0.000277034	3.00985	0.00289057	AT1G52800.1	0.84	2-oxoglutarate (2OG) and Fe(II)-dependent oxygenase superfamily protein	AT1G52800
Lsat_1_v5_gn_2_15600	-0.601659	3.5566e-05	-1.37335	0.138932	-2.63457	0.00216582	AT2G20260.1	0.32	photosystem I subunit E-2	PSAE-2
Lsat_1_v5_gn_5_185861	0.601659	3.5566e-05	2.19645	0.00433375	4.89613	3.29633e-05	AT3G63280.1	1	NIMA-related kinase 4	NEK4
Lsat_1_v5_gn_3_10761	-0.601587	3.56304e-05	0.474391	0.188904	0.30487	0.17211	AT3G01740.1	0.38	Mitochondrial ribosomal protein L37	AT3G01740
Lsat_1_v5_gn_7_98221	0.601587	3.56304e-05					AT1G45616.1	1	receptor like protein 6	RLP6
Lsat_1_v5_gn_3_136140	0.601443	3.58414e-05	1.06736	0.0120809	1.52093	0.000142532	AT4G00720.1	1	shaggy-like protein kinase 32	SK32
Lsat_1_v5_gn_9_105880	0.601299	3.60535e-05	10.5107	0.000244831	10.1337	1.30529e-05	AT1G05010.1	1	ethylene-forming enzyme	EFE
Lsat_1_v5_gn_4_96201	0.601227	3.61463e-05	0.688808	0.0519096	1.07225	0.000806461	AT1G73030.1	0.87	SNF7 family protein	VPS46.2
Lsat_1_v5_gn_6_18061	0.60101	3.64815e-05	2.40692	0.00209288	3.01564	3.45774e-05	AT4G16760.1	1	acyl-CoA oxidase 1	ACX1
Lsat_1_v5_gn_8_24480	-0.600938	3.65753e-05	-0.432827	0.138932	-0.138969	0.370953	AT3G22430.1	0.36		AT3G22430
Lsat_1_v5_gn_1_65581	-0.600794	3.67917e-05	-1.36261	0.0157061	-1.26423	0.00120972	AT5G03150.1	0.91	C2H2-like zinc finger protein	JKD
Lsat_1_v5_gn_8_61440	-0.600722	3.68027e-05	-1.21544	0.0245513	-1.01555	0.0445362	AT5G33280.1	1	Voltage-gated chloride channel family protein	AT5G33280
Lsat_1_v5_gn_9_88361	-0.600722	3.68027e-05	-1.25874	0.0185113	-1.62011	0.000325176	AT1G79030.1	1	Chaperone DnaJ-domain superfamily protein	AT1G79030
Lsat_1_v5_gn_2_66801	0.600722	3.68027e-05	3.44709	0.000148381	3.32466	1.56014e-05	AT3G05290.1	1	peroxisomal adenine nucleotide carrier 1	PNC1
Lsat_1_v5_gn_7_43640	0.600722	3.68027e-05	6.96563	0.000248468	8.49511	1.20452e-05	AT5G24400.1	0.67	NagB/RpiA/CoA transferase-like superfamily protein	EMB2024
Lsat_1_v5_gn_4_26141	-0.590126	3.69645e-05	-1.38016	0.035354	-2.53464	0.000634483	AT2G02170.1	0.73	Remorin family protein	AT2G02170
Lsat_1_v5_gn_8_142140	0.600577	3.69645e-05	5.97041	0.00132172	8.50643	1.83145e-05	AT4G27290.1	1	S-locus lectin protein kinase family protein	AT4G27290
Lsat_1_v5_gn_5_65521	0.600577	3.69645e-05	0.140408	0.588423	0.225093	0.163775	AT3G43810.1	0.82	calmodulin 7	CAM7
Lsat_1_v5_gn_5_97921	0.600505	3.70596e-05	1.11078	0.0187499	1.94233	0.000316956	AT5G20030.1	0.29	Plant Tudor-like RNA-binding protein	AT5G20030
Lsat_1_v5_gn_1_3740	0.600433	3.71551e-05	11.7055	0.000373269	10.9363	1.30529e-05	AT1G22360.1	1	UDP-glucosyl transferase 85A2	UGT85A2
Lsat_1_v5_gn_5_126580	0.600361	3.72507e-05	0.869878	0.0359042	1.11856	0.00143156	AT1G53320.1	1	tubby like protein 7	TLP7
Lsat_1_v5_gn_7_86140	0.600289	3.73466e-05	1.75052	0.00224556	1.8065	5.73226e-05	AT5G21090.1	0.55	Leucine-rich repeat (LRR) family protein	AT5G21090
Lsat_1_v5_gn_7_28101	0.600144	3.75674e-05	8.96016	0.000394576	9.02743	1.76197e-05	AT1G30135.1	0.15	jasmonate-zim-domain protein 8	JAZ8
Lsat_1_v5_gn_3_58300	-0.600072	3.76359e-05	-0.657323	0.274813	-0.529778	0.122626	AT1G26090.1	1	P-loop containing nucleoside triphosphate hydrolases superfamily protein	AT1G26090
Lsat_1_v5_gn_5_190681	-0.600072	3.76359e-05	0.554592	0.253282	0.634434	0.101584	AT3G59650.2	0.49	mitochondrial ribosomal protein L51/S25/CI-B8 family protein	AT3G59650
Lsat_1_v5_gn_7_12161	-0.599928	3.7827e-05	-0.126677	0.703434	-0.54644	0.0131691	AT4G16830.1	0.38	Hyaluronan / mRNA binding family	AT4G16830
Lsat_1_v5_gn_6_110920	-0.599784	3.7827e-05	-0.701549	0.0375132	-0.48099	0.0291653	AT1G59600.1	0.84	ZCW7	ZCW7
Lsat_1_v5_gn_5_112921	-0.599784	3.7827e-05					AT3G05000.1	0.79	Transport protein particle (TRAPP) component	AT3G05000
Lsat_1_v5_gn_8_82700	-0.599784	3.7827e-05	-0.469291	0.110146	-0.572731	0.0107639	no_hits_found
Lsat_1_v5_gn_7_4060	-0.589462	3.7827e-05	-0.919802	0.238203	-1.96711	0.014459	no_hits_found
Lsat_1_v5_gn_1_56680	0.599784	3.7827e-05	8.36617	0.000657978	10.1783	5.88859e-05	AT5G44390.1	1	FAD-binding Berberine family protein	AT5G44390
Lsat_1_v5_gn_4_55800	0.599784	3.7827e-05	0.893345	0.0143627	1.26352	0.000177683	AT1G61140.1	1	SNF2 domain-containing protein / helicase domain-containing protein / zinc finger protein-related	EDA16
Lsat_1_v5_gn_4_3481	0.599784	3.7827e-05	1.35059	0.00253552	1.13605	0.00189589	AT5G43260.1	0.36	chaperone protein dnaJ-related	AT5G43260
Lsat_1_v5_gn_4_33880	0.599856	3.7827e-05	3.24521	0.000674036	2.03814	0.00762431	AT2G46210.1	1	Fatty acid/sphingolipid desaturase	SLD2
Lsat_1_v5_gn_9_124081	0.599856	3.7827e-05	5.67621	0.000239016	6.02049	1.17422e-05	AT5G27760.1	0.23	Hypoxia-responsive family protein	AT5G27760
Lsat_1_v5_gn_6_3121	0.599856	3.7827e-05	1.88705	0.00664292	2.28944	0.000110104	AT2G35736.1	0.14		AT2G35736
Lsat_1_v5_gn_3_23500	-0.599639	3.80506e-05	-1.13317	0.025279	-1.93721	0.000469718	AT5G24970.2	1	Protein kinase superfamily protein	AT5G24970
Lsat_1_v5_gn_0_14641	-0.599495	3.82471e-05					AT3G03305.1	1	Calcineurin-like metallo-phosphoesterase superfamily protein	AT3G03305
Lsat_1_v5_gn_3_31061	-0.599495	3.82471e-05	-1.51499	0.135117	-3.37319	0.0110897	AT3G61470.1	1	photosystem I light harvesting complex gene 2	LHCA2
Lsat_1_v5_gn_2_98240	-0.599351	3.84161e-05	-0.522692	0.0838969	-0.269491	0.218582	AT5G03150.1	0.92	C2H2-like zinc finger protein	JKD
Lsat_1_v5_gn_5_69121	-0.599351	3.84161e-05	-0.646515	0.0518489	-1.0617	0.0088935	AT4G33480.1	0.9		AT4G33480
Lsat_1_v5_gn_5_47301	0.599351	3.84161e-05	0.379108	0.463086	0.593142	0.179964	no_hits_found
Lsat_1_v5_gn_6_115861	0.599278	3.85151e-05	0.321591	0.226692	0.519226	0.0129889	AT4G32140.1	1	EamA-like transporter family	AT4G32140
Lsat_1_v5_gn_3_63181	-0.599134	3.87427e-05	-1.16485	0.0283404	-2.54031	0.000917459	AT2G25710.1	1	holocarboxylase synthase 1	HCS1
Lsat_1_v5_gn_5_182580	-0.599062	3.88139e-05	-0.958762	0.0364273	-1.38301	0.00175282	AT4G28590.1	0.92		MRL7
Lsat_1_v5_gn_5_9201	0.599062	3.88139e-05	4.75634	0.000258867	5.60438	1.30529e-05	AT1G51680.1	1	4-coumarate:CoA ligase 1	4CL1
Lsat_1_v5_gn_7_85921	-0.598918	3.90431e-05	-1.08743	0.190297	-2.68201	0.0116221	AT1G08380.1	0.57	photosystem I subunit O	PSAO
Lsat_1_v5_gn_0_14601	0.598846	3.91438e-05					AT1G65430.1	1	IBR domain-containing protein	ARI8
Lsat_1_v5_gn_3_49600	-0.598701	3.93749e-05	-0.670884	0.0801319	-1.04862	0.0148494	AT1G10510.1	1	RNI-like superfamily protein	emb2004
Lsat_1_v5_gn_9_112480	-0.598629	3.94184e-05	-0.851833	0.136604	-1.31629	0.004403	AT1G49880.1	0.64	Erv1/Alr family protein	Erv1
Lsat_1_v5_gn_9_104481	0.598629	3.94184e-05	8.67878	0.000239016	9.58003	3.46946e-05	AT5G35735.1	1	Auxin-responsive family protein	AT5G35735
Lsat_1_v5_gn_9_901	0.598629	3.94184e-05	1.92406	0.0030842	2.05675	0.000244033	AT1G02880.3	0.95	thiamin pyrophosphokinase1	TPK1
Lsat_1_v5_gn_2_4641	0.598413	3.97825e-05	1.15954	0.00581749	1.64041	0.000202367	AT1G20640.1	1	Plant regulator RWP-RK family protein	AT1G20640
Lsat_1_v5_gn_7_113720	0.598341	3.98851e-05	-0.315075	0.233497	0.0206632	0.926291	AT4G26690.1	1	PLC-like phosphodiesterase family protein	SHV3
Lsat_1_v5_gn_4_175880	-0.598196	4.01204e-05	-0.997728	0.0242979	-1.01651	0.00241095	AT5G38600.1	0.89	Proline-rich spliceosome-associated (PSP) family protein / zinc knuckle (CCHC-type) family protein	AT5G38600
Lsat_1_v5_gn_7_114541	-0.598124	4.01943e-05	-0.264916	0.455406	-1.08294	0.0274163	AT5G55230.2	1	microtubule-associated proteins 65-1	MAP65-1
Lsat_1_v5_gn_8_8541	-0.598124	4.01943e-05	1.2357	0.0139481	1.54445	0.00310317	AT5G23850.1	1	Arabidopsis thaliana protein of unknown function (DUF821)	AT5G23850
Lsat_1_v5_gn_0_15201	-0.59798	4.03723e-05	-0.991328	0.019307	-1.03226	0.00187465	AT4G26640.2	1	WRKY family transcription factor family protein	WRKY20
Lsat_1_v5_gn_9_93360	0.59798	4.03723e-05	3.20962	0.00179549	4.17291	3.54082e-05	AT4G26910.1	1	Dihydrolipoamide succinyltransferase	AT4G26910
Lsat_1_v5_gn_1_2780	0.59798	4.03723e-05	5.72051	0.0027974	8.35293	3.29316e-05	no_hits_found
Lsat_1_v5_gn_7_114160	-0.597908	4.04763e-05	-0.638264	0.0874358	-0.568426	0.0129498	AT1G55830.2	0.74		AT1G55830
Lsat_1_v5_gn_4_46560	-0.597763	4.0715e-05	-0.0420824	0.89237	-0.460854	0.017915	AT2G31955.1	1	cofactor of nitrate reductase and xanthine dehydrogenase 2	CNX2
Lsat_1_v5_gn_8_5560	-0.597691	4.07902e-05	-1.43207	0.0865681	-2.52762	0.0127318	AT4G27700.1	0.68	Rhodanese/Cell cycle control phosphatase superfamily protein	AT4G27700
Lsat_1_v5_gn_3_59640	0.597691	4.07902e-05	7.01592	0.000148381	7.11387	3.45774e-05	AT4G39670.1	0.63	Glycolipid transfer protein (GLTP) family protein	AT4G39670
Lsat_1_v5_gn_2_70640	-0.597619	4.08062e-05	-1.04275	0.0474016	-2.60497	0.00743352	AT2G22540.1	0.61	K-box region and MADS-box transcription factor family protein	SVP
Lsat_1_v5_gn_5_47401	0.597619	4.08062e-05	1.55732	0.00250551	1.77746	0.000500897	AT5G44790.1	1	copper-exporting ATPase / responsive-to-antagonist 1 / copper-transporting ATPase (RAN1)	RAN1
Lsat_1_v5_gn_3_96140	0.597619	4.08062e-05	4.43347	0.00145859	5.28946	1.8244e-05	AT4G26190.1	0.45	Haloacid dehalogenase-like hydrolase (HAD) superfamily protein	AT4G26190
Lsat_1_v5_gn_3_121460	0.597619	4.08062e-05	2.08019	0.00297398	2.22645	0.000441192	AT1G04340.1	0.39	HR-like lesion-inducing protein-related	AT1G04340
Lsat_1_v5_gn_5_186060	0.597547	4.09115e-05	0.636073	0.0959091	1.21833	0.00144515	AT3G22750.1	1	Protein kinase superfamily protein	AT3G22750
Lsat_1_v5_gn_5_105880	-0.59733	4.12888e-05	-1.10539	0.0174926	-1.20279	0.00878264	AT1G58110.1	0.73	Basic-leucine zipper (bZIP) transcription factor family protein	AT1G58110
Lsat_1_v5_gn_8_82321	0.597258	4.13652e-05	4.92485	0.000237173	4.70257	2.87686e-05	AT3G54100.1	1	O-fucosyltransferase family protein	AT3G54100
Lsat_1_v5_gn_5_108880	0.597258	4.13652e-05	2.70157	0.00145859	3.09527	0.000385482	AT4G33565.1	0.43	RING/U-box superfamily protein	AT4G33565
Lsat_1_v5_gn_6_43640	-0.597186	4.14719e-05	-1.56925	0.0366869	-2.53232	0.000294251	AT2G28070.1	1	ABC-2 type transporter family protein	ABCG3
Lsat_1_v5_gn_8_31200	0.597114	4.15789e-05	9.67601	0.00032014	9.54715	1.30529e-05	no_hits_found
Lsat_1_v5_gn_5_95081	-0.597042	4.16861e-05	-1.34185	0.0770249	-2.59477	0.0140545	AT4G02530.1	0.45	chloroplast thylakoid lumen protein	AT4G02530
Lsat_1_v5_gn_3_114641	-0.59697	4.17936e-05	0.688366	0.0401954	0.683014	0.012901	AT2G33840.1	1	Tyrosyl-tRNA synthetase, class Ib, bacterial/mitochondrial	AT2G33840
Lsat_1_v5_gn_3_77561	-0.596898	4.1841e-05	-1.2118	0.0333142	-1.62163	0.000470193	AT3G62470.1	1	Pentatricopeptide repeat (PPR) superfamily protein	AT3G62470
Lsat_1_v5_gn_2_71220	0.596898	4.1841e-05	2.28503	0.00176706	2.33134	0.000446197	AT1G70520.1	1	cysteine-rich RLK (RECEPTOR-like protein kinase) 2	CRK2
Lsat_1_v5_gn_3_5140	0.596898	4.1841e-05	3.12684	0.00271323	3.40951	0.000835491	AT4G12040.1	0.46	A20/AN1-like zinc finger family protein	SAP7
Lsat_1_v5_gn_1_70741	0.596825	4.1949e-05	2.39851	0.00968104	1.59766	0.00752344	AT4G13870.2	0.64	Werner syndrome-like exonuclease	WRNEXO
Lsat_1_v5_gn_1_116480	-0.596753	4.20572e-05	-0.335858	0.271949	-0.256193	0.32084	AT2G05990.1	1	NAD(P)-binding Rossmann-fold superfamily protein	MOD1
Lsat_1_v5_gn_3_111521	-0.586518	4.20927e-05	-1.94113	0.0129486	-2.76928	0.000719237	AT1G62930.1	1	Tetratricopeptide repeat (TPR)-like superfamily protein	RPF3
Lsat_1_v5_gn_4_80081	-0.596681	4.21051e-05	-0.591821	0.065788	-0.826108	0.0107021	AT4G24880.1	1		AT4G24880
Lsat_1_v5_gn_5_59921	0.596681	4.21051e-05	2.16751	0.000825279	2.38616	0.000105796	AT4G31340.1	1	myosin heavy chain-related	AT4G31340
Lsat_1_v5_gn_7_22601	0.596609	4.22138e-05	2.53212	0.000695254	2.70937	3.16736e-05	AT1G28380.1	1	MAC/Perforin domain-containing protein	NSL1
Lsat_1_v5_gn_2_66860	0.586266	4.24612e-05					no_hits_found
Lsat_1_v5_gn_9_28941	0.596465	4.24612e-05	6.32196	0.00316654	4.3635	0.000407865	AT3G57450.1	0.14		AT3G57450
Lsat_1_v5_gn_2_119580	0.596392	4.25415e-05	2.59774	0.00496134	3.81344	0.0031324	no_hits_found
Lsat_1_v5_gn_6_94020	0.59632	4.26513e-05	5.38786	0.000239016	6.9924	6.47191e-05	AT4G16820.1	1	alpha/beta-Hydrolases superfamily protein	PLA-I{beta]2
Lsat_1_v5_gn_7_27461	0.596248	4.27613e-05	6.06774	0.00268697	7.61135	1.43532e-05	no_hits_found
Lsat_1_v5_gn_9_116880	-0.596176	4.28717e-05	-0.348894	0.178055	-0.694721	0.00825151	AT1G62830.1	1	LSD1-like 1	LDL1
Lsat_1_v5_gn_8_7320	-0.596032	4.3124e-05	-0.420575	0.124261	-0.0400755	0.82975	AT1G63700.1	1	Protein kinase superfamily protein	YDA
Lsat_1_v5_gn_4_20360	-0.59596	4.32235e-05	-1.0296	0.0522393	-1.40383	0.000425271	AT1G68720.1	0.83	tRNA arginine adenosine deaminase	TADA
Lsat_1_v5_gn_8_19860	-0.595887	4.32235e-05	-1.36162	0.143403	-3.06751	0.00802845	AT3G54890.1	1	photosystem I light harvesting complex gene 1	LHCA1
Lsat_1_v5_gn_8_88620	-0.595887	4.32235e-05	-0.701763	0.149009	-1.71	0.0995872	AT2G19810.1	0.91	CCCH-type zinc finger family protein	OZF1
Lsat_1_v5_gn_4_149120	0.595887	4.32235e-05	0.76959	0.021603	1.07737	0.00157298	AT3G51160.1	1	NAD(P)-binding Rossmann-fold superfamily protein	MUR1
Lsat_1_v5_gn_6_22481	0.595887	4.32235e-05	3.20483	0.000366353	3.66117	0.000329434	AT4G33440.1	1	Pectin lyase-like superfamily protein	AT4G33440
Lsat_1_v5_gn_9_111721	0.595887	4.32235e-05	3.48708	0.000272009	3.49756	3.2952e-05	AT3G19615.1	0.11		AT3G19615
Lsat_1_v5_gn_9_86761	-0.595815	4.32736e-05	-1.48488	0.0224741	-1.61483	0.0047131	AT1G54990.1	1	alpha/beta-Hydrolases superfamily protein	AXR4
Lsat_1_v5_gn_8_5181	0.595815	4.32736e-05	1.26434	0.00378166	1.34116	0.000351317	AT3G61790.1	1	Protein with RING/U-box and TRAF-like domains	AT3G61790
Lsat_1_v5_gn_5_37901	0.595815	4.32736e-05	7.57536	0.000212444	8.14747	6.86785e-05	AT3G54030.1	0.69	Protein kinase protein with tetratricopeptide repeat domain	BSK6
Lsat_1_v5_gn_9_70320	0.595743	4.33854e-05	3.94809	0.0030106	4.32061	0.0014144	AT5G04500.1	1	glycosyltransferase family protein 47	AT5G04500
Lsat_1_v5_gn_1_56600	0.595671	4.34667e-05	7.47742	0.00224276	7.18913	2.51136e-05	AT1G30760.1	1	FAD-binding Berberine family protein	AT1G30760
Lsat_1_v5_gn_4_99521	0.595671	4.34667e-05	2.68134	0.00228189	3.3623	0.00142303	AT1G59870.1	1	ABC-2 and Plant PDR ABC-type transporter family protein	PEN3
Lsat_1_v5_gn_3_139841	-0.595599	4.35481e-05					AT4G01150.1	0.12		AT4G01150
Lsat_1_v5_gn_7_79861	0.595599	4.35481e-05	1.31926	0.0067402	1.78884	0.000363429	AT2G13790.1	1	somatic embryogenesis receptor-like kinase 4	SERK4
Lsat_1_v5_gn_4_185601	0.595527	4.36606e-05	2.15524	0.0146235	3.36222	0.00023303	AT5G40780.1	1	lysine histidine transporter 1	LHT1
Lsat_1_v5_gn_4_164280	0.595455	4.37426e-05	1.32402	0.00542453	1.53375	0.000133114	AT5G67250.1	1	SKP1/ASK1-interacting protein 2	SKIP2
Lsat_1_v5_gn_4_121700	0.595455	4.37426e-05	1.36617	0.10257	1.65249	0.00626453	AT1G47750.1	0.15	peroxin 11A	PEX11A
Lsat_1_v5_gn_6_117600	0.595382	4.38247e-05	7.68412	0.000239016	8.49834	4.71762e-05	AT3G06490.1	0.71	myb domain protein 108	MYB108
Lsat_1_v5_gn_5_153780	0.595382	4.38247e-05	3.7533	0.000311415	3.79049	0.000171156	AT4G20780.1	0.53	calmodulin like 42	CML42
Lsat_1_v5_gn_1_87001	0.585112	4.41311e-05	5.22661	0.00268697	5.5667	0.000889881	AT5G47580.1	1		ASG7
Lsat_1_v5_gn_5_144940	-0.595166	4.41864e-05	-1.25253	0.218257	-3.25647	0.00600121	AT1G29930.1	1	chlorophyll A/B binding protein 1	CAB1
Lsat_1_v5_gn_8_82180	-0.595094	4.41864e-05	-0.659493	0.13074	-1.1218	0.000739646	AT2G41530.1	1	S-formylglutathione hydrolase	SFGH
Lsat_1_v5_gn_4_63860	-0.595094	4.41864e-05	0.355782	0.354967	0.211094	0.374459	AT5G47660.1	0.43	Homeodomain-like superfamily protein	AT5G47660
Lsat_1_v5_gn_5_68360	-0.595094	4.41864e-05	-0.313091	0.241931	-0.435995	0.0318444	AT1G08780.1	0.41	ABI3-interacting protein 3	AIP3
Lsat_1_v5_gn_1_56720	0.595094	4.41864e-05	7.47742	0.00224276	7.18913	2.51136e-05	AT1G30760.1	1	FAD-binding Berberine family protein	AT1G30760
Lsat_1_v5_gn_5_71340	0.595094	4.41864e-05	7.93338	0.00139068	9.95927	3.81583e-05	AT1G06620.1	0.93	2-oxoglutarate (2OG) and Fe(II)-dependent oxygenase superfamily protein	AT1G06620
Lsat_1_v5_gn_8_90261	-0.594949	4.43841e-05	-1.11568	0.0188432	-1.28345	0.000792522	AT2G20190.1	1	CLIP-associated protein	CLASP
Lsat_1_v5_gn_9_90080	-0.594949	4.43841e-05	-0.349811	0.291878	-0.691862	0.00323792	AT5G55660.1	0.38	DEK domain-containing chromatin associated protein	AT5G55660
Lsat_1_v5_gn_4_53440	0.594949	4.43841e-05	1.85246	0.00711319	2.55377	0.000619939	AT4G04960.1	1	Concanavalin A-like lectin protein kinase family protein	AT4G04960
Lsat_1_v5_gn_6_84121	-0.594733	4.47606e-05	-1.34492	0.0506087	-2.03614	0.00269007	AT4G23980.1	1	auxin response factor 9	ARF9
Lsat_1_v5_gn_4_179181	0.594733	4.47606e-05	4.73118	0.000279755	4.11617	4.74328e-05	AT1G49405.1	0.4	Uncharacterised protein family (UPF0497)	AT1G49405
Lsat_1_v5_gn_1_1820	0.594661	4.4845e-05	2.76397	0.00148235	3.49122	1.53328e-05	AT5G54860.1	1	Major facilitator superfamily protein	AT5G54860
Lsat_1_v5_gn_9_83741	0.594661	4.4845e-05	-0.297729	0.527458	-0.725786	0.0882319	AT5G26731.1	0.19		AT5G26731
Lsat_1_v5_gn_8_8140	0.594517	4.50773e-05	1.40045	0.00734681	1.64132	0.000260055	AT4G25360.1	1	TRICHOME BIREFRINGENCE-LIKE 18	TBL18
Lsat_1_v5_gn_7_98441	0.594517	4.50773e-05					AT4G26890.1	0.87	mitogen-activated protein kinase kinase kinase 16	MAPKKK16
Lsat_1_v5_gn_7_105881	0.594444	4.51938e-05	5.63605	0.000393268	4.89806	2.03067e-05	no_hits_found
Lsat_1_v5_gn_1_51421	0.594372	4.53107e-05	10.8754	0.000148381	9.52706	2.65365e-05	AT1G08080.1	0.77	alpha carbonic anhydrase 7	ACA7
Lsat_1_v5_gn_5_135520	-0.5943	4.54278e-05	-0.174089	0.483341	-0.413113	0.0157965	AT1G72710.1	1	casein kinase 1-like protein 2	CKL2
Lsat_1_v5_gn_8_4981	-0.594156	4.56948e-05	-1.69162	0.0250727	-2.49992	0.000555004	AT5G53140.1	1	Protein phosphatase 2C family protein	AT5G53140
Lsat_1_v5_gn_7_92700	-0.594084	4.57811e-05	-0.176405	0.503993	-0.377692	0.24996	AT5G55140.1	0.35	ribosomal protein L30 family protein	AT5G55140
Lsat_1_v5_gn_5_99821	0.594084	4.57811e-05	0.22996	0.428858	0.673548	0.0232253	AT3G24350.2	0.84	syntaxin of plants 32	SYP32
Lsat_1_v5_gn_1_83080	0.594012	4.58359e-05	3.0527	0.00170938	4.07891	2.19209e-05	AT3G03620.1	1	MATE efflux family protein	AT3G03620
Lsat_1_v5_gn_7_96141	0.594012	4.58359e-05	0.962964	0.0586584	1.56368	0.00961214	AT5G55560.1	1	Protein kinase superfamily protein	AT5G55560
Lsat_1_v5_gn_8_74980	0.594012	4.58359e-05	2.29423	0.00172418	2.57005	0.000102674	AT3G51790.1	0.83	transmembrane protein G1P-related 1	G1
Lsat_1_v5_gn_8_2100	0.593795	4.62564e-05	1.03583	0.0122723	1.71365	0.00011692	AT5G16520.1	1		AT5G16520
Lsat_1_v5_gn_8_46420	0.593651	4.6528e-05	2.86411	0.000618652	3.26519	6.86785e-05	AT3G02130.1	1	receptor-like protein kinase 2	RPK2
Lsat_1_v5_gn_3_110821	-0.593579	4.66483e-05	-0.923493	0.10433	-1.33862	0.00179711	AT1G05950.1	0.73		AT1G05950
Lsat_1_v5_gn_8_58080	0.593506	4.67688e-05	4.73795	0.000307597	5.10166	2.25908e-05	AT2G26650.1	1	K+ transporter 1	KT1
Lsat_1_v5_gn_0_21020	0.593434	4.68897e-05					AT5G04870.1	1	calcium dependent protein kinase 1	CPK1
Lsat_1_v5_gn_8_101001	-0.59329	4.71323e-05	0.314524	0.214643	0.300098	0.159324	AT3G51800.2	1	metallopeptidase M24 family protein	ATG2
Lsat_1_v5_gn_6_41301	0.59329	4.71323e-05	3.63177	0.000753692	4.45595	9.05208e-05	AT1G08250.1	1	arogenate dehydratase 6	ADT6
Lsat_1_v5_gn_3_27360	-0.583208	4.73385e-05			0.671085	0.173914	AT1G10610.1	0.61	basic helix-loop-helix (bHLH) DNA-binding superfamily protein	AT1G10610
Lsat_1_v5_gn_5_33260	-0.593074	4.75313e-05	-0.467286	0.235858	0.0888936	0.67278	AT4G32730.2	0.94	Homeodomain-like protein	PC-MYB1
Lsat_1_v5_gn_2_66741	-0.592857	4.79665e-05	-1.13181	0.0203613	-1.16322	0.0042648	AT1G54510.1	1	NIMA-related serine/threonine kinase 1	NEK1
Lsat_1_v5_gn_4_153121	0.592785	4.80904e-05	3.1774	0.00125836	4.78619	1.30529e-05	AT1G13280.1	0.6	allene oxide cyclase 4	AOC4
Lsat_1_v5_gn_0_45760	-0.592713	4.82145e-05					AT5G42810.1	0.89	inositol-pentakisphosphate 2-kinase 1	IPK1
Lsat_1_v5_gn_4_184321	-0.592569	4.84638e-05	-1.24032	0.0222645	-1.34496	0.000991248	AT5G14480.1	1	beta-1,4-N-acetylglucosaminyltransferase family protein	AT5G14480
Lsat_1_v5_gn_2_45581	0.592569	4.84638e-05	2.23122	0.00213924	2.84848	4.73424e-05	AT3G24180.1	1	Beta-glucosidase, GBA2 type family protein	AT3G24180
Lsat_1_v5_gn_8_75620	0.592496	4.85889e-05	0.747026	0.0232074	0.779635	0.00280599	AT3G56190.1	0.97	alpha-soluble NSF attachment protein 2	ALPHA-SNAP2
Lsat_1_v5_gn_4_20600	0.582506	4.8681e-05					AT2G31720.1	0.11	Domain of unknown function (DUF313)	AT2G31720
Lsat_1_v5_gn_3_31320	0.592424	4.8681e-05	4.38394	0.000262694	6.80961	0.000118218	AT5G13080.1	0.45	WRKY DNA-binding protein 75	WRKY75
Lsat_1_v5_gn_3_67961	-0.592352	4.86997e-05	-1.50069	0.0210186	-1.39009	0.0181739	AT4G35550.1	0.65	WUSCHEL related homeobox 13	WOX13
Lsat_1_v5_gn_7_35041	-0.59228	4.86997e-05	-0.309833	0.382887	-0.343312	0.144594	AT2G28230.1	0.89	TATA-binding related factor (TRF) of subunit 20 of Mediator complex	AT2G28230
Lsat_1_v5_gn_7_93260	-0.59228	4.86997e-05	-0.445745	0.195286	-0.7918	0.0168488	AT4G20720.1	0.36	dentin sialophosphoprotein-related	AT4G20720
Lsat_1_v5_gn_4_31560	-0.59228	4.86997e-05	-1.10477	0.0987586	-2.31897	0.00220637	AT3G20910.1	0.31	nuclear factor Y, subunit A9	NF-YA9
Lsat_1_v5_gn_5_130581	0.59228	4.86997e-05	2.17996	0.00122998	2.67002	5.45222e-05	AT1G79930.1	1	heat shock protein 91	HSP91
Lsat_1_v5_gn_5_178640	0.59228	4.86997e-05	1.79652	0.00280363	1.67846	0.000454437	AT3G07370.1	1	carboxyl terminus of HSC70-interacting protein	CHIP
Lsat_1_v5_gn_5_168460	0.59228	4.86997e-05	5.65624	0.00252623	6.05149	0.00187377	AT2G28710.1	0.33	C2H2-type zinc finger family protein	AT2G28710
Lsat_1_v5_gn_8_78180	0.59228	4.86997e-05	5.55906	0.00920833	5.98672	0.000801489	AT2G36210.1	0.28	SAUR-like auxin-responsive protein family	AT2G36210
Lsat_1_v5_gn_4_140660	0.592352	4.86997e-05	1.45078	0.00826598	1.76103	0.000116253	AT5G49570.1	1	peptide-N-glycanase 1	PNG1
Lsat_1_v5_gn_4_6101	0.592208	4.88256e-05	4.2654	0.000166491	4.27445	2.27239e-05	AT1G24140.1	1	Matrixin family protein	AT1G24140
Lsat_1_v5_gn_1_42940	-0.592136	4.89518e-05	-1.70132	0.0102451	-2.05898	0.00656009	no_hits_found
Lsat_1_v5_gn_6_106760	-0.591991	4.91385e-05	-0.906777	0.22892	-2.89491	0.00236084	AT1G58290.1	1	Glutamyl-tRNA reductase family protein	HEMA1
Lsat_1_v5_gn_7_43720	-0.591991	4.91385e-05	-1.51841	0.0209428	-1.76729	0.0152619	AT5G20280.1	1	sucrose phosphate synthase 1F	SPS1F
Lsat_1_v5_gn_0_5781	0.591991	4.91385e-05					AT5G41340.1	0.69	ubiquitin conjugating enzyme 4	UBC4
Lsat_1_v5_gn_6_34980	0.591991	4.91385e-05			3.13572	0.00145548	AT5G13190.1	0.12		GILP
Lsat_1_v5_gn_7_8561	0.591919	4.92656e-05	0.635142	0.213473	1.56796	0.000180537	AT3G60690.1	0.31	SAUR-like auxin-responsive protein family	AT3G60690
Lsat_1_v5_gn_5_92321	0.591847	4.9393e-05	5.94068	0.000710352	6.91333	0.000961273	AT5G11090.1	0.13	serine-rich protein-related	AT5G11090
Lsat_1_v5_gn_8_122660	-0.591703	4.96152e-05	-0.147515	0.639542	0.180027	0.458237	AT1G76090.1	1	sterol methyltransferase 3	SMT3
Lsat_1_v5_gn_8_108861	-0.581852	4.96152e-05	-1.76449	0.0477237	-2.01319	0.0123856	AT2G30400.1	0.28	ovate family protein 2	OFP2
Lsat_1_v5_gn_9_39001	0.591703	4.96152e-05	0.9503	0.0138222	1.33808	0.000172927	AT3G08760.1	1	Protein kinase superfamily protein	ATSIK
Lsat_1_v5_gn_1_123241	-0.591558	4.99057e-05	-1.27682	0.157793	-2.90737	0.00525586	AT4G05180.1	0.68	photosystem II subunit Q-2	PSBQ-2
Lsat_1_v5_gn_0_34641	-0.591486	4.99673e-05	-0.419106	0.105469	-0.802551	0.00822757	AT4G24175.1	0.54		AT4G24175
Lsat_1_v5_gn_6_1001	0.591486	4.99673e-05	0.447448	0.220861	0.878944	0.00286252	AT3G03140.1	0.49	Tudor/PWWP/MBT superfamily protein	AT3G03140
Lsat_1_v5_gn_8_83020	0.591486	4.99673e-05	0.173713	0.584189	0.506126	0.0233303	AT2G41430.1	0.31	dehydration-induced protein (ERD15)	ERD15
Lsat_1_v5_gn_1_26361	0.591414	5.00965e-05	2.4429	0.00124505	2.36541	0.000120566	AT5G50090.1	0.32		AT5G50090
Lsat_1_v5_gn_8_28060	0.591342	5.01923e-05	4.83414	0.000148381	5.34807	1.30529e-05	AT1G20510.1	1	OPC-8:0 CoA ligase1	OPCL1
Lsat_1_v5_gn_9_111400	0.591342	5.01923e-05	5.65219	0.00121652	5.87658	0.000191379	AT4G34150.1	0.46	Calcium-dependent lipid-binding (CaLB domain) family protein	AT4G34150
Lsat_1_v5_gn_7_64401	-0.591198	5.04184e-05	-0.967558	0.0631056	-1.17405	0.00460374	no_hits_found
Lsat_1_v5_gn_5_164080	-0.581379	5.04184e-05	-1.91349	0.015949	-2.6985	0.00630698	AT3G57830.1	1	Leucine-rich repeat protein kinase family protein	AT3G57830
Lsat_1_v5_gn_5_190641	0.591198	5.04184e-05	1.09033	0.0426325	2.40229	0.00187281	AT3G59680.2	0.31		AT3G59680
Lsat_1_v5_gn_0_10840	-0.591053	5.06795e-05					AT5G04550.1	1	Protein of unknown function (DUF668)	AT5G04550
Lsat_1_v5_gn_8_115061	0.591053	5.06795e-05	4.49812	0.000148381	5.63392	6.1498e-05	AT3G51440.1	0.96	Calcium-dependent phosphotriesterase superfamily protein	AT3G51440
Lsat_1_v5_gn_5_25740	-0.590981	5.08105e-05	-0.177179	0.520849	-0.13136	0.599407	AT1G09850.1	1	xylem bark cysteine peptidase 3	XBCP3
Lsat_1_v5_gn_5_118080	-0.590909	5.08739e-05	-0.611064	0.0608465	-0.490936	0.0549834	AT5G18420.2	1		AT5G18420
Lsat_1_v5_gn_3_95340	0.590909	5.08739e-05	0.792212	0.0270492	1.05366	0.00148107	AT3G02340.1	0.34	RING/U-box superfamily protein	AT3G02340
Lsat_1_v5_gn_3_82781	0.590909	5.08739e-05	4.98811	0.000651406	5.5554	7.76176e-05	no_hits_found
Lsat_1_v5_gn_3_139900	0.590837	5.10055e-05	3.55112	0.00320679	3.98068	0.000453989	AT5G53130.1	1	cyclic nucleotide gated channel 1	CNGC1
Lsat_1_v5_gn_5_112881	-0.590765	5.11374e-05					AT4G39160.2	0.33	Homeodomain-like superfamily protein	AT4G39160
Lsat_1_v5_gn_8_124961	-0.590404	5.1871e-05	-0.813377	0.0420349	-0.908779	0.00539022	AT2G21070.3	1	methyltransferases	FIO1
Lsat_1_v5_gn_3_63880	0.590404	5.1871e-05	0.186408	0.622597	1.14432	0.0205359	AT5G37600.1	1	glutamine synthase clone R1	GSR 1
Lsat_1_v5_gn_3_29360	0.590404	5.1871e-05	1.01005	0.00855702	1.23414	0.000234682	AT3G26000.1	0.73	Ribonuclease inhibitor	AT3G26000
Lsat_1_v5_gn_7_100961	0.590332	5.20051e-05	2.92519	0.0141469	2.09006	0.00512966	AT1G30040.1	1	gibberellin 2-oxidase	GA2OX2
Lsat_1_v5_gn_6_78121	0.59026	5.21395e-05	1.46388	0.00419887	1.6752	8.75462e-05	AT3G16760.1	1	Tetratricopeptide repeat (TPR)-like superfamily protein	AT3G16760
Lsat_1_v5_gn_9_41781	-0.590188	5.22396e-05	-1.8295	0.0122723	-1.98458	0.000997781	AT1G78240.1	1	S-adenosyl-L-methionine-dependent methyltransferases superfamily protein	TSD2
Lsat_1_v5_gn_7_41480	0.590188	5.22396e-05	4.25729	0.00149647	5.61164	2.57157e-05	AT3G06880.2	0.6	Transducin/WD40 repeat-like superfamily protein	AT3G06880
Lsat_1_v5_gn_2_126481	0.590115	5.23746e-05	2.72117	0.00281716	3.30025	0.000535819	AT1G76560.1	0.26	CP12 domain-containing protein 3	CP12-3
Lsat_1_v5_gn_4_93741	-0.590043	5.251e-05	-1.06978	0.0229189	-0.660085	0.0124298	AT2G16370.1	1	thymidylate synthase 1	THY-1
Lsat_1_v5_gn_5_130261	-0.589971	5.26108e-05	-0.576798	0.0564792	-0.393685	0.153659	AT1G52320.2	1		AT1G52320
Lsat_1_v5_gn_5_11720	0.589971	5.26108e-05	2.46605	0.0163512	3.55944	0.00121153	AT5G50640.1	1	CBS / octicosapeptide/Phox/Bemp1 (PB1) domains-containing protein	AT5G50640
Lsat_1_v5_gn_8_38000	-0.580169	5.26576e-05	-1.73534	0.021799	-1.87483	0.000651952	AT1G68720.1	0.76	tRNA arginine adenosine deaminase	TADA
Lsat_1_v5_gn_6_3701	0.589899	5.27119e-05	0.746225	0.0380077	0.948012	0.00151539	AT1G32230.1	0.59	WWE protein-protein interaction domain protein family	RCD1
Lsat_1_v5_gn_8_67120	0.589827	5.28482e-05	1.93786	0.00304467	0.828662	0.105931	AT5G57510.1	0.12		AT5G57510
Lsat_1_v5_gn_9_102921	-0.589755	5.29499e-05	0.864934	0.0994419	1.13959	0.00546653	AT3G07640.1	0.46		AT3G07640
Lsat_1_v5_gn_2_114761	-0.589755	5.29499e-05	-1.14139	0.0364929	-1.47787	0.00331846	no_hits_found
Lsat_1_v5_gn_7_61900	0.589683	5.30868e-05					AT5G05140.1	0.8	Transcription elongation factor (TFIIS) family protein	AT5G05140
Lsat_1_v5_gn_5_31280	0.58961	5.3224e-05	0.764445	0.0228947	1.28844	0.00416486	AT4G32300.1	1	S-domain-2 5	SD2-5
Lsat_1_v5_gn_3_23200	-0.589394	5.36731e-05	-0.144851	0.544953	-0.425832	0.0882069	AT1G64880.1	1	Ribosomal protein S5 family protein	AT1G64880
Lsat_1_v5_gn_5_122201	0.589394	5.36731e-05	4.8136	0.00115451	4.88626	8.62521e-05	AT5G48230.2	1	acetoacetyl-CoA thiolase 2	ACAT2
Lsat_1_v5_gn_1_21181	-0.589322	5.37765e-05	-0.111765	0.696639	0.300823	0.11495	AT5G42920.2	1	THO complex, subunit 5	THO5
Lsat_1_v5_gn_1_77900	-0.589322	5.37765e-05	-0.593739	0.106088	-0.731169	0.0308516	AT3G59490.2	0.87		AT3G59490
Lsat_1_v5_gn_5_161621	0.58925	5.39155e-05					AT2G41830.1	1	Uncharacterized protein	AT2G41830
Lsat_1_v5_gn_2_113361	0.589177	5.40193e-05	0.667578	0.0586744	1.10789	0.00270718	AT4G21380.1	1	receptor kinase 3	RK3
Lsat_1_v5_gn_3_100	0.589177	5.40193e-05	0.815325	0.0291112	1.3081	0.000681672	AT5G47490.1	1	RGPR-related	AT5G47490
Lsat_1_v5_gn_5_162440	-0.589105	5.4159e-05	-0.937705	0.0370584	-1.0388	0.00554314	AT2G41900.1	1	CCCH-type zinc finger protein with ARM repeat domain	OXS2
Lsat_1_v5_gn_7_25401	0.588961	5.4475e-05	0.770653	0.0169468	0.644432	0.00878612	AT1G29340.1	1	plant U-box 17	PUB17
Lsat_1_v5_gn_4_160900	-0.588889	5.45443e-05	-1.71608	0.0164979	-1.72416	0.000670918	AT4G37590.1	1	Phototropic-responsive NPH3 family protein	NPY5
Lsat_1_v5_gn_6_59140	-0.588889	5.45443e-05	-0.342409	0.243305	-0.380519	0.033018	AT2G31970.1	1	DNA repair-recombination protein (RAD50)	RAD50
Lsat_1_v5_gn_5_137520	-0.588889	5.45443e-05	0.216265	0.519504	0.00972402	0.969791	AT4G30330.1	0.33	Small nuclear ribonucleoprotein family protein	AT4G30330
Lsat_1_v5_gn_6_940	-0.588817	5.46837e-05	-0.386416	0.375799	0.481437	0.137231	AT1G25360.1	1	Pentatricopeptide repeat (PPR) superfamily protein	AT1G25360
Lsat_1_v5_gn_2_94701	0.588745	5.46837e-05	3.96084	0.0032593	5.66654	0.000168726	AT5G41080.1	1	PLC-like phosphodiesterases superfamily protein	GDPD2
Lsat_1_v5_gn_8_116340	0.588745	5.46837e-05	6.83054	0.00262938	9.1359	1.30529e-05	AT5G23960.1	1	terpene synthase 21	TPS21
Lsat_1_v5_gn_2_122961	0.588745	5.46837e-05	3.33165	0.000239016	3.44509	3.79799e-05	AT2G40095.1	0.44	Alpha/beta hydrolase related protein	AT2G40095
Lsat_1_v5_gn_5_51020	0.588745	5.46837e-05	7.1067	0.00222896	6.3784	0.0004079	AT3G06390.1	0.25	Uncharacterised protein family (UPF0497)	AT3G06390
Lsat_1_v5_gn_9_73660	0.588745	5.46837e-05	4.58202	0.000419117	7.40669	1.90853e-05	no_hits_found
Lsat_1_v5_gn_6_70560	-0.5886	5.50027e-05	-0.864265	0.0301197	-1.2133	0.0015284	AT3G06483.1	1	pyruvate dehydrogenase kinase	PDK
Lsat_1_v5_gn_5_159761	0.588384	5.55025e-05	0.615699	0.0457279	0.934741	0.000788939	AT5G04020.1	0.43	calmodulin binding	AT5G04020
Lsat_1_v5_gn_6_108781	0.588312	5.56459e-05	1.55062	0.00371588	2.27378	0.000198573	AT1G58370.1	1	glycosyl hydrolase family 10 protein / carbohydrate-binding domain-containing protein	RXF12
Lsat_1_v5_gn_9_77400	-0.588095	5.60784e-05	-0.29866	0.208097	-0.0610744	0.682869	AT3G62200.1	1	Putative endonuclease or glycosyl hydrolase	AT3G62200
Lsat_1_v5_gn_8_62900	0.588095	5.60784e-05	1.25155	0.00353143	1.45859	0.000231141	AT5G20350.1	1	Ankyrin repeat family protein with DHHC zinc finger domain	TIP1
Lsat_1_v5_gn_7_105480	0.588095	5.60784e-05	6.86891	0.00101304	6.59775	0.000359768	AT1G61105.1	0.51	Toll-Interleukin-Resistance (TIR) domain family protein	AT1G61105
Lsat_1_v5_gn_2_74220	0.588023	5.62233e-05			5.72968	0.000578601	no_hits_found
Lsat_1_v5_gn_1_13520	-0.587951	5.62591e-05	-0.862874	0.0228193	-1.07166	0.00579514	AT3G18140.1	1	Transducin/WD40 repeat-like superfamily protein	LST8-1
Lsat_1_v5_gn_8_108421	-0.587951	5.62591e-05	-0.880088	0.0871452	-0.94491	0.00297939	AT3G54190.1	1	Transducin/WD40 repeat-like superfamily protein	AT3G54190
Lsat_1_v5_gn_8_46300	-0.587951	5.62591e-05	-0.734557	0.0897941	-0.666065	0.0215747	AT1G69290.1	1	Pentatricopeptide repeat (PPR) superfamily protein	AT1G69290
Lsat_1_v5_gn_7_96520	0.578323	5.62591e-05					no_hits_found
Lsat_1_v5_gn_7_95141	0.587879	5.64045e-05	1.90392	0.00177868	1.62296	0.000782322	AT1G05000.2	0.73	Phosphotyrosine protein phosphatases superfamily protein	PFA-DSP1
Lsat_1_v5_gn_7_45340	-0.587807	5.65138e-05	0.201759	0.451687	-0.363775	0.195239	AT3G03080.1	0.95	Zinc-binding dehydrogenase family protein	AT3G03080
Lsat_1_v5_gn_6_1901	0.587807	5.65138e-05	0.311488	0.258213	0.38961	0.0766513	AT4G22580.1	1	Exostosin family protein	AT4G22580
Lsat_1_v5_gn_3_116161	-0.587734	5.66233e-05	-1.04759	0.0457279	-1.45106	0.000989783	AT2G27040.1	1	Argonaute family protein	AGO4
Lsat_1_v5_gn_5_147300	0.587734	5.66233e-05	0.691897	0.0497736	0.973429	0.00061402	AT3G05580.1	1	Calcineurin-like metallo-phosphoesterase superfamily protein	TOPP9
Lsat_1_v5_gn_6_66781	0.58759	5.69531e-05	5.34873	0.000958143	7.51217	3.00821e-05	AT4G13510.1	1	ammonium transporter 1;1	AMT1;1
Lsat_1_v5_gn_9_111961	-0.587446	5.72846e-05	-0.360725	0.307615	-0.514196	0.0218608	AT3G19510.1	0.72	Homeodomain-like protein with RING/FYVE/PHD-type zinc finger domain	HAT3.1
Lsat_1_v5_gn_4_12981	0.587302	5.7581e-05	6.06448	0.000988199	6.11152	0.00261682	AT1G14870.1	0.45	PLANT CADMIUM RESISTANCE 2	PCR2
Lsat_1_v5_gn_6_96960	0.587302	5.7581e-05	4.91346	0.00761976	5.14163	0.000327841	AT4G19950.1	0.32		AT4G19950
Lsat_1_v5_gn_5_188880	-0.587229	5.76926e-05	-1.00603	0.0216831	-1.44789	0.000851278	AT2G47900.3	1	tubby like protein 3	TLP3
Lsat_1_v5_gn_9_880	-0.587229	5.76926e-05	0.281068	0.425514	0.248083	0.150193	AT4G02450.1	0.34	HSP20-like chaperones superfamily protein	AT4G02450
Lsat_1_v5_gn_4_160760	0.587157	5.78417e-05	2.8459	0.00190931	3.11612	7.59191e-05	AT4G37640.1	1	calcium ATPase 2	ACA2
Lsat_1_v5_gn_3_78621	-0.586941	5.83658e-05	-0.0769888	0.86219	0.138628	0.644292	AT4G36710.1	1	GRAS family transcription factor	HAM4
Lsat_1_v5_gn_5_96221	0.586797	5.87052e-05	7.7751	0.000318035	7.30089	0.000633629	AT5G20230.1	0.23	blue-copper-binding protein	BCB
Lsat_1_v5_gn_7_107541	-0.586724	5.88567e-05	-0.542738	0.0606491	-0.549642	0.0169513	AT4G27300.1	1	S-locus lectin protein kinase family protein	AT4G27300
Lsat_1_v5_gn_5_51381	-0.586652	5.89708e-05	-1.22893	0.0354337	-1.8444	0.000213902	AT5G24930.1	0.79	CONSTANS-like 4	COL4
Lsat_1_v5_gn_8_42761	0.586652	5.89708e-05	0.522507	0.056159	0.707905	0.0440945	AT5G13240.1	0.94	transcription regulators	AT5G13240
Lsat_1_v5_gn_2_29981	-0.58658	5.90853e-05	-0.409936	0.224815	-0.687554	0.00547835	AT3G19170.1	1	presequence protease 1	PREP1
Lsat_1_v5_gn_9_120080	0.58658	5.90853e-05	2.4655	0.00330835	2.27955	0.000716683	AT5G39000.1	0.68	Malectin/receptor-like protein kinase family protein	AT5G39000
Lsat_1_v5_gn_4_49001	-0.586508	5.91622e-05	-1.70796	0.0238077	-2.46008	0.0018441	AT1G29240.1	0.24	Protein of unknown function (DUF688)	AT1G29240
Lsat_1_v5_gn_2_121400	0.586508	5.91622e-05	7.03818	0.00032014	6.92831	4.44785e-05	AT2G40000.1	1	ortholog of sugar beet HS1 PRO-1 2	HSPRO2
Lsat_1_v5_gn_6_117001	0.586508	5.91622e-05					no_hits_found
Lsat_1_v5_gn_5_153061	-0.586436	5.9315e-05	-1.46513	0.125782	-2.96661	0.00500952	AT5G01530.1	1	light harvesting complex photosystem II	LHCB4.1
Lsat_1_v5_gn_3_131160	0.586364	5.94303e-05	1.5945	0.00187302	1.76833	0.000110127	AT3G44110.1	1	DNAJ homologue 3	J3
Lsat_1_v5_gn_6_117861	0.586364	5.94303e-05	1.28736	0.0176095	1.74523	0.000325787	AT5G18525.1	1	protein serine/threonine kinases;protein tyrosine kinases;ATP binding;protein kinases	AT5G18525
Lsat_1_v5_gn_5_188861	0.586291	5.95837e-05	3.86458	0.00473726	6.27624	0.000541157	AT3G05030.1	1	sodium hydrogen exchanger 2	NHX2
Lsat_1_v5_gn_2_127360	-0.586219	5.97376e-05	-0.350371	0.359828	-0.428216	0.0272562	AT3G10850.1	1	Metallo-hydrolase/oxidoreductase superfamily protein	GLY2
Lsat_1_v5_gn_3_19540	0.586147	5.98918e-05	0.591446	0.0567255	0.855245	0.00397651	AT1G32160.1	1	Protein of unknown function (DUF760)	AT1G32160
Lsat_1_v5_gn_8_65501	-0.586075	6.00464e-05	-0.328225	0.218278	-0.465633	0.0572957	AT4G30360.1	1	cyclic nucleotide-gated channel 17	CNGC17
Lsat_1_v5_gn_8_340	-0.586003	6.02014e-05	-1.62908	0.0243919	-2.54097	0.00209552	AT1G48480.1	1	receptor-like kinase 1	RKL1
Lsat_1_v5_gn_1_5881	-0.585859	6.0436e-05	-0.98189	0.0311207	-1.35243	0.00221293	AT1G19800.2	1	trigalactosyldiacylglycerol 1	ABCI14
Lsat_1_v5_gn_2_31480	-0.585859	6.0436e-05	-0.252991	0.393208	-0.537718	0.0589081	AT3G22425.2	1	imidazoleglycerol-phosphate dehydratase	IGPD
Lsat_1_v5_gn_4_78380	-0.585859	6.0436e-05	-0.921702	0.0662029	-1.21333	0.00295496	AT4G24760.1	1	alpha/beta-Hydrolases superfamily protein	AT4G24760
Lsat_1_v5_gn_2_133120	-0.585859	6.0436e-05	-0.594745	0.130593	-0.787382	0.00947276	AT5G52110.1	0.73	Protein of unknown function (DUF2930)	HCF208
Lsat_1_v5_gn_4_172061	-0.585786	6.05155e-05	-0.409514	0.241529	-0.575324	0.0526277	AT4G26190.1	0.55	Haloacid dehalogenase-like hydrolase (HAD) superfamily protein	AT4G26190
Lsat_1_v5_gn_7_83861	-0.585786	6.05155e-05	-0.390843	0.173009	-0.361038	0.0712394	AT5G64360.3	0.3	Chaperone DnaJ-domain superfamily protein	EIP9
Lsat_1_v5_gn_4_781	0.585786	6.05155e-05	0.855469	0.0512165	0.85954	0.00602701	AT1G27290.1	0.16		AT1G27290
Lsat_1_v5_gn_4_29381	-0.585642	6.08284e-05	-0.509232	0.101232	-0.394121	0.0522532	AT2G34590.1	1	Transketolase family protein	AT2G34590
Lsat_1_v5_gn_8_39180	-0.585642	6.08284e-05	-0.418107	0.126468	-0.481957	0.0130182	AT3G25860.1	1	2-oxoacid dehydrogenases acyltransferase family protein	LTA2
Lsat_1_v5_gn_7_35360	-0.585426	6.13394e-05	-0.074273	0.821949	-0.418321	0.143385	AT1G74960.2	1	fatty acid biosynthesis 1	FAB1
Lsat_1_v5_gn_2_108161	0.585426	6.13394e-05	0.925577	0.0142742	1.12452	0.000544293	AT1G08620.1	1	Transcription factor jumonji (jmj) family protein / zinc finger (C5HC2 type) family protein	PKDM7D
Lsat_1_v5_gn_6_32460	0.585281	6.16952e-05	1.05595	0.0187383	1.32322	0.000328075	AT3G46060.1	0.84	RAB GTPase homolog 8A	RABE1c
Lsat_1_v5_gn_3_134041	0.585137	6.2014e-05	5.68982	0.00575596	7.83639	1.36388e-05	AT2G45510.1	1	cytochrome P450, family 704, subfamily A, polypeptide 2	CYP704A2
Lsat_1_v5_gn_7_50260	0.585137	6.2014e-05	2.83892	0.00167165	3.51049	0.00022204	AT5G23530.1	1	carboxyesterase 18	CXE18
Lsat_1_v5_gn_5_7741	-0.585065	6.2174e-05	-0.591926	0.0473714	-0.269544	0.439066	AT5G55530.1	0.63	Calcium-dependent lipid-binding (CaLB domain) family protein	AT5G55530
Lsat_1_v5_gn_9_47381	0.584993	6.23344e-05	0.931698	0.0133697	1.27731	0.000598191	AT5G17060.1	0.94	ADP-ribosylation factor B1B	ARFB1B
Lsat_1_v5_gn_9_27960	-0.584921	6.2456e-05	-0.889307	0.0485435	-1.20364	0.0029682	AT3G57890.2	1	Tubulin binding cofactor C domain-containing protein	AT3G57890
Lsat_1_v5_gn_1_40301	0.584921	6.2456e-05	1.66324	0.00681329	2.15959	0.000147154	AT3G62260.2	0.89	Protein phosphatase 2C family protein	AT3G62260
Lsat_1_v5_gn_3_53181	0.584704	6.30195e-05					AT5G03540.3	1	exocyst subunit exo70 family protein A1	EXO70A1
Lsat_1_v5_gn_2_6501	-0.584632	6.31424e-05	-0.416536	0.208145	-0.144483	0.392034	AT1G76270.1	1	O-fucosyltransferase family protein	AT1G76270
Lsat_1_v5_gn_4_109340	-0.584632	6.31424e-05	-1.41152	0.173803	-4.3014	0.0228173	AT3G47470.1	1	light-harvesting chlorophyll-protein complex I subunit A4	LHCA4
Lsat_1_v5_gn_2_90220	0.58456	6.33052e-05	0.346035	0.201476	0.353819	0.184777	AT5G15790.1	0.53	RING/U-box superfamily protein	AT5G15790
Lsat_1_v5_gn_7_67240	-0.584488	6.33892e-05	-0.434508	0.24227	-0.68818	0.015288	AT3G22440.1	1	FRIGIDA-like protein	AT3G22440
Lsat_1_v5_gn_3_91300	0.584488	6.33892e-05	2.06049	0.00255236	2.41081	0.000115054	AT3G50620.1	1	P-loop containing nucleoside triphosphate hydrolases superfamily protein	AT3G50620
Lsat_1_v5_gn_7_16521	0.584488	6.33892e-05	7.54927	0.000293738	6.19373	0.000194334	AT4G22030.1	0.76	F-box family protein with a domain of unknown function (DUF295)	AT4G22030
Lsat_1_v5_gn_3_77360	0.574995	6.35046e-05					AT5G17760.1	1	P-loop containing nucleoside triphosphate hydrolases superfamily protein	AT5G17760
Lsat_1_v5_gn_9_107821	-0.584416	6.3513e-05	-0.587635	0.145766	-0.288697	0.239596	AT2G16390.1	1	SNF2 domain-containing protein / helicase domain-containing protein	DRD1
Lsat_1_v5_gn_2_130100	-0.584199	6.40455e-05	-0.665715	0.0474627	-1.22859	0.0169021	AT5G51830.1	1	pfkB-like carbohydrate kinase family protein	AT5G51830
Lsat_1_v5_gn_9_50640	0.584199	6.40455e-05	0.862267	0.0351985	1.07203	0.000447379	AT1G02130.1	1	RAS 5	RA-5
Lsat_1_v5_gn_8_77660	-0.584127	6.41707e-05	-1.09586	0.0724782	-2.0722	0.00016132	AT5G59910.1	0.45	Histone superfamily protein	HTB4
Lsat_1_v5_gn_4_136961	0.584127	6.41707e-05	1.49247	0.0364273	1.75819	0.00173358	AT1G65840.1	1	polyamine oxidase 4	PAO4
Lsat_1_v5_gn_3_84301	-0.584055	6.42962e-05	-1.92355	0.0240664	-1.80894	0.0084615	AT5G49665.1	1	Zinc finger (C3HC4-type RING finger) family protein	AT5G49665
Lsat_1_v5_gn_9_7881	0.584055	6.42962e-05	4.96279	0.00306083	5.90366	1.71768e-05	AT5G21274.1	0.46	calmodulin 6	CAM6
Lsat_1_v5_gn_5_184960	-0.583911	6.46256e-05	-0.604641	0.121205	-1.26825	0.0151067	AT3G63410.1	1	S-adenosyl-L-methionine-dependent methyltransferases superfamily protein	APG1
Lsat_1_v5_gn_6_41680	0.574491	6.46256e-05					AT4G25490.1	0.37	C-repeat/DRE binding factor 1	CBF1
Lsat_1_v5_gn_9_114860	0.583911	6.46256e-05	2.93742	0.000710352	2.5797	0.00612038	AT5G10530.1	1	Concanavalin A-like lectin protein kinase family protein	AT5G10530
Lsat_1_v5_gn_3_24840	-0.583838	6.47546e-05	-1.63061	0.0473275	-2.98055	0.00116015	AT5G18660.1	1	NAD(P)-binding Rossmann-fold superfamily protein	PCB2
Lsat_1_v5_gn_8_23980	0.583766	6.49216e-05	3.34004	0.000345094	3.31214	2.23693e-05	AT1G74300.1	1	alpha/beta-Hydrolases superfamily protein	AT1G74300
Lsat_1_v5_gn_8_99960	-0.583694	6.50487e-05	-0.232043	0.536602	-0.214978	0.569437	AT5G01230.1	1	S-adenosyl-L-methionine-dependent methyltransferases superfamily protein	AT5G01230
Lsat_1_v5_gn_9_4121	-0.583694	6.50487e-05	-0.23371	0.524333	-0.0480683	0.777398	AT3G07590.1	0.47	Small nuclear ribonucleoprotein family protein	AT3G07590
Lsat_1_v5_gn_9_14101	-0.574228	6.51878e-05	-0.639551	0.279398	-1.97132	0.00263966	AT5G01840.1	0.35	ovate family protein 1	OFP1
Lsat_1_v5_gn_8_7120	0.583622	6.51878e-05	1.23755	0.00495043	0.738911	0.0207201	AT5G07270.1	1	XB3 ortholog 3 in Arabidopsis thaliana	XBAT33
Lsat_1_v5_gn_9_28760	-0.574212	6.51979e-05	-1.0243	0.0752422	-1.95504	0.00286931	AT5G43822.1	0.31	Pentatricopeptide repeat (PPR) superfamily protein	AT5G43822
Lsat_1_v5_gn_5_3921	0.58355	6.53039e-05	0.931453	0.0142465	0.643697	0.0634571	AT3G20410.1	1	calmodulin-domain protein kinase 9	CPK9
Lsat_1_v5_gn_8_63301	-0.583478	6.54723e-05	0.424615	0.290857	0.575937	0.0273293	AT5G57950.1	0.58	26S proteasome regulatory subunit, putative	AT5G57950
Lsat_1_v5_gn_2_75500	0.583405	6.56007e-05	2.53368	0.000491438	2.41921	0.000721396	AT4G35840.1	0.79	RING/U-box superfamily protein	AT4G35840
Lsat_1_v5_gn_4_15421	0.583405	6.56007e-05	5.5263	0.00471583	5.711	0.000264697	AT3G03280.1	0.21		AT3G03280
Lsat_1_v5_gn_3_45080	0.583333	6.57294e-05	3.01367	0.000598984	4.32377	0.000184705	AT5G63680.1	1	Pyruvate kinase family protein	AT5G63680
Lsat_1_v5_gn_4_87681	0.583333	6.57294e-05	0.992922	0.0228707	1.16261	0.00140416	AT5G32440.3	0.66	Ubiquitin system component Cue protein	AT5G32440
Lsat_1_v5_gn_3_85401	-0.583189	6.61094e-05	-2.55964	0.0139062	-3.1435	0.00136443	AT5G65700.1	1	Leucine-rich receptor-like protein kinase family protein	BAM1
Lsat_1_v5_gn_7_5621	-0.583117	6.62392e-05	-0.905158	0.0164657	-0.816496	0.00731369	AT4G00740.1	1	S-adenosyl-L-methionine-dependent methyltransferases superfamily protein	QUA3
Lsat_1_v5_gn_1_109500	0.583117	6.62392e-05	2.33189	0.000615068	1.67013	0.000446803	AT3G12630.1	0.46	A20/AN1-like zinc finger family protein	SAP5
Lsat_1_v5_gn_2_36940	0.5829	6.67938e-05	1.79456	0.000909268	2.21425	0.000107508	AT5G39450.1	1	F-box family protein	AT5G39450
Lsat_1_v5_gn_8_98400	0.5829	6.67938e-05	2.15895	0.00244413	2.7604	8.41227e-05	AT2G37410.1	0.78	translocase inner membrane subunit 17-2	TIM17-2
Lsat_1_v5_gn_8_112220	0.582828	6.69659e-05	0.806049	0.0321382	0.98168	0.00402387	AT2G17220.1	1	Protein kinase superfamily protein	Kin3
Lsat_1_v5_gn_1_78401	-0.582756	6.71385e-05					AT1G47570.1	1	RING/U-box superfamily protein	AT1G47570
Lsat_1_v5_gn_5_173201	-0.582612	6.74437e-05					AT2G38300.1	0.37	myb-like HTH transcriptional regulator family protein	AT2G38300
Lsat_1_v5_gn_6_99960	0.582612	6.74437e-05	1.40905	0.00490458	1.50465	0.000318453	AT1G34190.1	0.99	NAC domain containing protein 17	NAC017
Lsat_1_v5_gn_4_67040	0.582612	6.74437e-05	1.58935	0.00244727	1.81205	0.000236138	AT5G66320.1	0.49	GATA transcription factor 5	GATA5
Lsat_1_v5_gn_5_142881	-0.58254	6.76175e-05	-1.12414	0.0404603	-1.74828	0.000107426	AT3G47590.1	0.78	alpha/beta-Hydrolases superfamily protein	AT3G47590
Lsat_1_v5_gn_8_157640	0.582468	6.77917e-05	0.587599	0.0604265	0.731227	0.0103564	AT1G70330.1	1	equilibrative nucleotide transporter 1	ENT1
Lsat_1_v5_gn_9_3961	-0.582395	6.78835e-05	-0.345798	0.27318	-0.040493	0.92237	AT3G06080.2	1	Plant protein of unknown function (DUF828)	TBL10
Lsat_1_v5_gn_4_70920	-0.582395	6.78835e-05	-0.977017	0.0578666	-0.968937	0.00622938	AT1G19250.1	0.94	flavin-dependent monooxygenase 1	FMO1
Lsat_1_v5_gn_9_41660	-0.582395	6.78835e-05					AT1G34670.1	0.7	myb domain protein 93	MYB93
Lsat_1_v5_gn_9_111421	-0.582251	6.82754e-05	0.0650248	0.80465	-0.0790543	0.614776	AT2G15430.1	1	DNA-directed RNA polymerase family protein	NRPB3
Lsat_1_v5_gn_6_80060	-0.582179	6.84096e-05	0.213515	0.467108	0.22054	0.22793	AT1G32210.1	0.52	Defender against death (DAD family) protein	ATDAD1
Lsat_1_v5_gn_5_12760	0.582179	6.84096e-05	5.89872	0.00309453	5.77878	0.000110104	AT3G48280.1	1	cytochrome P450, family 71, subfamily A, polypeptide 25	CYP71A25
Lsat_1_v5_gn_5_159481	-0.582107	6.85859e-05	-0.90358	0.0364189	-0.971514	0.00300104	AT3G57080.1	0.75	Eukaryotic rpb5 RNA polymerase subunit family protein	NRPE5
Lsat_1_v5_gn_1_38401	0.582035	6.87626e-05	-0.0312108	0.930698	0.315035	0.145818	AT1G54115.1	1	cation calcium exchanger 4	CCX4
Lsat_1_v5_gn_3_5041	-0.572638	6.9036e-05					no_hits_found
Lsat_1_v5_gn_5_180561	-0.581818	6.92533e-05	-1.1595	0.0310245	-1.19068	0.0121401	AT5G48720.2	0.59	x-ray induced transcript 1	XRI1
Lsat_1_v5_gn_4_180340	0.572549	6.92533e-05	-0.291974	0.638941			no_hits_found
Lsat_1_v5_gn_6_94081	0.581818	6.92533e-05	1.03604	0.0320141	1.41124	0.000167227	AT4G17530.1	1	RAB GTPase homolog 1C	RAB1C
Lsat_1_v5_gn_4_62761	0.581746	6.93896e-05	1.62369	0.00178522	1.70628	0.000215673	AT4G22330.1	1	Alkaline phytoceramidase (aPHC)	ATCES1
Lsat_1_v5_gn_5_6881	0.581746	6.93896e-05	1.27048	0.0280689	1.68902	0.00111648	AT5G54310.1	0.99	ARF-GAP domain 5	AGD5
Lsat_1_v5_gn_7_35561	-0.581674	6.95262e-05	-0.81667	0.0300501	-0.97739	0.00368422	AT1G29790.1	1	S-adenosyl-L-methionine-dependent methyltransferases superfamily protein	AT1G29790
Lsat_1_v5_gn_8_163520	0.581674	6.95262e-05	3.20809	0.00154258	4.01105	2.69506e-05	AT3G62830.1	1	NAD(P)-binding Rossmann-fold superfamily protein	AUD1
Lsat_1_v5_gn_3_8400	0.581602	6.96212e-05	5.16718	0.00205309	6.46093	0.000610043	AT4G11660.1	0.59	winged-helix DNA-binding transcription factor family protein	AT-HSFB2B
Lsat_1_v5_gn_4_54261	0.581602	6.96212e-05	5.91204	0.000469759	7.03685	3.16736e-05	AT1G61105.1	0.55	Toll-Interleukin-Resistance (TIR) domain family protein	AT1G61105
Lsat_1_v5_gn_4_16300	0.581602	6.96212e-05	2.00062	0.00452915	1.88709	0.000612027	AT1G25370.1	0.23	Protein of unknown function (DUF1639)	AT1G25370
Lsat_1_v5_gn_2_71401	-0.58153	6.97951e-05	-0.943805	0.0196464	-1.58189	0.000523258	AT4G09670.1	0.99	Oxidoreductase family protein	AT4G09670
Lsat_1_v5_gn_4_2000	0.572248	6.97951e-05					AT3G54560.1	0.26	histone H2A 11	HTA11
Lsat_1_v5_gn_4_29820	-0.581457	6.99382e-05	-0.723388	0.0539183	-0.649848	0.00690515	AT2G38770.1	1	P-loop containing nucleoside triphosphate hydrolases superfamily protein	EMB2765
Lsat_1_v5_gn_5_1540	-0.581313	7.0299e-05					AT3G13110.1	1	serine acetyltransferase 2;2	SERAT2;2
Lsat_1_v5_gn_1_64020	0.581313	7.0299e-05	1.33116	0.00628565	1.68371	8.39422e-05	AT3G53120.1	0.6	Modifier of rudimentary (Mod(r)) protein	VPS37-1
Lsat_1_v5_gn_8_113821	0.581241	7.04801e-05	3.18621	0.0003421	3.00084	0.000109513	AT3G51520.1	1	diacylglycerol acyltransferase family	DGAT2
Lsat_1_v5_gn_2_31121	-0.581169	7.06617e-05	-1.82429	0.0208388	-2.63679	0.0127279	AT1G08500.1	0.45	early nodulin-like protein 18	ENODL18
Lsat_1_v5_gn_6_111060	-0.581097	7.08011e-05	-0.430536	0.143256	-0.652165	0.0254443	AT1G77680.1	1	Ribonuclease II/R family protein	AT1G77680
Lsat_1_v5_gn_1_66321	-0.581097	7.08011e-05	0.816652	0.137077	1.58008	0.124012	AT3G12630.1	0.29	A20/AN1-like zinc finger family protein	SAP5
Lsat_1_v5_gn_8_98481	-0.581025	7.09835e-05	-1.45317	0.199381	-4.01464	0.00796407	AT4G12800.1	0.81	photosystem I subunit l	PSAL
Lsat_1_v5_gn_9_123140	-0.580952	7.11663e-05	-0.613107	0.296756	-1.35604	0.00747242	AT4G02570.1	0.53	cullin 1	CUL1
Lsat_1_v5_gn_4_15361	-0.58088	7.13068e-05	-0.819895	0.0274253	-0.497714	0.0145443	AT1G71070.1	1	Core-2/I-branching beta-1,6-N-acetylglucosaminyltransferase family protein	AT1G71070
Lsat_1_v5_gn_8_19381	0.58088	7.13068e-05	2.61323	0.00584061	2.99045	0.00042687	AT4G27290.1	1	S-locus lectin protein kinase family protein	AT4G27290
Lsat_1_v5_gn_8_167520	0.580664	7.19021e-05	1.42189	0.00332691	1.59566	0.000126642	AT5G26751.1	1	shaggy-related kinase 11	SK 11
Lsat_1_v5_gn_4_139200	0.580664	7.19021e-05	5.94706	0.00117754	6.25606	0.000116253	AT3G05200.1	0.62	RING/U-box superfamily protein	ATL6
Lsat_1_v5_gn_4_151760	-0.580592	7.20011e-05	-0.646671	0.0625983	-0.764871	0.00417853	AT4G36280.1	1	Histidine kinase-, DNA gyrase B-, and HSP90-like ATPase family protein	CRH1
Lsat_1_v5_gn_9_42301	-0.580592	7.20011e-05	-1.17465	0.0150849	-1.19726	0.000568554	AT1G71710.1	1	DNAse I-like superfamily protein	AT1G71710
Lsat_1_v5_gn_5_96201	0.580592	7.20011e-05	7.61613	0.00134507	7.58882	6.56697e-05	AT5G20230.1	0.22	blue-copper-binding protein	BCB
Lsat_1_v5_gn_5_8881	-0.580303	7.28757e-05	-1.63395	0.00665676	-2.14841	0.00025453	AT2G11890.1	0.48	adenylate cyclases	AT2G11890
Lsat_1_v5_gn_4_2801	0.580087	7.34396e-05	1.19613	0.0157335	1.49676	0.000196806	AT1G13180.1	1	Actin-like ATPase superfamily protein	DIS1
Lsat_1_v5_gn_8_124401	0.580087	7.34396e-05	3.81329	0.000148381	3.53251	0.000110104	AT4G35070.1	0.34	SBP (S-ribonuclease binding protein) family protein	AT4G35070
Lsat_1_v5_gn_3_16041	0.580087	7.34396e-05	1.78984	0.0121592	1.7211	0.000987504	AT5G01430.1	0.28	Got1/Sft2-like vescicle transport protein family	AT5G01430
Lsat_1_v5_gn_8_25641	0.580014	7.35847e-05	-0.804472	0.0404603	-0.438795	0.0577783	AT1G76660.1	0.97		AT1G76660
Lsat_1_v5_gn_5_188641	0.580014	7.35847e-05	6.36245	0.000258867	6.82585	3.08653e-05	no_hits_found
Lsat_1_v5_gn_5_4021	-0.579798	7.41981e-05	-0.737995	0.0887728	-0.96163	0.000968998	AT1G50660.1	1		AT1G50660
Lsat_1_v5_gn_9_4461	-0.579798	7.41981e-05	-0.517603	0.10845	-0.671098	0.012329	AT3G23590.1	1	REF4-related 1	RFR1
Lsat_1_v5_gn_9_97981	0.579726	7.43447e-05	0.827051	0.0312744	1.1381	0.000841055	AT4G27500.1	1	proton pump interactor 1	PPI1
Lsat_1_v5_gn_6_13401	0.579726	7.43447e-05	-0.0313763	0.95694	0.264193	0.603764	no_hits_found
Lsat_1_v5_gn_4_103420	-0.579654	7.44916e-05	-0.854818	0.0163758	-0.668918	0.012394	AT3G15940.1	1	UDP-Glycosyltransferase superfamily protein	AT3G15940
Lsat_1_v5_gn_5_161480	-0.579654	7.44916e-05					AT2G41820.1	1	Leucine-rich repeat protein kinase family protein	AT2G41820
Lsat_1_v5_gn_9_5000	0.579582	7.46832e-05	5.70641	0.000803872	4.30847	0.00027478	AT2G03430.1	0.18	Ankyrin repeat family protein	AT2G03430
Lsat_1_v5_gn_3_33481	0.579365	7.53499e-05	5.44239	0.000281928	5.38769	3.58531e-05	AT3G11920.1	1	glutaredoxin-related	AT3G11920
Lsat_1_v5_gn_2_17201	-0.579293	7.55435e-05	-0.136084	0.773153	-1.07905	0.0569976	AT3G19300.1	0.49	Protein kinase superfamily protein	AT3G19300
Lsat_1_v5_gn_3_98860	0.579149	7.59772e-05	1.80229	0.00252623	1.94814	0.000346705	AT5G15460.1	0.35	membrane-anchored ubiquitin-fold protein 2	MUB2
Lsat_1_v5_gn_6_116861	0.579004	7.64132e-05	0.527331	0.244712	0.703907	0.0284069	no_hits_found
Lsat_1_v5_gn_2_125401	-0.578932	7.66094e-05	-0.857602	0.240736	-1.09414	0.0207349	AT2G40490.1	1	Uroporphyrinogen decarboxylase	HEME2
Lsat_1_v5_gn_8_32880	0.57886	7.67608e-05	5.13926	0.0167188	6.84643	1.43169e-05	AT1G21270.1	1	wall-associated kinase 2	WAK2
Lsat_1_v5_gn_2_2940	0.57886	7.67608e-05	6.40146	0.000496377	6.07756	9.73317e-05	AT1G21000.1	0.77	PLATZ transcription factor family protein	AT1G21000
Lsat_1_v5_gn_5_177901	0.578788	7.69579e-05	6.25864	0.000148381	7.13676	0.00010386	AT1G24130.1	0.93	Transducin/WD40 repeat-like superfamily protein	AT1G24130
Lsat_1_v5_gn_9_46800	-0.578716	7.711e-05	-1.35838	0.0200711	-1.94282	0.00117297	AT1G16650.1	1	S-adenosyl-L-methionine-dependent methyltransferases superfamily protein	AT1G16650
Lsat_1_v5_gn_5_57381	0.578716	7.711e-05	2.65177	0.00250438	4.0198	0.000325968	AT5G59700.1	0.59	Protein kinase superfamily protein	AT5G59700
Lsat_1_v5_gn_5_19280	0.578644	7.7308e-05	1.39239	0.00656976	1.96969	9.14371e-05	AT5G62740.1	1	SPFH/Band 7/PHB domain-containing membrane-associated protein family	HIR1
Lsat_1_v5_gn_9_122580	-0.578571	7.75065e-05	0.203804	0.594962	0.304113	0.157559	AT1G09210.1	1	calreticulin 1b	CRT1b
Lsat_1_v5_gn_4_176921	0.578499	7.77055e-05	2.0801	0.00283841	2.64387	1.8244e-05	AT3G01280.1	1	voltage dependent anion channel 1	VDAC1
Lsat_1_v5_gn_3_118301	0.578427	7.7905e-05	-0.182009	0.622436	-0.174422	0.406054	AT3G23280.1	1	XB3 ortholog 5 in Arabidopsis thaliana	XBAT35
Lsat_1_v5_gn_3_115420	0.578283	7.83054e-05	2.73698	0.00135851	3.132	1.76197e-05	AT3G59410.2	1	protein kinase family protein	GCN2
Lsat_1_v5_gn_4_46160	0.578283	7.83054e-05	1.55744	0.00144397	1.2255	0.00284147	AT2G42280.1	0.42	basic helix-loop-helix (bHLH) DNA-binding superfamily protein	FBH4
Lsat_1_v5_gn_4_77360	-0.578211	7.84603e-05	-1.18223	0.0230534	-1.4331	0.000269706	AT5G26990.1	0.22	Drought-responsive family protein	AT5G26990
Lsat_1_v5_gn_4_104721	0.578211	7.84603e-05	0.170723	0.530594	0.321013	0.0845052	AT2G25610.1	0.69	ATPase, F0/V0 complex, subunit C protein	AT2G25610
Lsat_1_v5_gn_8_85721	0.578139	7.86617e-05	3.33449	0.00142168	2.42001	0.00273304	AT1G19130.1	0.59		AT1G19130
Lsat_1_v5_gn_3_24140	0.578066	7.88174e-05	1.24924	0.0326583	1.47989	0.000352025	AT4G02570.1	1	cullin 1	CUL1
Lsat_1_v5_gn_5_180201	0.578066	7.88174e-05	5.39969	0.000725051	5.82791	0.00179027	AT3G07070.1	1	Protein kinase superfamily protein	AT3G07070
Lsat_1_v5_gn_4_184221	-0.577994	7.89734e-05	-0.0615937	0.858765	-0.511298	0.0400394	AT3G62840.1	0.42	Small nuclear ribonucleoprotein family protein	AT3G62840
Lsat_1_v5_gn_7_52980	0.577994	7.89734e-05	3.83951	0.00610676	3.33469	0.000508051	AT2G18700.1	1	trehalose phosphatase/synthase 11	TPS11
Lsat_1_v5_gn_9_11421	-0.577922	7.90375e-05	-0.863351	0.0272913	-0.954192	0.00318654	AT5G43990.2	1	SET-domain containing protein lysine methyltransferase family protein	SUVR2
Lsat_1_v5_gn_9_9520	-0.577922	7.90375e-05	-1.11078	0.0384152	-1.15149	0.00126937	AT1G06730.1	1	pfkB-like carbohydrate kinase family protein	AT1G06730
Lsat_1_v5_gn_8_96840	0.577922	7.90375e-05	0.754328	0.0511693	1.04825	0.0015402	AT2G19950.2	0.99	golgin candidate 1	GC1
Lsat_1_v5_gn_3_8800	0.577922	7.90375e-05	0.372656	0.285939	0.48236	0.072374	AT5G41560.1	0.3		AT5G41560
Lsat_1_v5_gn_4_48300	0.57785	7.91481e-05	1.94321	0.001423	2.07623	0.000205983	AT1G29340.1	1	plant U-box 17	PUB17
Lsat_1_v5_gn_5_5301	0.57785	7.91481e-05	1.49791	0.0169723	1.62614	0.00177083	AT1G61800.1	1	glucose-6-phosphate/phosphate translocator 2	GPT2
Lsat_1_v5_gn_7_55280	0.57785	7.91481e-05	1.77533	0.00138945	2.22003	7.9093e-05	AT2G24570.1	0.32	WRKY DNA-binding protein 17	WRKY17
Lsat_1_v5_gn_6_80100	-0.577778	7.9213e-05	-0.54539	0.0819086	-1.20329	0.00218823	AT1G32200.1	1	phospholipid/glycerol acyltransferase family protein	ATS1
Lsat_1_v5_gn_4_160921	0.577778	7.9213e-05	0.975635	0.0117173	0.920906	0.00126884	AT2G23070.1	1	Protein kinase superfamily protein	AT2G23070
Lsat_1_v5_gn_9_84461	0.577778	7.9213e-05	3.99631	0.0115038	4.48343	0.000314977	AT5G64120.1	0.95	Peroxidase superfamily protein	AT5G64120
Lsat_1_v5_gn_8_4820	0.577778	7.9213e-05			0.277744	0.701801	no_hits_found
Lsat_1_v5_gn_3_35500	-0.577633	7.96204e-05	-0.238622	0.419234	-0.51365	0.0638318	AT1G24360.1	1	NAD(P)-binding Rossmann-fold superfamily protein	AT1G24360
Lsat_1_v5_gn_5_146201	0.577633	7.96204e-05	0.737299	0.291538	0.0617002	0.919658	no_hits_found
Lsat_1_v5_gn_3_26361	-0.577561	7.97786e-05	-0.50164	0.144204	-0.866206	0.0071419	AT4G32520.1	1	serine hydroxymethyltransferase 3	SHM3
Lsat_1_v5_gn_4_51340	0.577561	7.97786e-05	0.858631	0.0511197	1.20695	0.000564295	AT4G26470.1	0.78	Calcium-binding EF-hand family protein	AT4G26470
Lsat_1_v5_gn_5_101660	0.577489	7.98447e-05	-0.441048	0.419859	0.0497272	0.868186	AT5G36930.2	1	Disease resistance protein (TIR-NBS-LRR class) family	AT5G36930
Lsat_1_v5_gn_2_63781	0.577489	7.98447e-05	1.23045	0.0222645	0.759333	0.0401228	AT5G22880.1	0.45	histone B2	HTB2
Lsat_1_v5_gn_9_93420	0.577489	7.98447e-05	3.06016	0.000540836	3.07673	0.00161297	AT4G38460.1	0.27	geranylgeranyl reductase	GGR
Lsat_1_v5_gn_7_40261	0.577489	7.98447e-05	4.87283	0.000466007	5.45075	8.21085e-05	AT5G02490.1	0.14	Heat shock protein 70 (Hsp 70) family protein	Hsp70-2
Lsat_1_v5_gn_5_32541	-0.577417	7.99573e-05	-0.585212	0.0737167	-0.819657	0.0112994	AT2G25760.2	1	Protein kinase family protein	AT2G25760
Lsat_1_v5_gn_6_115500	-0.577417	7.99573e-05	-0.0476247	0.88786	-0.461869	0.106661	AT5G25220.1	1	KNOTTED1-like homeobox gene 3	KNAT3
Lsat_1_v5_gn_4_130341	0.577417	7.99573e-05	7.13125	0.00226859	9.70272	3.46218e-05	AT1G22340.1	1	UDP-glucosyl transferase 85A7	UGT85A7
Lsat_1_v5_gn_9_113620	-0.577273	8.03224e-05	0.109082	0.687537	-0.0695838	0.712539	AT4G33680.1	1	Pyridoxal phosphate (PLP)-dependent transferases superfamily protein	AGD2
Lsat_1_v5_gn_9_93381	-0.577273	8.03224e-05	0.481798	0.218572	-0.362406	0.368393	AT1G05170.2	1	Galactosyltransferase family protein	AT1G05170
Lsat_1_v5_gn_5_14220	0.577273	8.03224e-05	1.57003	0.0195459	1.64103	0.000652351	AT5G63130.1	0.33	Octicosapeptide/Phox/Bem1p family protein	AT5G63130
Lsat_1_v5_gn_4_12041	-0.577201	8.04823e-05	-1.00813	0.0426106	-1.0979	0.0195693	AT5G61240.2	1	Leucine-rich repeat (LRR) family protein	AT5G61240
Lsat_1_v5_gn_1_45761	0.577201	8.04823e-05	2.17906	0.000802358	2.5942	6.98365e-05	AT5G11650.1	1	alpha/beta-Hydrolases superfamily protein	AT5G11650
Lsat_1_v5_gn_7_85260	-0.577128	8.06427e-05	-0.762073	0.052003	-2.01402	0.00114576	AT3G19590.1	1	Transducin/WD40 repeat-like superfamily protein	BUB3.1
Lsat_1_v5_gn_4_159781	-0.577128	8.06427e-05	-0.546198	0.0781768	-1.23154	0.0030719	AT3G55280.1	0.17	ribosomal protein L23AB	RPL23AB
Lsat_1_v5_gn_8_20501	-0.576984	8.09646e-05	-0.0333104	0.934105	0.0166927	0.939158	AT4G20440.1	0.65	small nuclear ribonucleoprotein associated protein B	smB
Lsat_1_v5_gn_6_60420	-0.576984	8.09646e-05	-1.18214	0.0110406	-1.20364	0.00308309	AT2G32710.1	0.26	Cyclin-dependent kinase inhibitor family protein	AT2G32710
Lsat_1_v5_gn_8_48740	0.576984	8.09646e-05	2.37308	0.0016612	2.81815	3.68503e-05	AT5G17680.1	0.85	disease resistance protein (TIR-NBS-LRR class), putative	AT5G17680
Lsat_1_v5_gn_7_69360	0.576984	8.09646e-05	3.14355	0.0141542	2.76183	0.0001997	AT1G23170.2	0.48	Protein of unknown function DUF2359, transmembrane	AT1G23170
Lsat_1_v5_gn_7_23740	0.576912	8.10796e-05	2.31953	0.0040277	4.24923	0.0017862	AT2G29120.1	1	glutamate receptor 2.7	GLR2.7
Lsat_1_v5_gn_2_113321	0.576912	8.10796e-05			5.34865	0.000110104	AT4G27290.1	0.47	S-locus lectin protein kinase family protein	AT4G27290
Lsat_1_v5_gn_2_113940	0.576912	8.10796e-05	8.33487	0.000170226	8.51513	6.11877e-05	no_hits_found
Lsat_1_v5_gn_1_31280	-0.57684	8.11486e-05	-0.533215	0.0839388	-0.59327	0.0234766	AT1G15750.1	1	Transducin family protein / WD-40 repeat family protein	TPL
Lsat_1_v5_gn_2_70380	0.57684	8.11486e-05	1.71005	0.00327936	1.80962	7.39161e-05	AT5G10490.1	1	MSCS-like 2	MSL2
Lsat_1_v5_gn_1_56861	0.57684	8.11486e-05	2.06964	0.0121652	1.93649	0.00583257	no_hits_found
Lsat_1_v5_gn_3_82721	0.57684	8.11486e-05	10.9729	0.00015824	8.93088	1.39995e-05	no_hits_found
Lsat_1_v5_gn_4_106901	-0.576551	8.21265e-05	-0.854681	0.0502484	-0.957965	0.00502743	AT3G01470.1	0.36	homeobox 1	HB-1
Lsat_1_v5_gn_3_57300	-0.576479	8.22904e-05	-0.625484	0.063536	-0.810579	0.00401709	AT1G26110.1	0.51	decapping 5	DCP5
Lsat_1_v5_gn_7_59260	0.576479	8.22904e-05	2.35431	0.00139168	3.25314	2.36313e-05	AT5G20910.1	0.94	RING/U-box superfamily protein	AIP2
Lsat_1_v5_gn_4_27661	-0.576407	8.24078e-05	0.111999	0.664234	-0.217739	0.154072	AT2G42910.1	1	Phosphoribosyltransferase family protein	AT2G42910
Lsat_1_v5_gn_6_113661	-0.576407	8.24078e-05	-0.902092	0.0708509	-1.63594	0.000984429	AT4G33380.1	0.93		AT4G33380
Lsat_1_v5_gn_9_50261	0.576407	8.24078e-05	5.46832	0.019307	7.09029	0.000423303	AT4G00880.1	0.27	SAUR-like auxin-responsive protein family	AT4G00880
Lsat_1_v5_gn_5_23541	0.576335	8.26195e-05	1.58613	0.00676896	1.84519	0.000361876	AT3G02230.1	1	reversibly glycosylated polypeptide 1	RGP1
Lsat_1_v5_gn_4_76740	-0.576263	8.28317e-05					AT5G50375.2	1	cyclopropyl isomerase	CPI1
Lsat_1_v5_gn_8_88401	-0.576118	8.33051e-05	-1.35414	0.0168277	-1.74735	0.00037637	AT4G29750.1	1	CRS1 / YhbY (CRM) domain-containing protein	AT4G29750
Lsat_1_v5_gn_6_37081	-0.576046	8.34715e-05					AT1G31330.1	0.69	photosystem I subunit F	PSAF
Lsat_1_v5_gn_3_49320	0.576046	8.34715e-05	1.84822	0.00379695	2.09778	0.000180175	AT1G59900.1	1	pyruvate dehydrogenase complex E1 alpha subunit	E1 ALPHA
Lsat_1_v5_gn_5_148181	0.575902	8.39007e-05	1.79268	0.0296308	3.08681	0.000231479	AT5G45820.1	1	CBL-interacting protein kinase 20	CIPK20
Lsat_1_v5_gn_5_60380	0.575902	8.39007e-05	1.76984	0.00117105	2.09057	0.000277266	AT5G24810.2	1	ABC1 family protein	AT5G24810
Lsat_1_v5_gn_2_30981	-0.57583	8.4116e-05	-1.03271	0.0443585	-1.63187	0.00221145	AT5G12440.1	0.65	CCCH-type zinc fingerfamily protein with RNA-binding domain	AT5G12440
Lsat_1_v5_gn_4_144881	0.575758	8.43319e-05	1.55683	0.00206624	1.47587	0.000142582	AT5G66210.2	1	calcium-dependent protein kinase 28	CPK28
Lsat_1_v5_gn_2_133040	-0.575541	8.50309e-05	-0.841452	0.0322865	-0.303874	0.359982	AT3G19910.1	0.24	RING/U-box superfamily protein	AT3G19910
Lsat_1_v5_gn_6_87220	0.575541	8.50309e-05	2.58778	0.00244727	2.97434	0.000109129	AT4G11600.1	0.7	glutathione peroxidase 6	GPX6
Lsat_1_v5_gn_4_134121	-0.575469	8.52008e-05	-1.36398	0.0399492	-2.87164	0.000610055	AT5G42310.1	0.88	Pentatricopeptide repeat (PPR-like) superfamily protein	AT5G42310
Lsat_1_v5_gn_7_40741	0.575469	8.52008e-05	1.67961	0.0025358	1.79331	0.000126804	AT2G20120.1	1	Protein of unknown function (DUF502)	COV1
Lsat_1_v5_gn_5_131840	-0.575397	8.5323e-05	-0.543445	0.160947	0.0485055	0.894481	AT3G15810.1	0.73	Protein of unknown function (DUF567)	AT3G15810
Lsat_1_v5_gn_8_113160	0.575397	8.5323e-05	11.3807	0.000148381	10.5627	1.30529e-05	AT3G05950.1	0.62	RmlC-like cupins superfamily protein	AT3G05950
Lsat_1_v5_gn_8_155581	0.575397	8.5323e-05	1.62996	0.00339038	1.34322	0.00181231	no_hits_found
Lsat_1_v5_gn_3_113460	0.575325	8.55419e-05	0.202511	0.395358	0.0603082	0.748646	AT3G03740.1	1	BTB-POZ and MATH domain 4	BPM4
Lsat_1_v5_gn_1_32080	-0.57518	8.59813e-05	-1.1877	0.0225714	-1.0895	0.00599465	AT1G15910.1	1	XH/XS domain-containing protein	FDM1
Lsat_1_v5_gn_5_149561	-0.57518	8.59813e-05	-0.0919026	0.795011	-0.13479	0.526601	AT5G01470.2	0.88	S-adenosyl-L-methionine-dependent methyltransferases superfamily protein	AT5G01470
Lsat_1_v5_gn_6_110501	-0.575108	8.62019e-05	-0.827538	0.0313989	-1.18365	0.000390604	AT1G77260.1	1	S-adenosyl-L-methionine-dependent methyltransferases superfamily protein	AT1G77260
Lsat_1_v5_gn_8_91500	0.574964	8.66933e-05	2.84394	0.000218045	2.29268	8.71428e-05	AT4G03030.1	1	Galactose oxidase/kelch repeat superfamily protein	AT4G03030
Lsat_1_v5_gn_5_146340	0.574892	8.69156e-05	4.57846	0.00101844	5.83177	5.59711e-05	AT4G29210.1	1	gamma-glutamyl transpeptidase 4	GGT4
Lsat_1_v5_gn_8_62401	-0.565955	8.69963e-05	-2.02523	0.0200888	-3.3066	0.00100287	AT2G13290.1	1	beta-1,4-N-acetylglucosaminyltransferase family protein	AT2G13290
Lsat_1_v5_gn_1_26920	-0.574747	8.70195e-05	-1.07791	0.0393498	-1.66122	0.000133114	AT1G27510.1	1	Protein of unknown function (DUF3506)	EX2
Lsat_1_v5_gn_5_112540	-0.574747	8.70195e-05					AT3G19280.1	1	fucosyltransferase 11	FUT11
Lsat_1_v5_gn_1_380	0.574747	8.70195e-05	4.51676	0.000353872	6.31534	8.39422e-05	AT1G10070.1	1	branched-chain amino acid transaminase 2	BCAT-2
Lsat_1_v5_gn_6_84341	0.574747	8.70195e-05	5.59831	0.00032014	4.51025	0.000281442	AT4G23810.1	0.44	WRKY family transcription factor	WRKY53
Lsat_1_v5_gn_1_64221	0.574747	8.70195e-05	1.16215	0.00932601	1.20203	0.0738327	AT5G60680.1	0.29	Protein of unknown function, DUF584	AT5G60680
Lsat_1_v5_gn_7_35780	0.574747	8.70195e-05	7.2548	0.00029178	8.47536	0.00010555	AT2G44840.1	0.2	ethylene-responsive element binding factor 13	ERF13
Lsat_1_v5_gn_7_33721	0.57482	8.70195e-05	6.15193	0.00446024	7.61528	5.73674e-05	AT3G48310.1	0.99	cytochrome P450, family 71, subfamily A, polypeptide 22	CYP71A22
Lsat_1_v5_gn_8_20321	0.57482	8.70195e-05	2.64631	0.00255929	3.24817	4.96971e-05	AT5G65520.1	0.36	Tetratricopeptide repeat (TPR)-like superfamily protein	AT5G65520
Lsat_1_v5_gn_4_26220	0.574603	8.74665e-05	1.50143	0.00602632	1.72294	0.00076054	AT2G37790.1	0.67	NAD(P)-linked oxidoreductase superfamily protein	AKR4C10
Lsat_1_v5_gn_2_56160	0.574603	8.74665e-05	1.56459	0.00684926	1.60644	0.000289013	AT5G06660.1	0.61	Protein of unknown function DUF106, transmembrane	AT5G06660
Lsat_1_v5_gn_7_6501	-0.574531	8.76908e-05	-2.19895	0.0142131	-2.93129	0.000103836	AT1G25440.1	0.71	B-box type zinc finger protein with CCT domain	BBX15
Lsat_1_v5_gn_1_2280	0.574459	8.79157e-05	1.87106	0.00876143	2.44003	0.000743214	no_hits_found
Lsat_1_v5_gn_8_127960	-0.574387	8.80429e-05	-1.00309	0.0378647	-1.05702	0.00151793	AT2G21300.1	1	ATP binding microtubule motor family protein	AT2G21300
Lsat_1_v5_gn_9_15561	-0.574387	8.80429e-05	-0.328183	0.396075	-1.44796	0.000848261	AT5G10860.1	0.89	Cystathionine beta-synthase (CBS) family protein	CBSX3
Lsat_1_v5_gn_6_103400	0.574387	8.80429e-05	3.26384	0.00154258	4.53874	0.000605721	AT1G35830.1	0.16	VQ motif-containing protein	AT1G35830
Lsat_1_v5_gn_2_110540	0.57417	8.88207e-05	0.273755	0.311808	0.114311	0.480607	no_hits_found
Lsat_1_v5_gn_3_63981	0.574098	8.90483e-05	0.987911	0.0115038	1.23353	0.000304937	AT3G52640.2	1	Zn-dependent exopeptidases superfamily protein	AT3G52640
Lsat_1_v5_gn_4_136240	-0.574026	8.92076e-05	-0.909995	0.0631643	-1.33388	0.00441406	AT1G21740.1	1	Protein of unknown function (DUF630 and DUF632)	AT1G21740
Lsat_1_v5_gn_7_92081	-0.574026	8.92076e-05	0.874538	0.0385148	0.818561	0.0460329	AT3G21700.3	0.83	Ras-related small GTP-binding family protein	SGP2
Lsat_1_v5_gn_8_30441	-0.565161	8.92076e-05	-2.95159	0.0571789	-3.42691	0.00175888	AT1G75580.1	0.38	SAUR-like auxin-responsive protein family	AT1G75580
Lsat_1_v5_gn_9_11161	-0.573954	8.93562e-05	-0.383582	0.158232	-0.676614	0.0108771	AT2G20180.2	0.6	phytochrome interacting factor 3-like 5	PIL5
Lsat_1_v5_gn_2_29441	0.573954	8.93562e-05	6.91986	0.00124505	7.74376	5.59711e-05	AT5G23530.1	1	carboxyesterase 18	CXE18
Lsat_1_v5_gn_3_29341	-0.573882	8.94363e-05	0.116196	0.684428	-0.0517432	0.850405	AT3G55010.1	1	phosphoribosylformylglycinamidine cyclo-ligase, chloroplast / phosphoribosyl-aminoimidazole synthetase / AIR synthase (PUR5)	PUR5
Lsat_1_v5_gn_1_28241	-0.573882	8.94363e-05	-1.09754	0.0291136	-1.79688	0.00027687	AT5G63040.1	0.89		AT5G63040
Lsat_1_v5_gn_2_32000	0.573882	8.94363e-05	1.92409	0.00153152	2.27633	0.000113927	AT5G12170.2	0.99	CRT (chloroquine-resistance transporter)-like transporter 3	CLT3
Lsat_1_v5_gn_1_104720	0.573882	8.94363e-05	7.9907	0.00032014	9.48643	0.000100919	no_hits_found
Lsat_1_v5_gn_8_47681	-0.573737	8.98955e-05	-0.460932	0.109561	-0.715405	0.0113359	AT1G26460.1	1	Tetratricopeptide repeat (TPR)-like superfamily protein	AT1G26460
Lsat_1_v5_gn_3_40660	-0.573737	8.98955e-05	-1.0714	0.0420157	-1.8649	0.000924306	AT1G68660.1	0.61	Ribosomal protein L12/ ATP-dependent Clp protease adaptor protein ClpS family protein	AT1G68660
Lsat_1_v5_gn_1_52320	-0.573665	9.0076e-05	-0.879056	0.0328082	-1.17218	0.00882694	AT5G03415.1	1	Transcription factor DP	DPB
Lsat_1_v5_gn_8_19881	0.573665	9.0076e-05	2.64348	0.000723826	3.2188	0.000269706	AT4G27290.1	1	S-locus lectin protein kinase family protein	AT4G27290
Lsat_1_v5_gn_2_133440	0.573521	9.05884e-05	7.57912	0.000430964	8.64663	2.54344e-05	AT1G64065.1	0.12	Late embryogenesis abundant (LEA) hydroxyproline-rich glycoprotein family	AT1G64065
Lsat_1_v5_gn_8_130360	-0.573377	9.10532e-05	-0.845094	0.0576036	-1.48511	0.000666164	AT5G58660.1	0.85	2-oxoglutarate (2OG) and Fe(II)-dependent oxygenase superfamily protein	AT5G58660
Lsat_1_v5_gn_4_148240	0.573377	9.10532e-05	1.85626	0.00307835	2.16429	9.35999e-05	AT2G18250.1	0.6	4-phosphopantetheine adenylyltransferase	COAD
Lsat_1_v5_gn_8_157680	-0.573304	9.12361e-05	-1.3772	0.016998	-1.48379	0.000207474	AT3G01460.1	1	methyl-CPG-binding domain 9	MBD9
Lsat_1_v5_gn_5_97600	0.573304	9.12361e-05	0.359586	0.242025	0.344094	0.134626	AT1G11020.1	0.74	RING/FYVE/PHD zinc finger superfamily protein	AT1G11020
Lsat_1_v5_gn_9_120460	0.573232	9.14698e-05	8.25019	0.000946202	10.0708	2.89119e-05	AT3G02430.1	0.49	Protein of unknown function (DUF679)	AT3G02430
Lsat_1_v5_gn_2_83261	0.564391	9.15251e-05					AT4G37640.1	1	calcium ATPase 2	ACA2
Lsat_1_v5_gn_0_5721	-0.573088	9.18884e-05					AT3G01690.1	1	alpha/beta-Hydrolases superfamily protein	AT3G01690
Lsat_1_v5_gn_8_75720	0.573088	9.18884e-05	1.30262	0.00744625	1.69	0.00018701	AT2G28890.1	1	poltergeist like 4	PLL4
Lsat_1_v5_gn_4_95121	0.573016	9.21237e-05	1.13205	0.0118438	1.44503	0.000336148	AT3G13870.1	1	Root hair defective 3 GTP-binding protein (RHD3)	RHD3
Lsat_1_v5_gn_6_3421	0.572944	9.23089e-05	2.04311	0.00148514	2.07009	0.000171719	AT5G46860.1	0.83	Syntaxin/t-SNARE family protein	VAM3
Lsat_1_v5_gn_7_1260	0.572944	9.23089e-05	6.76102	0.000416775	7.56891	3.49918e-05	AT2G46495.1	0.71	RING/U-box superfamily protein	AT2G46495
Lsat_1_v5_gn_8_35461	-0.572872	9.25453e-05	-0.936783	0.0414645	-1.0708	0.00102403	AT1G68060.1	1	microtubule-associated proteins 70-1	MAP70-1
Lsat_1_v5_gn_7_64380	-0.572799	9.26806e-05	-0.126929	0.674245	-0.635143	0.0477029	AT1G05410.1	0.98	Protein of unknown function (DUF1423)	AT1G05410
Lsat_1_v5_gn_5_69040	-0.572799	9.26806e-05	-0.822026	0.0594592	-1.33788	0.000893798	AT2G26860.1	0.15	FBD, F-box and Leucine Rich Repeat domains containing protein	AT2G26860
Lsat_1_v5_gn_1_122940	0.572799	9.26806e-05	2.42939	0.0047511	2.41205	0.00114759	AT4G21450.3	0.83	PapD-like superfamily protein	AT4G21450
Lsat_1_v5_gn_5_67880	-0.572727	9.29179e-05	-1.39838	0.0158179	-2.04277	0.00032994	AT4G14570.1	1	acylaminoacyl-peptidase-related	AARE
Lsat_1_v5_gn_2_127180	-0.572655	9.31049e-05	-1.29231	0.0982623	-2.5689	0.000138611	AT5G61670.1	1		AT5G61670
Lsat_1_v5_gn_9_27941	0.572655	9.31049e-05	1.4575	0.0049478	1.76127	0.000101089	AT3G56190.1	1	alpha-soluble NSF attachment protein 2	ALPHA-SNAP2
Lsat_1_v5_gn_1_66000	0.572583	9.33433e-05	1.57108	0.00830504	1.6595	0.000103285	AT5G19855.1	0.52	Chaperonin-like RbcX protein	RbcX2
Lsat_1_v5_gn_3_132380	-0.572511	9.34291e-05	-0.796468	0.0704168	-1.15104	0.00126984	AT1G02020.1	1	nitroreductase family protein	AT1G02020
Lsat_1_v5_gn_7_43521	-0.572511	9.34291e-05	-0.559299	0.228729	-0.969912	0.0108736	no_hits_found
Lsat_1_v5_gn_4_34681	0.572511	9.34291e-05	1.59549	0.0124557	2.6081	0.00100259	AT4G00330.1	1	calmodulin-binding receptor-like cytoplasmic kinase 2	CRCK2
Lsat_1_v5_gn_9_23160	0.572511	9.34291e-05	0.501756	0.161033	-0.0976039	0.773767	AT2G28840.1	1	XB3 ortholog 1 in Arabidopsis thaliana	XBAT31
Lsat_1_v5_gn_8_19481	0.572439	9.36684e-05	0.274572	0.54643	1.8192	0.00351092	AT4G27290.1	1	S-locus lectin protein kinase family protein	AT4G27290
Lsat_1_v5_gn_8_65701	0.572294	9.42e-05	7.99358	0.000725051	8.65367	6.70768e-05	AT2G18690.1	0.29		AT2G18690
Lsat_1_v5_gn_2_8321	0.572222	9.44411e-05	4.27324	0.000172828	3.9623	1.69557e-05	AT1G19920.1	1	Pseudouridine synthase/archaeosine transglycosylase-like family protein	APS2
Lsat_1_v5_gn_4_21881	-0.572078	9.49251e-05	-0.399772	0.131213	-0.377558	0.0453871	AT1G14570.2	1	UBX domain-containing protein	AT1G14570
Lsat_1_v5_gn_5_134441	-0.572078	9.49251e-05	-1.45085	0.020227	-2.24114	0.00116198	AT1G52150.2	1	Homeobox-leucine zipper family protein / lipid-binding START domain-containing protein	ATHB-15
Lsat_1_v5_gn_2_36420	0.572006	9.5168e-05	0.717172	0.0267632	0.880887	0.00288716	AT1G14740.1	1	Protein of unknown function (DUF1423)	TTA1
Lsat_1_v5_gn_6_85360	-0.563187	9.53597e-05					no_hits_found
Lsat_1_v5_gn_4_94821	0.571934	9.53597e-05	7.85985	0.00367561	9.76002	1.20452e-05	AT3G48280.1	1	cytochrome P450, family 71, subfamily A, polypeptide 25	CYP71A25
Lsat_1_v5_gn_6_94740	0.571861	9.56037e-05	1.49443	0.00213745	1.21192	0.000354882	AT5G47100.1	1	calcineurin B-like protein 9	CBL9
Lsat_1_v5_gn_9_80941	-0.571789	9.57963e-05	-0.310378	0.305351	-0.473235	0.0340778	AT5G19300.1	1		AT5G19300
Lsat_1_v5_gn_1_6061	0.571789	9.57963e-05	0.367631	0.266888	0.622336	0.0303993	AT1G25280.1	1	tubby like protein 10	TLP10
Lsat_1_v5_gn_6_117381	-0.571573	9.65333e-05	0.370867	0.285671	0.254916	0.301501	AT3G17300.1	0.29		EMB2786
Lsat_1_v5_gn_3_28221	0.571573	9.65333e-05	1.9291	0.00271427	2.1404	8.39513e-05	AT5G11730.1	1	Core-2/I-branching beta-1,6-N-acetylglucosaminyltransferase family protein	AT5G11730
Lsat_1_v5_gn_9_48861	0.571573	9.65333e-05	1.31749	0.0125886	1.33983	0.000989355	no_hits_found
Lsat_1_v5_gn_6_96840	-0.571429	9.70276e-05	-1.48535	0.0126271	-1.81531	0.000441139	AT1G21480.1	1	Exostosin family protein	AT1G21480
Lsat_1_v5_gn_3_49700	-0.571429	9.70276e-05	-1.56873	0.0311275	-2.20708	0.0249503	AT2G02590.1	0.9		AT2G02590
Lsat_1_v5_gn_4_155561	-0.571356	9.71182e-05	-2.24123	0.0197961	-3.35943	0.000390969	AT1G66840.1	0.36	Plant protein of unknown function (DUF827)	PMI2
Lsat_1_v5_gn_0_15921	0.571356	9.71182e-05					AT3G28480.2	1	Oxoglutarate/iron-dependent oxygenase	AT3G28480
Lsat_1_v5_gn_1_67481	0.571356	9.71182e-05	3.5439	0.000739572	4.97315	9.78736e-05	AT3G13600.1	1	calmodulin-binding family protein	AT3G13600
Lsat_1_v5_gn_8_158040	0.571356	9.71182e-05	1.62793	0.0525078	2.27126	0.000827071	AT2G34930.1	1	disease resistance family protein / LRR family protein	AT2G34930
Lsat_1_v5_gn_5_124161	0.562541	9.7497e-05	7.7001	0.00074515	6.80513	0.00156864	AT1G62280.1	0.84	SLAC1 homologue 1	SLAH1
Lsat_1_v5_gn_4_107960	-0.571212	9.76155e-05	-0.196764	0.464593	-0.482208	0.0239332	AT4G19710.2	1	aspartate kinase-homoserine dehydrogenase ii	AK-HSDH II
Lsat_1_v5_gn_4_165000	-0.57114	9.77072e-05	-1.3085	0.0244108	-1.39331	0.002897	AT1G22660.1	1	Polynucleotide adenylyltransferase family protein	AT1G22660
Lsat_1_v5_gn_1_28980	-0.57114	9.77072e-05	-0.286036	0.34121	-0.272	0.14277	AT5G50410.1	0.39		AT5G50410
Lsat_1_v5_gn_3_102280	0.57114	9.77072e-05	1.02393	0.0260919	1.36306	0.000475478	AT1G59710.1	0.77	Protein of unknown function (DUF569)	AT1G59710
Lsat_1_v5_gn_3_68900	0.57114	9.77072e-05	2.03917	0.0141846	1.88461	0.00348495	no_hits_found
Lsat_1_v5_gn_7_98541	0.571068	9.7957e-05					AT5G42570.1	0.52	B-cell receptor-associated 31-like	AT5G42570
Lsat_1_v5_gn_6_109160	-0.570996	9.80494e-05	-0.954506	0.078098	-0.799337	0.0129952	AT2G17900.1	1	SET domain group 37	SDG37
Lsat_1_v5_gn_7_29481	-0.570996	9.80494e-05	0.295082	0.293233	0.127384	0.424305	AT1G30460.1	1	cleavage and polyadenylation specificity factor 30	CPSF30
Lsat_1_v5_gn_2_73961	0.570996	9.80494e-05	-1.39243	0.0948697	-3.68851	0.00108556	AT5G65980.1	1	Auxin efflux carrier family protein	AT5G65980
Lsat_1_v5_gn_6_92761	0.570996	9.80494e-05	2.55502	0.0191562	0.78738	0.080672	AT5G47230.1	0.18	ethylene responsive element binding factor 5	ERF5
Lsat_1_v5_gn_8_12401	-0.570924	9.81949e-05	-1.581	0.0101416	-1.56182	0.0032157	AT2G39940.1	1	RNI-like superfamily protein	COI1
Lsat_1_v5_gn_7_49760	-0.570924	9.81949e-05	-0.503369	0.0843817	-0.316005	0.278313	AT4G30935.1	0.64	WRKY DNA-binding protein 32	WRKY32
Lsat_1_v5_gn_5_141241	0.570924	9.81949e-05	0.832454	0.0829106	0.935054	0.00982833	AT4G05000.1	0.51	Vacuolar protein sorting-associated protein VPS28 family protein	VPS28-2
Lsat_1_v5_gn_8_65441	-0.56218	9.83604e-05	-1.77851	0.044636	-2.1449	0.0145094	AT4G28020.1	1		AT4G28020
Lsat_1_v5_gn_5_172261	0.570851	9.83934e-05	-1.02418	0.229887	-2.47115	0.00220166	no_hits_found
Lsat_1_v5_gn_2_3500	-0.570779	9.85924e-05	-1.74461	0.0334563	-2.452	0.000213137	AT4G29070.1	0.74	Phospholipase A2 family protein	AT4G29070
Lsat_1_v5_gn_8_17941	-0.570779	9.85924e-05					no_hits_found
Lsat_1_v5_gn_2_127241	0.570635	9.91503e-05	3.93542	0.000514439	3.86008	0.000180189	AT2G34930.1	1	disease resistance family protein / LRR family protein	AT2G34930
Lsat_1_v5_gn_1_72301	0.570491	9.96579e-05	2.17197	0.00264172	2.98687	9.87723e-05	AT1G04780.1	1	Ankyrin repeat family protein	AT1G04780
Lsat_1_v5_gn_4_49781	0.570491	9.96579e-05	2.64835	0.0017832	2.56776	0.00131717	AT2G27430.1	0.99	ARM repeat superfamily protein	AT2G27430
Lsat_1_v5_gn_5_191420	-0.570418	9.98594e-05	0.194427	0.725908	0.487579	0.210617	AT1G47820.1	0.11		AT1G47820
Lsat_1_v5_gn_5_92600	0.570418	9.98594e-05	7.83341	0.00168713	8.09043	6.20135e-05	AT3G02645.1	0.18	Plant protein of unknown function (DUF247)	AT3G02645
Lsat_1_v5_gn_1_30101	0.570346	0.000100115	0.110249	0.632868	-0.0619596	0.768421	AT5G07320.1	1	Mitochondrial substrate carrier family protein	APC3
Lsat_1_v5_gn_5_129701	-0.561582	0.000100511	-1.80533	0.0716202	-2.65608	0.0681958	AT1G52790.1	0.49	2-oxoglutarate (2OG) and Fe(II)-dependent oxygenase superfamily protein	AT1G52790
Lsat_1_v5_gn_5_63700	-0.570202	0.000100574	-0.819184	0.076525	-0.880981	0.0109391	AT1G15750.1	1	Transducin family protein / WD-40 repeat family protein	TPL
Lsat_1_v5_gn_9_58281	0.570202	0.000100574	0.966748	0.0402834	1.18532	0.00325397	AT5G24170.1	0.38	Got1/Sft2-like vescicle transport protein family	AT5G24170
Lsat_1_v5_gn_8_94581	-0.57013	0.000100777	-1.68435	0.020971	-2.13869	0.00677655	no_hits_found
Lsat_1_v5_gn_9_90140	0.57013	0.000100777	5.58313	0.00140302	7.26196	3.95945e-05	AT5G17680.1	1	disease resistance protein (TIR-NBS-LRR class), putative	AT5G17680
Lsat_1_v5_gn_2_36340	0.570058	0.000101035	12.2155	0.000324856	10.6679	1.43532e-05	AT1G30760.1	1	FAD-binding Berberine family protein	AT1G30760
Lsat_1_v5_gn_1_63561	0.569986	0.000101293	2.16205	0.00032	2.4814	9.53264e-05	AT5G60760.1	1	P-loop containing nucleoside triphosphate hydrolases superfamily protein	AT5G60760
Lsat_1_v5_gn_5_101860	0.569841	0.000101865	0.331146	0.473183	0.5088	0.0617971	AT3G05940.1	0.94	Protein of unknown function (DUF300)	AT3G05940
Lsat_1_v5_gn_5_26240	-0.569769	0.000102071	-0.79751	0.0276377	-0.888606	0.00158531	AT5G42520.1	1	basic pentacysteine 6	BPC6
Lsat_1_v5_gn_8_40201	0.569769	0.000102071	2.30635	0.00384696	3.87637	0.00434087	AT1G68390.1	1	Core-2/I-branching beta-1,6-N-acetylglucosaminyltransferase family protein	AT1G68390
Lsat_1_v5_gn_5_46060	-0.569697	0.000102332	-0.790567	0.0788952	-0.765323	0.061687	AT2G19480.1	0.81	nucleosome assembly protein 1;2	NAP1;2
Lsat_1_v5_gn_6_69020	-0.569625	0.000102593	-1.57388	0.0126339	-1.9616	0.000235336	AT5G47020.1	1		AT5G47020
Lsat_1_v5_gn_1_38501	0.569408	0.000103381	0.791494	0.0296308	1.08728	0.00137452	AT3G14205.1	1	Phosphoinositide phosphatase family protein	AT3G14205
Lsat_1_v5_gn_5_190321	0.569408	0.000103381	4.57179	0.00707731	3.85113	7.1407e-05	AT4G02330.1	1	Plant invertase/pectin methylesterase inhibitor superfamily	ATPMEPCRB
Lsat_1_v5_gn_8_19121	0.569408	0.000103381	8.04318	0.00117754	8.26088	6.79367e-05	no_hits_found
Lsat_1_v5_gn_5_8681	-0.560724	0.00010359	-1.89979	0.027537	-2.48797	0.00157255	AT1G15760.1	0.33	Sterile alpha motif (SAM) domain-containing protein	AT1G15760
Lsat_1_v5_gn_8_19660	0.569336	0.00010359	2.36353	0.0191562	5.04454	0.00141794	AT4G27290.1	1	S-locus lectin protein kinase family protein	AT4G27290
Lsat_1_v5_gn_6_56040	0.569264	0.000103854	1.5006	0.00681142	1.67467	0.000261847	AT5G15260.1	0.35	Ribosomal protein L34e superfamily protein	AT5G15260
Lsat_1_v5_gn_7_961	-0.569192	0.000104065	-0.346845	0.231674	-0.210326	0.25531	AT2G46520.1	1	cellular apoptosis susceptibility protein, putative / importin-alpha re-exporter, putative	AT2G46520
Lsat_1_v5_gn_9_55961	-0.569192	0.000104065	-0.00359503	0.992276	-0.339613	0.196858	AT3G60050.1	1	Pentatricopeptide repeat (PPR) superfamily protein	AT3G60050
Lsat_1_v5_gn_8_22660	0.56912	0.00010433	7.50402	0.000927821	6.75081	7.59709e-05	AT2G36690.1	1	2-oxoglutarate (2OG) and Fe(II)-dependent oxygenase superfamily protein	AT2G36690
Lsat_1_v5_gn_4_53101	-0.569048	0.000104541	-0.0604834	0.879862	-0.456446	0.0199083	AT4G30930.1	0.55	Ribosomal protein L21	NFD1
Lsat_1_v5_gn_7_97220	0.569048	0.000104541	-1.85317	0.0334563	-1.20294	0.0100291	AT2G04235.1	0.55		AT2G04235
Lsat_1_v5_gn_3_86181	-0.568975	0.000104698	-0.405202	0.375997	-0.773232	0.0169021	AT3G49890.1	0.28		AT3G49890
Lsat_1_v5_gn_4_27900	0.568975	0.000104698	0.7345	0.043771	1.48192	0.00039045	AT1G30620.1	1	NAD(P)-binding Rossmann-fold superfamily protein	MUR4
Lsat_1_v5_gn_4_139620	0.568975	0.000104698	2.88083	0.00115811	3.05926	4.19919e-05	AT5G28050.2	0.66	Cytidine/deoxycytidylate deaminase family protein	AT5G28050
Lsat_1_v5_gn_3_55680	0.568903	0.000104965	1.27713	0.0219322	1.98945	0.00167921	AT1G70740.1	1	Protein kinase superfamily protein	AT1G70740
Lsat_1_v5_gn_5_127320	-0.568759	0.000105446	-1.07752	0.0328158	-1.27109	0.00078861	AT1G73140.1	1	Plant protein of unknown function (DUF828)	TBL31
Lsat_1_v5_gn_5_33881	0.568759	0.000105446	4.10947	0.000460727	4.76236	1.94617e-05	AT4G39980.1	1	3-deoxy-D-arabino-heptulosonate 7-phosphate synthase 1	DHS1
Lsat_1_v5_gn_5_81601	0.568759	0.000105446	0.160797	0.567607	0.0675395	0.835685	AT1G19220.1	1	auxin response factor 19	ARF19
Lsat_1_v5_gn_5_51160	0.568687	0.00010566	2.9208	0.00117754	3.38819	3.29633e-05	AT3G06350.1	1	dehydroquinate dehydratase, putative / shikimate dehydrogenase, putative	MEE32
Lsat_1_v5_gn_6_92180	0.568687	0.00010566					no_hits_found
Lsat_1_v5_gn_7_59201	-0.568615	0.000105929	-0.799624	0.0344359	-1.02156	0.00225506	AT2G45640.1	0.48	SIN3 associated polypeptide P18	SAP18
Lsat_1_v5_gn_9_29121	-0.568326	0.00010707	-1.44275	0.065178	-3.13458	0.00392539	AT5G13630.1	1	magnesium-chelatase subunit chlH, chloroplast, putative / Mg-protoporphyrin IX chelatase, putative (CHLH)	GUN5
Lsat_1_v5_gn_4_126140	-0.568326	0.00010707	-1.20567	0.0338133	-2.26309	0.00124327	AT1G45230.1	0.59	Protein of unknown function (DUF3223)	AT1G45230
Lsat_1_v5_gn_4_26761	0.568326	0.00010707	1.62321	0.00191875	1.3038	0.000899925	AT5G45710.1	0.78	winged-helix DNA-binding transcription factor family protein	RHA1
Lsat_1_v5_gn_3_29780	-0.568254	0.000107231	-0.00405134	0.986775	0.288725	0.108825	AT1G67490.1	1	glucosidase 1	GCS1
Lsat_1_v5_gn_9_122541	-0.568254	0.000107231	-1.252	0.0280437	-1.71076	0.00319767	AT3G58650.1	0.93		TRM7
Lsat_1_v5_gn_6_107660	0.568254	0.000107231	2.4374	0.000340996	5.71401	0.000194922	AT5G65640.1	0.6	beta HLH protein 93	bHLH093
Lsat_1_v5_gn_4_28880	-0.56811	0.000107778	-1.70333	0.116643	-4.16094	0.00897899	AT1G29930.1	1	chlorophyll A/B binding protein 1	CAB1
Lsat_1_v5_gn_5_381	-0.56811	0.000107778	-1.33124	0.147603	-2.63037	0.00593706	AT1G55670.1	0.54	photosystem I subunit G	PSAG
Lsat_1_v5_gn_5_101461	-0.567965	0.000108329	-0.853813	0.0619092	-0.870157	0.00389079	AT4G08310.1	0.62		AT4G08310
Lsat_1_v5_gn_5_160840	0.567965	0.000108329	2.04551	0.00613014	2.71529	0.00121684	AT3G10300.3	0.86	Calcium-binding EF-hand family protein	AT3G10300
Lsat_1_v5_gn_2_15001	0.567893	0.000108548	1.27927	0.00433426	1.34717	0.000192165	AT3G02750.3	1	Protein phosphatase 2C family protein	AT3G02750
Lsat_1_v5_gn_7_44280	0.567893	0.000108548	0.761493	0.0244108	0.771933	0.00167695	AT5G32440.3	0.69	Ubiquitin system component Cue protein	AT5G32440
Lsat_1_v5_gn_4_27640	-0.567821	0.00010876	-0.783721	0.0473858	-0.811839	0.018512	AT3G20020.1	1	protein arginine methyltransferase 6	PRMT6
Lsat_1_v5_gn_8_23360	-0.559276	0.00010876					no_hits_found
Lsat_1_v5_gn_8_18681	0.567821	0.00010876	0.166702	0.577686	0.263475	0.17098	AT3G09880.1	1	Protein phosphatase 2A regulatory B subunit family protein	ATB' BETA
Lsat_1_v5_gn_2_64281	-0.567749	0.000108932	-1.05554	0.0227482	-1.53207	0.000564295	AT3G22200.2	1	Pyridoxal phosphate (PLP)-dependent transferases superfamily protein	POP2
Lsat_1_v5_gn_3_25461	-0.567749	0.000108932	-0.229795	0.422909	-0.194021	0.236421	AT4G31430.2	0.27		AT4G31430
Lsat_1_v5_gn_1_45081	-0.567677	0.00010921	-1.42037	0.0309244	-1.58403	0.00874251	AT4G32410.1	1	cellulose synthase 1	CESA1
Lsat_1_v5_gn_5_39560	-0.558994	0.000109909			-1.80241	0.00906272	no_hits_found
Lsat_1_v5_gn_4_63801	-0.56746	0.000110047	-0.875692	0.023403	-1.14185	0.00109028	AT4G16360.3	1	5'-AMP-activated protein kinase beta-2 subunit protein	AT4G16360
Lsat_1_v5_gn_8_151920	0.56746	0.000110047	1.06103	0.0089544	1.14556	0.00271079	AT3G26000.1	0.78	Ribonuclease inhibitor	AT3G26000
Lsat_1_v5_gn_4_89221	-0.567388	0.000110156	-1.3298	0.023602	-1.35934	0.00143319	AT1G51550.1	1	Kelch repeat-containing F-box family protein	AT1G51550
Lsat_1_v5_gn_7_104501	-0.567388	0.000110156	-1.56772	0.022825	-1.54421	0.00311261	AT3G15200.1	1	Tetratricopeptide repeat (TPR)-like superfamily protein	AT3G15200
Lsat_1_v5_gn_4_97140	0.567388	0.000110156	2.20403	0.00638095	2.70643	0.00237822	AT4G29990.1	1	Leucine-rich repeat transmembrane protein kinase protein	AT4G29990
Lsat_1_v5_gn_2_66921	0.567388	0.000110156			5.45449	0.000107042	no_hits_found
Lsat_1_v5_gn_9_27040	-0.567244	0.000110718					AT3G29010.1	0.86	Biotin/lipoate A/B protein ligase family	AT3G29010
Lsat_1_v5_gn_4_129341	0.567244	0.000110718	1.50569	0.00244413	1.19437	0.000815549	AT1G27700.1	0.69	Syntaxin/t-SNARE family protein	AT1G27700
Lsat_1_v5_gn_9_123541	0.567172	0.000111	2.81564	0.00325846	3.99124	0.000170378	AT5G66900.1	1	Disease resistance protein (CC-NBS-LRR class) family	AT5G66900
Lsat_1_v5_gn_7_106360	-0.5671	0.000111225	-0.836799	0.109802	-1.7733	0.0148565	no_hits_found
Lsat_1_v5_gn_9_76421	0.5671	0.000111225	2.67202	0.011613	2.7962	0.000569662	AT2G22500.1	1	uncoupling protein 5	UCP5
Lsat_1_v5_gn_3_14161	-0.567027	0.000111336	0.231069	0.467564	0.165051	0.47115	AT5G41940.1	1	Ypt/Rab-GAP domain of gyp1p superfamily protein	AT5G41940
Lsat_1_v5_gn_2_32040	-0.567027	0.000111336	-0.401247	0.37622	-0.0345223	0.92295	AT5G12300.1	0.93	Calcium-dependent lipid-binding (CaLB domain) family protein	AT5G12300
Lsat_1_v5_gn_6_15101	-0.567027	0.000111336	0.445561	0.182037	0.115848	0.561676	AT4G29430.1	0.55	ribosomal protein S15A E	rps15ae
Lsat_1_v5_gn_1_10061	-0.567027	0.000111336	-1.24167	0.191175	-2.68782	0.00675545	AT5G64040.2	0.29	photosystem I reaction center subunit PSI-N, chloroplast, putative / PSI-N, putative (PSAN)	PSAN
Lsat_1_v5_gn_1_53780	-0.566955	0.00011162	-0.987439	0.0307758	-1.46765	0.00304307	AT2G37050.3	1	Leucine-rich repeat protein kinase family protein	AT2G37050
Lsat_1_v5_gn_4_114580	0.566883	0.000111904	0.791184	0.0241775	0.847454	0.00393487	AT1G18580.1	1	galacturonosyltransferase 11	GAUT11
Lsat_1_v5_gn_1_30941	-0.566811	0.000112189	-1.21071	0.0678391	-0.953883	0.0189325	AT1G80870.1	1	Protein kinase superfamily protein	AT1G80870
Lsat_1_v5_gn_5_15800	-0.566739	0.000112475	-0.461107	0.139019	-0.493851	0.0249661	AT5G63110.1	1	histone deacetylase 6	HDA6
Lsat_1_v5_gn_9_32301	-0.566667	0.000112646	-0.368913	0.25591	-0.697057	0.0278078	AT2G40935.1	0.63	PLAC8 family protein	AT2G40935
Lsat_1_v5_gn_5_190060	-0.566667	0.000112646	-2.07745	0.0209304	-2.93163	0.00010749	no_hits_found
Lsat_1_v5_gn_5_174161	0.566667	0.000112646	0.0986347	0.728789	0.323878	0.103281	AT5G58430.1	1	exocyst subunit exo70 family protein B1	EXO70B1
Lsat_1_v5_gn_2_58360	0.566595	0.000112932	5.1509	0.00310756	5.94344	0.00107546	AT5G19770.1	1	tubulin alpha-3	TUA3
Lsat_1_v5_gn_2_81420	0.566522	0.000113162					AT4G34135.1	1	UDP-glucosyltransferase 73B2	UGT73B2
Lsat_1_v5_gn_5_115840	0.566522	0.000113162	10.4009	0.000262694	10.1273	0.000175522	AT4G34135.1	1	UDP-glucosyltransferase 73B2	UGT73B2
Lsat_1_v5_gn_2_32180	-0.56645	0.000113334	-0.66946	0.0554325	-0.82488	0.00957103	AT2G26770.1	1	plectin-related	SCAB1
Lsat_1_v5_gn_8_164201	-0.56645	0.000113334	-1.30844	0.0283404	-1.73396	0.000739646	AT3G52860.1	0.32		AT3G52860
Lsat_1_v5_gn_5_157901	0.56645	0.000113334	5.07275	0.00252566	5.55973	5.14598e-05	AT2G42060.1	0.42	Cysteine/Histidine-rich C1 domain family protein	AT2G42060
Lsat_1_v5_gn_5_45360	-0.566306	0.000113854	-0.0848494	0.789337	-0.252127	0.287769	AT2G22400.1	1	S-adenosyl-L-methionine-dependent methyltransferases superfamily protein	AT2G22400
Lsat_1_v5_gn_7_107440	0.566306	0.000113854	1.21769	0.00579275	1.09418	0.00418187	AT4G27290.1	1	S-locus lectin protein kinase family protein	AT4G27290
Lsat_1_v5_gn_4_175700	0.566306	0.000113854	1.45461	0.00591116	1.37665	0.00160951	AT4G34320.1	0.9	Protein of unknown function (DUF677)	AT4G34320
Lsat_1_v5_gn_5_155420	-0.566162	0.000114492	0.0818573	0.813468	-0.746517	0.121758	AT2G38025.1	0.78	Cysteine proteinases superfamily protein	AT2G38025
Lsat_1_v5_gn_3_9480	0.566089	0.000114784	6.28572	0.00120772	8.97896	1.66149e-05	AT5G41610.1	1	cation/H+ exchanger 18	CHX18
Lsat_1_v5_gn_6_99141	-0.566017	0.000115076	-1.40338	0.0115547	-1.8282	0.00082355	AT1G76880.1	0.59	Duplicated homeodomain-like superfamily protein	AT1G76880
Lsat_1_v5_gn_3_35721	-0.565945	0.000115368	-1.06972	0.0684389	-1.68972	0.0139656	AT3G04340.1	1	FtsH extracellular protease family	emb2458
Lsat_1_v5_gn_7_59241	0.565873	0.000115662	1.12153	0.015811	1.8797	0.00028782	AT2G38670.1	1	phosphorylethanolamine cytidylyltransferase 1	PECT1
Lsat_1_v5_gn_8_100261	-0.565729	0.00011631	-0.561054	0.209276	-0.618143	0.102272	AT2G40070.1	0.43		AT2G40070
Lsat_1_v5_gn_9_100960	0.565657	0.000116546	1.27744	0.00665676	1.20472	0.00326228	AT3G14870.1	1	Plant protein of unknown function (DUF641)	AT3G14870
Lsat_1_v5_gn_5_95221	0.565657	0.000116546	8.92811	0.000907531	9.9423	3.5068e-05	AT5G20230.1	0.24	blue-copper-binding protein	BCB
Lsat_1_v5_gn_2_87061	-0.565584	0.000116665	-1.64229	0.0202811	-1.99324	0.000419465	AT2G23460.1	1	extra-large G-protein 1	XLG1
Lsat_1_v5_gn_6_28360	-0.565584	0.000116665	-1.67148	0.0737516	-3.30673	0.000271737	AT2G47450.1	1	chloroplast signal recognition particle component (CAO)	CAO
Lsat_1_v5_gn_2_129120	-0.565584	0.000116665	-0.563344	0.1023	-0.825455	0.00182266	AT5G62390.1	0.61	BCL-2-associated athanogene 7	BAG7
Lsat_1_v5_gn_2_98981	0.565584	0.000116665	1.85604	0.00192032	2.10615	0.000701946	AT5G22850.1	1	Eukaryotic aspartyl protease family protein	AT5G22850
Lsat_1_v5_gn_9_84700	0.565512	0.000116843	7.11479	0.000753692	7.71956	1.78872e-05	AT5G64120.1	0.96	Peroxidase superfamily protein	AT5G64120
Lsat_1_v5_gn_9_50860	0.565512	0.000116843	2.108	0.00152766	2.46203	8.5785e-05	AT4G25150.1	0.88	HAD superfamily, subfamily IIIB acid phosphatase	AT4G25150
Lsat_1_v5_gn_2_94660	0.565512	0.000116843	0.974822	0.00681142	1.13406	0.00136081	AT2G33490.1	0.82	hydroxyproline-rich glycoprotein family protein	AT2G33490
Lsat_1_v5_gn_3_134240	0.56544	0.00011714					AT3G55290.1	0.91	NAD(P)-binding Rossmann-fold superfamily protein	AT3G55290
Lsat_1_v5_gn_2_41300	-0.565368	0.000117379	0.471793	0.0975788	-0.202866	0.550542	AT1G22750.4	0.42		AT1G22750
Lsat_1_v5_gn_2_87480	0.565368	0.000117379	5.57204	0.00133561	5.74385	2.5977e-05	AT5G39670.1	0.32	Calcium-binding EF-hand family protein	AT5G39670
Lsat_1_v5_gn_3_117120	-0.565224	0.000117917	-0.971257	0.0434202	-1.00027	0.00210812	AT5G12260.1	1		AT5G12260
Lsat_1_v5_gn_3_138461	-0.565224	0.000117917	-0.897977	0.0234383	-0.682611	0.0146428	AT4G01210.1	1	glycosyl transferase family 1 protein	AT4G01210
Lsat_1_v5_gn_4_23560	-0.565224	0.000117917	-0.810141	0.0475927	-0.931671	0.00233028	AT1G68020.2	1	UDP-Glycosyltransferase / trehalose-phosphatase family protein	ATTPS6
Lsat_1_v5_gn_5_6580	-0.565152	0.000118038	-1.76983	0.146035	-3.94213	0.0085329	AT4G27440.1	1	protochlorophyllide oxidoreductase B	PORB
Lsat_1_v5_gn_0_13400	0.565152	0.000118038					AT2G26190.1	1	calmodulin-binding family protein	AT2G26190
Lsat_1_v5_gn_9_37041	0.565152	0.000118038	1.37765	0.0116286	1.46446	0.00240929	AT5G05360.1	0.17		AT5G05360
Lsat_1_v5_gn_4_17200	0.565152	0.000118038	10.1196	0.000212444	10.005	4.11413e-05	AT1G63170.1	0.15	Zinc finger, C3HC4 type (RING finger) family protein	AT1G63170
Lsat_1_v5_gn_5_99740	0.565079	0.000118338	1.0693	0.0228988	1.41621	0.0012044	AT4G32600.1	1	RING/U-box superfamily protein	AT4G32600
Lsat_1_v5_gn_1_44081	-0.564935	0.000119	-1.03737	0.0170045	-1.08499	0.00727863	AT5G26910.1	0.16		TRM8
Lsat_1_v5_gn_4_64081	-0.564863	0.000119182	-0.533702	0.108376	-0.523682	0.0672691	AT5G47750.1	1	D6 protein kinase like 2	D6PKL2
Lsat_1_v5_gn_6_79080	0.564863	0.000119182	-0.443498	0.158259	-0.164986	0.483813	AT4G22910.1	1	FIZZY-related 2	FZR2
Lsat_1_v5_gn_2_26200	0.564863	0.000119182	0.982552	0.0215982	0.960888	0.00095435	no_hits_found
Lsat_1_v5_gn_1_17540	0.564791	0.000119365	3.8762	0.000274546	4.31191	3.38999e-05	AT1G12950.1	1	root hair specific 2	RSH2
Lsat_1_v5_gn_5_103441	0.564791	0.000119365	1.8196	0.00348878	2.15747	0.000389793	AT2G20120.1	1	Protein of unknown function (DUF502)	COV1
Lsat_1_v5_gn_7_16380	0.564791	0.000119365	8.28858	0.00217217	10.1757	1.37666e-05	AT1G11925.1	0.27	Stigma-specific Stig1 family protein	AT1G11925
Lsat_1_v5_gn_8_27500	-0.564719	0.000119549	-0.277734	0.337026	-0.267772	0.273211	AT1G20870.1	0.41	HSP20-like chaperones superfamily protein	AT1G20870
Lsat_1_v5_gn_5_102100	0.564719	0.000119549	0.942856	0.0266204	0.502296	0.0445735	AT3G16785.1	1	phospholipase D P1	PLDP1
Lsat_1_v5_gn_7_19881	0.564719	0.000119549	1.26763	0.00703267	1.58629	0.000183198	AT1G61250.1	0.98	secretory carrier 3	SC3
Lsat_1_v5_gn_3_87921	-0.564646	0.000119733	-0.0376816	0.933199	0.295045	0.257122	AT4G33890.1	0.58		AT4G33890
Lsat_1_v5_gn_4_4460	0.564646	0.000119733	1.42815	0.00608628	2.07715	0.000226541	AT3G26600.1	1	armadillo repeat only 4	ARO4
[truncated: 7,938 more rows]

## Sheet: Bot Lesion Cor
Supplementary Dataset 5b- Lettuce genes significantly correlated with B. cinerea lesion size NOT filtered by differential expression in response to infection. Including; Lettuce Gene ID, Spearman lesion size correlation coefficent, correlation FDR-adjusted p-value, log2FC and adjusted p-values for S. sclerotiorum infection vs mock at 42hpi, log2FC and adjusted p-values for B. cinerea infection vs…
GeneID	Lesion_cor	p_adj	logFC.Scl_42hpi	adj.P.Val.Scl_42hpi	logFC.Bot_24hpi	adj.P.Val.Bot_24hpi	TAIR10.ID	e.value.	TAIR10.fescription	At_ShortName
Lsat_1_v5_gn_5_161220	0.643834	0.000437804					AT2G41640.1	1	Glycosyltransferase family 61 protein	AT2G41640
Lsat_1_v5_gn_5_185861	0.647399	0.000437804	2.19645	0.00433375	4.89613	3.29633e-05	AT3G63280.1	1	NIMA-related kinase 4	NEK4
Lsat_1_v5_gn_2_63781	0.616014	0.00119562	1.23045	0.0222645	0.759333	0.0401228	AT5G22880.1	0.45	histone B2	HTB2
Lsat_1_v5_gn_2_60220	0.618644	0.00119562	1.45632	0.0111075	2.69694	0.000127501	AT2G29740.1	0.93	UDP-glucosyl transferase 71C2	UGT71C2
Lsat_1_v5_gn_9_73501	0.601753	0.0017885	8.54579	0.000239016	9.30095	1.87249e-05	no_hits_found
Lsat_1_v5_gn_4_180801	0.604091	0.0017885	5.19662	0.000237493	4.22296	0.000149149	AT3G28340.1	1	galacturonosyltransferase-like 10	GATL10
Lsat_1_v5_gn_7_42621	0.598071	0.00187678	4.08486	0.000234134	5.37771	2.23693e-05	AT1G52720.1	0.17		AT1G52720
Lsat_1_v5_gn_6_97000	0.594915	0.00194926	3.40325	0.000871379	3.47162	0.000297255	AT4G19950.1	0.35		AT4G19950
Lsat_1_v5_gn_5_6741	-0.58235	0.00265828	-1.53799	0.169199	-4.04689	0.0140611	AT5G54270.1	1	light-harvesting chlorophyll B-binding protein 3	LHCB3
Lsat_1_v5_gn_2_11821	-0.581122	0.00265828	-1.50414	0.0241871	-2.16643	0.00167921	AT1G73530.1	0.29	RNA-binding (RRM/RBD/RNP motifs) family protein	AT1G73530
Lsat_1_v5_gn_1_19541	0.571303	0.00265828	6.28918	0.000540836	6.06807	0.000174906	AT4G19390.1	0.3	Uncharacterised protein family (UPF0114)	AT4G19390
Lsat_1_v5_gn_4_36381	0.572297	0.00265828	1.89071	0.00277609	2.11625	0.00036228	AT4G11610.1	0.93	C2 calcium/lipid-binding plant phosphoribosyltransferase family protein	AT4G11610
Lsat_1_v5_gn_2_92620	0.57294	0.00265828	8.91771	0.000148381	8.63574	2.44591e-05	AT3G01420.1	1	Peroxidase superfamily protein	DOX1
Lsat_1_v5_gn_7_116101	0.573992	0.00265828	1.83708	0.00201024	1.07887	0.00394434	AT1G16670.1	1	Protein kinase superfamily protein	AT1G16670
Lsat_1_v5_gn_8_152940	0.574226	0.00265828	0.784466	0.0291138	0.164502	0.481908	AT1G12990.1	1	beta-1,4-N-acetylglucosaminyltransferase family protein	AT1G12990
Lsat_1_v5_gn_6_84200	0.575921	0.00265828	1.99966	0.00168713	2.65804	0.00185065	AT5G42050.1	0.8	DCD (Development and Cell Death) domain protein	AT5G42050
Lsat_1_v5_gn_5_114540	0.577089	0.00265828	2.00699	0.00410735	2.47153	0.000357058	AT4G34150.1	0.5	Calcium-dependent lipid-binding (CaLB domain) family protein	AT4G34150
Lsat_1_v5_gn_3_44100	0.578317	0.00265828	1.75638	0.000584381	1.85946	0.000204456	AT5G66320.1	0.4	GATA transcription factor 5	GATA5
Lsat_1_v5_gn_1_65921	0.579778	0.00265828	6.69997	0.000148381	6.92339	1.71995e-05	AT1G61560.1	1	Seven transmembrane MLO family protein	MLO6
Lsat_1_v5_gn_4_20780	0.580245	0.00265828	0.43398	0.125599	0.766577	0.00372516	AT1G68910.1	1	WPP domain-interacting protein 2	WIT2
Lsat_1_v5_gn_6_106401	0.570076	0.00269138	1.93161	0.00181148	2.3129	0.000779139	AT2G22500.1	1	uncoupling protein 5	UCP5
Lsat_1_v5_gn_9_21141	0.56692	0.00300324	0.798024	0.063536	1.2388	0.0146548	AT1G07870.2	1	Protein kinase superfamily protein	AT1G07870
Lsat_1_v5_gn_4_167161	0.56277	0.00351879	1.39999	0.111051			AT2G17220.1	0.18	Protein kinase superfamily protein	Kin3
Lsat_1_v5_gn_6_69260	0.561075	0.00366063	1.58195	0.00164834	1.59766	0.000298543	AT3G62260.2	0.91	Protein phosphatase 2C family protein	AT3G62260
Lsat_1_v5_gn_1_108561	0.559264	0.00383455	4.15099	0.000626152	4.28894	0.000106948	AT2G42760.1	0.27		AT2G42760
Lsat_1_v5_gn_4_179201	-0.550847	0.00503179	-1.14978	0.183782	-2.25245	0.0068107	AT3G50820.1	1	photosystem II subunit O-2	PSBO2
Lsat_1_v5_gn_8_138100	-0.542697	0.00503179					no_hits_found
Lsat_1_v5_gn_7_17661	-0.542081	0.00503179	-1.40031	0.0671357	-2.37389	0.000623128	AT4G21870.1	0.28	HSP20-like chaperones superfamily protein	AT4G21870
Lsat_1_v5_gn_5_8681	-0.538808	0.00503179	-1.89979	0.027537	-2.48797	0.00157255	AT1G15760.1	0.33	Sterile alpha motif (SAM) domain-containing protein	AT1G15760
Lsat_1_v5_gn_4_82360	-0.535161	0.00503179	-0.556643	0.271231	-1.96755	0.00312347	no_hits_found
Lsat_1_v5_gn_1_43181	0.535243	0.00503179	0.962401	0.215676	1.01274	0.131356	AT5G47580.1	1		ASG7
Lsat_1_v5_gn_7_102080	0.535827	0.00503179	5.46388	0.000148381	6.65325	3.56189e-05	AT1G53440.1	1	Leucine-rich repeat transmembrane protein kinase	AT1G53440
Lsat_1_v5_gn_8_95941	0.535835	0.00503179	-0.513949	0.515381	0.302054	0.641485	AT1G52190.1	1	Major facilitator superfamily protein	AT1G52190
Lsat_1_v5_gn_5_160840	0.535885	0.00503179	2.04551	0.00613014	2.71529	0.00121684	AT3G10300.3	0.86	Calcium-binding EF-hand family protein	AT3G10300
Lsat_1_v5_gn_0_22040	0.536002	0.00503179					AT5G14420.1	1	RING domain ligase2	RGLG2
Lsat_1_v5_gn_2_2080	0.536061	0.00503179	4.60147	0.000312394	3.50836	0.000109129	AT1G76600.1	0.38		AT1G76600
Lsat_1_v5_gn_8_165301	0.536645	0.00503179	2.25114	0.00138945	2.75606	0.00131193	AT1G02660.1	1	alpha/beta-Hydrolases superfamily protein	AT1G02660
Lsat_1_v5_gn_7_34620	0.536762	0.00503179	3.566	0.000661074	3.89109	0.000771306	AT5G12010.1	1		AT5G12010
Lsat_1_v5_gn_9_111400	0.537463	0.00503179	5.65219	0.00121652	5.87658	0.000191379	AT4G34150.1	0.46	Calcium-dependent lipid-binding (CaLB domain) family protein	AT4G34150
Lsat_1_v5_gn_4_74461	0.538983	0.00503179	5.21197	0.000262694	5.22381	3.26354e-05	AT4G39830.1	1	Cupredoxin superfamily protein	AT4G39830
Lsat_1_v5_gn_8_163401	0.53986	0.00503179	2.49929	0.000718621	2.21066	0.000178633	AT1G27100.1	1	Actin cross-linking protein	AT1G27100
Lsat_1_v5_gn_1_69961	0.539918	0.00503179	2.94674	0.000340164	3.00512	2.59256e-05	AT1G14780.1	1	MAC/Perforin domain-containing protein	AT1G14780
Lsat_1_v5_gn_4_131040	0.540678	0.00503179	3.43888	0.000313083	3.13762	9.666e-05	AT4G24230.6	0.31	acyl-CoA-binding domain 3	ACBP3
Lsat_1_v5_gn_5_123120	0.540678	0.00503179	7.43969	0.0014921	5.17211	0.00269876	AT5G35735.1	1	Auxin-responsive family protein	AT5G35735
Lsat_1_v5_gn_4_144221	0.542665	0.00503179	1.32538	0.00804654	0.659376	0.131749	AT4G35840.1	0.92	RING/U-box superfamily protein	AT4G35840
Lsat_1_v5_gn_0_7001	0.543133	0.00503179	1.57839	0.00153688	1.68397	0.000346669	AT5G54650.1	1	formin homology5	Fh5
Lsat_1_v5_gn_5_96161	0.543892	0.00503179	9.12692	0.000553372	9.68872	0.000529275	AT5G20230.1	0.23	blue-copper-binding protein	BCB
Lsat_1_v5_gn_1_43420	0.544477	0.00503179	7.53275	0.000277034	6.16464	0.00013715	AT3G11760.1	0.75		AT3G11760
Lsat_1_v5_gn_5_174161	0.544886	0.00503179	0.0986347	0.728789	0.323878	0.103281	AT5G58430.1	1	exocyst subunit exo70 family protein B1	EXO70B1
Lsat_1_v5_gn_1_2840	0.545003	0.00503179	10.9619	0.000148381	11.5755	2.22545e-05	no_hits_found
Lsat_1_v5_gn_3_139060	0.545412	0.00503179	3.04929	0.00101968	3.40554	8.35815e-05	AT4G27940.1	1	manganese tracking factor for mitochondrial SOD2	MTM1
Lsat_1_v5_gn_9_111840	0.546172	0.00503179	6.4532	0.000308251	5.89072	5.47268e-05	AT1G27730.1	0.39	salt tolerance zinc finger	STZ
Lsat_1_v5_gn_4_108440	0.546347	0.00503179	0.66039	0.204926	1.0313	0.0589081	no_hits_found
Lsat_1_v5_gn_4_164920	0.54775	0.00503179	5.44747	0.000239016	6.18261	1.83145e-05	AT4G36945.1	1	PLC-like phosphodiesterases superfamily protein	AT4G36945
Lsat_1_v5_gn_1_86180	0.548159	0.00503179	2.87916	0.000319986	3.07032	0.000175506	AT2G27310.1	0.5	F-box family protein	AT2G27310
Lsat_1_v5_gn_9_58641	0.549854	0.00503179	2.86027	0.00573112	2.68177	0.000239684	AT3G56190.1	1	alpha-soluble NSF attachment protein 2	ALPHA-SNAP2
Lsat_1_v5_gn_8_5601	0.550029	0.00503179	1.37862	0.00316052	1.47254	0.000204456	AT2G46620.1	1	P-loop containing nucleoside triphosphate hydrolases superfamily protein	AT2G46620
Lsat_1_v5_gn_5_103441	0.552601	0.00503179	1.8196	0.00348878	2.15747	0.000389793	AT2G20120.1	1	Protein of unknown function (DUF502)	COV1
Lsat_1_v5_gn_4_109340	-0.533957	0.00504677	-1.41152	0.173803	-4.3014	0.0228173	AT3G47470.1	1	light-harvesting chlorophyll-protein complex I subunit A4	LHCA4
Lsat_1_v5_gn_3_34501	0.534191	0.00504677	4.2378	0.000277034	4.10835	4.18299e-05	AT3G19970.1	1	alpha/beta-Hydrolases superfamily protein	AT3G19970
Lsat_1_v5_gn_8_41240	0.534424	0.00504677	1.8321	0.00363133	2.269	4.2683e-05	AT1G77420.1	1	alpha/beta-Hydrolases superfamily protein	AT1G77420
Lsat_1_v5_gn_1_75101	0.533548	0.00505604	1.83062	0.0117286	2.61152	0.000270626	AT3G23440.1	0.13	embryo sac development arrest 6	EDA6
Lsat_1_v5_gn_5_164460	0.532729	0.0051588	3.72157	0.00023493	4.91831	1.87249e-05	AT5G06710.1	0.72	homeobox from Arabidopsis thaliana	HAT14
Lsat_1_v5_gn_9_86300	0.530684	0.00547035	7.16072	0.00609954			AT1G55020.1	1	lipoxygenase 1	LOX1
Lsat_1_v5_gn_4_6101	0.530976	0.00547035	4.2654	0.000166491	4.27445	2.27239e-05	AT1G24140.1	1	Matrixin family protein	AT1G24140
Lsat_1_v5_gn_9_11541	0.530333	0.00547081	3.07965	0.000248468	2.89885	7.34225e-05	AT5G32470.1	1	Haem oxygenase-like, multi-helical	AT5G32470
Lsat_1_v5_gn_5_103481	0.529982	0.00547243	0.620461	0.155924	0.45715	0.216416	AT3G24630.1	0.25		TRM34
Lsat_1_v5_gn_5_169441	-0.529632	0.00547518	-0.892921	0.0838231	-1.71242	0.00301373	no_hits_found
Lsat_1_v5_gn_4_109881	-0.52804	0.00570302	-0.470425	0.39608	-1.21976	0.0710544	AT5G07800.1	1	Flavin-binding monooxygenase family protein	AT5G07800
Lsat_1_v5_gn_8_73460	0.527703	0.00570302	4.12791	0.0020675	4.51527	0.00028485	AT5G59480.1	0.91	Haloacid dehalogenase-like hydrolase (HAD) superfamily protein	AT5G59480
Lsat_1_v5_gn_5_173341	0.52782	0.00570302	2.75536	0.000486034	2.52703	0.000189713	AT5G58530.1	0.56	Glutaredoxin family protein	AT5G58530
Lsat_1_v5_gn_5_143000	0.526943	0.00581207	9.08633	0.000239016	9.62486	1.30529e-05	AT5G57010.1	1	calmodulin-binding family protein	AT5G57010
Lsat_1_v5_gn_4_125840	-0.524956	0.00612938	-0.463169	0.564945	-0.598483	0.128448	AT4G33400.1	1	Vacuolar import/degradation, Vid27-related protein	AT4G33400
Lsat_1_v5_gn_2_69941	0.524765	0.00612938					no_hits_found
Lsat_1_v5_gn_1_41580	0.524898	0.00612938	1.85224	0.00094684	2.12926	0.000274119	AT3G17090.1	1	Protein phosphatase 2C family protein	AT3G17090
Lsat_1_v5_gn_2_134000	-0.522209	0.00629073	-0.802312	0.0876717	-1.74029	0.0292359	AT5G62040.1	0.62	PEBP (phosphatidylethanolamine-binding protein) family protein	BFT
Lsat_1_v5_gn_5_189721	-0.522034	0.00629073	-1.1494	0.0291112	-1.5284	0.00143083	AT4G03090.1	1	sequence-specific DNA binding;sequence-specific DNA binding transcription factors	AT4G03090
Lsat_1_v5_gn_2_11520	-0.521454	0.00629073					no_hits_found
Lsat_1_v5_gn_4_34160	0.520954	0.00629073	6.50145	0.000739628			AT4G36220.1	0.93	ferulic acid 5-hydroxylase 1	FAH1
Lsat_1_v5_gn_9_76421	0.521216	0.00629073	2.67202	0.011613	2.7962	0.000569662	AT2G22500.1	1	uncoupling protein 5	UCP5
Lsat_1_v5_gn_2_133341	0.521566	0.00629073	7.09503	0.000148381	6.11738	2.23693e-05	AT4G23030.1	1	MATE efflux family protein	AT4G23030
Lsat_1_v5_gn_8_11721	0.522151	0.00629073	3.43086	0.00103537	1.74376	0.00512858	AT2G40140.1	1	zinc finger (CCCH-type) family protein	CZF1
Lsat_1_v5_gn_5_117240	0.522326	0.00629073	3.3389	0.015192	2.77847	0.00646444	AT1G23780.1	0.13	F-box family protein	AT1G23780
Lsat_1_v5_gn_0_45380	0.52256	0.00629073					AT4G03000.1	1	RING/U-box superfamily protein	AT4G03000
Lsat_1_v5_gn_8_85820	0.523144	0.00629073	5.91051	0.000148381	5.94825	0.000138108	AT1G19180.1	0.3	jasmonate-zim-domain protein 1	JAZ1
Lsat_1_v5_gn_2_108880	0.523553	0.00629073	1.51727	0.015488	1.81397	0.0213486	AT1G16670.1	0.96	Protein kinase superfamily protein	AT1G16670
Lsat_1_v5_gn_7_104021	-0.520164	0.00643042	-1.67387	0.0149534	-1.85124	0.000682352	AT5G53890.1	1	phytosylfokine-alpha receptor 2	PSKR2
Lsat_1_v5_gn_7_16501	0.518878	0.00656339	10.1981	0.000239016	9.57539	4.11413e-05	AT4G22030.1	0.77	F-box family protein with a domain of unknown function (DUF295)	AT4G22030
Lsat_1_v5_gn_8_36361	0.519112	0.00656339	7.85508	0.000148381	7.66929	2.69274e-05	AT5G37490.1	0.83	ARM repeat superfamily protein	AT5G37490
Lsat_1_v5_gn_4_185301	0.519404	0.00656339	9.86808	0.000213373	8.34939	3.42224e-05	AT1G76650.1	0.25	calmodulin-like 38	CML38
Lsat_1_v5_gn_5_169401	0.518177	0.00661336	1.41004	0.00240802	1.22321	0.000393887	AT1G07530.1	1	SCARECROW-like 14	SCL14
Lsat_1_v5_gn_8_42821	0.518293	0.00661336	3.79809	0.00234162	4.20988	7.9093e-05	AT4G20840.1	1	FAD-binding Berberine family protein	AT4G20840
Lsat_1_v5_gn_5_381	-0.517124	0.00665321	-1.33124	0.147603	-2.63037	0.00593706	AT1G55670.1	0.54	photosystem I subunit G	PSAG
Lsat_1_v5_gn_1_37860	0.516774	0.00665321	1.62006	0.00134949	1.71806	0.000207473	AT1G72470.1	1	exocyst subunit exo70 family protein D1	EXO70D1
Lsat_1_v5_gn_4_13581	0.516891	0.00665321	1.97375	0.00318696	1.92572	0.00198721	AT1G70740.1	1	Protein kinase superfamily protein	AT1G70740
Lsat_1_v5_gn_8_2421	0.517124	0.00665321	3.44876	0.00060053	4.20891	8.39422e-05	AT5G44250.1	1	Protein of unknown function DUF829, transmembrane 53	AT5G44250
Lsat_1_v5_gn_4_16061	0.517183	0.00665321	5.83693	0.000202036	6.08042	0.000239316	AT1G68390.1	1	Core-2/I-branching beta-1,6-N-acetylglucosaminyltransferase family protein	AT1G68390
Lsat_1_v5_gn_4_110501	-0.514799	0.00683018	-1.22571	0.118258	-2.76695	0.00478922	AT5G08000.1	0.36	glucan endo-1,3-beta-glucosidase-like protein 3	E13L3
Lsat_1_v5_gn_3_86121	-0.514637	0.00683018	1.27425	0.101178	0.638436	0.189834	AT4G37640.1	1	calcium ATPase 2	ACA2
Lsat_1_v5_gn_3_62921	-0.514085	0.00683018	-0.737681	0.196891	-1.41751	0.00601559	AT5G65470.1	1	O-fucosyltransferase family protein	AT5G65470
Lsat_1_v5_gn_8_157640	0.513793	0.00683018	0.587599	0.0604265	0.731227	0.0103564	AT1G70330.1	1	equilibrative nucleotide transporter 1	ENT1
Lsat_1_v5_gn_4_15920	0.513968	0.00683018	2.32954	0.00220604	3.24923	8.74688e-05	AT1G25400.1	0.12		AT1G25400
Lsat_1_v5_gn_1_37061	0.514261	0.00683018					AT1G52140.1	0.15		AT1G52140
Lsat_1_v5_gn_4_86440	0.514378	0.00683018	2.61817	0.00228496	1.81417	0.000756943	AT4G36950.1	0.5	mitogen-activated protein kinase kinase kinase 21	MAPKKK21
Lsat_1_v5_gn_2_111280	0.51502	0.00683018	5.20124	0.000596495	5.08092	0.00167827	AT3G09520.1	1	exocyst subunit exo70 family protein H4	EXO70H4
Lsat_1_v5_gn_9_5000	0.515371	0.00683018	5.70641	0.000803872	4.30847	0.00027478	AT2G03430.1	0.18	Ankyrin repeat family protein	AT2G03430
Lsat_1_v5_gn_7_1081	0.515897	0.00683018	2.00821	0.00251763	2.47419	0.000166145	AT2G46500.1	1	phosphoinositide 4-kinase gamma 4	PI4K GAMMA 4
Lsat_1_v5_gn_2_54320	0.513033	0.00685663	0.26544	0.433074	0.493924	0.180045	AT5G06370.1	1	NC domain-containing protein-related	AT5G06370
Lsat_1_v5_gn_2_124161	0.513092	0.00685663	9.17289	0.00015824	7.92683	2.51275e-05	AT2G30020.1	1	Protein phosphatase 2C family protein	AT2G30020
Lsat_1_v5_gn_9_120481	0.51315	0.00685663					AT3G02430.1	0.53	Protein of unknown function (DUF679)	AT3G02430
Lsat_1_v5_gn_1_99180	-0.51204	0.00701674	-1.53594	0.00490694	-1.81593	0.00017949	AT3G14470.1	1	NB-ARC domain-containing disease resistance protein	AT3G14470
Lsat_1_v5_gn_4_93560	0.512098	0.00701674	3.87016	0.000148381	4.20136	1.20452e-05	AT1G72520.1	1	PLAT/LH2 domain-containing lipoxygenase family protein	LOX4
Lsat_1_v5_gn_5_150301	0.511689	0.00705605	3.49829	0.00023493	3.9337	2.27239e-05	AT5G01830.1	1	ARM repeat superfamily protein	SAUR21
Lsat_1_v5_gn_2_30681	-0.511472	0.00705717					AT1G79230.1	0.11	mercaptopyruvate sulfurtransferase 1	MST1
Lsat_1_v5_gn_7_87201	-0.510169	0.00723612	-0.682645	0.128077	-0.165181	0.573486	AT1G47480.1	0.72	alpha/beta-Hydrolases superfamily protein	AT1G47480
Lsat_1_v5_gn_9_12020	-0.509994	0.00723612	0.141112	0.740905	-0.704626	0.051439	AT4G19400.1	0.5	Profilin family protein	AT4G19400
Lsat_1_v5_gn_6_5561	-0.509819	0.00723612	-1.26176	0.038687	-2.13054	0.000630997	AT4G23420.3	0.82	NAD(P)-binding Rossmann-fold superfamily protein	AT4G23420
Lsat_1_v5_gn_4_183661	0.510286	0.00723612	4.31311	0.00015034	4.46403	2.81715e-05	AT5G40380.1	1	cysteine-rich RLK (RECEPTOR-like protein kinase) 42	CRK42
Lsat_1_v5_gn_7_5801	0.51052	0.00723612	0.812891	0.0202459	0.806244	0.0183451	AT3G61060.2	0.94	phloem protein 2-A13	PP2-A13
Lsat_1_v5_gn_4_48300	0.50865	0.00746537	1.94321	0.001423	2.07623	0.000205983	AT1G29340.1	1	plant U-box 17	PUB17
Lsat_1_v5_gn_1_115140	0.508708	0.00746537	0.553271	0.065952	0.859013	0.00267099	AT5G13810.1	0.68	Glutaredoxin family protein	AT5G13810
Lsat_1_v5_gn_1_39880	0.507423	0.00765872	1.36942	0.00889519	1.56682	0.000252183	AT1G48210.1	0.5	Protein kinase superfamily protein	AT1G48210
Lsat_1_v5_gn_9_114860	0.507481	0.00765872	2.93742	0.000710352	2.5797	0.00612038	AT5G10530.1	1	Concanavalin A-like lectin protein kinase family protein	AT5G10530
Lsat_1_v5_gn_4_1720	0.507773	0.00765872	5.54746	0.00019299	5.76275	0.000393887	AT1G28190.1	0.23		AT1G28190
Lsat_1_v5_gn_2_121400	0.506604	0.00779212	7.03818	0.00032014	6.92831	4.44785e-05	AT2G40000.1	1	ortholog of sugar beet HS1 PRO-1 2	HSPRO2
Lsat_1_v5_gn_7_16521	0.506604	0.00779212	7.54927	0.000293738	6.19373	0.000194334	AT4G22030.1	0.76	F-box family protein with a domain of unknown function (DUF295)	AT4G22030
Lsat_1_v5_gn_5_143741	-0.506319	0.00782065	-1.07902	0.0484982	-1.45143	0.00217879	AT5G19670.1	1	Exostosin family protein	AT5G19670
Lsat_1_v5_gn_5_143260	0.505845	0.00784909	7.40062	0.00270017	4.81973	0.00317218	AT5G12010.1	1		AT5G12010
Lsat_1_v5_gn_2_25220	0.505903	0.00784909	7.41969	0.000274546	6.92818	1.83145e-05	AT5G46170.1	0.47	F-box family protein	AT5G46170
Lsat_1_v5_gn_6_74860	-0.505319	0.00788171	-1.47626	0.0173542	-2.58957	4.74328e-05	AT4G35160.1	0.52	O-methyltransferase family protein	AT4G35160
Lsat_1_v5_gn_3_72001	-0.505174	0.00788171	-2.1257	0.0158459	-2.76604	0.00109387	AT4G35920.1	1	PLAC8 family protein	MCA1
Lsat_1_v5_gn_1_63021	0.505319	0.00788171	2.52292	0.000462505	2.79028	0.000147678	AT3G45040.1	1	phosphatidate cytidylyltransferase family protein	AT3G45040
Lsat_1_v5_gn_1_30741	0.504734	0.0079627	2.36576	0.0175763	2.12523	0.00355979	AT1G79640.1	1	Protein kinase superfamily protein	AT1G79640
Lsat_1_v5_gn_6_48301	-0.503274	0.00798494	-2.10632	0.018926	-1.84888	0.0168328	AT3G20820.1	1	Leucine-rich repeat (LRR) family protein	AT3G20820
Lsat_1_v5_gn_7_20660	-0.503273	0.00798494	-1.93898	0.0128041	-3.4285	0.000842762	AT4G21445.1	0.33		AT4G21445
Lsat_1_v5_gn_9_28600	0.503214	0.00798494	1.61054	0.00213924	1.38303	0.0002553	AT3G57530.1	1	calcium-dependent protein kinase 32	CPK32
Lsat_1_v5_gn_5_188861	0.503273	0.00798494	3.86458	0.00473726	6.27624	0.000541157	AT3G05030.1	1	sodium hydrogen exchanger 2	NHX2
Lsat_1_v5_gn_6_29361	0.503916	0.00798494	1.74809	0.0011703	2.03359	5.14598e-05	AT3G09830.1	0.87	Protein kinase superfamily protein	AT3G09830
Lsat_1_v5_gn_3_97401	0.504033	0.00798494	2.20959	0.000433421	1.79841	0.000934536	AT3G29400.1	1	exocyst subunit exo70 family protein E1	EXO70E1
Lsat_1_v5_gn_6_33900	0.504091	0.00798494	2.87236	0.00174286	2.83172	6.95169e-05	AT3G11820.1	1	syntaxin of plants 121	SYP121
Lsat_1_v5_gn_2_136261	0.50415	0.00798494	5.14943	0.000248468	4.05553	5.78351e-05	AT5G53050.2	1	alpha/beta-Hydrolases superfamily protein	AT5G53050
Lsat_1_v5_gn_8_94621	-0.502908	0.00802682	-1.1974	0.126688	-0.721501	0.06123	AT4G13370.1	1	Plant protein of unknown function (DUF936)	AT4G13370
Lsat_1_v5_gn_8_63180	0.502513	0.00809803	2.37301	0.00201985	2.45407	0.00460374	AT5G62865.1	0.17		AT5G62865
Lsat_1_v5_gn_9_41660	-0.50187	0.00813057					AT1G34670.1	0.7	myb domain protein 93	MYB93
Lsat_1_v5_gn_6_88341	-0.501695	0.00813057	-0.902123	0.0419371	-0.798391	0.0270262	AT4G18030.1	1	S-adenosyl-L-methionine-dependent methyltransferases superfamily protein	AT4G18030
Lsat_1_v5_gn_6_5540	0.501052	0.00813057	5.69733	0.000273311	5.51577	5.34384e-05	AT5G41330.1	1	BTB/POZ domain with WD40/YVTN repeat-like protein	AT5G41330
Lsat_1_v5_gn_1_13680	0.50111	0.00813057	4.27269	0.000366503	4.56333	5.17123e-05	AT5G61210.1	0.95	soluble N-ethylmaleimide-sensitive factor adaptor protein 33	SNAP33
Lsat_1_v5_gn_5_96241	0.501344	0.00813057	8.38445	0.00152932	8.23384	0.000131991	AT5G20230.1	0.23	blue-copper-binding protein	BCB
Lsat_1_v5_gn_9_123300	0.50152	0.00813057	10.7011	0.000148381	9.63173	2.17383e-05	AT1G55020.1	1	lipoxygenase 1	LOX1
Lsat_1_v5_gn_8_156720	0.501987	0.00813057	3.65943	0.00023493	3.73033	0.000236194	AT1G70420.1	0.36	Protein of unknown function (DUF1645)	AT1G70420
Lsat_1_v5_gn_4_101120	0.502221	0.00813057	4.15381	0.00153304	5.38076	3.35754e-05	AT1G10340.1	0.65	Ankyrin repeat family protein	AT1G10340
Lsat_1_v5_gn_9_18440	-0.5	0.0083328	-1.66189	0.0187383	-2.61974	0.00010238	AT4G14870.1	0.19	secE/sec61-gamma protein transport protein	SECE1
Lsat_1_v5_gn_8_103660	0.499942	0.0083328	3.76483	0.00153688	2.92057	7.47756e-05	AT2G38480.1	0.36	Uncharacterised protein family (UPF0497)	AT2G38480
Lsat_1_v5_gn_9_102560	0.5	0.0083328	4.51129	0.00194899	5.13989	0.000198857	AT4G12710.1	0.78	ARM repeat superfamily protein	AT4G12710
Lsat_1_v5_gn_9_83640	0.49924	0.00851296	3.41272	0.000597434	3.92885	0.00058864	AT3G62020.1	0.78	germin-like protein 10	GLP10
Lsat_1_v5_gn_8_19501	0.498831	0.00859675			4.59583	0.000499252	AT4G27290.1	1	S-locus lectin protein kinase family protein	AT4G27290
Lsat_1_v5_gn_8_148500	0.498422	0.00868154	3.93945	0.0089544	3.12637	0.00025271	AT1G76650.1	0.26	calmodulin-like 38	CML38
Lsat_1_v5_gn_1_51600	0.497136	0.00890699	1.62403	0.00252288	1.95043	0.000146601	AT5G03430.1	1	phosphoadenosine phosphosulfate (PAPS) reductase family protein	AT5G03430
Lsat_1_v5_gn_9_28700	0.497136	0.00890699	2.61054	0.00100741	2.29631	0.000154551	AT2G41835.1	0.97	zinc finger (C2H2 type, AN1-like) family protein	AT2G41835
Lsat_1_v5_gn_5_22480	0.497312	0.00890699	0.441786	0.143357	0.740634	0.0337938	AT1G74250.1	1	DNAJ heat shock N-terminal domain-containing protein	AT1G74250
Lsat_1_v5_gn_7_25401	0.497604	0.00890699	0.770653	0.0169468	0.644432	0.00878612	AT1G29340.1	1	plant U-box 17	PUB17
Lsat_1_v5_gn_6_5500	0.496552	0.00905816	4.91417	0.000394767	5.30169	0.000129606	AT5G52430.1	0.72	hydroxyproline-rich glycoprotein family protein	AT5G52430
Lsat_1_v5_gn_3_1861	0.495733	0.00918413	-0.29372	0.65989	-1.33124	0.0142808	AT4G22570.1	0.63	adenine phosphoribosyl transferase 3	APT3
Lsat_1_v5_gn_8_45681	0.495792	0.00918413	3.80603	0.000808228	3.59618	0.000643621	AT1G48480.1	1	receptor-like kinase 1	RKL1
Lsat_1_v5_gn_7_106841	0.495967	0.00918413	6.98374	0.00406293	9.49533	0.000175506	AT4G27290.1	1	S-locus lectin protein kinase family protein	AT4G27290
Lsat_1_v5_gn_8_12020	0.495149	0.00928454	3.37574	0.000275863	2.86039	5.59711e-05	AT3G55950.1	1	CRINKLY4 related 3	CCR3
Lsat_1_v5_gn_3_35341	0.495207	0.00928454	5.41821	0.000179155	4.70688	2.67516e-05	AT3G59080.1	1	Eukaryotic aspartyl protease family protein	AT3G59080
Lsat_1_v5_gn_5_108680	-0.49474	0.00932142	-1.20491	0.019307	-1.84214	0.000572021	AT1G60600.2	1	UbiA prenyltransferase family protein	ABC4
Lsat_1_v5_gn_7_34001	-0.494681	0.00932142	-0.42086	0.262348	-1.03987	0.0220023	AT1G55360.1	1	Protein of Unknown Function (DUF239)	AT1G55360
Lsat_1_v5_gn_8_53241	-0.493162	0.00932142	-1.43276	0.0393346	-2.25646	0.00423312	AT1G14280.1	0.13	phytochrome kinase substrate 2	PKS2
Lsat_1_v5_gn_8_31480	-0.49287	0.00932142	-0.723749	0.0979262	-0.791106	0.0115574	AT1G48405.1	0.18	Kinase interacting (KIP1-like) family protein	AT1G48405
Lsat_1_v5_gn_9_18121	-0.492618	0.00932142					AT3G25290.1	1	Auxin-responsive family protein	AT3G25290
Lsat_1_v5_gn_3_39480	-0.492285	0.00932142	-1.4136	0.148072	-3.54153	0.00198604	AT1G03600.1	0.46	photosystem II family protein	PSB27
Lsat_1_v5_gn_9_56661	0.492285	0.00932142	-0.685044	0.0681412	-0.890145	0.0026317	AT5G52660.2	0.74	Homeodomain-like superfamily protein	AT5G52660
Lsat_1_v5_gn_6_118141	0.492402	0.00932142	0.590141	0.143144	0.548474	0.0181366	AT3G17510.1	1	CBL-interacting protein kinase 1	CIPK1
Lsat_1_v5_gn_7_110961	0.492636	0.00932142	3.89133	0.000172828	3.74069	1.94617e-05	AT3G12740.1	1	ALA-interacting subunit 1	ALIS1
Lsat_1_v5_gn_8_37961	0.493103	0.00932142	4.25433	0.000168978	4.66832	9.87723e-05	AT1G68710.1	1	ATPase E1-E2 type family protein / haloacid dehalogenase-like hydrolase family protein	AT1G68710
Lsat_1_v5_gn_8_8000	0.493103	0.00932142	0.830441	0.0196058	1.18198	0.00133542	AT5G51710.1	1	K+ efflux antiporter 5	KEA5
Lsat_1_v5_gn_5_91960	0.49322	0.00932142	1.30453	0.0271478	0.613763	0.0347419	AT3G07490.1	0.34	ARF-GAP domain 11	AGD11
Lsat_1_v5_gn_2_124621	0.493337	0.00932142	2.44944	0.000884153	1.80341	0.000191071	AT2G40140.1	1	zinc finger (CCCH-type) family protein	CZF1
Lsat_1_v5_gn_7_84860	0.493337	0.00932142	11.3231	0.000340164	9.84337	1.30529e-05	AT3G12203.1	1	serine carboxypeptidase-like 17	scpl17
Lsat_1_v5_gn_1_9041	0.493571	0.00932142	1.87575	0.00396633	2.34732	3.25426e-05	AT1G21380.1	1	Target of Myb protein 1	AT1G21380
Lsat_1_v5_gn_3_111480	0.493571	0.00932142	10.7739	0.000275863	9.71419	1.30529e-05	AT5G67550.1	0.59		AT5G67550
Lsat_1_v5_gn_5_153900	0.493629	0.00932142	3.43634	0.00019871	3.32697	0.000711917	AT4G29050.1	1	Concanavalin A-like lectin protein kinase family protein	AT4G29050
Lsat_1_v5_gn_9_14580	0.493629	0.00932142	3.96538	0.000927821	4.13825	3.47541e-05	AT2G38470.1	0.94	WRKY DNA-binding protein 33	WRKY33
Lsat_1_v5_gn_1_56540	0.493746	0.00932142	2.33983	0.000462505	2.86974	2.65491e-05	AT5G06560.1	1	Protein of unknown function, DUF593	AT5G06560
Lsat_1_v5_gn_4_12381	0.491409	0.00959224	1.51319	0.00677124	2.27469	0.00018785	AT1G26480.1	1	general regulatory factor 12	GRF12
Lsat_1_v5_gn_9_110401	0.490181	0.00995189	6.41788	0.000281957	7.29766	1.71768e-05	AT2G15760.1	0.33	Protein of unknown function (DUF1645)	AT2G15760
Lsat_1_v5_gn_8_20440	0.49024	0.00995189	1.21477	0.0495795	2.30984	0.00888622	AT3G57120.1	1	Protein kinase superfamily protein	AT3G57120
Lsat_1_v5_gn_2_124580	-0.488954	0.0100324	-1.68378	0.0770954	-2.92379	0.00743898	AT5G05580.1	1	fatty acid desaturase 8	FAD8
Lsat_1_v5_gn_1_52561	0.488895	0.0100324	2.82036	0.00101822	2.80235	0.000540129	AT2G36790.1	1	UDP-glucosyl transferase 73C6	UGT73C6
Lsat_1_v5_gn_5_115740	0.488895	0.0100324	0.788616	0.0287347	1.23495	0.00045083	AT4G34100.1	1	RING/U-box superfamily protein	CER9
Lsat_1_v5_gn_0_7500	0.489012	0.0100324	0.914632	0.0163511	1.04863	0.00149858	AT2G27600.1	1	AAA-type ATPase family protein	SKD1
Lsat_1_v5_gn_8_86641	0.489071	0.0100324	3.69908	0.000172828	3.91193	4.70558e-05	AT2G26190.1	1	calmodulin-binding family protein	AT2G26190
Lsat_1_v5_gn_2_6961	0.489305	0.0100324	10.1022	0.000148381	9.87352	0.000100453	no_hits_found
Lsat_1_v5_gn_9_49441	0.489597	0.0100324	6.25975	0.000148381	6.61436	1.71768e-05	AT2G46620.1	1	P-loop containing nucleoside triphosphate hydrolases superfamily protein	AT2G46620
Lsat_1_v5_gn_4_107261	0.489772	0.0100324	1.78556	0.00185517	2.11544	0.000132158	AT1G18890.1	1	calcium-dependent protein kinase 1	CDPK1
Lsat_1_v5_gn_0_11501	0.488662	0.0100718					AT5G41080.1	1	PLC-like phosphodiesterases superfamily protein	GDPD2
Lsat_1_v5_gn_2_65621	0.488369	0.0101342	9.19127	0.000148381	7.0736	3.2952e-05	AT5G37490.1	1	ARM repeat superfamily protein	AT5G37490
Lsat_1_v5_gn_5_99561	-0.487365	0.0101924	-1.44238	0.0565689	-1.90583	0.00512858	AT1G08510.1	0.81	fatty acyl-ACP thioesterases B	FATB
Lsat_1_v5_gn_3_91620	0.487317	0.0101924	3.71494	0.0164728	5.36717	0.00211759	AT5G66870.1	0.59	ASYMMETRIC LEAVES 2-like 1	ASL1
Lsat_1_v5_gn_6_78280	0.487376	0.0101924	7.94011	0.000292355	8.62828	6.76205e-05	AT3G46290.1	0.69	hercules receptor kinase 1	HERK1
Lsat_1_v5_gn_4_158180	0.487493	0.0101924	1.87467	0.000463974	2.00303	0.000204456	AT2G22660.2	1	Protein of unknown function (duplicated DUF1399)	AT2G22660
Lsat_1_v5_gn_7_16541	0.487551	0.0101924	7.88414	0.000168978	6.77448	4.48621e-05	AT4G22030.1	0.78	F-box family protein with a domain of unknown function (DUF295)	AT4G22030
Lsat_1_v5_gn_8_88000	0.487726	0.0101924	1.3907	0.00613842	1.38332	0.000235336	AT2G19710.1	0.84	Regulator of Vps4 activity in the MVB pathway protein	AT2G19710
Lsat_1_v5_gn_3_39141	0.487902	0.0101924	1.18307	0.00649652	1.45599	0.000171719	AT2G20780.1	1	Major facilitator superfamily protein	AT2G20780
Lsat_1_v5_gn_5_153061	-0.486265	0.0102067	-1.46513	0.125782	-2.96661	0.00500952	AT5G01530.1	1	light harvesting complex photosystem II	LHCB4.1
Lsat_1_v5_gn_4_106460	-0.486126	0.0102067	-1.52642	0.0614375	-3.29288	0.00582898	AT4G35920.1	1	PLAC8 family protein	MCA1
Lsat_1_v5_gn_4_90201	-0.486099	0.0102067					no_hits_found
Lsat_1_v5_gn_4_162881	-0.486039	0.0102067	-0.648152	0.210378	-1.04487	0.0306742	AT2G23200.1	0.46	Protein kinase superfamily protein	AT2G23200
Lsat_1_v5_gn_6_113601	0.486148	0.0102067	-1.25554	0.0128041	-1.7369	0.00126937	AT2G26550.1	0.52	heme oxygenase 2	HO2
Lsat_1_v5_gn_8_29380	0.486148	0.0102067	7.2889	0.000939242	5.61901	0.000328544	AT4G35840.1	0.21	RING/U-box superfamily protein	AT4G35840
Lsat_1_v5_gn_3_48860	0.486382	0.0102067			2.27297	0.0310285	AT1G19250.1	1	flavin-dependent monooxygenase 1	FMO1
Lsat_1_v5_gn_2_131100	0.486558	0.0102067	2.16377	0.00276502	1.84666	0.0068868	AT5G52510.1	1	SCARECROW-like 8	SCL8
Lsat_1_v5_gn_1_39620	0.486967	0.0102067	5.20254	0.000394576	6.27552	2.19209e-05	AT1G51660.1	1	mitogen-activated protein kinase kinase 4	MKK4
Lsat_1_v5_gn_8_19121	0.487142	0.0102067	8.04318	0.00117754	8.26088	6.79367e-05	no_hits_found
Lsat_1_v5_gn_4_86400	0.485915	0.0102078	4.13925	0.000373269	3.70382	0.000105549	AT4G36950.1	0.53	mitogen-activated protein kinase kinase kinase 21	MAPKKK21
Lsat_1_v5_gn_9_23601	-0.485263	0.0104111	-0.27731	0.645067	-1.62687	0.0212995	AT2G39700.1	1	expansin A4	EXPA4
Lsat_1_v5_gn_1_38200	-0.485155	0.0104111					no_hits_found
Lsat_1_v5_gn_4_74620	-0.484746	0.0104543	0.0781952	0.789273	0.361174	0.0879969	AT2G21160.1	0.74	Translocon-associated protein (TRAP), alpha subunit	AT2G21160
Lsat_1_v5_gn_5_90761	0.484687	0.0104543	0.328993	0.61105	1.50446	0.00367723	AT3G42640.1	1	H(+)-ATPase 8	HA8
Lsat_1_v5_gn_8_69161	0.484899	0.0104543	-0.481037	0.539592	0.828423	0.138986	AT5G57150.4	0.4	basic helix-loop-helix (bHLH) DNA-binding superfamily protein	AT5G57150
Lsat_1_v5_gn_9_46781	-0.483986	0.0106175	-0.923701	0.0949856	-0.85252	0.0102057	AT5G37360.1	0.75		AT5G37360
Lsat_1_v5_gn_4_84921	-0.48346	0.0106175	-0.894097	0.0894124	-1.18947	0.00316879	AT1G16080.1	1		AT1G16080
Lsat_1_v5_gn_8_19340	0.483343	0.0106175	5.43436	0.00488464	6.01812	0.000273584	AT2G39220.1	1	PATATIN-like protein 6	PLP6
Lsat_1_v5_gn_2_38560	0.483402	0.0106175	0.660734	0.129083	0.119593	0.743542	AT2G43420.1	1	3-beta hydroxysteroid dehydrogenase/isomerase family protein	AT2G43420
Lsat_1_v5_gn_2_54080	0.48346	0.0106175	8.77853	0.000148381	9.90112	2.20443e-05	AT3G11820.1	0.99	syntaxin of plants 121	SYP121
Lsat_1_v5_gn_9_98601	0.483635	0.0106175	1.37472	0.00610676	1.79959	6.47191e-05	AT5G60860.1	1	RAB GTPase homolog A1F	RABA1f
Lsat_1_v5_gn_2_86520	0.483694	0.0106175	3.29031	0.000533324	4.04226	2.4006e-05	AT5G15870.1	1	glycosyl hydrolase family 81 protein	AT5G15870
Lsat_1_v5_gn_9_18980	0.483752	0.0106175	0.0539564	0.948876	-0.205907	0.785425	AT2G30070.1	1	potassium transporter 1	KT1
Lsat_1_v5_gn_5_301	0.483051	0.0106427	4.12168	0.00110396	4.45931	0.00010252	AT5G56050.1	0.57		AT5G56050
Lsat_1_v5_gn_9_60020	0.483109	0.0106427	0.782708	0.337148	3.99977	4.11413e-05	AT5G05250.1	0.26		AT5G05250
Lsat_1_v5_gn_4_180521	0.482876	0.0106674					AT2G38110.1	1	glycerol-3-phosphate acyltransferase 6	GPAT6
Lsat_1_v5_gn_3_139841	-0.482583	0.0107395					AT4G01150.1	0.12		AT4G01150
Lsat_1_v5_gn_2_86780	0.482291	0.0108122	1.55928	0.00740769	2.25532	0.00186784	AT2G23790.1	0.87	Protein of unknown function (DUF607)	AT2G23790
Lsat_1_v5_gn_4_28860	-0.481765	0.0108893	-1.71631	0.075155	-3.90686	0.0055372	AT1G29930.1	1	chlorophyll A/B binding protein 1	CAB1
Lsat_1_v5_gn_0_5020	0.481765	0.0108893					AT3G60200.1	0.3		AT3G60200
Lsat_1_v5_gn_9_50060	0.481765	0.0108893	1.04381	0.0171815	0.972737	0.00160545	AT1G64720.1	0.99	Polyketide cyclase/dehydrase and lipid transport superfamily protein	CP5
Lsat_1_v5_gn_8_118661	0.48159	0.0109154	0.737007	0.0394365	1.09014	0.00287274	AT2G38410.1	1	ENTH/VHS/GAT family protein	AT2G38410
Lsat_1_v5_gn_1_22040	0.481297	0.0109899	3.70625	0.000313083	4.21829	1.98197e-05	AT4G06536.1	0.4	SPla/RYanodine receptor (SPRY) domain-containing protein	AT4G06536
Lsat_1_v5_gn_9_46800	-0.481005	0.0110389	-1.35838	0.0200711	-1.94282	0.00117297	AT1G16650.1	1	S-adenosyl-L-methionine-dependent methyltransferases superfamily protein	AT1G16650
Lsat_1_v5_gn_8_45561	-0.480655	0.0110389	-0.904034	0.0935045	-1.02887	0.00175983	AT2G01630.1	1	O-Glycosyl hydrolases family 17 protein	AT2G01630
Lsat_1_v5_gn_7_91840	-0.480362	0.0110389	0.193616	0.618825	0.245321	0.172565	AT3G14250.1	0.49	RING/U-box superfamily protein	AT3G14250
Lsat_1_v5_gn_4_31100	-0.480304	0.0110389	3.11261	0.00849061	3.7437	0.00397265	AT5G16080.1	0.39	carboxyesterase 17	CXE17
Lsat_1_v5_gn_4_85120	0.480304	0.0110389	1.2671	0.00225356	1.1677	0.000305143	AT5G51050.1	1	Mitochondrial substrate carrier family protein	APC2
Lsat_1_v5_gn_4_74740	0.480479	0.0110389	1.48353	0.00892759	1.60087	0.000789172	AT4G38710.2	0.66	glycine-rich protein	AT4G38710
Lsat_1_v5_gn_9_66780	0.480479	0.0110389	2.39586	0.00312415	3.11543	0.000164896	AT3G55050.1	1	Protein phosphatase 2C family protein	AT3G55050
Lsat_1_v5_gn_5_128980	0.480947	0.0110389	6.5397	0.0014552	7.01139	3.54082e-05	AT1G53210.1	0.69	sodium/calcium exchanger family protein / calcium-binding EF hand family protein	AT1G53210
Lsat_1_v5_gn_9_100960	0.480187	0.0110428	1.27744	0.00665676	1.20472	0.00326228	AT3G14870.1	1	Plant protein of unknown function (DUF641)	AT3G14870
Lsat_1_v5_gn_3_59640	0.480012	0.0110709	7.01592	0.000148381	7.11387	3.45774e-05	AT4G39670.1	0.63	Glycolipid transfer protein (GLTP) family protein	AT4G39670
Lsat_1_v5_gn_3_52340	0.479661	0.0111723	1.94797	0.00170938	2.13242	8.33333e-05	AT1G14260.1	0.6	RING/FYVE/PHD zinc finger superfamily protein	AT1G14260
Lsat_1_v5_gn_9_46740	-0.47931	0.0112746	-0.726453	0.347172	-1.07979	0.038229	AT2G30860.1	0.53	glutathione S-transferase PHI 9	GSTF9
Lsat_1_v5_gn_3_24340	-0.479018	0.0113084	-1.5479	0.0427085	-1.59107	0.00949102	AT4G32980.1	0.74	homeobox gene 1	ATH1
Lsat_1_v5_gn_2_71200	0.479018	0.0113084	2.23389	0.000570871	2.4442	0.00178703	AT1G70520.1	0.96	cysteine-rich RLK (RECEPTOR-like protein kinase) 2	CRK2
Lsat_1_v5_gn_8_148521	0.478726	0.0113429	5.02079	0.000148381	4.69786	3.49918e-05	AT1G76650.1	0.22	calmodulin-like 38	CML38
Lsat_1_v5_gn_8_57280	0.478726	0.0113429	3.82546	0.000356617	4.42588	0.000724856	AT5G20050.1	1	Protein kinase superfamily protein	AT5G20050
Lsat_1_v5_gn_9_104661	-0.478609	0.011348	-1.28558	0.182497	-2.89213	0.00820389	AT2G05100.1	1	photosystem II light harvesting complex gene 2.1	LHCB2.1
Lsat_1_v5_gn_2_11481	-0.478083	0.0114876	-1.339	0.0435931	-1.40118	0.0300734	AT4G12560.1	0.16	F-box and associated interaction domains-containing protein	CPR1
Lsat_1_v5_gn_8_98481	-0.477732	0.0114876	-1.45317	0.199381	-4.01464	0.00796407	AT4G12800.1	0.81	photosystem I subunit l	PSAL
Lsat_1_v5_gn_1_8881	-0.477557	0.0114876	-0.37651	0.219364	-0.83244	0.00429981	AT1G72680.1	1	cinnamyl-alcohol dehydrogenase	CAD1
Lsat_1_v5_gn_3_35301	0.477615	0.0114876	5.84516	0.000180598	5.28891	1.37623e-05	AT3G59080.1	1	Eukaryotic aspartyl protease family protein	AT3G59080
Lsat_1_v5_gn_9_114080	0.477615	0.0114876	5.67645	0.00015824	5.6772	8.39422e-05	AT1G58290.1	1	Glutamyl-tRNA reductase family protein	HEMA1
Lsat_1_v5_gn_9_23360	0.477674	0.0114876	4.78347	0.000148381	5.47605	1.83145e-05	AT5G02390.1	0.24	Protein of unknown function (DUF3741)	DAU1
Lsat_1_v5_gn_7_93060	0.477849	0.0114876	2.93196	0.000248468	3.48216	1.76197e-05	AT4G15420.1	1	Ubiquitin fusion degradation UFD1 family protein	AT4G15420
Lsat_1_v5_gn_9_12001	-0.476973	0.0115806	-1.01101	0.224815	-2.16731	0.013547	AT4G28750.1	0.27	Photosystem I reaction centre subunit IV / PsaE protein	PSAE-1
Lsat_1_v5_gn_4_129381	0.476833	0.0115806	4.2574	0.00821831	4.44898	0.00178003	AT5G67360.1	1	Subtilase family protein	ARA12
Lsat_1_v5_gn_5_184160	0.476856	0.0115806	-0.0158703	0.947004	0.0410082	0.771452	AT4G02720.1	0.72		AT4G02720
Lsat_1_v5_gn_4_123001	0.477089	0.0115806	9.5815	0.000221826	9.81905	1.43532e-05	AT4G19390.1	0.21	Uncharacterised protein family (UPF0114)	AT4G19390
Lsat_1_v5_gn_5_9460	0.477089	0.0115806	3.07123	0.00032014	2.545	0.000649649	AT5G47910.1	1	respiratory burst oxidase homologue D	RBOHD
Lsat_1_v5_gn_8_86560	-0.476622	0.0116284	-0.682936	0.209966	-0.749275	0.06676	AT5G54890.1	0.97	RNA-binding CRS1 / YhbY (CRM) domain-containing protein	AT5G54890
Lsat_1_v5_gn_3_141021	-0.476037	0.0118385	-1.13899	0.0947539	-1.76224	0.00492514	AT3G61870.1	0.87		AT3G61870
Lsat_1_v5_gn_3_79201	0.475804	0.0118972	-1.29344	0.13555	0.133084	0.852459	AT1G67110.1	1	cytochrome P450, family 735, subfamily A, polypeptide 2	CYP735A2
Lsat_1_v5_gn_7_94860	0.475511	0.0119821	1.95828	0.00376723	2.58233	0.000177947	AT1G12020.1	0.27		AT1G12020
Lsat_1_v5_gn_7_42020	-0.474167	0.0122715	-0.581631	0.1265	-1.53308	0.00243209	AT4G28950.1	0.99	RHO-related protein from plants 9	ROP9
Lsat_1_v5_gn_6_46980	-0.474078	0.0122715	-1.56353	0.0385665	-2.1877	0.0121932	no_hits_found
Lsat_1_v5_gn_4_61461	0.474226	0.0122715	4.31474	0.0003421	4.2191	6.61578e-05	AT1G62300.1	0.9	WRKY family transcription factor	WRKY6
Lsat_1_v5_gn_7_13601	0.474226	0.0122715	1.52814	0.00765527	2.16009	0.00055533	AT3G51970.1	0.79	acyl-CoA sterol acyl transferase 1	ASAT1
Lsat_1_v5_gn_5_167281	0.474401	0.0122715	2.16654	0.000737109	2.50615	0.000941386	AT5G59730.1	1	exocyst subunit exo70 family protein H7	EXO70H7
Lsat_1_v5_gn_6_45881	0.474459	0.0122715	-0.552878	0.1871	-0.51403	0.211556	AT5G60680.1	0.31	Protein of unknown function, DUF584	AT5G60680
Lsat_1_v5_gn_9_81581	0.474635	0.0122715	3.32785	0.000514968	3.82931	0.000371369	AT5G49760.1	1	Leucine-rich repeat protein kinase family protein	AT5G49760
Lsat_1_v5_gn_2_3181	0.474752	0.0122715	2.61496	0.000268005	2.75118	1.89054e-05	AT1G42990.1	0.27	basic region/leucine zipper motif 60	BZIP60
Lsat_1_v5_gn_8_90440	-0.473524	0.0123043	-1.12991	0.156004	-2.18918	0.00924913	AT4G28750.1	0.27	Photosystem I reaction centre subunit IV / PsaE protein	PSAE-1
Lsat_1_v5_gn_9_83280	0.473583	0.0123043	9.70099	0.000148381	9.54029	6.61257e-05	AT1G08990.1	1	plant glycogenin-like starch initiation protein 5	PGSIP5
Lsat_1_v5_gn_2_94701	0.473641	0.0123043	3.96084	0.0032593	5.66654	0.000168726	AT5G41080.1	1	PLC-like phosphodiesterases superfamily protein	GDPD2
Lsat_1_v5_gn_8_25581	0.473758	0.0123043	2.98887	0.000546093	3.38781	9.60104e-05	AT2G33580.1	1	Protein kinase superfamily protein	LYK5
Lsat_1_v5_gn_7_45820	0.473816	0.0123043	-1.07884	0.0581439	-1.39884	0.00904749	AT2G25290.1	1	Octicosapeptide/Phox/Bem1p (PB1) domain-containing protein / tetratricopeptide repeat (TPR)-containing protein	Phox1
Lsat_1_v5_gn_9_56500	-0.47329	0.0123669	-0.939999	0.0220768	-1.13887	0.000455741	AT5G24020.1	1	septum site-determining protein (MIND)	MIND
Lsat_1_v5_gn_2_84561	0.47294	0.0124832	1.15678	0.0033354	1.32858	0.00124527	AT2G23140.1	1	RING/U-box superfamily protein with ARM repeat domain	PUB4
Lsat_1_v5_gn_5_156100	0.472764	0.01252	-1.36139	0.0501927	-1.29811	0.0841395	AT5G07050.1	1	nodulin MtN21 /EamA-like transporter family protein	UMAMIT9
Lsat_1_v5_gn_1_86720	-0.472602	0.0125511					no_hits_found
Lsat_1_v5_gn_6_97181	-0.472355	0.0126049	-1.74724	0.027743	-3.26996	0.000306828	AT1G44000.1	0.63		AT1G44000
Lsat_1_v5_gn_6_37081	-0.472297	0.0126049					AT1G31330.1	0.69	photosystem I subunit F	PSAF
Lsat_1_v5_gn_6_32941	-0.472005	0.0126534	-1.23295	0.0400741	-1.82035	0.00260246	AT3G55140.1	1	Pectin lyase-like superfamily protein	AT3G55140
Lsat_1_v5_gn_9_58480	0.472005	0.0126534	2.12165	0.00143256	2.08923	0.000174352	AT1G02170.1	1	metacaspase 1	MC1
Lsat_1_v5_gn_2_73121	0.471479	0.012768	0.441425	0.145906	0.970018	0.00429901	AT5G63870.2	1	serine/threonine phosphatase 7	PP7
Lsat_1_v5_gn_8_2841	0.471479	0.012768	1.42782	0.00392285	1.75969	0.000155062	AT5G18480.1	1	plant glycogenin-like starch initiation protein 6	PGSIP6
Lsat_1_v5_gn_4_141241	0.471596	0.012768	1.83696	0.00574953	2.40455	6.11951e-05	AT5G10260.1	1	RAB GTPase homolog H1E	RABH1e
Lsat_1_v5_gn_7_107680	0.471303	0.0128067	3.41198	0.000274546	4.22691	5.11221e-05	AT5G48150.1	1	GRAS family transcription factor	PAT1
Lsat_1_v5_gn_8_9940	0.471186	0.0128183	1.55124	0.00847634	1.85203	0.000299042	AT5G61530.1	1	small G protein family protein / RhoGAP family protein	AT5G61530
Lsat_1_v5_gn_5_96201	0.470953	0.0128846	7.61613	0.00134507	7.58882	6.56697e-05	AT5G20230.1	0.22	blue-copper-binding protein	BCB
Lsat_1_v5_gn_9_26700	-0.470485	0.0128884	-1.03077	0.0369761	-1.69364	0.000460882	AT5G19630.1	0.55	alpha/beta-Hydrolases superfamily protein	AT5G19630
Lsat_1_v5_gn_2_80401	-0.470475	0.0128884	-2.12635	0.0162393	-2.11233	0.00102323	AT5G65740.2	0.97	zinc ion binding	AT5G65740
Lsat_1_v5_gn_0_26040	0.47031	0.0128884					AT3G27060.1	1	Ferritin/ribonucleotide reductase-like family protein	TSO2
Lsat_1_v5_gn_8_30740	0.470368	0.0128884	2.71899	0.00030058	3.16158	1.83145e-05	AT1G30755.1	1	Protein of unknown function (DUF668)	AT1G30755
Lsat_1_v5_gn_8_53860	0.470485	0.0128884	0.997776	0.0130809	1.11187	0.000682798	AT2G02800.1	1	protein kinase 2B	APK2B
Lsat_1_v5_gn_7_74080	0.470602	0.0128884	8.59854	0.000262694	6.67865	0.000172145	AT1G56250.1	0.58	phloem protein 2-B14	PP2-B14
Lsat_1_v5_gn_9_28921	0.470836	0.0128884	5.69538	0.000777361	3.94435	0.000867051	AT3G57450.1	0.14		AT3G57450
Lsat_1_v5_gn_5_147860	0.470134	0.0129285	8.84661	0.00156009	10.1363	3.5607e-05	AT4G28940.1	1	Phosphorylase superfamily protein	AT4G28940
Lsat_1_v5_gn_3_140280	0.46955	0.0130778	2.00048	0.000463974	2.09073	6.61578e-05	AT2G46500.1	1	phosphoinositide 4-kinase gamma 4	PI4K GAMMA 4
Lsat_1_v5_gn_4_96061	0.46955	0.0130778	1.05754	0.0271608	1.75879	0.00239572	AT1G73020.1	1		AT1G73020
Lsat_1_v5_gn_7_23661	0.469667	0.0130778	10.471	0.000821802	10.3179	1.30529e-05	AT1G53210.1	0.9	sodium/calcium exchanger family protein / calcium-binding EF hand family protein	AT1G53210
Lsat_1_v5_gn_2_35081	0.469082	0.013216	1.25678	0.011848	1.67452	0.000739676	AT5G22000.2	0.81	RING-H2 group F2A	RHF2A
Lsat_1_v5_gn_5_80560	0.469082	0.013216	-0.175457	0.482281	0.0210411	0.921282	AT2G07180.1	0.99	Protein kinase superfamily protein	AT2G07180
Lsat_1_v5_gn_6_10780	-0.468202	0.0132767	-0.128826	0.786319	-0.625549	0.120923	AT1G49660.1	0.68	carboxyesterase 5	CXE5
Lsat_1_v5_gn_2_20341	-0.468147	0.0132767	-0.268346	0.293233	0.318677	0.14448	AT3G17700.1	1	cyclic nucleotide-binding transporter 1	CNBT1
Lsat_1_v5_gn_5_183301	-0.468006	0.0132767	-0.58471	0.431429	-1.74604	0.0136835	no_hits_found
Lsat_1_v5_gn_5_111180	-0.46754	0.0132767					no_hits_found
Lsat_1_v5_gn_1_108781	0.467154	0.0132767	1.81735	0.000584381	1.59555	0.000255539	AT2G44500.1	1	O-fucosyltransferase family protein	AT2G44500
Lsat_1_v5_gn_3_47421	0.467154	0.0132767	3.74545	0.0024764	5.81739	0.000236744	no_hits_found
Lsat_1_v5_gn_8_2820	0.467271	0.0132767	4.73891	0.014474	6.094	0.000517133	AT1G08650.1	0.77	phosphoenolpyruvate carboxylase kinase 1	PPCK1
Lsat_1_v5_gn_8_61661	0.467271	0.0132767	2.20394	0.00132344	1.65694	0.00295273	AT4G30960.1	1	SOS3-interacting protein 3	SIP3
Lsat_1_v5_gn_1_73121	0.467329	0.0132767	5.48006	0.00295275	6.82789	6.09102e-05	AT2G32800.1	1	protein kinase family protein	AP4.3A
Lsat_1_v5_gn_1_47121	0.467387	0.0132767	6.08394	0.000493954	9.91839	7.7446e-05	AT4G32790.1	1	Exostosin family protein	AT4G32790
Lsat_1_v5_gn_1_52921	0.467446	0.0132767	5.68397	0.000196939	6.40858	3.23649e-05	AT5G03320.1	0.82	Protein kinase superfamily protein	AT5G03320
Lsat_1_v5_gn_5_86980	0.467563	0.0132767	-0.378847	0.221473	0.11595	0.608431	AT5G57740.1	1	XB3 ortholog 2 in Arabidopsis thaliana	XBAT32
Lsat_1_v5_gn_5_8960	0.467563	0.0132767	5.28484	0.00980536	5.50213	0.000109692	AT5G48930.1	1	hydroxycinnamoyl-CoA shikimate/quinate hydroxycinnamoyl transferase	HCT
Lsat_1_v5_gn_3_13920	0.467738	0.0132767			7.72931	0.00256231	AT5G42260.1	1	beta glucosidase 12	BGLU12
Lsat_1_v5_gn_4_46940	0.467797	0.0132767	0.783663	0.0332437	1.08579	0.000707618	AT4G18950.1	1	Integrin-linked protein kinase family	AT4G18950
Lsat_1_v5_gn_9_120460	0.467914	0.0132767	8.25019	0.000946202	10.0708	2.89119e-05	AT3G02430.1	0.49	Protein of unknown function (DUF679)	AT3G02430
Lsat_1_v5_gn_4_73301	0.467972	0.0132767	2.14232	0.0022323	2.22503	0.000362691	AT5G62570.2	1	Calmodulin binding protein-like	AT5G62570
Lsat_1_v5_gn_3_29321	0.468264	0.0132767	2.61402	0.000244024	2.62985	3.3063e-05	AT5G14310.1	1	carboxyesterase 16	CXE16
Lsat_1_v5_gn_7_48041	0.468673	0.0132767					AT5G36930.2	1	Disease resistance protein (TIR-NBS-LRR class) family	AT5G36930
Lsat_1_v5_gn_1_15440	0.468732	0.0132767	2.73774	0.00127658	3.06738	0.000327338	AT1G73880.1	1	UDP-glucosyl transferase 89B1	UGT89B1
Lsat_1_v5_gn_3_18360	0.468849	0.0132767	0.972033	0.00808034	0.997677	0.00179873	AT4G17900.1	0.77	PLATZ transcription factor family protein	AT4G17900
Lsat_1_v5_gn_3_27501	0.466861	0.0133767	5.22221	0.000216546	6.05859	0.000247747	AT2G37770.2	0.69	NAD(P)-linked oxidoreductase superfamily protein	ChlAKR
Lsat_1_v5_gn_7_78381	0.466628	0.0134493	4.15191	0.000148381	4.81901	4.4594e-05	AT1G11050.1	1	Protein kinase superfamily protein	AT1G11050
Lsat_1_v5_gn_3_63181	-0.466043	0.0134882	-1.16485	0.0283404	-2.54031	0.000917459	AT2G25710.1	1	holocarboxylase synthase 1	HCS1
Lsat_1_v5_gn_6_117381	-0.465985	0.0134882	0.370867	0.285671	0.254916	0.301501	AT3G17300.1	0.29		EMB2786
Lsat_1_v5_gn_4_16180	0.465809	0.0134882	0.427632	0.11863	0.609095	0.00440728	AT1G68370.1	1	Chaperone DnaJ-domain superfamily protein	ARG1
Lsat_1_v5_gn_1_11220	0.465868	0.0134882	11.6408	0.000148381	10.4999	1.71768e-05	no_hits_found
Lsat_1_v5_gn_8_16060	0.465868	0.0134882	-1.75237	0.0512774	-2.00504	0.000598272	AT2G39510.1	1	nodulin MtN21 /EamA-like transporter family protein	UMAMIT14
Lsat_1_v5_gn_8_87840	0.466043	0.0134882	4.34672	0.00022524	4.38513	0.000113295	AT3G25250.1	1	AGC (cAMP-dependent, cGMP-dependent and protein kinase C) kinase family protein	AGC2-1
Lsat_1_v5_gn_1_39341	0.46616	0.0134882	5.59333	0.000514968	6.08531	3.80368e-05	AT1G53820.1	0.27	RING/U-box superfamily protein	AT1G53820
Lsat_1_v5_gn_8_155641	0.466277	0.0134882	4.34519	0.000148381	3.83086	1.89054e-05	AT5G22250.1	1	Polynucleotidyl transferase, ribonuclease H-like superfamily protein	CAF1b
Lsat_1_v5_gn_1_43520	0.466452	0.0134882					AT5G25320.1	1	ACT-like superfamily protein	AT5G25320
Lsat_1_v5_gn_9_38960	-0.465634	0.0134949	-1.0371	0.0281901	-0.942823	0.0198449	AT4G27220.1	0.62	NB-ARC domain-containing disease resistance protein	AT4G27220
Lsat_1_v5_gn_9_50261	0.465634	0.0134949	5.46832	0.019307	7.09029	0.000423303	AT4G00880.1	0.27	SAUR-like auxin-responsive protein family	AT4G00880
Lsat_1_v5_gn_1_30220	-0.465195	0.0136408	2.47181	0.00994446	2.02398	0.00480071	AT1G01630.1	0.8	Sec14p-like phosphatidylinositol transfer family protein	AT1G01630
Lsat_1_v5_gn_7_31321	-0.464933	0.0136408	-1.37562	0.0143397	-1.8759	0.00191228	AT2G38695.3	0.35		AT2G38695
Lsat_1_v5_gn_4_78801	0.464933	0.0136408	1.86151	0.038233	2.42814	0.00172952	AT5G50330.1	1	Protein kinase superfamily protein	AT5G50330
Lsat_1_v5_gn_6_98760	0.464991	0.0136408	4.24479	0.000572359	4.30554	5.85639e-05	AT5G09800.1	0.87	ARM repeat superfamily protein	AT5G09800
Lsat_1_v5_gn_3_7321	0.465167	0.0136408	2.01104	0.00223801	2.37323	0.00010386	AT1G63500.1	1	Protein kinase protein with tetratricopeptide repeat domain	BSK7
Lsat_1_v5_gn_7_98541	0.464816	0.013659					AT5G42570.1	0.52	B-cell receptor-associated 31-like	AT5G42570
Lsat_1_v5_gn_4_13601	0.464699	0.0136773	1.08157	0.0104088	1.52701	0.00027321	AT2G01600.1	1	ENTH/ANTH/VHS superfamily protein	AT2G01600
Lsat_1_v5_gn_4_87641	0.464348	0.0137716	-0.191662	0.453684	-0.668054	0.00410232	AT1G48900.1	1	Signal recognition particle, SRP54 subunit protein	AT1G48900
Lsat_1_v5_gn_6_34661	0.464407	0.0137716	5.45658	0.000148381	5.42601	1.66003e-05	AT5G04870.1	1	calcium dependent protein kinase 1	CPK1
Lsat_1_v5_gn_7_104681	0.464231	0.0137903	0.897989	0.021066	0.936763	0.00621544	AT1G53165.3	0.85	Protein kinase superfamily protein	ATMAP4K ALPHA1
Lsat_1_v5_gn_2_52041	-0.463764	0.0138281	-0.645009	0.0594592	-0.643796	0.0281718	AT2G43360.1	1	Radical SAM superfamily protein	BIO2
Lsat_1_v5_gn_1_2800	0.463764	0.0138281	8.6602	0.000268649	10.2867	2.03145e-05	no_hits_found
Lsat_1_v5_gn_9_50640	0.463764	0.0138281	0.862267	0.0351985	1.07203	0.000447379	AT1G02130.1	1	RAS 5	RA-5
Lsat_1_v5_gn_8_16081	0.463881	0.0138281	9.15526	0.00032014	8.64229	6.15346e-05	AT2G28710.1	0.34	C2H2-type zinc finger family protein	AT2G28710
Lsat_1_v5_gn_2_126280	0.463998	0.0138281	3.46452	0.0003421	3.88355	2.03145e-05	AT3G51580.2	0.16		AT3G51580
Lsat_1_v5_gn_5_159820	0.463413	0.0139629	2.13567	0.00205678	2.13703	0.00263858	AT5G04040.1	1	Patatin-like phospholipase family protein	SDP1
Lsat_1_v5_gn_7_44620	-0.462887	0.014187	-1.33711	0.0269617	-2.03203	0.000175506	AT2G43950.1	1	chloroplast outer envelope protein 37	OEP37
Lsat_1_v5_gn_5_34261	0.462537	0.0143252	10.7442	0.000148381	11.2685	1.6684e-05	no_hits_found
Lsat_1_v5_gn_1_52580	0.462303	0.0143265	2.82036	0.00101822	2.80235	0.000540129	AT2G36770.1	1	UDP-Glycosyltransferase superfamily protein	AT2G36770
Lsat_1_v5_gn_2_91101	0.462303	0.0143265	2.20232	0.000604188	2.64451	6.55571e-05	AT5G14420.1	1	RING domain ligase2	RGLG2
Lsat_1_v5_gn_3_37300	0.462361	0.0143265	0.935623	0.0137056	1.04119	0.00300985	AT4G03550.1	1	glucan synthase-like 5	GSL05
Lsat_1_v5_gn_3_7300	-0.461835	0.0144546	-1.93457	0.0156145	-2.42221	0.00277581	AT5G12250.1	1	beta-6 tubulin	TUB6
Lsat_1_v5_gn_4_107320	-0.461601	0.0144546	-1.22092	0.130113	-2.44011	0.0147473	AT1G74730.1	0.48	Protein of unknown function (DUF1118)	AT1G74730
Lsat_1_v5_gn_4_182901	-0.461401	0.0144546	-1.30557	0.166512	-2.10662	0.013481	AT3G27830.1	0.39	ribosomal protein L12-A	RPL12-A
Lsat_1_v5_gn_1_80781	0.461368	0.0144546	0.773003	0.0501487	1.02617	0.00322532	AT1G22882.1	1	Galactose-binding protein	AT1G22882
Lsat_1_v5_gn_8_42381	0.461368	0.0144546	3.72121	0.000154978	3.94655	2.20443e-05	AT3G02600.1	1	lipid phosphate phosphatase 3	LPP3
Lsat_1_v5_gn_3_136181	0.461485	0.0144546	5.53568	0.0271739	6.67517	0.000963957	AT2G45760.1	0.22	BON association protein 2	BAP2
Lsat_1_v5_gn_4_41580	0.461543	0.0144546	9.15578	0.000244831	9.68031	1.71768e-05	AT3G03520.1	1	non-specific phospholipase C3	NPC3
Lsat_1_v5_gn_9_61260	0.461543	0.0144546	2.2364	0.00505165	2.93822	0.000274119	AT2G40095.1	0.44	Alpha/beta hydrolase related protein	AT2G40095
Lsat_1_v5_gn_2_128981	0.461777	0.0144546	8.69976	0.0141808	8.77694	0.00144189	AT1G62660.1	1	Glycosyl hydrolases family 32 protein	AT1G62660
Lsat_1_v5_gn_2_36140	-0.460959	0.014626	-2.33542	0.00892759	-3.13035	0.000218602	AT4G31850.1	1	proton gradient regulation 3	PGR3
Lsat_1_v5_gn_4_121761	-0.460725	0.0147081	-1.1942	0.0218782	-1.11113	0.00428985	AT1G47740.1	0.69	PPPDE putative thiol peptidase family protein	AT1G47740
Lsat_1_v5_gn_1_6641	0.460549	0.0147215	1.40014	0.00754522	1.66575	0.00116952	AT1G34300.1	1	lectin protein kinase family protein	AT1G34300
Lsat_1_v5_gn_8_143940	0.460608	0.0147215	2.93731	0.000776261	3.47975	5.73226e-05	AT1G18390.2	1	Protein kinase superfamily protein	AT1G18390
Lsat_1_v5_gn_5_161041	0.460257	0.0148348	1.94617	0.000665746	1.9393	0.00056736	AT5G03990.1	0.41		AT5G03990
Lsat_1_v5_gn_1_43720	-0.459906	0.0149345	-0.29193	0.297645	-0.131364	0.534519	AT2G25300.1	1	Galactosyltransferase family protein	AT2G25300
Lsat_1_v5_gn_2_103220	-0.459906	0.0149345	-1.15474	0.0792233	-1.95947	0.00961214	AT5G04440.1	0.77	Protein of unknown function (DUF1997)	AT5G04440
Lsat_1_v5_gn_5_82840	-0.459642	0.0149345	-0.800362	0.0563055	-0.976513	0.0452622	AT4G30060.1	1	Core-2/I-branching beta-1,6-N-acetylglucosaminyltransferase family protein	AT4G30060
Lsat_1_v5_gn_4_131541	-0.459477	0.0149345	-1.38027	0.124451	-1.82278	0.0147535	AT1G27460.1	1	no pollen germination related 1	NPGR1
Lsat_1_v5_gn_5_149240	0.459497	0.0149345	0.917239	0.0176916	1.19921	0.00128166	AT2G38360.1	0.7	prenylated RAB acceptor 1.B4	PRA1.B4
Lsat_1_v5_gn_4_86800	0.459614	0.0149345	1.21038	0.0267272	-0.24981	0.674751	AT1G80920.1	0.29	Chaperone DnaJ-domain superfamily protein	J8
Lsat_1_v5_gn_5_22601	0.459614	0.0149345	1.17012	0.0638037	1.47457	0.00285198	AT5G60980.2	0.85	Nuclear transport factor 2 (NTF2) family protein with RNA binding (RRM-RBD-RNP motifs) domain	AT5G60980
Lsat_1_v5_gn_3_15861	0.45979	0.0149345	0.206885	0.567772	0.151216	0.651505	AT4G17090.1	1	chloroplast beta-amylase	CT-BMY
Lsat_1_v5_gn_8_56261	-0.459322	0.0149503	-2.35714	0.0187057	-2.56676	0.00331156	AT5G46600.1	0.64	Aluminium activated malate transporter family protein	AT5G46600
Lsat_1_v5_gn_9_76100	-0.459045	0.0149503	-1.01927	0.281611	-1.79796	0.00370898	AT1G09750.1	1	Eukaryotic aspartyl protease family protein	AT1G09750
Lsat_1_v5_gn_5_137600	-0.45903	0.0149503	-0.0144442	0.957936	-0.00972126	0.961667	AT1G53710.1	1	Calcineurin-like metallo-phosphoesterase superfamily protein	AT1G53710
Lsat_1_v5_gn_5_186721	-0.458854	0.0149503	-0.97096	0.195307	-1.83592	0.00348304	AT2G30570.1	0.28	photosystem II reaction center W	PSBW
Lsat_1_v5_gn_1_118321	-0.458796	0.0149503	0.0986159	0.878632	0.566403	0.0425137	AT1G73280.1	0.99	serine carboxypeptidase-like 3	scpl3
Lsat_1_v5_gn_3_54620	0.458854	0.0149503	2.36453	0.00307845	1.99688	0.0235925	AT1G23030.1	1	ARM repeat superfamily protein	AT1G23030
Lsat_1_v5_gn_6_57521	0.459011	0.0149503					no_hits_found
Lsat_1_v5_gn_1_50421	0.45903	0.0149503	2.35603	0.00113519	2.20765	6.45489e-05	AT5G03730.2	1	Protein kinase superfamily protein	CTR1
Lsat_1_v5_gn_7_15520	0.459147	0.0149503	8.24819	0.00110813	7.93202	5.28779e-05	AT4G22070.1	0.83	WRKY DNA-binding protein 31	WRKY31
Lsat_1_v5_gn_7_32001	-0.458621	0.0150048	-1.11799	0.209984	-2.76537	0.0107858	AT1G30380.1	0.45	photosystem I subunit K	PSAK
Lsat_1_v5_gn_7_49320	0.458504	0.0150287			6.62485	0.000113269	AT4G27290.1	1	S-locus lectin protein kinase family protein	AT4G27290
Lsat_1_v5_gn_3_90920	0.458212	0.0151454	5.81245	0.000248468	6.67252	1.89054e-05	AT4G36990.1	0.54	heat shock factor 4	HSF4
Lsat_1_v5_gn_6_55141	-0.457802	0.0153253	0.759435	0.0812758	0.391826	0.0600169	AT2G31600.1	0.54		AT2G31600
Lsat_1_v5_gn_1_58201	0.457335	0.0155389	6.41659	0.000148381	6.12251	8.23855e-05	AT2G35930.1	1	plant U-box 23	PUB23
Lsat_1_v5_gn_5_167061	0.45716	0.0155956	1.34614	0.00187302	2.10005	0.000323009	AT1G07670.1	1	endomembrane-type CA-ATPase 4	ECA4
Lsat_1_v5_gn_5_137560	0.457043	0.0156206	1.28003	0.00526386	1.214	0.000314857	AT3G21220.1	1	MAP kinase kinase 5	MKK5
Lsat_1_v5_gn_4_74041	0.456926	0.0156458					AT1G70140.1	0.92	formin 8	FH8
Lsat_1_v5_gn_2_90160	-0.456809	0.0156583	-1.78507	0.0224302	-1.79383	0.000484636	AT5G15570.1	0.46	Bromodomain transcription factor	AT5G15570
Lsat_1_v5_gn_8_132641	-0.45675	0.0156583	-1.24692	0.0813018	-1.15319	0.0976608	AT1G03650.1	0.36	Acyl-CoA N-acyltransferases (NAT) superfamily protein	AT1G03650
Lsat_1_v5_gn_8_5560	-0.456692	0.0156583	-1.43207	0.0865681	-2.52762	0.0127318	AT4G27700.1	0.68	Rhodanese/Cell cycle control phosphatase superfamily protein	AT4G27700
Lsat_1_v5_gn_0_15921	0.456575	0.0156839					AT3G28480.2	1	Oxoglutarate/iron-dependent oxygenase	AT3G28480
Lsat_1_v5_gn_6_112441	-0.456224	0.0157813	-2.15102	0.0361362	-2.76501	0.00104817	no_hits_found
Lsat_1_v5_gn_9_27081	-0.456224	0.0157813					AT3G47470.1	1	light-harvesting chlorophyll-protein complex I subunit A4	LHCA4
Lsat_1_v5_gn_5_6480	-0.456049	0.0157813	0.846736	0.812782	4.5942	0.0792662	AT1G20050.1	0.71	C-8,7 sterol isomerase	HYD1
Lsat_1_v5_gn_8_83161	-0.456049	0.0157813	-3.52112	0.194078	-4.83915	0.0388851	AT1G20050.1	0.71	C-8,7 sterol isomerase	HYD1
Lsat_1_v5_gn_1_58340	0.456166	0.0157813	12.0419	0.00146601	15.5969	1.17422e-05	AT3G11820.1	1	syntaxin of plants 121	SYP121
Lsat_1_v5_gn_8_18901	-0.455815	0.0158446					AT3G49645.1	0.15		AT3G49645
Lsat_1_v5_gn_3_38341	-0.455796	0.0158446	0.69925	0.224222	-0.342305	0.415271	AT1G70840.1	0.23	MLP-like protein 31	MLP31
Lsat_1_v5_gn_9_38921	0.455582	0.0158867	0.418122	0.158286	0.753529	0.00532779	AT3G51580.2	0.17		AT3G51580
Lsat_1_v5_gn_3_20520	0.45564	0.0158867	2.36916	0.000340164	2.62433	1.8133e-05	AT1G32120.1	1		AT1G32120
Lsat_1_v5_gn_4_126140	-0.455172	0.0160643	-1.20567	0.0338133	-2.26309	0.00124327	AT1G45230.1	0.59	Protein of unknown function (DUF3223)	AT1G45230
Lsat_1_v5_gn_4_71680	0.455056	0.0160643	0.870622	0.0196408	0.967296	0.00438784	AT2G16750.1	1	Protein kinase protein with adenine nucleotide alpha hydrolases-like domain	AT2G16750
Lsat_1_v5_gn_6_41301	0.455114	0.0160643	3.63177	0.000753692	4.45595	9.05208e-05	AT1G08250.1	1	arogenate dehydratase 6	ADT6
Lsat_1_v5_gn_7_93661	0.454898	0.0160763					AT5G13980.1	0.28	Glycosyl hydrolase family 38 protein	AT5G13980
Lsat_1_v5_gn_5_4500	0.454939	0.0160763	0.166923	0.612662	0.420472	0.152973	AT5G54590.2	1	Protein kinase superfamily protein	CRLK1
Lsat_1_v5_gn_6_2800	0.454763	0.0161133	1.51636	0.0137215	1.92652	0.00648188	AT4G22540.1	1	OSBP(oxysterol binding protein)-related protein 2A	ORP2A
Lsat_1_v5_gn_9_63420	0.45453	0.0162061	1.44712	0.00305829	1.4944	0.00154399	AT2G39840.1	1	type one serine/threonine protein phosphatase 4	TOPP4
Lsat_1_v5_gn_7_23201	0.454296	0.0162236	5.03521	0.0101886	8.44555	4.47279e-05	AT4G18540.1	1		AT4G18540
Lsat_1_v5_gn_8_77361	0.454296	0.0162236					AT2G36220.1	0.3		AT2G36220
Lsat_1_v5_gn_8_33860	0.454413	0.0162236	0.456674	0.0751579	0.646819	0.00492514	AT1G14570.2	1	UBX domain-containing protein	AT1G14570
Lsat_1_v5_gn_6_10241	-0.454004	0.016276	-1.60699	0.0618623	-3.0309	0.00290661	AT4G22830.2	0.23		AT4G22830
Lsat_1_v5_gn_8_75100	-0.453945	0.016276	0.0204347	0.957936	0.0828376	0.723621	AT5G07900.1	0.62	Mitochondrial transcription termination factor family protein	AT5G07900
Lsat_1_v5_gn_3_9640	-0.453744	0.016276	-2.79444	0.0141659	-3.82968	0.000563009	no_hits_found
Lsat_1_v5_gn_2_92760	-0.453711	0.016276	-1.16563	0.158613	-1.18699	0.0233307	AT5G14910.1	0.39	Heavy metal transport/detoxification superfamily protein	AT5G14910
Lsat_1_v5_gn_1_35241	-0.453653	0.016276	-1.12145	0.262404	-2.1306	0.00373584	AT1G52230.1	0.45	photosystem I subunit H2	PSAH2
Lsat_1_v5_gn_4_81280	-0.453652	0.016276					no_hits_found
Lsat_1_v5_gn_2_52200	-0.453622	0.016276	0.289052	0.545997	-0.0140676	0.94413	AT5G54960.1	1	pyruvate decarboxylase-2	PDC2
Lsat_1_v5_gn_0_19620	-0.453536	0.016276					AT5G14550.1	1	Core-2/I-branching beta-1,6-N-acetylglucosaminyltransferase family protein	AT5G14550
Lsat_1_v5_gn_4_56060	0.453536	0.016276	5.23256	0.00028701	6.23841	1.83548e-05	AT1G61250.1	1	secretory carrier 3	SC3
Lsat_1_v5_gn_7_18721	0.453945	0.016276	3.16801	0.000322127	3.107	1.71768e-05	AT4G21380.1	1	receptor kinase 3	RK3
Lsat_1_v5_gn_5_107040	-0.453419	0.0163047	-1.75816	0.122786	-4.38952	0.019268	AT1G15820.1	1	light harvesting complex photosystem II subunit 6	LHCB6
Lsat_1_v5_gn_1_123241	-0.453302	0.0163334	-1.27682	0.157793	-2.90737	0.00525586	AT4G05180.1	0.68	photosystem II subunit Q-2	PSBQ-2
Lsat_1_v5_gn_5_33721	-0.4529	0.0165237	-1.41365	0.118576			AT5G25830.1	0.73	GATA transcription factor 12	GATA12
Lsat_1_v5_gn_9_63261	-0.452776	0.0165529	-1.02869	0.133318	-1.59638	0.0226736	AT2G38140.1	0.2	plastid-specific ribosomal protein 4	PSRP4
Lsat_1_v5_gn_8_96680	0.452718	0.0165529	2.45472	0.00115276	1.85712	7.43021e-05	AT2G25800.1	1	Protein of unknown function (DUF810)	AT2G25800
Lsat_1_v5_gn_9_68460	0.452601	0.0165823	3.55336	0.000268005	4.30765	1.43532e-05	AT2G38970.1	1	Zinc finger (C3HC4-type RING finger) family protein	AT2G38970
Lsat_1_v5_gn_1_22980	-0.452261	0.0166711					AT3G53010.1	0.66	Domain of unknown function (DUF303)	AT3G53010
Lsat_1_v5_gn_3_39500	0.45225	0.0166711	-0.0429004	0.875701	-0.135505	0.595768	AT4G03420.1	0.99	Protein of unknown function (DUF789)	AT4G03420
Lsat_1_v5_gn_9_104300	0.452309	0.0166711	8.0333	0.00117754	6.52077	5.37136e-05	AT3G07870.1	0.27	F-box and associated interaction domains-containing protein	AT3G07870
Lsat_1_v5_gn_5_5181	-0.451315	0.0171	-1.17985	0.0567291	-1.66179	0.00759869	AT1G50900.1	0.58	Ankyrin repeat family protein	GDC1
Lsat_1_v5_gn_1_380	0.451315	0.0171	4.51676	0.000353872	6.31534	8.39422e-05	AT1G10070.1	1	branched-chain amino acid transaminase 2	BCAT-2
Lsat_1_v5_gn_5_78720	0.451315	0.0171	9.55117	0.000281957	9.18189	1.30529e-05	AT5G51160.1	0.34	Ankyrin repeat family protein	AT5G51160
Lsat_1_v5_gn_3_94000	-0.451023	0.0171958	-1.31678	0.0555175	-2.22641	0.00629571	AT2G23670.1	0.11	homolog of Synechocystis YCF37	YCF37
Lsat_1_v5_gn_4_175720	0.451081	0.0171958	2.51416	0.0163221	3.32923	0.00180933	AT2G23790.1	0.73	Protein of unknown function (DUF607)	AT2G23790
Lsat_1_v5_gn_6_1880	-0.450847	0.0172611	-0.476748	0.108212	-1.0696	0.0160765	AT1G62640.1	1	3-ketoacyl-acyl carrier protein synthase III	KAS III
Lsat_1_v5_gn_4_98761	-0.450398	0.0174518	0.260106	0.741545	0.273822	0.73689	AT3G21360.1	1	2-oxoglutarate (2OG) and Fe(II)-dependent oxygenase superfamily protein	AT3G21360
Lsat_1_v5_gn_6_60760	0.450438	0.0174518	0.912174	0.122411	1.85201	0.00100372	AT4G13780.1	1	methionine--tRNA ligase, putative / methionyl-tRNA synthetase, putative / MetRS, putative	AT4G13780
Lsat_1_v5_gn_1_81921	0.450321	0.017459	2.08039	0.000946811	2.41325	9.27044e-05	AT4G24290.2	1	MAC/Perforin domain-containing protein	AT4G24290
Lsat_1_v5_gn_3_92700	-0.450156	0.0175196	-1.67197	0.104626			AT2G45570.1	0.68	cytochrome P450, family 76, subfamily C, polypeptide 2	CYP76C2
Lsat_1_v5_gn_6_21420	-0.449795	0.0175423	-0.578521	0.244597	-1.24464	0.00297445	AT4G32320.1	0.97	ascorbate peroxidase 6	APX6
Lsat_1_v5_gn_3_139861	-0.449737	0.0175423	-0.81932	0.18253	-1.22348	0.0357796	AT4G01150.1	0.43		AT4G01150
Lsat_1_v5_gn_1_30880	0.449795	0.0175423	0.190689	0.495874	0.0786733	0.746139	AT4G31860.1	1	Protein phosphatase 2C family protein	AT4G31860
Lsat_1_v5_gn_8_95340	0.449795	0.0175423	2.13157	0.00128064	2.8025	0.000124095	AT3G24550.1	1	proline extensin-like receptor kinase 1	PERK1
Lsat_1_v5_gn_8_99721	0.449971	0.0175423	1.05535	0.0280761	1.67437	0.000493513	AT5G58290.1	1	regulatory particle triple-A ATPase 3	RPT3
Lsat_1_v5_gn_6_101381	0.450029	0.0175423	-0.353783	0.304881	0.366514	0.16034	AT1G71697.1	1	choline kinase 1	CK1
Lsat_1_v5_gn_1_6001	0.44962	0.0175745	0.862215	0.0209537	0.728402	0.0126861	AT1G18740.1	1	Protein of unknown function (DUF793)	AT1G18740
Lsat_1_v5_gn_6_24141	-0.44932	0.0177168					no_hits_found
Lsat_1_v5_gn_5_30141	-0.449153	0.0177801	-0.702969	0.0277107	-0.684494	0.00348495	AT4G32150.1	0.89	vesicle-associated membrane protein 711	VAMP711
Lsat_1_v5_gn_8_160040	-0.448838	0.0178191	-2.03864	0.0208143	-2.75618	6.87218e-05	AT1G60010.1	0.34		AT1G60010
Lsat_1_v5_gn_1_28420	0.448881	0.0178191					AT3G48430.1	1	relative of early flowering 6	REF6
Lsat_1_v5_gn_6_92421	0.448919	0.0178191					no_hits_found
Lsat_1_v5_gn_6_84881	0.448977	0.0178191	6.16826	0.000955496	6.91458	3.34695e-05	AT1G64065.1	0.17	Late embryogenesis abundant (LEA) hydroxyproline-rich glycoprotein family	AT1G64065
Lsat_1_v5_gn_5_178480	-0.448627	0.017834	0.336188	0.285992	0.278749	0.157735	AT3G07410.1	0.88	RAB GTPase homolog A5B	RABA5b
Lsat_1_v5_gn_2_56141	0.448685	0.017834	0.568716	0.0708509	1.05937	0.000863746	AT3G58050.1	1		AT3G58050
Lsat_1_v5_gn_9_117920	0.448743	0.017834	0.92323	0.0436375	1.02838	0.00614398	AT5G57190.1	1	phosphatidylserine decarboxylase 2	PSD2
Lsat_1_v5_gn_0_36001	0.44851	0.0178673					AT3G28450.1	1	Leucine-rich repeat protein kinase family protein	AT3G28450
Lsat_1_v5_gn_6_9641	-0.448276	0.0179304					AT1G12400.1	0.18	Nucleotide excision repair, TFIIH, subunit TTDA	AT1G12400
Lsat_1_v5_gn_1_89400	0.448159	0.0179304	0.81453	0.0600266	0.640041	0.0246805	no_hits_found
Lsat_1_v5_gn_9_66040	0.448159	0.0179304	2.10618	0.00141209	2.40945	0.000201852	AT1G07570.3	1	Protein kinase superfamily protein	APK1A
Lsat_1_v5_gn_0_16501	0.448334	0.0179304					AT3G01360.1	0.58	Family of unknown function (DUF716)	AT3G01360
Lsat_1_v5_gn_2_67020	0.447808	0.0181071	3.80018	0.00023493	3.95816	1.5481e-05	AT5G04930.1	1	aminophospholipid ATPase 1	ALA1
Lsat_1_v5_gn_3_31461	0.447691	0.0181412	7.03661	0.000148381	6.98778	1.17422e-05	AT5G13220.1	0.24	jasmonate-zim-domain protein 10	JAZ10
Lsat_1_v5_gn_3_55161	-0.447618	0.0181488	0.523598	0.127705	-0.0953718	0.747648	AT1G70850.1	0.3	MLP-like protein 34	MLP34
Lsat_1_v5_gn_9_18940	0.447341	0.0182066	6.59765	0.000955638	6.8382	2.20443e-05	AT2G30020.1	0.96	Protein phosphatase 2C family protein	AT2G30020
Lsat_1_v5_gn_4_121041	0.447399	0.0182066	8.2771	0.000313083	9.07689	3.71965e-05	AT4G36830.1	0.84	GNS1/SUR4 membrane protein family	HOS3-1
Lsat_1_v5_gn_2_84940	0.447458	0.0182066	8.07066	0.000270253	9.0056	1.37666e-05	AT4G36945.1	1	PLC-like phosphodiesterases superfamily protein	AT4G36945
Lsat_1_v5_gn_4_17140	0.447224	0.0182412	5.83284	0.000218045	5.31519	1.30529e-05	AT1G68710.1	1	ATPase E1-E2 type family protein / haloacid dehalogenase-like hydrolase family protein	AT1G68710
Lsat_1_v5_gn_9_13441	0.44699	0.0183107	2.38311	0.000577318	2.41445	0.000960338	AT1G06840.1	1	Leucine-rich repeat protein kinase family protein	AT1G06840
Lsat_1_v5_gn_4_167181	0.447049	0.0183107					AT5G38990.1	0.59	Malectin/receptor-like protein kinase family protein	AT5G38990
Lsat_1_v5_gn_7_35520	-0.446873	0.0183456	-1.64473	0.0562147	-3.23203	0.0025805	AT5G44600.1	0.87	S-adenosyl-L-methionine-dependent methyltransferases superfamily protein	AT5G44600
Lsat_1_v5_gn_9_15700	-0.446756	0.0183724	-1.23225	0.0353915	-2.10732	0.00209374	AT2G04039.3	0.19		AT2G04039
Lsat_1_v5_gn_8_28800	-0.446505	0.0183724					no_hits_found
Lsat_1_v5_gn_1_37881	-0.446406	0.0183724	-1.08518	0.0250727	-1.21798	0.0123655	AT1G72480.1	1	Lung seven transmembrane receptor family protein	AT1G72480
Lsat_1_v5_gn_5_33860	-0.44623	0.0183724	0.0742867	0.805034	-0.206688	0.461642	AT5G65260.1	0.93	RNA-binding (RRM/RBD/RNP motifs) family protein	AT5G65260
Lsat_1_v5_gn_3_94041	0.446172	0.0183724	4.69973	0.000723826	5.41116	1.57301e-05	AT2G23450.2	1	Protein kinase superfamily protein	AT2G23450
Lsat_1_v5_gn_1_83741	0.44623	0.0183724	0.151467	0.694599	-0.245718	0.508741	AT4G17080.1	0.89	Histone H3 K4-specific methyltransferase SET7/9 family protein	AT4G17080
Lsat_1_v5_gn_5_116820	0.44623	0.0183724	4.28327	0.00137145	4.39577	0.000179814	AT2G14960.1	1	Auxin-responsive GH3 family protein	GH3.1
Lsat_1_v5_gn_6_57241	0.446289	0.0183724	1.39542	0.00277609	1.63082	0.000102234	AT2G43320.1	1	S-adenosyl-L-methionine-dependent methyltransferases superfamily protein	AT2G43320
Lsat_1_v5_gn_0_30021	0.446406	0.0183724					AT3G01860.1	0.16		AT3G01860
Lsat_1_v5_gn_2_32240	0.446406	0.0183724	0.263648	0.276522	0.246894	0.208589	AT5G19430.1	0.51	RING/U-box superfamily protein	AT5G19430
Lsat_1_v5_gn_8_161801	0.446464	0.0183724	2.87526	0.000292355	2.88523	3.59805e-05	AT1G27200.1	1	Domain of unknown function (DUF23)	AT1G27200
Lsat_1_v5_gn_7_80180	-0.446055	0.0184082	-1.96212	0.0201867	-3.04959	0.000142993	AT3G09580.1	1	FAD/NAD(P)-binding oxidoreductase family protein	AT3G09580
Lsat_1_v5_gn_7_5460	0.44588	0.0184804	-0.523386	0.113113	-0.162181	0.429061	AT4G00550.1	1	digalactosyl diacylglycerol deficient 2	DGD2
Lsat_1_v5_gn_2_127400	0.445763	0.0185164	0.817134	0.0361279	0.94439	0.00119837	AT5G01960.1	1	RING/U-box superfamily protein	AT5G01960
Lsat_1_v5_gn_9_81040	-0.44547	0.0186623	-1.74552	0.0135873	-3.14049	0.000640214	AT1G27480.1	1	alpha/beta-Hydrolases superfamily protein	AT1G27480
Lsat_1_v5_gn_5_130901	-0.44512	0.0187352	-1.17805	0.156745	-2.41399	0.00514412	AT3G16140.1	0.53	photosystem I subunit H-1	PSAH-1
Lsat_1_v5_gn_5_51620	0.445178	0.0187352	0.733293	0.0577146	0.550898	0.0238204	AT1G15780.1	0.23		NRB4
Lsat_1_v5_gn_8_103901	0.445206	0.0187352					AT5G02500.1	1	heat shock cognate protein 70-1	HSC70-1
Lsat_1_v5_gn_9_20101	0.445295	0.0187352	1.49029	0.0128041	1.62223	0.00428734	AT5G58730.1	0.59	pfkB-like carbohydrate kinase family protein	Mik
Lsat_1_v5_gn_5_187400	0.444944	0.0187721	0.378661	0.132075	0.868842	0.00310504	AT1G03290.1	0.64		AT1G03290
Lsat_1_v5_gn_9_101281	0.444944	0.0187721	6.26198	0.000814717	6.84168	0.000226705	no_hits_found
Lsat_1_v5_gn_1_50700	0.444886	0.0187722	3.14788	0.00213745	4.31172	1.89219e-05	AT3G52990.1	1	Pyruvate kinase family protein	AT3G52990
Lsat_1_v5_gn_1_6760	0.444828	0.0187724	0.472381	0.133434	0.81488	0.00282927	AT2G16950.1	1	transportin 1	TRN1
Lsat_1_v5_gn_7_20000	-0.444691	0.0188217	-2.86901	0.00849812	-3.80011	0.00293243	no_hits_found
Lsat_1_v5_gn_4_139200	0.444535	0.0188837	5.94706	0.00117754	6.25606	0.000116253	AT3G05200.1	0.62	RING/U-box superfamily protein	ATL6
Lsat_1_v5_gn_2_126380	0.444302	0.0189586	6.49913	0.00110392	5.29857	0.00098463	AT2G40740.1	0.5	WRKY DNA-binding protein 55	WRKY55
Lsat_1_v5_gn_2_78341	0.444302	0.0189586	2.23077	0.000721744	2.41724	0.00011489	AT2G16460.1	0.88	Protein of unknown function (DUF1640)	AT2G16460
Lsat_1_v5_gn_5_153460	-0.443711	0.0191855					AT3G54220.1	1	GRAS family transcription factor	SCR
Lsat_1_v5_gn_6_23641	-0.443659	0.0191855					AT5G11590.1	0.51	Integrase-type DNA-binding superfamily protein	TINY2
Lsat_1_v5_gn_8_68740	0.443659	0.0191855	1.41518	0.0163221	1.90972	0.000765614	AT2G24570.1	0.34	WRKY DNA-binding protein 17	WRKY17
Lsat_1_v5_gn_5_175081	0.443776	0.0191855	-0.477383	0.0861667	0.0805065	0.576187	AT5G58320.2	0.52	Kinase interacting (KIP1-like) family protein	NET4A
Lsat_1_v5_gn_6_113360	0.443834	0.0191855	2.04543	0.000844549	2.54104	2.12423e-05	AT1G19270.1	1	DA1	DA1
Lsat_1_v5_gn_4_128480	-0.443508	0.0192246					no_hits_found
Lsat_1_v5_gn_6_53540	0.443483	0.0192246	3.14128	0.000830955	3.71547	2.12423e-05	AT4G04220.1	1	receptor like protein 46	RLP46
Lsat_1_v5_gn_5_51020	0.443133	0.0194141	7.1067	0.00222896	6.3784	0.0004079	AT3G06390.1	0.25	Uncharacterised protein family (UPF0497)	AT3G06390
Lsat_1_v5_gn_3_10580	-0.442972	0.0194443	-2.2999	0.038464	-4.47536	0.00864025	AT1G64390.1	1	glycosyl hydrolase 9C2	GH9C2
Lsat_1_v5_gn_9_73281	0.443016	0.0194443	6.9273	0.00218013	7.83529	3.47574e-05	no_hits_found
Lsat_1_v5_gn_4_56781	-0.44284	0.0194561	-2.04723	0.0200888	-2.36302	0.00191355	AT1G61350.1	1	ARM repeat superfamily protein	AT1G61350
Lsat_1_v5_gn_7_50101	0.44284	0.0194561	0.261622	0.35983	0.156766	0.556425	AT5G48930.1	1	hydroxycinnamoyl-CoA shikimate/quinate hydroxycinnamoyl transferase	HCT
Lsat_1_v5_gn_6_65141	0.442431	0.0196861	1.74414	0.00129404	1.6889	0.000193267	AT1G32640.1	1	Basic helix-loop-helix (bHLH) DNA-binding family protein	MYC2
Lsat_1_v5_gn_5_150440	-0.442022	0.0198811	-1.42556	0.0550547	-2.61704	0.00276262	AT3G08920.1	0.63	Rhodanese/Cell cycle control phosphatase superfamily protein	AT3G08920
Lsat_1_v5_gn_6_44161	0.442022	0.0198811	0.930921	0.0187383	1.1265	0.000274543	AT5G22950.1	0.67	SNF7 family protein	VPS24.1
Lsat_1_v5_gn_5_122960	0.441964	0.0198824	1.24163	0.0657201	2.48517	0.00156907	AT3G07810.2	0.9	RNA-binding (RRM/RBD/RNP motifs) family protein	AT3G07810
Lsat_1_v5_gn_6_11281	0.441905	0.0198838	1.23277	0.0198077	2.00373	0.000304931	AT1G29150.1	1	non-ATPase subunit 9	ATS9
Lsat_1_v5_gn_5_22381	-0.441672	0.0198934	-1.04961	0.102596	-1.74328	0.0185802	AT5G08050.1	0.17	Protein of unknown function (DUF1118)	AT5G08050
Lsat_1_v5_gn_3_13720	-0.441555	0.0198934	-1.16084	0.0353915	-1.80623	0.000654463	AT4G24090.1	0.38		AT4G24090
Lsat_1_v5_gn_9_25020	0.441555	0.0198934	0.279241	0.75106	2.41867	0.132199	AT3G46670.1	1	UDP-glucosyl transferase 76E11	UGT76E11
Lsat_1_v5_gn_2_113081	0.441613	0.0198934					AT3G10410.1	1	SERINE CARBOXYPEPTIDASE-LIKE 49	SCPL49
Lsat_1_v5_gn_6_34980	0.441613	0.0198934			3.13572	0.00145548	AT5G13190.1	0.12		GILP
Lsat_1_v5_gn_7_30920	0.441788	0.0198934	-0.373379	0.20424	-0.313084	0.102538	AT5G46070.1	1	Guanylate-binding family protein	AT5G46070
Lsat_1_v5_gn_9_2261	-0.441341	0.0199982					AT5G18600.1	0.31	Thioredoxin superfamily protein	AT5G18600
Lsat_1_v5_gn_5_149341	-0.441262	0.0200133	-0.973384	0.0508552	-1.27001	0.000408402	AT3G51850.1	1	calcium-dependent protein kinase 13	CPK13
Lsat_1_v5_gn_6_70560	-0.441146	0.0200173	-0.864265	0.0301197	-1.2133	0.0015284	AT3G06483.1	1	pyruvate dehydrogenase kinase	PDK
Lsat_1_v5_gn_6_14221	0.441152	0.0200173					no_hits_found
Lsat_1_v5_gn_4_92880	0.44097	0.0200236	4.96669	0.000196939	5.18621	3.57073e-05	AT3G14075.1	1	Mono-/di-acylglycerol lipase, N-terminal;Lipase, class 3	AT3G14075
Lsat_1_v5_gn_5_170600	0.44097	0.0200236	0.863233	0.01287	1.10557	0.00076751	AT2G28910.1	0.54	CAX interacting protein 4	CXIP4
Lsat_1_v5_gn_9_69640	0.44097	0.0200236	0.876378	0.0477258	0.783721	0.00928954	AT3G10420.2	1	P-loop containing nucleoside triphosphate hydrolases superfamily protein	SPD1
Lsat_1_v5_gn_4_144441	-0.440444	0.0203087	0.231337	0.400775	0.392655	0.0345019	AT5G66680.1	1	dolichyl-diphosphooligosaccharide-protein glycosyltransferase 48kDa subunit family protein	DGL1
Lsat_1_v5_gn_9_87521	-0.440327	0.0203087	-1.13551	0.0148203	-2.00215	0.000406589	AT3G05410.2	0.96	Photosystem II reaction center PsbP family protein	AT3G05410
Lsat_1_v5_gn_5_148441	-0.440275	0.0203087	-1.56805	0.0138139	-2.01672	0.000145549	AT5G26230.1	0.33		MAKR1
Lsat_1_v5_gn_1_40201	-0.440269	0.0203087	-0.994711	0.0410253	-1.62509	0.00203306	AT4G14100.1	0.69	transferases, transferring glycosyl groups	AT4G14100
Lsat_1_v5_gn_3_60180	0.440327	0.0203087	1.72803	0.00112916	2.23118	0.000273998	AT1G68690.1	1	Protein kinase superfamily protein	PERK9
Lsat_1_v5_gn_7_22241	0.440152	0.0203505	9.28633	0.000148381	7.56295	1.71768e-05	AT5G46080.1	0.65	Protein kinase superfamily protein	AT5G46080
Lsat_1_v5_gn_2_103381	0.439977	0.0203951	2.03705	0.00101822	2.32885	3.41485e-05	AT3G10500.1	1	NAC domain containing protein 53	NAC053
Lsat_1_v5_gn_6_117360	0.439977	0.0203951	2.52759	0.00170197	3.40261	0.000662994	AT4G27870.1	0.49	Vacuolar iron transporter (VIT) family protein	AT4G27870
Lsat_1_v5_gn_4_46601	0.439801	0.02044	11.5988	0.000148381	10.3553	0.00018785	AT2G44840.1	0.32	ethylene-responsive element binding factor 13	ERF13
Lsat_1_v5_gn_6_82540	0.439801	0.02044	2.16077	0.000784369	2.63044	0.000135982	AT5G24320.2	1	Transducin/WD40 repeat-like superfamily protein	AT5G24320
Lsat_1_v5_gn_8_43520	0.439684	0.0204824	6.37687	0.000148381	6.87832	1.43169e-05	AT2G01340.1	0.43		At17.1
Lsat_1_v5_gn_8_123140	-0.439392	0.020644	-1.84951	0.0134132	-2.64638	8.33358e-05	AT1G32070.2	0.8	nuclear shuttle interacting	NSI
Lsat_1_v5_gn_8_32880	0.439334	0.0206469	5.13926	0.0167188	6.84643	1.43169e-05	AT1G21270.1	1	wall-associated kinase 2	WAK2
Lsat_1_v5_gn_8_103681	0.4391	0.0207697	4.73904	0.00015824	4.17737	2.03145e-05	AT2G38470.1	1	WRKY DNA-binding protein 33	WRKY33
Lsat_1_v5_gn_8_73481	0.439041	0.0207727	7.10334	0.00319478	5.41363	0.000161075	AT5G02230.1	0.9	Haloacid dehalogenase-like hydrolase (HAD) superfamily protein	AT5G02230
Lsat_1_v5_gn_5_170480	0.438866	0.020856	3.59567	0.000318554	4.02405	1.5481e-05	AT2G28940.2	1	Protein kinase superfamily protein	AT2G28940
Lsat_1_v5_gn_2_16321	0.438574	0.0209461	0.00348743	0.992821	-0.297039	0.114055	AT1G31800.1	1	cytochrome P450, family 97, subfamily A, polypeptide 3	CYP97A3
Lsat_1_v5_gn_3_56241	0.438574	0.0209461	12.2164	0.00032014	12.2034	8.15438e-05	AT3G26040.1	0.59	HXXXD-type acyl-transferase family protein	AT3G26040
Lsat_1_v5_gn_9_41300	0.438632	0.0209461	2.25165	0.00152984	2.7826	3.9684e-05	AT1G35830.1	0.16	VQ motif-containing protein	AT1G35830
Lsat_1_v5_gn_3_78100	-0.438457	0.0209528	-1.55107	0.00835459	-1.58898	0.00307321	AT5G66770.1	1	GRAS family transcription factor	AT5G66770
Lsat_1_v5_gn_6_11360	0.438457	0.0209528	0.725906	0.0283928	0.706577	0.00660731	AT4G32660.1	1	Protein kinase superfamily protein	AME3
Lsat_1_v5_gn_0_2980	-0.438347	0.0209922					AT3G14470.1	1	NB-ARC domain-containing disease resistance protein	AT3G14470
Lsat_1_v5_gn_9_45540	0.438282	0.0210001	2.6846	0.00687683	3.9092	4.73424e-05	AT3G46710.1	0.42	NB-ARC domain-containing disease resistance protein	AT3G46710
Lsat_1_v5_gn_2_132940	-0.438168	0.0210419					no_hits_found
Lsat_1_v5_gn_1_52240	0.438106	0.0210477	10.9579	0.000148381	8.86292	1.30529e-05	AT2G36950.1	0.35	Heavy metal transport/detoxification superfamily protein	AT2G36950
Lsat_1_v5_gn_6_3501	-0.438025	0.0210672	-2.28736	0.0101303	-2.15887	0.0098087	no_hits_found
Lsat_1_v5_gn_3_96420	-0.437849	0.0211033	-2.37273	0.0190471	-2.69794	0.00159365	AT3G30180.1	1	brassinosteroid-6-oxidase 2	BR6OX2
Lsat_1_v5_gn_9_69440	-0.437814	0.0211033	-1.48729	0.139223	-2.94474	0.0138735	AT4G10340.1	1	light harvesting complex of photosystem II 5	LHCB5
Lsat_1_v5_gn_0_46480	0.437873	0.0211033					AT1G48210.1	0.5	Protein kinase superfamily protein	AT1G48210
Lsat_1_v5_gn_3_19221	0.437756	0.0211072	4.25147	0.000148381	4.36774	2.27239e-05	AT5G46910.1	1	Transcription factor jumonji (jmj) family protein / zinc finger (C5HC2 type) family protein	AT5G46910
Lsat_1_v5_gn_3_8741	0.43758	0.0211923	6.25338	0.000540836	8.30033	0.000110104	AT4G01250.1	0.35	WRKY family transcription factor	WRKY22
Lsat_1_v5_gn_5_71340	0.437522	0.0211963	7.93338	0.00139068	9.95927	3.81583e-05	AT1G06620.1	0.93	2-oxoglutarate (2OG) and Fe(II)-dependent oxygenase superfamily protein	AT1G06620
Lsat_1_v5_gn_1_113980	-0.437382	0.0212463					no_hits_found
Lsat_1_v5_gn_4_176821	-0.437345	0.0212463					AT1G13570.1	0.19	F-box/RNI-like superfamily protein	AT1G13570
Lsat_1_v5_gn_7_12360	-0.437171	0.0212944	-0.456508	0.174408	-0.438495	0.0627723	AT5G22730.1	0.11	F-box/RNI-like/FBD-like domains-containing protein	AT5G22730
Lsat_1_v5_gn_6_24000	0.437171	0.0212944	1.67321	0.00112916	1.74985	0.00533907	AT5G60210.1	0.69	ROP interactive partner 5	RIP5
Lsat_1_v5_gn_9_27001	-0.436894	0.0213713					AT1G02730.1	1	cellulose synthase-like D5	CSLD5
Lsat_1_v5_gn_7_71280	-0.436889	0.0213713	-0.848459	0.193741			AT1G79110.1	0.47	zinc ion binding	BRG2
Lsat_1_v5_gn_4_66521	-0.436762	0.0213713	0.528434	0.120195	0.290256	0.0732719	AT3G49080.1	0.99	Ribosomal protein S5 domain 2-like superfamily protein	AT3G49080
Lsat_1_v5_gn_5_190060	-0.436645	0.0213713	-2.07745	0.0209304	-2.93163	0.00010749	no_hits_found
Lsat_1_v5_gn_3_138600	0.436645	0.0213713	0.0700771	0.816427	0.161284	0.377348	AT2G46180.1	1	golgin candidate 4	GC4
Lsat_1_v5_gn_5_21900	0.436645	0.0213713	0.362361	0.149051	0.411995	0.0209504	AT2G03470.1	0.41	ELM2 domain-containing protein	AT2G03470
Lsat_1_v5_gn_1_55601	0.436661	0.0213713					AT4G11420.1	1	eukaryotic translation initiation factor 3A	EIF3A
Lsat_1_v5_gn_4_54261	0.436996	0.0213713	5.91204	0.000469759	7.03685	3.16736e-05	AT1G61105.1	0.55	Toll-Interleukin-Resistance (TIR) domain family protein	AT1G61105
Lsat_1_v5_gn_3_91300	0.43647	0.0214217	2.06049	0.00255236	2.41081	0.000115054	AT3G50620.1	1	P-loop containing nucleoside triphosphate hydrolases superfamily protein	AT3G50620
Lsat_1_v5_gn_4_64021	0.43647	0.0214217	0.205994	0.597779	1.12306	0.00257492	AT5G47730.1	1	Sec14p-like phosphatidylinositol transfer family protein	AT5G47730
Lsat_1_v5_gn_5_40280	-0.436411	0.0214266	-0.0457062	0.890086	-0.672203	0.0105217	AT5G28750.1	0.24	Bacterial sec-independent translocation protein mttA/Hcf106	AT5G28750
Lsat_1_v5_gn_7_99221	-0.436236	0.0215136	-1.42123	0.118974	-2.88534	0.00598114	AT1G61520.1	1	photosystem I light harvesting complex gene 3	LHCA3
Lsat_1_v5_gn_4_34340	-0.435885	0.021725	-0.899041	0.0251409	-0.956681	0.0668396	AT1G01430.1	1	TRICHOME BIREFRINGENCE-LIKE 25	TBL25
Lsat_1_v5_gn_8_12460	-0.435476	0.0219801	-1.53447	0.052492	-2.34894	0.00505313	AT5G05740.1	1	ethylene-dependent gravitropism-deficient and yellow-green-like 2	EGY2
Lsat_1_v5_gn_3_128240	0.435301	0.0220692	6.28141	0.000753692	6.79147	9.76045e-05	AT2G45040.1	0.88	Matrixin family protein	AT2G45040
Lsat_1_v5_gn_3_100660	0.435067	0.0222008	2.25956	0.0018907	2.20867	0.000129797	AT5G39785.2	1	Protein of unknown function (DUF1666)	AT5G39785
Lsat_1_v5_gn_7_109420	-0.435015	0.0222014	-1.19542	0.0443309	-1.28535	0.00558863	AT5G54855.1	0.54	Pollen Ole e 1 allergen and extensin family protein	AT5G54855
Lsat_1_v5_gn_4_4041	0.43495	0.0222113	0.401177	0.125803	0.163676	0.400778	AT1G12990.1	1	beta-1,4-N-acetylglucosaminyltransferase family protein	AT1G12990
Lsat_1_v5_gn_2_66321	-0.434775	0.0222499	0.0833704	0.813998	-0.000864662	0.996309	AT1G54580.1	0.31	acyl carrier protein 2	ACP2
Lsat_1_v5_gn_6_2361	-0.434658	0.0222499	-1.04672	0.0935117	-1.72594	0.00115548	AT1G12250.1	0.9	Pentapeptide repeat-containing protein	AT1G12250
Lsat_1_v5_gn_3_69860	-0.4346	0.0222499	-0.607849	0.12144	-0.936532	0.00914796	AT1G42960.1	0.29		AT1G42960
Lsat_1_v5_gn_6_54921	-0.434541	0.0222499	-1.055	0.0969433	-1.11936	0.0190801	AT1G05850.1	1	Chitinase family protein	POM1
Lsat_1_v5_gn_4_172461	0.434541	0.0222499	1.8985	0.000563989	1.80863	0.000208999	AT3G29400.1	1	exocyst subunit exo70 family protein E1	EXO70E1
Lsat_1_v5_gn_9_44040	0.4346	0.0222499	8.61111	0.0033263	10.1021	1.20452e-05	no_hits_found
Lsat_1_v5_gn_3_76320	0.434658	0.0222499	1.89726	0.00363133	2.8488	5.27599e-05	AT1G75170.1	0.93	Sec14p-like phosphatidylinositol transfer family protein	AT1G75170
Lsat_1_v5_gn_6_86460	0.434424	0.0222979	3.48255	0.000434241	2.9776	0.000564336	AT5G41330.1	1	BTB/POZ domain with WD40/YVTN repeat-like protein	AT5G41330
Lsat_1_v5_gn_7_84280	-0.434307	0.0223461	-1.09697	0.0089461	-1.20477	0.00194047	AT3G49720.1	0.93		AT3G49720
Lsat_1_v5_gn_9_11520	0.433957	0.0225651	1.634	0.0171976	2.53159	0.000509377	AT2G33310.2	0.29	auxin-induced protein 13	IAA13
Lsat_1_v5_gn_2_92041	0.433781	0.0226568					AT3G27960.1	1	Tetratricopeptide repeat (TPR)-like superfamily protein	KLCR2
Lsat_1_v5_gn_2_57080	0.433723	0.0226628	3.1857	0.000302142	3.40515	6.47191e-05	AT3G58490.1	1	Phosphatidic acid phosphatase (PAP2) family protein	SPP1
Lsat_1_v5_gn_9_66221	-0.433665	0.0226688	0.794411	0.144899	1.25908	0.0018688	AT3G55120.1	0.64	Chalcone-flavanone isomerase family protein	TT5
Lsat_1_v5_gn_2_105841	0.433489	0.022724	-0.765606	0.081386	-1.30324	0.0149463	AT2G26230.1	1	uricase / urate oxidase / nodulin 35, putative	AT2G26230
Lsat_1_v5_gn_8_147381	0.433489	0.022724	1.44869	0.00240802	1.46337	0.000937916	AT1G30450.1	1	cation-chloride co-transporter 1	CCC1
Lsat_1_v5_gn_8_64200	0.433431	0.0227302	0.579406	0.0386338	0.459539	0.17106	AT2G23890.1	1	HAD-superfamily hydrolase, subfamily IG, 5'-nucleotidase	AT2G23890
Lsat_1_v5_gn_8_167321	0.433314	0.0227795	0.608424	0.139631	1.15294	0.0157	AT4G01860.1	1	Transducin family protein / WD-40 repeat family protein	AT4G01860
Lsat_1_v5_gn_2_106221	0.433255	0.0227858	2.47368	0.00170292	2.9906	2.23693e-05	AT3G11760.1	1		AT3G11760
Lsat_1_v5_gn_1_1361	-0.433022	0.0228483	-1.49936	0.0260696	-3.17134	0.000828076	AT1G10200.1	0.58	GATA type zinc finger transcription factor family protein	WLIM1
Lsat_1_v5_gn_4_153121	0.433022	0.0228483	3.1774	0.00125836	4.78619	1.30529e-05	AT1G13280.1	0.6	allene oxide cyclase 4	AOC4
Lsat_1_v5_gn_2_22661	0.43308	0.0228483	0.377185	0.205585	0.6005	0.00542514	AT1G79940.1	1	DnaJ / Sec63 Brl domains-containing protein	ATERDJ2A
Lsat_1_v5_gn_8_96880	0.432963	0.0228548	1.29886	0.0439647	0.9193	0.00841036	AT5G11670.1	1	NADP-malic enzyme 2	NADP-ME2
Lsat_1_v5_gn_1_7381	0.432905	0.0228614	-0.221204	0.623789	0.242383	0.576447	AT1G77220.1	1	Protein of unknown function (DUF300)	AT1G77220
Lsat_1_v5_gn_2_95461	0.432729	0.0229546	4.07683	0.000446371	4.92188	2.88057e-05	AT1G08250.1	1	arogenate dehydratase 6	ADT6
Lsat_1_v5_gn_9_117441	-0.432496	0.0230183	-1.76345	0.052821	-3.62296	0.00216744	AT1G15820.1	0.99	light harvesting complex photosystem II subunit 6	LHCB6
Lsat_1_v5_gn_0_5460	0.432496	0.0230183	0.0478165	0.876389	0.064739	0.731073	AT2G05170.1	1	vacuolar protein sorting 11	VPS11
Lsat_1_v5_gn_6_15741	0.432554	0.0230183					no_hits_found
Lsat_1_v5_gn_1_45560	0.432086	0.0231402	6.88936	0.000248468			AT5G59700.1	0.61	Protein kinase superfamily protein	AT5G59700
Lsat_1_v5_gn_2_118901	0.432086	0.0231402	0.692855	0.0254872	0.850396	0.00661143	AT5G13820.1	0.84	telomeric DNA binding protein 1	TBP1
Lsat_1_v5_gn_2_60281	0.432086	0.0231402	-1.28839	0.286276	1.73016	0.128467	AT1G07250.1	1	UDP-glucosyl transferase 71C4	UGT71C4
Lsat_1_v5_gn_9_45920	0.432086	0.0231402	0.275992	0.287866	0.577256	0.00806099	AT1G10580.1	1	Transducin/WD40 repeat-like superfamily protein	AT1G10580
Lsat_1_v5_gn_7_102060	0.432145	0.0231402	2.40744	0.000430964	2.63014	0.00926253	AT1G53440.1	1	Leucine-rich repeat transmembrane protein kinase	AT1G53440
Lsat_1_v5_gn_4_63220	0.432028	0.0231473	2.76167	0.00047935	3.07195	1.8133e-05	AT4G17230.1	1	SCARECROW-like 13	SCL13
Lsat_1_v5_gn_9_11161	-0.431911	0.023169	-0.383582	0.158232	-0.676614	0.0108771	AT2G20180.2	0.6	phytochrome interacting factor 3-like 5	PIL5
Lsat_1_v5_gn_2_108161	0.431853	0.023169	0.925577	0.0142742	1.12452	0.000544293	AT1G08620.1	1	Transcription factor jumonji (jmj) family protein / zinc finger (C5HC2 type) family protein	PKDM7D
Lsat_1_v5_gn_5_96860	0.431853	0.023169	1.08718	0.0170045	1.32433	0.000174906	AT4G36480.1	1	long-chain base1	LCB1
Lsat_1_v5_gn_1_85820	0.431736	0.0232201	6.40486	0.00549919	5.03112	0.00755614	AT2G27310.1	0.62	F-box family protein	AT2G27310
Lsat_1_v5_gn_3_4321	0.431619	0.0232349	3.5258	0.000247371	3.57442	3.3589e-05	AT4G11850.1	1	phospholipase D gamma 1	PLDGAMMA1
Lsat_1_v5_gn_4_173900	0.431619	0.0232349	0.916086	0.024379	1.2485	0.00116542	AT3G30390.1	1	Transmembrane amino acid transporter family protein	AT3G30390
Lsat_1_v5_gn_7_50020	0.431444	0.0233301	0.965981	0.0198692	0.958328	0.00190852	AT4G30630.1	0.16		AT4G30630
Lsat_1_v5_gn_2_133581	-0.431394	0.0233308	-1.53013	0.0480033	-2.10297	0.027729	AT5G52900.1	0.14		MAKR6
Lsat_1_v5_gn_8_147700	-0.431303	0.0233634	0.309441	0.344633	-0.349112	0.360028	no_hits_found
Lsat_1_v5_gn_1_25180	-0.43121	0.0233969	-1.04169	0.0984713	-2.26094	0.00209552	AT1G71500.1	0.84	Rieske (2Fe-2S) domain-containing protein	AT1G71500
Lsat_1_v5_gn_7_98441	0.431093	0.0234487					AT4G26890.1	0.87	mitogen-activated protein kinase kinase kinase 16	MAPKKK16
Lsat_1_v5_gn_9_20060	-0.431034	0.0234565	0.757305	0.121648	0.566985	0.0235183	AT5G58710.1	0.81	rotamase CYP 7	ROC7
Lsat_1_v5_gn_3_53241	0.430976	0.0234643					AT1G79690.1	1	nudix hydrolase homolog 3	NUDT3
Lsat_1_v5_gn_3_54221	0.430918	0.0234722	-0.227952	0.515284	-0.335781	0.373005	AT1G71110.1	1		AT1G71110
Lsat_1_v5_gn_8_120201	-0.430801	0.0235243	-1.35768	0.0905882	-2.07026	0.0106972	AT4G35250.1	1	NAD(P)-binding Rossmann-fold superfamily protein	HCF244
Lsat_1_v5_gn_9_115461	-0.430588	0.0236492	0.0849066	0.882961			AT5G09520.1	0.23	hydroxyproline-rich glycoprotein family protein	PELPK2
Lsat_1_v5_gn_2_112381	-0.430099	0.0238481	-0.613572	0.316325	-1.65319	0.0127705	AT4G30080.1	1	auxin response factor 16	ARF16
Lsat_1_v5_gn_7_81961	-0.430051	0.0238481	0.724372	0.163527	-0.40498	0.712811	AT1G02170.1	0.66	metacaspase 1	MC1
Lsat_1_v5_gn_4_169521	0.430041	0.0238481	3.14497	0.00225139	3.28646	0.00060796	AT3G29060.1	1	EXS (ERD1/XPR1/SYG1) family protein	AT3G29060
Lsat_1_v5_gn_6_38101	0.430099	0.0238481	1.24893	0.052107	3.04803	0.00807645	AT5G18270.1	0.76	Arabidopsis NAC domain containing protein 87	ANAC087
Lsat_1_v5_gn_2_23140	0.430158	0.0238481	0.221017	0.34311	0.131578	0.417002	AT1G03910.2	1		AT1G03910
Lsat_1_v5_gn_1_113921	0.430275	0.0238481	2.13442	0.00396682	2.06909	0.000370169	AT3G61790.1	1	Protein with RING/U-box and TRAF-like domains	AT3G61790
Lsat_1_v5_gn_4_164320	0.429982	0.0238565	6.01611	0.00312266	8.30086	1.90853e-05	AT3G50120.1	1	Plant protein of unknown function (DUF247)	AT3G50120
Lsat_1_v5_gn_4_138740	0.429924	0.0238649	7.1706	0.00268351	7.62308	3.38999e-05	AT3G46290.1	0.6	hercules receptor kinase 1	HERK1
Lsat_1_v5_gn_7_31721	-0.42976	0.0239267	-1.46727	0.124171	-2.28064	0.00828947	AT5G07030.1	1	Eukaryotic aspartyl protease family protein	AT5G07030
Lsat_1_v5_gn_2_94660	0.429749	0.0239267	0.974822	0.00681142	1.13406	0.00136081	AT2G33490.1	0.82	hydroxyproline-rich glycoprotein family protein	AT2G33490
Lsat_1_v5_gn_9_120201	-0.429573	0.0240251	-1.54697	0.021937	-2.30696	0.000239316	AT4G24290.2	1	MAC/Perforin domain-containing protein	AT4G24290
Lsat_1_v5_gn_5_169160	0.429281	0.0240328	0.508268	0.0977865	0.622622	0.00612541	AT5G59550.1	0.77	zinc finger (C3HC4-type RING finger) family protein	RDUF2
Lsat_1_v5_gn_5_48840	0.429281	0.0240328	3.50343	0.000239016	3.58941	2.5977e-05	AT5G26030.1	1	ferrochelatase 1	FC1
Lsat_1_v5_gn_2_128000	0.42934	0.0240328					no_hits_found
Lsat_1_v5_gn_6_67641	0.429398	0.0240328	0.634797	0.0915658	0.641933	0.0473403	AT3G59690.1	0.81	IQ-domain 13	IQD13
Lsat_1_v5_gn_9_73441	0.429456	0.0240328	9.79995	0.00032014	10.3664	3.5607e-05	no_hits_found
Lsat_1_v5_gn_1_122940	0.429515	0.0240328	2.42939	0.0047511	2.41205	0.00114759	AT4G21450.3	0.83	PapD-like superfamily protein	AT4G21450
Lsat_1_v5_gn_8_116101	0.429223	0.0240417	0.484993	0.105595	1.28992	0.00149165	AT1G08720.1	1	Protein kinase superfamily protein	EDR1
Lsat_1_v5_gn_5_92921	0.429047	0.0241408	5.33401	0.000668536	3.01678	0.0185979	AT5G20250.4	1	Raffinose synthase family protein	DIN10
Lsat_1_v5_gn_3_113801	-0.428989	0.0241499	-0.974723	0.023143	-1.41926	0.000419465	AT3G09150.2	0.98	phytochromobilin:ferredoxin oxidoreductase, chloroplast / phytochromobilin synthase (HY2)	HY2
Lsat_1_v5_gn_7_105940	-0.428814	0.0241695	-0.10546	0.767165	-0.673628	0.0586146	AT4G03280.1	0.68	photosynthetic electron transfer C	PETC
Lsat_1_v5_gn_8_150721	-0.428814	0.0241695	-0.530644	0.0742962	-0.929916	0.00202555	AT1G10700.1	1	phosphoribosyl pyrophosphate (PRPP) synthase 3	PRS3
Lsat_1_v5_gn_5_2281	-0.428706	0.0241695	-1.42455	0.00746244	-2.12765	0.0354663	AT4G26540.1	1	Leucine-rich repeat receptor-like protein kinase family protein	AT4G26540
Lsat_1_v5_gn_7_63920	-0.428638	0.0241695	-1.55746	0.0143911	-2.28996	0.00012384	AT3G53700.1	0.47	Pentatricopeptide repeat (PPR) superfamily protein	MEE40
Lsat_1_v5_gn_2_124361	0.428638	0.0241695	0.684347	0.0426325	1.02869	0.00126258	AT3G56050.1	1	Protein kinase family protein	AT3G56050
Lsat_1_v5_gn_3_137720	0.428638	0.0241695	0.633608	0.0706113	1.12175	0.000346679	AT4G00300.1	0.76	fringe-related protein	AT4G00300
Lsat_1_v5_gn_3_98801	0.428814	0.0241695	0.829793	0.0166058	0.859513	0.00879887	AT3G29310.1	0.3	calmodulin-binding protein-related	AT3G29310
Lsat_1_v5_gn_3_31061	-0.42858	0.0241789	-1.51499	0.135117	-3.37319	0.0110897	AT3G61470.1	1	photosystem I light harvesting complex gene 2	LHCA2
Lsat_1_v5_gn_5_123441	0.428404	0.0242431	6.95279	0.000464382	7.74993	6.11951e-05	AT1G05010.1	1	ethylene-forming enzyme	EFE
Lsat_1_v5_gn_5_96340	0.428404	0.0242431	3.69088	0.00690139	5.78354	3.57737e-05	AT5G20230.1	0.17	blue-copper-binding protein	BCB
Lsat_1_v5_gn_4_76420	0.428171	0.0243888					AT1G67580.1	1	Protein kinase superfamily protein	AT1G67580
Lsat_1_v5_gn_5_131420	-0.428112	0.0243985	-0.249432	0.556818	-0.955254	0.108845	no_hits_found
Lsat_1_v5_gn_4_93840	0.427937	0.0244993	0.835356	0.014115	1.35369	0.000589788	AT3G13990.1	1	Kinase-related protein of unknown function (DUF1296)	AT3G13990
Lsat_1_v5_gn_5_18720	0.42782	0.0245548	6.98993	0.000809186	9.42477	2.28772e-05	AT5G15130.1	0.57	WRKY DNA-binding protein 72	WRKY72
Lsat_1_v5_gn_4_56881	-0.427528	0.0246761	-0.881387	0.0280689	-0.856092	0.00781353	AT3G62980.1	1	F-box/RNI-like superfamily protein	TIR1
Lsat_1_v5_gn_5_182181	-0.427528	0.0246761	-1.18126	0.0263397	-1.48374	0.000607006	AT1G06150.1	0.73	basic helix-loop-helix (bHLH) DNA-binding superfamily protein	EMB1444
Lsat_1_v5_gn_9_46880	0.427528	0.0246761	0.59448	0.0710218	0.774475	0.00799939	AT5G18490.1	1	Plant protein of unknown function (DUF946)	AT5G18490
Lsat_1_v5_gn_4_124081	0.427411	0.0247321	-0.319841	0.488699	-1.22114	0.0386693	AT4G23000.1	1	Calcineurin-like metallo-phosphoesterase superfamily protein	AT4G23000
Lsat_1_v5_gn_2_64320	-0.427294	0.0247374	-1.67126	0.0395026	-3.49714	0.000816827	AT1G08980.1	1	amidase 1	AMI1
Lsat_1_v5_gn_5_67821	-0.427267	0.0247374					AT2G44450.1	0.17	beta glucosidase 15	BGLU15
Lsat_1_v5_gn_3_33481	0.427294	0.0247374	5.44239	0.000281928	5.38769	3.58531e-05	AT3G11920.1	1	glutaredoxin-related	AT3G11920
Lsat_1_v5_gn_4_55420	-0.42719	0.0247472					AT1G11120.1	0.2		AT1G11120
Lsat_1_v5_gn_3_10681	-0.427119	0.0247472	-2.06992	0.00514451	-2.80245	8.67624e-05	AT5G53110.1	0.58	RING/U-box superfamily protein	AT5G53110
Lsat_1_v5_gn_6_70301	0.427119	0.0247472	8.00659	0.000400689	6.83484	0.000101457	AT3G06490.1	0.78	myb domain protein 108	MYB108
Lsat_1_v5_gn_8_42581	-0.426768	0.0249168	-1.05003	0.0221539	-0.807571	0.0712962	AT1G73760.1	0.35	RING/U-box superfamily protein	AT1G73760
Lsat_1_v5_gn_9_22761	-0.426768	0.0249168	-2.35086	0.0143661	-1.95754	0.00539163	AT5G59350.1	0.12		AT5G59350
Lsat_1_v5_gn_1_50100	0.426826	0.0249168	1.57624	0.00344051	1.92027	0.000883297	AT2G36430.1	1	Plant protein of unknown function (DUF247)	AT2G36430
Lsat_1_v5_gn_4_101160	-0.426534	0.0250488	-1.50478	0.0489983	-3.71256	0.00450482	AT3G16250.1	0.61	NDH-dependent cyclic electron flow 1	PnsB3
Lsat_1_v5_gn_9_85801	-0.426511	0.0250488	-0.480751	0.332379	0.961173	0.0414712	AT1G09540.1	0.74	myb domain protein 61	MYB61
Lsat_1_v5_gn_4_86521	0.4263	0.025145	3.45197	0.000394576	2.37511	0.00014744	AT4G36950.1	0.51	mitogen-activated protein kinase kinase kinase 21	MAPKKK21
Lsat_1_v5_gn_5_176321	0.4263	0.025145	0.65629	0.0411083	0.982707	0.000939363	AT2G27285.1	0.65	Coiled-coil domain-containing protein 55 (DUF2040)	AT2G27285
Lsat_1_v5_gn_1_105200	-0.426219	0.0251741	-1.46522	0.0325512	-2.65238	0.00101849	AT2G01755.1	0.27		AT2G01755
Lsat_1_v5_gn_5_48780	-0.42595	0.0252213	-0.903038	0.0490468	-0.430701	0.323842	AT2G26040.1	0.68	PYR1-like 2	PYL2
Lsat_1_v5_gn_8_130360	-0.42595	0.0252213	-0.845094	0.0576036	-1.48511	0.000666164	AT5G58660.1	0.85	2-oxoglutarate (2OG) and Fe(II)-dependent oxygenase superfamily protein	AT5G58660
Lsat_1_v5_gn_9_121801	-0.425891	0.0252213	-0.350526	0.297177	-0.737259	0.00784325	AT1G10310.1	0.89	NAD(P)-binding Rossmann-fold superfamily protein	AT1G10310
Lsat_1_v5_gn_0_30940	0.425891	0.0252213					AT3G07810.2	1	RNA-binding (RRM/RBD/RNP motifs) family protein	AT3G07810
Lsat_1_v5_gn_4_153060	0.426067	0.0252213	0.432414	0.483045	1.40907	0.00124542	AT5G38690.1	0.58	Zinc-finger domain of monoamine-oxidase A repressor R1 protein	AT5G38690
Lsat_1_v5_gn_8_129040	0.426067	0.0252213	6.13202	0.00015824	5.88206	1.71768e-05	AT2G17370.1	1	3-hydroxy-3-methylglutaryl-CoA reductase 2	HMG2
Lsat_1_v5_gn_2_66121	0.425774	0.0252791	8.68333	0.000244831	9.51975	1.53328e-05	AT4G40020.1	0.54	Myosin heavy chain-related protein	AT4G40020
Lsat_1_v5_gn_6_22781	-0.425599	0.0253113	-1.54649	0.0163073	-1.94271	0.00653731	AT1G15215.2	0.42		SHH1
Lsat_1_v5_gn_7_35041	-0.425424	0.0253113	-0.309833	0.382887	-0.343312	0.144594	AT2G28230.1	0.89	TATA-binding related factor (TRF) of subunit 20 of Mediator complex	AT2G28230
Lsat_1_v5_gn_8_58900	-0.425424	0.0253113	-0.278569	0.243173	-0.427583	0.0567528	AT5G20070.1	1	nudix hydrolase homolog 19	NUDX19
Lsat_1_v5_gn_5_11461	0.425482	0.0253113	2.39498	0.00093157	2.39952	0.000170177	AT3G26935.1	1	DHHC-type zinc finger family protein	AT3G26935
Lsat_1_v5_gn_4_20501	0.425541	0.0253113	-0.306506	0.366169	-0.475642	0.343704	AT3G25620.2	1	ABC-2 type transporter family protein	ABCG21
Lsat_1_v5_gn_7_34740	0.425599	0.0253113	0.630611	0.102321	1.18865	0.000640467	AT5G20490.1	1	Myosin family protein with Dil domain	XIK
Lsat_1_v5_gn_1_37841	0.425658	0.0253113	5.94956	0.000148381	6.56508	1.55508e-05	AT1G19180.1	0.25	jasmonate-zim-domain protein 1	JAZ1
Lsat_1_v5_gn_5_162241	0.425365	0.0253227	2.99996	0.000248468	2.56581	0.000318453	AT5G12480.1	1	calmodulin-domain protein kinase 7	CPK7
Lsat_1_v5_gn_3_67961	-0.425248	0.0253339	-1.50069	0.0210186	-1.39009	0.0181739	AT4G35550.1	0.65	WUSCHEL related homeobox 13	WOX13
Lsat_1_v5_gn_7_78601	-0.42519	0.0253339	-1.79449	0.0614049	-2.29865	0.000555004	AT5G15410.1	1	Cyclic nucleotide-regulated ion channel family protein	DND1
Lsat_1_v5_gn_9_38300	-0.425164	0.0253339	-0.186419	0.761918	1.02871	0.309054	AT5G01740.1	0.44	Nuclear transport factor 2 (NTF2) family protein	AT5G01740
Lsat_1_v5_gn_3_94941	0.425132	0.0253339	7.87925	0.00400246	9.07556	0.000261515	no_hits_found
Lsat_1_v5_gn_4_170520	0.425248	0.0253339	0.836067	0.0259604	1.34018	0.000183063	AT5G15470.1	1	galacturonosyltransferase 14	GAUT14
Lsat_1_v5_gn_1_61521	-0.424956	0.0254394	-1.17311	0.115655	-0.918818	0.0873927	AT1G08390.1	0.41		AT1G08390
Lsat_1_v5_gn_2_82680	-0.424489	0.0256523	-0.744518	0.144186	-1.38358	0.00510904	AT1G49950.3	0.38	telomere repeat binding factor 1	TRB1
Lsat_1_v5_gn_8_7461	-0.424466	0.0256523	-1.47331	0.0321066	-3.69193	0.00148546	AT5G52100.1	1	Dihydrodipicolinate reductase, bacterial/plant	CRR1
Lsat_1_v5_gn_5_1841	-0.42443	0.0256523	0.0494122	0.882328	0.445785	0.200207	AT5G47650.1	0.92	nudix hydrolase homolog 2	NUDT2
Lsat_1_v5_gn_9_122941	0.42443	0.0256523	1.79721	0.00491358	2.68381	3.46218e-05	AT5G26920.1	0.82	Cam-binding protein 60-like G	CBP60G
Lsat_1_v5_gn_2_66921	0.424489	0.0256523			5.45449	0.000107042	no_hits_found
Lsat_1_v5_gn_9_46060	0.424547	0.0256523	1.57165	0.0728522	2.17671	0.00253815	AT1G64890.1	1	Major facilitator superfamily protein	AT1G64890
Lsat_1_v5_gn_6_6141	-0.424196	0.0257713	-0.432798	0.24395	0.398645	0.355791	AT5G41210.1	0.8	glutathione S-transferase THETA 1	GSTT1
Lsat_1_v5_gn_6_81461	0.424196	0.0257713	6.26195	0.000562485	5.29801	0.000120566	no_hits_found
Lsat_1_v5_gn_1_25800	-0.424021	0.0258786	-1.55832	0.0339814	-2.51053	0.00210277	AT1G35340.1	0.74	ATP-dependent protease La (LON) domain protein	AT1G35340
Lsat_1_v5_gn_7_22421	-0.42394	0.0259097	-1.91624	0.0192088	-2.64688	0.000840577	AT1G28440.1	1	HAESA-like 1	HSL1
Lsat_1_v5_gn_8_3561	-0.423846	0.025951	-1.21749	0.0677174	-1.92063	0.00363691	AT1G18060.1	0.72		AT1G18060
Lsat_1_v5_gn_1_13721	-0.423787	0.0259634	-0.0267272	0.953243	-0.0990529	0.761805	AT5G61220.1	0.2	LYR family of Fe/S cluster biogenesis protein	AT5G61220
Lsat_1_v5_gn_9_27060	0.423729	0.0259758					AT1G18750.1	0.81	AGAMOUS-like 65	AGL65
Lsat_1_v5_gn_4_66541	0.423612	0.0260361	1.26469	0.00275292	1.33814	0.000196806	AT1G53050.1	1	Protein kinase superfamily protein	AT1G53050
Lsat_1_v5_gn_6_117760	-0.42332	0.0262408	-1.32967	0.0290845	-1.21677	0.00563392	AT3G17590.2	1	transcription regulatory protein SNF5, putative (BSH)	BSH
Lsat_1_v5_gn_6_115720	0.423144	0.0263501	1.98368	0.00083338	2.22515	8.74688e-05	AT2G25290.1	1	Octicosapeptide/Phox/Bem1p (PB1) domain-containing protein / tetratricopeptide repeat (TPR)-containing protein	Phox1
Lsat_1_v5_gn_1_6061	0.422794	0.0266057	0.367631	0.266888	0.622336	0.0303993	AT1G25280.1	1	tubby like protein 10	TLP10
Lsat_1_v5_gn_3_14780	0.422735	0.0266186	7.69765	0.000464337	6.8669	1.66149e-05	AT1G32780.1	1	GroES-like zinc-binding dehydrogenase family protein	AT1G32780
Lsat_1_v5_gn_7_115161	-0.422677	0.0266315	-0.999301	0.156481	-1.07313	0.00429252	AT2G46820.1	0.36	photosystem I P subunit	PSI-P
Lsat_1_v5_gn_4_55800	0.42256	0.0266933	0.893345	0.0143627	1.26352	0.000177683	AT1G61140.1	1	SNF2 domain-containing protein / helicase domain-containing protein / zinc finger protein-related	EDA16
Lsat_1_v5_gn_9_29601	-0.422443	0.0267553	-0.636215	0.0734316	-1.10552	0.0218608	AT2G41250.1	1	Haloacid dehalogenase-like hydrolase (HAD) superfamily protein	AT2G41250
Lsat_1_v5_gn_3_44001	0.422268	0.0267946	1.25688	0.00373286	1.50213	9.95284e-05	AT4G34660.1	1	SH3 domain-containing protein	AT4G34660
Lsat_1_v5_gn_8_113821	0.422268	0.0267946	3.18621	0.0003421	3.00084	0.000109513	AT3G51520.1	1	diacylglycerol acyltransferase family	DGAT2
Lsat_1_v5_gn_8_82321	0.422326	0.0267946	4.92485	0.000237173	4.70257	2.87686e-05	AT3G54100.1	1	O-fucosyltransferase family protein	AT3G54100
Lsat_1_v5_gn_7_105121	0.422209	0.0268078					AT4G35260.1	0.64	isocitrate dehydrogenase 1	IDH1
Lsat_1_v5_gn_4_28880	-0.422034	0.0269194	-1.70333	0.116643	-4.16094	0.00897899	AT1G29930.1	1	chlorophyll A/B binding protein 1	CAB1
Lsat_1_v5_gn_7_98021	-0.421967	0.0269401					no_hits_found
Lsat_1_v5_gn_1_5661	0.421859	0.0269595	6.55905	0.00142168	7.605	6.14035e-05	AT1G71695.1	1	Peroxidase superfamily protein	AT1G71695
Lsat_1_v5_gn_2_87880	0.421859	0.0269595					AT5G39380.1	0.14	Plant calmodulin-binding protein-related	AT5G39380
Lsat_1_v5_gn_5_67280	-0.4218	0.026973	0.625015	0.116735	0.692867	0.00587491	AT1G18540.1	0.87	Ribosomal protein L6 family protein	AT1G18540
Lsat_1_v5_gn_2_104921	-0.421509	0.0269836					no_hits_found
Lsat_1_v5_gn_6_9541	-0.421449	0.0269836	-0.866744	0.14918	-1.42403	0.0294325	AT1G64510.1	0.71	Translation elongation factor EF1B/ribosomal protein S6 family protein	AT1G64510
Lsat_1_v5_gn_2_87480	0.421449	0.0269836	5.57204	0.00133561	5.74385	2.5977e-05	AT5G39670.1	0.32	Calcium-binding EF-hand family protein	AT5G39670
Lsat_1_v5_gn_8_35241	0.421449	0.0269836	1.0462	0.0114633	1.06587	0.0153204	AT1G14780.1	1	MAC/Perforin domain-containing protein	AT1G14780
Lsat_1_v5_gn_8_92000	0.421449	0.0269836	3.98508	0.000289156	5.72765	1.71768e-05	AT5G20190.1	0.28	Tetratricopeptide repeat (TPR)-like superfamily protein	AT5G20190
Lsat_1_v5_gn_6_106861	0.421508	0.0269836					no_hits_found
Lsat_1_v5_gn_1_47621	0.421566	0.0269836	10.8486	0.000172828	8.21863	3.42355e-05	no_hits_found
Lsat_1_v5_gn_6_26040	0.421625	0.0269836	-1.26986	0.030828	-1.58658	0.000929931	AT5G12430.1	1	Heat shock protein DnaJ with tetratricopeptide repeat	TPR16
Lsat_1_v5_gn_1_113000	-0.421391	0.0269975	0.0700102	0.872213	-0.242067	0.515405	no_hits_found
Lsat_1_v5_gn_3_9480	0.421274	0.0270607	6.28572	0.00120772	8.97896	1.66149e-05	AT5G41610.1	1	cation/H+ exchanger 18	CHX18
Lsat_1_v5_gn_1_11261	0.421099	0.0271381	3.30345	0.00203883	3.15426	8.38322e-05	AT1G74900.1	1	Pentatricopeptide repeat (PPR) superfamily protein	OTP43
Lsat_1_v5_gn_6_114661	0.421099	0.0271381	1.41798	0.00505181	1.88542	8.19216e-05	AT5G54830.1	1	DOMON domain-containing protein / dopamine beta-monooxygenase N-terminal domain-containing protein	AT5G54830
Lsat_1_v5_gn_8_90161	-0.420865	0.0272442	-0.653558	0.070321	-1.26721	0.00315276	AT5G48870.1	0.41	Small nuclear ribonucleoprotein family protein	SAD1
Lsat_1_v5_gn_8_24221	-0.420807	0.0272442	0.588655	0.105201	0.280552	0.362346	AT4G39200.1	0.3	Ribosomal protein S25 family protein	AT4G39200
Lsat_1_v5_gn_9_34120	-0.420807	0.0272442	-1.33208	0.18652	-3.05851	0.00631684	AT3G08940.2	1	light harvesting complex photosystem II	LHCB4.2
Lsat_1_v5_gn_4_19860	0.420807	0.0272442	0.888647	0.0355103	0.319686	0.196203	AT1G13260.1	1	related to ABI3/VP1 1	RAV1
Lsat_1_v5_gn_3_49441	0.420748	0.0272585	3.44354	0.0019495	3.95558	0.000764011	AT1G70140.1	1	formin 8	FH8
Lsat_1_v5_gn_6_6181	-0.420573	0.0272689	-1.25109	0.0369761	-1.69779	0.00297582	AT5G41210.1	0.69	glutathione S-transferase THETA 1	GSTT1
Lsat_1_v5_gn_7_102760	-0.420516	0.0272689	0.660066	0.285718	-0.308111	0.498983	AT1G78860.1	1	D-mannose binding lectin protein with Apple-like carbohydrate-binding domain	AT1G78860
Lsat_1_v5_gn_4_2361	-0.420445	0.0272689	-1.92648	0.0240662	-2.03475	0.00374806	AT1G67710.1	0.96	response regulator 11	ARR11
Lsat_1_v5_gn_1_71221	0.420456	0.0272689	1.05983	0.00996514	1.04959	0.000641483	AT5G56340.1	0.87	RING/U-box superfamily protein	ATCRT1
Lsat_1_v5_gn_3_30420	0.420456	0.0272689	1.66958	0.0163424	2.00104	0.00141354	AT1G67850.1	1	Protein of unknown function (DUF707)	AT1G67850
Lsat_1_v5_gn_7_78001	0.420573	0.0272689	0.603982	0.0550141	0.701343	0.0130334	AT1G68140.1	0.62	Protein of unknown function (DUF1644)	AT1G68140
Lsat_1_v5_gn_8_28060	0.420631	0.0272689	4.83414	0.000148381	5.34807	1.30529e-05	AT1G20510.1	1	OPC-8:0 CoA ligase1	OPCL1
Lsat_1_v5_gn_3_96621	-0.420107	0.0275196	-1.80709	0.0288445	-3.06107	0.00161068	no_hits_found
Lsat_1_v5_gn_9_118880	0.420069	0.0275196					AT3G22060.1	0.69	Receptor-like protein kinase-related family protein	AT3G22060
Lsat_1_v5_gn_4_126881	-0.419638	0.0276378	0.533905	0.138802	0.968407	0.00408171	AT1G49760.1	1	poly(A) binding protein 8	PAB8
Lsat_1_v5_gn_7_33221	-0.419579	0.0276378	-1.9999	0.00127035	-1.17685	0.0845476	AT5G17640.1	1	Protein of unknown function (DUF1005)	ASG1
Lsat_1_v5_gn_2_86901	-0.419551	0.0276378	0.149192	0.782021	-1.19626	0.191756	AT5G60200.1	0.3	TARGET OF MONOPTEROS 6	TMO6
Lsat_1_v5_gn_8_147520	0.419521	0.0276378	0.918618	0.0187383	0.566135	0.0876153	AT1G27980.1	1	dihydrosphingosine phosphate lyase	DPL1
Lsat_1_v5_gn_9_70220	0.419521	0.0276378	0.173455	0.690889	0.359632	0.486431	AT3G10370.1	1	FAD-dependent oxidoreductase family protein	SDP6
Lsat_1_v5_gn_6_94020	0.419579	0.0276378	5.38786	0.000239016	6.9924	6.47191e-05	AT4G16820.1	1	alpha/beta-Hydrolases superfamily protein	PLA-I{beta]2
Lsat_1_v5_gn_6_113620	0.419696	0.0276378					AT2G26560.1	1	phospholipase A 2A	PLA2A
Lsat_1_v5_gn_8_11680	0.419755	0.0276378	2.1057	0.0048889	1.43497	0.00379259	AT3G11170.1	1	fatty acid desaturase 7	FAD7
Lsat_1_v5_gn_5_173301	0.419813	0.0276378	1.79149	0.000514968	2.01002	8.22777e-05	AT5G45840.2	1	Leucine-rich repeat protein kinase family protein	AT5G45840
Lsat_1_v5_gn_8_96860	0.419813	0.0276378	1.64322	0.0127898	1.21098	0.0468585	AT2G19930.1	1	RNA-dependent RNA polymerase family protein	AT2G19930
Lsat_1_v5_gn_5_126580	0.419287	0.0278039	0.869878	0.0359042	1.11856	0.00143156	AT1G53320.1	1	tubby like protein 7	TLP7
Lsat_1_v5_gn_5_101441	0.419229	0.0278191	3.06941	0.00741712	2.88728	0.000824935	AT1G77500.1	1	Protein of unknown function (DUF630 and DUF632)	AT1G77500
Lsat_1_v5_gn_3_29100	-0.41917	0.0278345	-1.44505	0.0968758	-2.64533	0.00813809	AT1G67740.1	0.28	photosystem II BY	PSBY
Lsat_1_v5_gn_8_111061	-0.418819	0.0281033	-1.4312	0.0136285	-1.30743	0.0710613	AT5G58520.1	1	Protein kinase superfamily protein	AT5G58520
Lsat_1_v5_gn_2_55280	0.418644	0.0281499	2.48449	0.00185517	2.57479	4.68233e-05	AT5G42560.1	0.51	Abscisic acid-responsive (TB2/DP1, HVA22) family protein	AT5G42560
Lsat_1_v5_gn_5_101860	0.418644	0.0281499	0.331146	0.473183	0.5088	0.0617971	AT3G05940.1	0.94	Protein of unknown function (DUF300)	AT3G05940
Lsat_1_v5_gn_8_69461	0.418644	0.0281499	2.26285	0.000843788	2.57636	8.86664e-05	AT4G30060.1	1	Core-2/I-branching beta-1,6-N-acetylglucosaminyltransferase family protein	AT4G30060
Lsat_1_v5_gn_3_53860	0.418493	0.0281756					AT2G37360.1	0.69	ABC-2 type transporter family protein	ABCG2
Lsat_1_v5_gn_4_2180	0.418527	0.0281756	1.82696	0.00396633	2.36571	0.000140007	AT2G33490.1	0.97	hydroxyproline-rich glycoprotein family protein	AT2G33490
Lsat_1_v5_gn_6_33780	0.418527	0.0281756	7.35338	0.00074515	5.66272	6.32171e-05	AT2G35930.1	1	plant U-box 23	PUB23
Lsat_1_v5_gn_4_88321	0.418293	0.0283149					no_hits_found
Lsat_1_v5_gn_0_37380	0.418177	0.0283467					AT1G28050.1	0.72	B-box type zinc finger protein with CCT domain	BBX13
Lsat_1_v5_gn_2_50720	0.418177	0.0283467	6.10875	0.0003421	7.02375	3.80368e-05	AT1G55530.1	0.72	RING/U-box superfamily protein	AT1G55530
Lsat_1_v5_gn_7_106360	-0.418118	0.0283626	-0.836799	0.109802	-1.7733	0.0148565	no_hits_found
Lsat_1_v5_gn_7_60761	-0.418001	0.0284191	-0.969691	0.111894	-1.53913	0.00849315	AT4G33110.1	1	S-adenosyl-L-methionine-dependent methyltransferases superfamily protein	AT4G33110
Lsat_1_v5_gn_1_97640	-0.417973	0.0284191	-1.42728	0.0408044	-1.85971	0.00272864	AT5G51160.1	0.15	Ankyrin repeat family protein	AT5G51160
Lsat_1_v5_gn_9_64441	-0.417826	0.0284943	3.55381	0.0382706	4.19507	4.46871e-05	AT5G06060.1	1	NAD(P)-binding Rossmann-fold superfamily protein	AT5G06060
Lsat_1_v5_gn_2_122961	0.417767	0.0284943	3.33165	0.000239016	3.44509	3.79799e-05	AT2G40095.1	0.44	Alpha/beta hydrolase related protein	AT2G40095
Lsat_1_v5_gn_4_9800	0.417767	0.0284943	0.926527	0.0148666	0.839703	0.001114	AT2G02970.1	1	GDA1/CD39 nucleoside phosphatase family protein	AT2G02970
Lsat_1_v5_gn_9_96840	-0.41765	0.028543	-1.30713	0.0462923	-2.44689	0.000370083	AT3G15360.1	0.48	thioredoxin M-type 4	TRX-M4
Lsat_1_v5_gn_5_66981	-0.417609	0.028543	-0.90456	0.133112	-2.80546	0.0123655	AT4G14550.1	0.75	indole-3-acetic acid inducible 14	IAA14
Lsat_1_v5_gn_1_54840	0.417592	0.028543	1.87862	0.000872236	2.12878	6.95118e-05	AT3G09560.2	1	Lipin family protein	PAH1
Lsat_1_v5_gn_5_51780	0.417534	0.0285594	0.162335	0.49153	0.871126	0.00133189	AT1G15780.1	0.88		NRB4
Lsat_1_v5_gn_2_22981	0.417475	0.0285758	2.09384	0.00207423	2.69649	0.000121847	AT2G36310.1	1	uridine-ribohydrolase 1	URH1
Lsat_1_v5_gn_1_79081	0.417417	0.0285922					no_hits_found
Lsat_1_v5_gn_6_95300	-0.41716	0.0287804	-0.721049	0.135712	-0.724963	0.19481	AT5G49100.1	0.44		AT5G49100
Lsat_1_v5_gn_4_180301	0.417124	0.0287804	1.13238	0.0141797	1.60133	0.0027544	AT3G28450.1	1	Leucine-rich repeat protein kinase family protein	AT3G28450
Lsat_1_v5_gn_6_32441	0.417066	0.028797	1.72461	0.00585518	1.48335	0.00739489	AT3G53620.1	1	pyrophosphorylase 4	PPa4
Lsat_1_v5_gn_6_24941	-0.416949	0.028812	-1.00069	0.29843	-1.43202	0.0119115	AT2G36885.1	0.59		AT2G36885
Lsat_1_v5_gn_3_28021	0.416891	0.028812	7.97202	0.000907531	8.72703	1.83145e-05	AT1G14590.1	1	Nucleotide-diphospho-sugar transferase family protein	AT1G14590
Lsat_1_v5_gn_5_85441	0.416891	0.028812	5.91041	0.000148381	6.16543	1.8244e-05	AT4G30210.1	1	P450 reductase 2	ATR2
Lsat_1_v5_gn_4_160760	0.416949	0.028812	2.8459	0.00190931	3.11612	7.59191e-05	AT4G37640.1	1	calcium ATPase 2	ACA2
Lsat_1_v5_gn_0_37261	0.416715	0.0289328	3.42281	0.000584381	2.1833	0.00636097	AT5G22250.1	1	Polynucleotidyl transferase, ribonuclease H-like superfamily protein	CAF1b
Lsat_1_v5_gn_8_6060	0.416657	0.0289497	6.23569	0.00355495	6.13846	0.00253429	AT5G24110.1	0.26	WRKY DNA-binding protein 30	WRKY30
Lsat_1_v5_gn_7_58400	-0.416482	0.029071	-1.05391	0.0540361	-1.77327	0.0031967	AT5G21430.1	0.33	Chaperone DnaJ-domain superfamily protein	NdhU
Lsat_1_v5_gn_2_85100	0.416423	0.029088	6.35482	0.000148381	6.52985	3.3063e-05	AT4G34050.1	1	S-adenosyl-L-methionine-dependent methyltransferases superfamily protein	CCoAOMT1
Lsat_1_v5_gn_8_2100	0.416248	0.0291042	1.03583	0.0122723	1.71365	0.00011692	AT5G16520.1	1		AT5G16520
Lsat_1_v5_gn_9_36341	0.416248	0.0291042	0.578708	0.11244	0.555247	0.0234344	AT5G01710.1	1	methyltransferases	AT5G01710
Lsat_1_v5_gn_4_125741	0.416262	0.0291042	0.334222	0.365672	0.869165	0.0685559	AT5G42900.1	0.12	cold regulated gene 27	COR27
Lsat_1_v5_gn_6_92160	0.416365	0.0291042					no_hits_found
Lsat_1_v5_gn_2_81280	-0.415956	0.029261	0.152207	0.685682	-0.0719903	0.784581	AT5G37930.1	0.34	Protein with RING/U-box and TRAF-like domains	AT5G37930
Lsat_1_v5_gn_6_92441	0.415956	0.029261	0.339526	0.281607	0.450637	0.047167	AT5G47430.1	1	DWNN domain, a CCHC-type zinc finger	AT5G47430
Lsat_1_v5_gn_6_70500	0.416014	0.029261	0.881975	0.0170738	0.958658	0.0030719	AT3G06500.1	1	Plant neutral invertase family protein	A/N-InvC
Lsat_1_v5_gn_5_92460	0.415839	0.029331	1.64975	0.0408044	3.34765	0.000668238	AT3G02645.1	0.64	Plant protein of unknown function (DUF247)	AT3G02645
Lsat_1_v5_gn_2_67840	-0.41578	0.0293484	-1.58999	0.0417176	-2.79176	0.00142236	AT1G54500.1	0.43	Rubredoxin-like superfamily protein	AT1G54500
Lsat_1_v5_gn_3_30521	-0.415605	0.0294011	-0.203909	0.624508	-0.8591	0.0168098	no_hits_found
Lsat_1_v5_gn_3_8840	0.415605	0.0294011	6.03231	0.0039358	6.46669	0.000195655	AT4G11280.1	1	1-aminocyclopropane-1-carboxylic acid (acc) synthase 6	ACS6
Lsat_1_v5_gn_5_76001	0.415663	0.0294011	1.32161	0.00613014	2.19459	0.000167173	AT3G06140.1	0.86	RING/U-box superfamily protein	LUL4
Lsat_1_v5_gn_7_93780	-0.415488	0.0294013	1.73234	0.133002	1.24535	0.137932	no_hits_found
Lsat_1_v5_gn_7_101401	0.415488	0.0294013	6.8741	0.00127592	7.04845	0.000846083	no_hits_found
Lsat_1_v5_gn_8_63761	0.415546	0.0294013	3.51069	0.000758889	4.83682	2.28772e-05	AT5G48930.1	1	hydroxycinnamoyl-CoA shikimate/quinate hydroxycinnamoyl transferase	HCT
Lsat_1_v5_gn_6_83220	0.415371	0.0294719	6.23627	0.00322269	6.76221	3.3589e-05	no_hits_found
Lsat_1_v5_gn_1_68380	0.415254	0.0295425	11.4604	0.000148381	8.65532	5.11221e-05	AT1G05575.1	0.17		AT1G05575
Lsat_1_v5_gn_3_56300	0.414962	0.0296323	2.52331	0.00218113	3.02391	6.16651e-05	AT1G26520.1	1	Cobalamin biosynthesis CobW-like protein	AT1G26520
Lsat_1_v5_gn_8_92421	0.414962	0.0296323	3.20406	0.000600762	3.59232	0.000145633	AT2G20470.1	1	AGC (cAMP-dependent, cGMP-dependent and protein kinase C) kinase family protein	AT2G20470
Lsat_1_v5_gn_4_15421	0.41502	0.0296323	5.5263	0.00471583	5.711	0.000264697	AT3G03280.1	0.21		AT3G03280
Lsat_1_v5_gn_9_39801	0.41502	0.0296323	-0.0945274	0.866704	0.945523	0.0146098	AT5G01970.1	0.63		AT5G01970
Lsat_1_v5_gn_3_140101	0.415079	0.0296323	0.642922	0.0387386	0.598907	0.0388753	AT1G01260.1	1	basic helix-loop-helix (bHLH) DNA-binding superfamily protein	AT1G01260
Lsat_1_v5_gn_4_167880	-0.414869	0.0296817	-1.17401	0.0282024	-0.583304	0.0993737	no_hits_found
Lsat_1_v5_gn_7_82321	0.414611	0.0298816	1.82277	0.00157579	2.05324	6.32171e-05	AT5G65290.1	1	LMBR1-like membrane protein	AT5G65290
Lsat_1_v5_gn_7_42361	0.414553	0.0298999	1.69275	0.00195239	2.15719	8.05214e-05	AT4G13350.1	1	NSP (nuclear shuttle protein)-interacting GTPase	NIG
Lsat_1_v5_gn_3_5041	-0.414482	0.02993					no_hits_found
Lsat_1_v5_gn_4_116501	0.414378	0.0299901	0.465787	0.108282	1.0589	0.00136443	AT1G62020.1	1	Coatomer, alpha subunit	AT1G62020
Lsat_1_v5_gn_3_28001	0.414202	0.0301159	-0.601994	0.078971	-0.337467	0.176873	AT1G31440.1	0.95	SH3 domain-containing protein	AT1G31440
Lsat_1_v5_gn_5_17000	-0.413968	0.0302962	0.0981676	0.709722	0.1094	0.559645	AT1G07830.1	0.51	ribosomal protein L29 family protein	AT1G07830
Lsat_1_v5_gn_3_51140	0.413852	0.0302981	1.78996	0.00208402	2.20907	0.000359768	AT1G14350.1	0.49	Duplicated homeodomain-like superfamily protein	FLP
Lsat_1_v5_gn_4_28520	0.413852	0.0302981	3.10761	0.00290788	6.24818	0.000668105	AT1G06290.1	0.38	acyl-CoA oxidase 3	ACX3
Lsat_1_v5_gn_5_93720	0.41391	0.0302981	4.97873	0.000236064	4.55362	1.71768e-05	AT5G20270.1	0.91	heptahelical transmembrane protein1	HHP1
Lsat_1_v5_gn_5_107061	-0.413735	0.0303003					no_hits_found
Lsat_1_v5_gn_6_25460	-0.413735	0.0303003	-0.98143	0.254236	-2.26947	0.0026904	AT3G21055.1	0.17	photosystem II subunit T	PSBTN
Lsat_1_v5_gn_5_170741	0.413793	0.0303003	-0.39748	0.404786	-0.299238	0.280644	no_hits_found
Lsat_1_v5_gn_3_125641	0.413676	0.0303192	2.98464	0.00161894	3.38259	5.54958e-05	AT1G04260.1	0.17	CAMV movement protein interacting protein 7	MPI7
Lsat_1_v5_gn_6_107180	-0.413559	0.0303759	0.405081	0.268808	0.633121	0.12172	AT5G64410.1	1	oligopeptide transporter 4	OPT4
Lsat_1_v5_gn_8_120701	-0.413501	0.0303759	-1.46675	0.00907094	-1.84418	0.00125002	AT4G35335.1	1	Nucleotide-sugar transporter family protein	AT4G35335
Lsat_1_v5_gn_5_149621	0.413501	0.0303759	3.06429	0.00203432	3.79506	0.000804641	AT2G38290.1	1	ammonium transporter 2	AMT2
Lsat_1_v5_gn_5_152461	-0.413442	0.0303949	1.23937	0.146439	0.839353	0.225061	AT5G59310.1	0.24	lipid transfer protein 4	LTP4
Lsat_1_v5_gn_1_13840	-0.413264	0.0304552					no_hits_found
Lsat_1_v5_gn_4_155320	0.413267	0.0304552			5.784	0.000959732	no_hits_found
Lsat_1_v5_gn_8_36960	0.413326	0.0304552	1.16216	0.00681142	0.734774	0.00810866	AT1G69010.1	0.73	BES1-interacting Myc-like protein 2	BIM2
Lsat_1_v5_gn_5_2560	-0.412975	0.0305719	-1.51768	0.0207244	-1.79416	0.000472088	AT5G55230.2	1	microtubule-associated proteins 65-1	MAP65-1
Lsat_1_v5_gn_5_169660	-0.412916	0.0305719	-1.27059	0.153168	-2.02732	0.005266	AT3G46780.1	1	plastid transcriptionally active 16	PTAC16
Lsat_1_v5_gn_1_122380	-0.412806	0.0305719					no_hits_found
Lsat_1_v5_gn_1_103141	-0.4128	0.0305719	-0.669076	0.154131	-0.831623	0.0212982	AT5G12470.1	1	Protein of unknown function (DUF3411)	AT5G12470
Lsat_1_v5_gn_3_3580	-0.4128	0.0305719	-1.27591	0.036148	-1.36585	0.0107052	AT1G12380.1	1		AT1G12380
Lsat_1_v5_gn_4_151720	-0.4128	0.0305719	-0.397456	0.506029	-0.354325	0.500269	AT4G36360.1	1	beta-galactosidase 3	BGAL3
Lsat_1_v5_gn_1_19460	0.4128	0.0305719	0.391715	0.159926	0.651314	0.00348162	AT1G47550.2	1	exocyst complex component sec3A	SEC3A
Lsat_1_v5_gn_8_110480	0.412858	0.0305719	0.884999	0.026769	1.20691	0.000833097	AT3G52850.1	1	vacuolar sorting receptor homolog 1	VSR1
Lsat_1_v5_gn_4_67401	0.413033	0.0305719	0.740183	0.0389316	1.16794	0.000607191	AT2G21270.3	1	ubiquitin fusion degradation 1	UFD1
Lsat_1_v5_gn_6_28360	-0.412683	0.0305762	-1.67148	0.0737516	-3.30673	0.000271737	AT2G47450.1	1	chloroplast signal recognition particle component (CAO)	CAO
Lsat_1_v5_gn_5_141180	0.412683	0.0305762	1.10881	0.00981419	1.36774	0.000171404	AT5G35560.1	1	DENN (AEX-3) domain-containing protein	AT5G35560
Lsat_1_v5_gn_8_34760	0.412683	0.0305762	0.572523	0.0428779	0.761485	0.00208562	AT2G22720.2	0.2	SPT2 chromatin protein	AT2G22720
Lsat_1_v5_gn_8_151920	0.412624	0.0305958	1.06103	0.0089544	1.14556	0.00271079	AT3G26000.1	0.78	Ribonuclease inhibitor	AT3G26000
Lsat_1_v5_gn_8_25520	-0.412566	0.0306155	-2.38381	0.0135403	-3.21643	0.00206528	AT1G21060.1	0.9	Protein of unknown function, DUF547	AT1G21060
Lsat_1_v5_gn_8_11301	0.412507	0.0306352	2.82686	0.000239016	2.63349	2.74596e-05	AT5G01960.1	1	RING/U-box superfamily protein	AT5G01960
Lsat_1_v5_gn_4_85760	-0.41225	0.0308386					AT1G80690.1	0.68	PPPDE putative thiol peptidase family protein	AT1G80690
Lsat_1_v5_gn_9_41801	-0.412215	0.0308386	-0.0635516	0.841106	-0.325367	0.0668805	AT1G76405.2	0.53		AT1G76405
Lsat_1_v5_gn_0_441	0.411981	0.0308492					AT3G54540.1	1	general control non-repressible 4	ABCF4
Lsat_1_v5_gn_2_112781	0.411981	0.0308492	1.05701	0.0168139	1.55364	0.000536976	AT1G53390.1	1	P-loop containing nucleoside triphosphate hydrolases superfamily protein	ABCG24
Lsat_1_v5_gn_3_5980	0.411981	0.0308492	1.11725	0.0176558	1.35055	0.00334021	AT4G22990.2	1	Major Facilitator Superfamily with SPX (SYG1/Pho81/XPR1) domain-containing protein	AT4G22990
Lsat_1_v5_gn_3_80180	0.41204	0.0308492	3.51272	0.00117754	4.20828	1.83145e-05	AT3G03080.1	1	Zinc-binding dehydrogenase family protein	AT3G03080
Lsat_1_v5_gn_8_27340	0.41204	0.0308492	2.37328	0.000395461	2.71425	3.57737e-05	AT1G20780.1	1	senescence-associated E3 ubiquitin ligase 1	SAUL1
Lsat_1_v5_gn_9_109321	0.412157	0.0308492	1.11195	0.0202508	1.59938	0.000312189	AT3G18860.1	1	transducin family protein / WD-40 repeat family protein	AT3G18860
Lsat_1_v5_gn_2_127221	-0.411689	0.0309769	2.90385	0.0446311	3.49707	0.000788968	AT2G34930.1	1	disease resistance family protein / LRR family protein	AT2G34930
Lsat_1_v5_gn_2_41261	-0.411631	0.0309769	-1.16236	0.0353802	-2.39505	0.00165119	AT1G60000.1	0.73	RNA-binding (RRM/RBD/RNP motifs) family protein	AT1G60000
Lsat_1_v5_gn_4_32541	-0.411631	0.0309769	-0.722908	0.094081	-0.815065	0.0823334	AT2G46710.1	1	Rho GTPase activating protein with PAK-box/P21-Rho-binding domain	ROPGAP3
Lsat_1_v5_gn_5_99881	-0.411572	0.0309769	-1.50576	0.0143928	-1.7328	0.000240503	AT1G76340.1	1	golgi nucleotide sugar transporter 3	GONST3
Lsat_1_v5_gn_5_72460	-0.41156	0.0309769					AT2G16430.2	0.28	purple acid phosphatase 10	PAP10
Lsat_1_v5_gn_5_46160	-0.411514	0.0309769	-0.0887105	0.759201	0.032127	0.858602	AT4G31600.1	1	UDP-N-acetylglucosamine (UAA) transporter family	UTr7
Lsat_1_v5_gn_6_104401	-0.411514	0.0309769	-0.0594254	0.870097	0.308456	0.258195	AT1G78300.1	1	general regulatory factor 2	GRF2
Lsat_1_v5_gn_4_10141	0.411572	0.0309769	2.96153	0.000367965	3.51469	0.000133114	AT1G14330.1	1	Galactose oxidase/kelch repeat superfamily protein	AT1G14330
Lsat_1_v5_gn_5_101940	0.411748	0.0309769	0.237487	0.337043	0.435798	0.0231762	AT3G05940.1	1	Protein of unknown function (DUF300)	AT3G05940
Lsat_1_v5_gn_2_120380	0.411405	0.0310443					AT3G11320.1	1	Nucleotide-sugar transporter family protein	AT3G11320
Lsat_1_v5_gn_3_114841	-0.41128	0.0311279	0.418574	0.450591	-0.0996869	0.841357	no_hits_found
Lsat_1_v5_gn_5_32561	-0.411105	0.0311762	-1.46878	0.0257586	-2.89676	0.00275601	AT1G79750.1	1	NADP-malic enzyme 4	NADP-ME4
Lsat_1_v5_gn_3_31500	0.411046	0.0311762	4.08143	0.000245774	3.72075	0.000748574	AT5G13200.1	0.97	GRAM domain family protein	AT5G13200
Lsat_1_v5_gn_5_88260	0.411046	0.0311762					AT1G54870.1	1	NAD(P)-binding Rossmann-fold superfamily protein	AT1G54870
Lsat_1_v5_gn_2_18820	0.411105	0.0311762	2.56535	0.00554889	4.00037	5.88859e-05	AT5G24230.1	0.9	Lipase class 3-related protein	AT5G24230
Lsat_1_v5_gn_4_36401	0.411163	0.0311762	1.81577	0.00143297	2.20862	0.000435665	AT4G11610.1	1	C2 calcium/lipid-binding plant phosphoribosyltransferase family protein	AT4G11610
Lsat_1_v5_gn_9_104481	0.410988	0.031197	8.67878	0.000239016	9.58003	3.46946e-05	AT5G35735.1	1	Auxin-responsive family protein	AT5G35735
Lsat_1_v5_gn_3_35581	-0.410929	0.0312178	-0.752867	0.0363986	-0.543587	0.0474592	AT3G10260.3	0.67	Reticulon family protein	AT3G10260
Lsat_1_v5_gn_5_153940	-0.410754	0.0312463	0.396268	0.166179	0.312919	0.304664	AT2G37680.1	1		AT2G37680
Lsat_1_v5_gn_8_154721	-0.410754	0.0312463	-0.926878	0.302346	-2.18376	0.0036679	AT1G60550.1	1	enoyl-CoA hydratase/isomerase D	ECHID
Lsat_1_v5_gn_4_46060	0.410754	0.0312463	2.22218	0.000725051	1.66798	0.000866882	AT3G12630.1	0.3	A20/AN1-like zinc finger family protein	SAP5
Lsat_1_v5_gn_7_74040	0.410754	0.0312463	7.27356	0.000344004	5.82219	0.000503643	AT1G56240.1	0.6	phloem protein 2-B13	PP2-B13
Lsat_1_v5_gn_7_94800	-0.410546	0.0313177	-1.05681	0.143192	-2.10003	0.0111982	AT4G26790.1	1	GDSL-like Lipase/Acylhydrolase superfamily protein	AT4G26790
Lsat_1_v5_gn_9_42421	-0.41052	0.0313177	-0.0660908	0.837666	0.106791	0.72531	AT1G71750.2	0.6	Hypoxanthine-guanine phosphoribosyltransferase	HGPT
Lsat_1_v5_gn_7_32521	-0.410484	0.0313177	0.0792871	0.906426	-0.241791	0.604126	AT4G05475.1	0.44	RNI-like superfamily protein	AT4G05475
Lsat_1_v5_gn_4_56760	0.410462	0.0313177					AT1G11260.1	1	sugar transporter 1	STP1
Lsat_1_v5_gn_8_122180	0.410462	0.0313177	1.55767	0.0148333	1.90432	0.0424192	AT1G76160.1	1	SKU5 similar 5	sks5
Lsat_1_v5_gn_5_182761	0.410637	0.0313177	2.12834	0.00100169	2.72961	2.36313e-05	AT2G20440.1	1	Ypt/Rab-GAP domain of gyp1p superfamily protein	AT2G20440
Lsat_1_v5_gn_4_151180	-0.410286	0.031335	-1.62878	0.0221249	-3.11003	0.000183428	AT1G28100.4	0.21		AT1G28100
Lsat_1_v5_gn_6_82260	-0.410228	0.031335	-1.05207	0.0188451	-1.13704	0.00216582	AT1G64650.1	1	Major facilitator superfamily protein	AT1G64650
Lsat_1_v5_gn_8_153941	0.410228	0.031335	5.46371	0.000403182	6.4553	0.00010426	AT1G70520.1	1	cysteine-rich RLK (RECEPTOR-like protein kinase) 2	CRK2
Lsat_1_v5_gn_8_18121	0.410228	0.031335	5.87268	0.00741712	6.55547	1.30529e-05	AT3G12360.1	1	Ankyrin repeat family protein	ITN1
Lsat_1_v5_gn_5_181120	0.410286	0.031335	0.887918	0.013328	1.11041	0.00221036	AT2G20370.1	1	Exostosin family protein	MUR3
Lsat_1_v5_gn_7_5601	0.410286	0.031335	3.32469	0.00019299	3.2412	1.62401e-05	AT4G00720.1	1	shaggy-like protein kinase 32	SK32
Lsat_1_v5_gn_4_110720	-0.410169	0.0313565	-1.48723	0.00542835	-2.03428	6.32171e-05	AT1G26355.1	0.22	SPIRAL1-like1	SP1L1
Lsat_1_v5_gn_8_40640	0.409994	0.0314888	2.35868	0.000507991	2.84475	1.80558e-05	AT1G68490.1	0.2		AT1G68490
Lsat_1_v5_gn_7_10501	0.409819	0.0315876	1.4925	0.00686506	1.27218	0.00100654	AT3G60410.1	0.2	Protein of unknown function (DUF1639)	AT3G60410
Lsat_1_v5_gn_9_55481	0.409819	0.0315876	11.9869	0.000161719	11.363	1.43532e-05	AT5G52400.1	1	cytochrome P450, family 715, subfamily A, polypeptide 1	CYP715A1
Lsat_1_v5_gn_3_10900	-0.409527	0.0318328	0.0169335	0.957982	-0.182653	0.563207	AT4G23900.1	0.96	Nucleoside diphosphate kinase family protein	AT4G23900
Lsat_1_v5_gn_8_92100	0.40941	0.0319108					no_hits_found
Lsat_1_v5_gn_5_4581	-0.409354	0.0319204	-1.48419	0.0365539	-2.88311	0.00639691	AT3G01440.1	0.6	PsbQ-like 1	PnsL3
Lsat_1_v5_gn_5_143341	0.409293	0.0319204	5.80625	0.00115276	6.65182	1.17422e-05	AT2G34790.1	1	FAD-binding Berberine family protein	MEE23
Lsat_1_v5_gn_9_4501	0.409293	0.0319204	1.39113	0.00273767	1.72082	0.00014022	AT3G06190.1	1	BTB-POZ and MATH domain 2	BPM2
Lsat_1_v5_gn_5_139160	-0.409234	0.0319424	-0.698429	0.251775	-1.43651	0.0675949	AT3G26060.2	0.73	Thioredoxin superfamily protein	PRXQ
Lsat_1_v5_gn_1_9700	-0.409176	0.0319645	-0.773403	0.0812572	-0.898768	0.00587624	AT5G47840.1	0.95	adenosine monophosphate kinase	AMK2
Lsat_1_v5_gn_4_67821	-0.409002	0.0320979	-2.39871	0.0201046			AT4G38840.1	0.28	SAUR-like auxin-responsive protein family	AT4G38840
Lsat_1_v5_gn_5_52180	-0.408884	0.0321436	-1.72983	0.00597232	-1.64944	0.00723684	AT1G64530.1	0.32	Plant regulator RWP-RK family protein	AT1G64530
Lsat_1_v5_gn_5_175680	0.408884	0.0321436	0.151889	0.70733	0.476214	0.0540807	AT4G12770.1	0.85	Chaperone DnaJ-domain superfamily protein	AT4G12770
Lsat_1_v5_gn_5_137321	-0.40879	0.0322003			0.0599242	0.908225	AT1G51560.1	1	Pyridoxamine 5'-phosphate oxidase family protein	AT1G51560
Lsat_1_v5_gn_2_38660	-0.408708	0.0322448	-1.37884	0.0285637	-1.64458	0.00133721	AT1G06070.1	1	Basic-leucine zipper (bZIP) transcription factor family protein	AT1G06070
Lsat_1_v5_gn_4_2141	-0.408533	0.0323689	-1.30732	0.015285	-2.07514	0.000346667	AT5G13140.1	0.4	Pollen Ole e 1 allergen and extensin family protein	AT5G13140
Lsat_1_v5_gn_3_27460	0.408475	0.0323689	3.64934	0.00020508	4.05012	5.63722e-05	AT2G02220.1	1	phytosulfokin receptor 1	PSKR1
Lsat_1_v5_gn_4_57180	0.408475	0.0323689	3.60125	0.00256351	3.4621	0.00194521	AT4G21534.1	1	Diacylglycerol kinase family protein	SPHK2
Lsat_1_v5_gn_5_96221	0.408299	0.0325053	7.7751	0.000318035	7.30089	0.000633629	AT5G20230.1	0.23	blue-copper-binding protein	BCB
Lsat_1_v5_gn_1_4221	0.408124	0.0325733	3.21407	0.00146628	4.00205	5.43217e-05	AT4G08690.2	0.94	Sec14p-like phosphatidylinositol transfer family protein	AT4G08690
Lsat_1_v5_gn_7_111741	0.408124	0.0325733	0.498311	0.0792918	0.591695	0.0110084	AT1G56090.1	0.62	Tetratricopeptide repeat (TPR)-like superfamily protein	AT1G56090
Lsat_1_v5_gn_8_123101	0.408124	0.0325733	0.395748	0.183993	0.585249	0.00594624	AT1G20200.1	1	PAM domain (PCI/PINT associated module) protein	EMB2719
Lsat_1_v5_gn_4_69540	-0.408065	0.0325961	-0.629034	0.215254	-0.0648768	0.832312	AT1G11900.1	0.49	Tetratricopeptide repeat (TPR)-like superfamily protein	AT1G11900
Lsat_1_v5_gn_4_185000	-0.407832	0.0326897					no_hits_found
Lsat_1_v5_gn_7_22701	-0.407715	0.0326897	-1.60077	0.0952518	-3.09283	0.0027149	AT1G28400.1	0.19		AT1G28400
Lsat_1_v5_gn_2_15600	-0.407656	0.0326897	-1.37335	0.138932	-2.63457	0.00216582	AT2G20260.1	0.32	photosystem I subunit E-2	PSAE-2
Lsat_1_v5_gn_0_32220	-0.407598	0.0326897	-0.777504	0.186067	-1.0564	0.0467277	AT1G15780.1	0.12		NRB4
Lsat_1_v5_gn_2_70720	-0.407539	0.0326897	-1.26629	0.0129432	-1.95918	0.00184029	AT2G01710.1	0.35	Chaperone DnaJ-domain superfamily protein	AT2G01710
Lsat_1_v5_gn_4_141420	-0.407539	0.0326897	-1.07215	0.161838	-1.82737	0.0156761	AT5G65220.1	0.45	Ribosomal L29 family protein	AT5G65220
[truncated: 650 more rows]

## Sheet: Scl Lesion Cor - DEGs filtered
Supplementary Dataset 5c- Lettuce genes significantly correlated with S. sclerotiorum lesion size filtered: removing genes upregulated in response to pathogen infection and correlated with susceptibility (positive lesion correlation) and genes downregulated in response to infection and correlated with resistance (negative lesion correlation). Data includes; Lettuce Gene ID, Spearman lesion size c…
[truncated: 5,305 more rows]

[truncated: 1 more sheets: Bot Lesion Cor - DEGs filtered]
