# Supplementary material for: Identification of genetic loci in lettuce mediating quantitative resistance to fungal pathogens
Source: Theor Appl Genet. 2022 Jun 8;135(7):2481–500. doi: 10.1007/s00122-022-04129-5 (PMC9271113; doi:10.1007/s00122-022-04129-5)
Supplement: Supplementary file 6 — Supplementary file6 (XLSX 4006 KB) [file 122_2022_4129_MOESM6_ESM.xlsx]

## Sheet: reads info
Supplementary Dataset 6a - Sample information for RNAseq following fungal pathogen or mock inoculation including: sample name, experiment - Botrytis or Sclerotinia inoculation, number of reads obtained, total number of reads mapped to combined lettuce-fungal transcriptome (either B. cinerea or S. sclerotiorum), percentage of reads mapped to combined lettuce-fungal transcriptome, number and percen…
sample_name	experiment	n_reads	n_mapped	perc_mapped	fungal_reads	perc_fungal	lettuce_reads	perc_lettuce
Mock_rep1	Botrytis	39787920	35454463	0.891086	998459	0.0281617	34456003	0.971838
Mock_rep2	Botrytis	25841834	23030551	0.891212	1392632	0.0604689	21637918	0.939531
Mock_rep3	Botrytis	87610926	76194968	0.869697	4280105	0.0561731	71914862	0.943827
Infected_rep1	Botrytis	29916264	26458307	0.884412	731	2.76625e-05	26457575	0.999972
Infected_rep2	Botrytis	28803830	26368246	0.915442	2360	8.95151e-05	26365885	0.99991
Infected_rep3	Botrytis	54542891	50047295	0.917577	1560	3.11819e-05	50045734	0.999969
Mock_rep1	Sclerotinia	36400902	32240612	0.885709	10	3.31231e-07	32240601	1
Mock_rep2	Sclerotinia	29137170	24767379	0.850027	65	2.62875e-06	24767313	0.999997
Mock_rep3	Sclerotinia	23287602	21025463	0.902861	33	1.59679e-06	21025429	0.999998
Infected_rep1	Sclerotinia	29027559	24345469	0.838702	671628	0.0275874	23673840	0.972413
Infected_rep2	Sclerotinia	32907436	30271913	0.919911	972371	0.0321213	29299541	0.967879
Infected_rep3	Sclerotinia	63933377	59743516	0.934465	2413361	0.0403954	57330154	0.959605

## Sheet: Sclerotinia inf expression
Supplementary Dataset 6b - Log2 TMM (trimmed mean of M values) normalised expression values for each detected lettuce gene in separate biological replicates 42 hours after mock or S. sclerotiorum inoculation.
GeneID	Mock_rep1	Mock_rep2	Mock_rep3	Infected_rep1	Infected_rep2	Infected_rep3
Lsat_1_v5_gn_0_11100	3.57358	3.42339	3.19688	2.86319	2.09634	2.02472
Lsat_1_v5_gn_0_11160	4.81571	4.96232	4.8129	4.75996	4.38682	4.7414
Lsat_1_v5_gn_0_11181	4.96474	5.21485	4.88402	4.94764	5.84665	5.47751
Lsat_1_v5_gn_0_12501	3.19755	3.42911	2.38959	1.12641	0.639578	1.06191
Lsat_1_v5_gn_0_12601	6.36101	6.24444	5.9062	4.85409	3.2147	2.6161
Lsat_1_v5_gn_0_13420	-1.39862	-0.393995	0.224548	-0.538618	-1.88772	-0.639859
Lsat_1_v5_gn_0_13600	3.23887	1.87089	-0.524998	2.7371	2.18978	0.707082
Lsat_1_v5_gn_0_15201	4.76004	4.67297	4.82981	4.27799	3.65787	3.44941
Lsat_1_v5_gn_0_15220	3.27903	3.30403	3.08863	2.90644	2.23433	2.49113
Lsat_1_v5_gn_0_15241	5.60141	5.88554	5.55745	6.58606	7.46224	7.13629
Lsat_1_v5_gn_0_15420	8.43909	8.00264	7.51773	8.2993	8.38435	8.31334
Lsat_1_v5_gn_0_15460	3.52431	3.42911	3.20431	2.95874	3.10702	2.73111
Lsat_1_v5_gn_0_16380	2.9894	2.57478	2.3229	3.0191	2.42575	3.33157
Lsat_1_v5_gn_0_17841	4.87423	2.14546	-0.429916	6.07461	8.01941	7.31213
Lsat_1_v5_gn_0_18240	-0.489188	-0.867657	-0.256708	0.930808	-1.27472	-0.46972
Lsat_1_v5_gn_0_18260	3.71204	4.49637	4.59845	3.96676	2.57177	2.57779
Lsat_1_v5_gn_0_18280	0.39184	0.298169	0.441263	0.246915	-0.975153	-1.64178
Lsat_1_v5_gn_0_18301	4.30507	3.79944	4.10984	4.19321	3.32866	3.55178
Lsat_1_v5_gn_0_19021	-0.873398	-1.57754	-3.65339	0.930808	0.955607	0.842502
Lsat_1_v5_gn_0_19261	0.4633	0.834581	1.20458	1.53745	1.53267	2.31601
Lsat_1_v5_gn_0_19660	0.627848	0.485395	0.538521	0.177991	-0.420554	-0.0146925
Lsat_1_v5_gn_0_19800	-0.241817	0.0237513	-1.12584	-2.0259	-0.845867	-0.0949341
Lsat_1_v5_gn_0_19860	4.67981	4.90399	4.56422	3.66693	3.57947	3.7399
Lsat_1_v5_gn_0_19880	1.36624	2.0448	1.17463	1.26579	1.79306	2.55825
Lsat_1_v5_gn_0_20061	0.857396	1.27637	0.756347	-0.427033	0.639578	1.37654
Lsat_1_v5_gn_0_20081	-0.0307187	1.05763	-0.626792	-0.13627	-1.27472	-0.701343
Lsat_1_v5_gn_0_22321	3.72664	3.69417	3.6957	3.93578	3.15416	3.37317
Lsat_1_v5_gn_0_22900	1.71262	2.26535	1.95125	1.08935	2.3736	2.2031
Lsat_1_v5_gn_0_22980	3.73026	4.92841	5.14949	3.75829	3.70083	3.55836
Lsat_1_v5_gn_0_23001	2.45318	3.08977	2.89102	2.63793	2.84505	2.30041
Lsat_1_v5_gn_0_24721	5.62107	5.18812	5.09457	5.52964	5.95488	5.75507
Lsat_1_v5_gn_0_25361	-0.241817	0.834581	1.11281	-0.538618	-2.16784	0.583632
Lsat_1_v5_gn_0_25841	0.0175597	-0.984389	0.164872	0.312696	-0.515713	0.0613203
Lsat_1_v5_gn_0_27841	4.03589	4.18114	4.2092	5.61522	5.52223	5.8843
Lsat_1_v5_gn_0_27881	7.14901	7.06153	6.8074	7.31153	7.70974	7.70302
Lsat_1_v5_gn_0_28780	1.05538	0.834581	1.82198	0.799306	0.990654	0.966294
Lsat_1_v5_gn_0_29161	3.64062	3.83432	3.4491	2.96898	1.64692	2.02472
Lsat_1_v5_gn_0_29180	1.57421	1.92044	2.10205	1.39288	1.71137	1.11638
Lsat_1_v5_gn_0_29200	0.830622	1.35054	2.05351	0.704469	1.4595	0.531134
Lsat_1_v5_gn_0_29221	3.13328	2.51153	2.40257	3.22103	1.69021	1.28439
Lsat_1_v5_gn_0_29720	6.83514	6.40098	6.5678	6.52406	5.81523	6.08086
Lsat_1_v5_gn_0_29760	3.80781	3.81262	3.5575	3.6287	3.12291	2.96677
Lsat_1_v5_gn_0_29780	0.109524	0.0237513	0.164872	-0.13627	1.15415	1.16887
Lsat_1_v5_gn_0_29801	1.42111	1.71115	1.26266	-1.48895	-1.4516	-0.46972
Lsat_1_v5_gn_0_29900	3.76249	3.96599	3.8925	3.39814	3.71138	3.10787
Lsat_1_v5_gn_0_29921	0.0175597	0.194578	-0.340714	-0.791581	-0.72722	-0.765565
Lsat_1_v5_gn_0_32220	0.93486	1.95255	2.23857	0.844485	1.301	0.658962
Lsat_1_v5_gn_0_32260	3.08312	3.44048	3.38516	3.72244	3.68487	3.50151
Lsat_1_v5_gn_0_33241	5.27263	5.76188	5.94552	4.80636	2.70436	2.44221
Lsat_1_v5_gn_0_33481	0.857396	1.32624	0.756347	1.42298	1.1229	1.3312
Lsat_1_v5_gn_0_33621	3.701	3.92207	3.92434	3.51453	3.81278	3.28873
Lsat_1_v5_gn_0_34441	6.1328	6.1014	6.14305	6.29913	6.70039	6.63546
Lsat_1_v5_gn_0_34641	4.52141	4.5912	4.40245	4.21056	4.09231	3.98159
Lsat_1_v5_gn_0_34660	1.81178	2.78554	1.4985	1.23218	1.1229	1.16887
Lsat_1_v5_gn_0_3541	5.30217	5.20655	5.34869	7.21377	7.58879	8.12845
Lsat_1_v5_gn_0_36021	4.46377	4.77526	4.46565	3.89341	2.74597	3.4878
Lsat_1_v5_gn_0_36101	0.497746	-0.240908	-1.4598	0.799306	0.639578	0.946385
Lsat_1_v5_gn_0_36121	0.803342	-0.0380022	-0.429916	1.08935	1.2728	1.11638
Lsat_1_v5_gn_0_36620	4.33871	4.82163	4.29173	3.61572	3.54451	3.98648
Lsat_1_v5_gn_0_37081	7.14562	7.30792	6.45554	6.69645	5.6822	7.54796
Lsat_1_v5_gn_0_37121	2.99544	3.07526	3.39169	2.50355	1.301	1.92652
Lsat_1_v5_gn_0_37161	3.05448	3.22736	3.13602	3.50752	3.18475	3.54518
Lsat_1_v5_gn_0_37201	1.52496	2.0888	1.78282	2.22476	1.40858	1.23601
Lsat_1_v5_gn_0_37240	4.76888	3.50144	3.94223	3.90945	4.5455	5.35355
Lsat_1_v5_gn_0_37261	3.65596	2.96939	2.79587	6.97373	5.90981	6.88725
Lsat_1_v5_gn_0_37340	2.67258	2.5435	2.84423	2.00361	1.83223	2.82678
Lsat_1_v5_gn_0_37700	-2.02304	-0.565276	-1.12584	-2.39447	-0.0209417	-1.22578
Lsat_1_v5_gn_0_37721	4.29286	3.93418	4.33637	4.05589	4.15158	4.24464
Lsat_1_v5_gn_0_37780	7.00003	6.83375	6.18496	7.11352	7.84186	7.69912
Lsat_1_v5_gn_0_37821	4.51932	4.76173	4.93403	4.55098	5.29049	5.31526
Lsat_1_v5_gn_0_37961	6.61109	7.06245	6.90067	6.08876	5.15802	5.59246
Lsat_1_v5_gn_0_37981	5.78258	5.65129	5.76512	5.05485	3.92574	4.24464
Lsat_1_v5_gn_0_39140	3.16041	3.14639	2.93635	3.05798	3.49655	3.2323
Lsat_1_v5_gn_0_39321	2.47927	3.34089	3.16677	2.47511	1.85142	2.59068
Lsat_1_v5_gn_0_39541	6.26053	6.10319	6.11277	6.02273	6.13797	6.30212
Lsat_1_v5_gn_0_40001	-3.65339	-3.65339	-3.65339	-0.323463	0.234318	1.74252
Lsat_1_v5_gn_0_4020	0.153398	-0.759666	-1.12584	-1.28058	-2.16784	-1.31909
Lsat_1_v5_gn_0_40520	1.85227	1.81959	1.9688	1.61772	1.1229	2.16053
Lsat_1_v5_gn_0_40540	10.7579	10.5491	10.3834	10.0723	7.85113	9.41095
Lsat_1_v5_gn_0_4061	-1.16514	-0.659199	0.102619	-1.28058	-0.617594	0.133528
Lsat_1_v5_gn_0_4121	2.44438	1.63405	1.23391	2.44609	2.72531	3.86448
Lsat_1_v5_gn_0_41321	3.61339	3.39447	3.18941	3.82743	4.04724	4.07165
Lsat_1_v5_gn_0_4140	9.55809	9.27927	9.06692	9.33134	8.81268	9.00125
Lsat_1_v5_gn_0_41440	0.857396	0.689704	-0.0305737	1.36214	1.66873	2.10773
Lsat_1_v5_gn_0_41560	2.59516	2.95361	1.70115	2.43136	1.88906	2.52508
Lsat_1_v5_gn_0_41600	1.00838	2.36414	1.20458	0.549389	-0.617594	1.85357
Lsat_1_v5_gn_0_4161	5.99189	5.95554	6.07375	6.94031	7.71433	7.44065
Lsat_1_v5_gn_0_41681	8.2067	8.09139	8.00415	8.55788	8.4387	8.54218
Lsat_1_v5_gn_0_4181	6.80579	6.51557	6.57354	7.09026	7.79027	7.30139
Lsat_1_v5_gn_0_4201	2.32477	2.88039	2.75599	2.29153	2.14382	2.24445
Lsat_1_v5_gn_0_42180	3.07743	2.88039	2.52629	2.47511	2.11234	2.08969
Lsat_1_v5_gn_0_4221	7.25255	6.77996	6.05127	6.9826	7.28741	7.53636
Lsat_1_v5_gn_0_42421	-0.707251	0.0237513	0.584797	-0.427033	-0.975153	-0.9774
Lsat_1_v5_gn_0_42440	-0.186077	0.247303	-0.177326	-0.226832	-0.420554	-0.270191
Lsat_1_v5_gn_0_42481	0.775535	1.46627	1.31851	-0.427033	-0.72722	-0.179903
Lsat_1_v5_gn_0_4261	-0.964246	-0.565276	-1.12584	-0.0510577	2.04724	1.71924
Lsat_1_v5_gn_0_42660	-0.630842	-2.60238	-0.98399	0.105608	-1.4516	-1.05554
Lsat_1_v5_gn_0_4280	5.02355	5.40669	5.20239	5.14338	5.36751	5.25483
Lsat_1_v5_gn_0_4301	2.16248	1.08686	0.441263	1.71823	1.99642	2.04359
Lsat_1_v5_gn_0_43420	4.01225	4.25702	4.02007	3.17756	2.95561	3.12125
Lsat_1_v5_gn_0_43840	-1.27716	-0.659199	-0.524998	-1.09853	-0.72722	0.420035
Lsat_1_v5_gn_0_44280	-2.77497	-2.60238	-2.17457	3.56938	4.25969	4.28879
Lsat_1_v5_gn_0_4441	-1.27716	-0.984389	-0.98399	-0.226832	-1.65324	-1.64178
Lsat_1_v5_gn_0_44640	6.62186	7.02519	6.78775	6.5258	6.73504	6.70635
Lsat_1_v5_gn_0_45961	1.72721	2.02983	2.20933	4.65291	4.78892	5.3104
Lsat_1_v5_gn_0_46221	-0.423257	-0.759666	-3.65339	0.375608	-3.65339	-1.13815
Lsat_1_v5_gn_0_47281	5.55412	5.4635	5.1856	5.15463	3.74255	4.66275
Lsat_1_v5_gn_0_5220	3.75539	3.45736	3.4739	4.22772	3.59663	3.24458
Lsat_1_v5_gn_0_5240	5.5714	5.92147	5.77638	6.1519	5.4102	5.30845
Lsat_1_v5_gn_0_5300	3.87814	3.92612	3.96865	4.14436	5.15029	5.04736
Lsat_1_v5_gn_0_5321	10.9763	10.7117	10.5886	10.3656	8.66286	9.81606
Lsat_1_v5_gn_0_5341	5.01168	5.20655	5.257	5.26052	5.95488	5.54277
Lsat_1_v5_gn_0_5460	4.09614	4.07575	4.58429	4.25307	4.50365	4.13897
Lsat_1_v5_gn_0_5501	2.76739	2.29069	2.85371	3.37523	2.71487	3.84848
Lsat_1_v5_gn_0_6400	1.16661	0.247303	0.835033	3.51453	6.49223	5.08085
Lsat_1_v5_gn_0_6661	-0.873398	-1.57754	-0.256708	0.972107	0.683079	0.29966
Lsat_1_v5_gn_0_6780	3.3655	3.47957	3.4491	4.3345	4.227	4.66275
Lsat_1_v5_gn_0_6940	-0.489188	-0.0380022	-1.6611	-0.226832	-0.167785	-0.765565
Lsat_1_v5_gn_0_6961	1.28967	1.96834	1.76283	1.48135	1.83223	1.20283
Lsat_1_v5_gn_0_7001	4.30992	4.49637	4.57572	5.74449	6.24253	6.13464
Lsat_1_v5_gn_0_7320	1.81178	2.80325	1.82198	1.42298	3.85142	2.87496
Lsat_1_v5_gn_0_7340	4.37159	4.40069	4.59563	4.08442	4.31259	4.00825
Lsat_1_v5_gn_0_7361	1.86552	2.34007	1.87881	2.5452	1.2147	1.77674
Lsat_1_v5_gn_0_7401	1.81178	2.80325	1.82198	1.42298	3.85142	2.87496
Lsat_1_v5_gn_0_7461	4.9399	4.86234	4.89783	5.25425	5.47506	5.25584
Lsat_1_v5_gn_0_7481	-0.0806688	-1.57754	-0.98399	0.375608	-0.24722	0.0978758
Lsat_1_v5_gn_0_7500	5.65294	5.65617	5.63921	6.31627	6.50743	6.93854
Lsat_1_v5_gn_0_7521	5.91193	6.33095	6.03782	7.23513	7.30013	7.57536
Lsat_1_v5_gn_0_7541	0.803342	-0.0380022	0.441263	0.435891	-1.27472	-1.41884
Lsat_1_v5_gn_0_7581	0.0642746	1.08686	-0.177326	0.375608	0.0472305	-1.05554
Lsat_1_v5_gn_0_7601	4.79162	4.1641	4.44698	5.70217	5.50718	5.86388
Lsat_1_v5_gn_0_7620	3.19755	2.7676	2.62924	2.77259	2.91969	2.78815
Lsat_1_v5_gn_0_7781	7.09414	6.72351	7.40457	6.69491	4.7331	6.24418
Lsat_1_v5_gn_0_7801	4.98309	5.28745	5.38347	4.69051	4.23433	4.48785
Lsat_1_v5_gn_0_7881	4.22252	4.91422	5.05403	4.17563	3.42148	3.34684
Lsat_1_v5_gn_0_7900	2.26603	2.1315	2.23857	2.29153	-0.167785	0.658962
Lsat_1_v5_gn_0_7921	3.5075	3.29153	3.0145	4.54757	4.47299	5.27392
Lsat_1_v5_gn_0_8021	6.63013	6.25976	5.66232	6.48804	6.89389	7.03242
Lsat_1_v5_gn_0_8061	1.66794	1.85399	1.74256	1.45246	0.766336	0.267929
Lsat_1_v5_gn_0_8100	-1.39862	-2.60238	-3.65339	0.654605	3.45324	1.99596
Lsat_1_v5_gn_0_8120	2.80226	2.50071	2.57296	2.70071	3.41505	3.49124
Lsat_1_v5_gn_0_8140	3.46461	3.6459	3.95109	4.16231	4.7331	4.5386
Lsat_1_v5_gn_0_8161	3.97301	3.87259	3.80725	4.6143	4.88984	4.7385
Lsat_1_v5_gn_0_8180	5.72013	5.50334	5.32673	6.30419	7.14835	6.87249
Lsat_1_v5_gn_0_8241	2.90849	2.61546	2.3765	4.13075	4.32294	4.1191
Lsat_1_v5_gn_0_8260	0.0642746	-1.77371	-0.429916	0.493756	1.24404	1.0803
Lsat_1_v5_gn_0_8301	1.74165	0.347302	2.11787	2.41647	3.88441	4.13678
Lsat_1_v5_gn_0_8660	6.25488	5.40814	4.50227	11.245	12.2461	12.6062
Lsat_1_v5_gn_0_8701	-3.65339	-3.65339	-3.65339	3.1236	3.74768	3.50491
Lsat_1_v5_gn_0_8741	-3.65339	-3.65339	-3.65339	3.1236	3.74768	3.50491
Lsat_1_v5_gn_0_8901	-1.39862	-1.25069	-3.65339	0.493756	1.96151	1.0053
Lsat_1_v5_gn_0_9061	3.64062	3.38861	2.95408	3.22103	3.72705	3.31225
Lsat_1_v5_gn_0_9101	3.43381	3.496	3.82181	3.42069	3.38901	3.76
Lsat_1_v5_gn_0_9181	4.62632	4.77974	4.44698	3.98705	4.45114	3.81867
Lsat_1_v5_gn_0_9201	4.62047	4.45494	4.81775	4.57128	4.42255	4.05548
Lsat_1_v5_gn_0_9241	4.67981	4.34129	4.2092	4.38507	4.58903	4.4209
Lsat_1_v5_gn_0_9261	4.73318	5.00505	5.2354	4.67497	5.11697	4.91661
Lsat_1_v5_gn_0_9300	3.93266	3.92612	3.88328	3.51453	2.99066	2.47732
Lsat_1_v5_gn_0_9321	4.95548	5.14014	4.98237	4.8149	5.45009	5.32685
Lsat_1_v5_gn_0_9341	3.71204	2.32788	1.54606	7.47263	8.65247	8.43419
Lsat_1_v5_gn_0_9380	0.830622	1.27637	1.26266	0.844485	1.2147	0.0978758
Lsat_1_v5_gn_0_9420	5.98508	5.60911	5.43174	8.46057	8.90312	9.11639
Lsat_1_v5_gn_0_9540	5.72013	5.61288	5.57188	5.59057	5.86683	5.7918
Lsat_1_v5_gn_0_9581	6.28354	6.19748	5.86928	6.44193	7.56319	7.34576
Lsat_1_v5_gn_0_9661	5.04409	4.7389	4.56133	4.84856	4.76887	4.78688
Lsat_1_v5_gn_0_9700	2.20479	2.38782	2.36328	1.90042	2.01356	2.0152
Lsat_1_v5_gn_0_9740	3.04868	3.13244	3.55169	2.91706	2.56015	2.73692
Lsat_1_v5_gn_0_9760	5.77558	5.74708	5.66232	6.38286	6.44642	6.58886
Lsat_1_v5_gn_0_9801	1.78413	1.95255	1.5921	0.752667	0.845048	-0.0146925
Lsat_1_v5_gn_0_9821	6.79847	6.08157	5.66367	6.24855	6.09634	6.1247
Lsat_1_v5_gn_1_100060	0.153398	0.868636	-0.0305737	2.15474	3.05002	2.67777
Lsat_1_v5_gn_1_10021	1.43894	0.611417	0.945558	0.930808	0.919687	-0.366509
Lsat_1_v5_gn_1_100221	7.48252	7.34317	7.90846	6.83581	6.80869	6.15863
Lsat_1_v5_gn_1_100380	5.18815	5.56175	5.51923	4.78624	4.90369	4.35636
Lsat_1_v5_gn_1_100400	4.3075	4.59883	4.52024	3.64155	1.73223	2.4493
Lsat_1_v5_gn_1_10041	6.71904	7.61457	7.48798	6.92921	5.53416	4.64433
Lsat_1_v5_gn_1_10061	11.7693	10.8174	11.3614	11.3639	8.73536	10.0067
Lsat_1_v5_gn_1_100681	-0.13241	-0.170054	0.390059	-0.538618	-1.65324	-1.22578
Lsat_1_v5_gn_1_10080	3.23887	3.26621	3.43654	3.1687	3.08287	2.5048
Lsat_1_v5_gn_1_100901	2.0157	2.02983	2.29533	2.33966	2.80624	2.60345
Lsat_1_v5_gn_1_101001	4.06202	4.35036	4.45634	3.30424	2.3468	2.73692
Lsat_1_v5_gn_1_101021	4.37391	4.53664	4.55553	4.27799	3.84665	4.07852
Lsat_1_v5_gn_1_101181	0.531388	-0.0380022	0.102619	-0.226832	0.399905	-0.366509
Lsat_1_v5_gn_1_10140	5.08573	5.17287	5.26057	4.8149	3.72705	3.63498
Lsat_1_v5_gn_1_101561	2.52174	3.0233	3.02293	1.64351	1.32865	1.68361
Lsat_1_v5_gn_1_101600	3.83164	4.0721	4.07379	2.99926	2.88286	2.98152
Lsat_1_v5_gn_1_101701	6.30254	6.44397	6.28032	6.3342	6.97926	6.60364
Lsat_1_v5_gn_1_101761	-0.964246	-0.0380022	-3.65339	1.45246	1.69021	1.79911
Lsat_1_v5_gn_1_101920	0.688749	1.48834	0.164872	-0.0510577	0.174611	0.707082
Lsat_1_v5_gn_1_101960	0.0175597	0.139853	-1.89511	-2.0259	-0.72722	-0.0949341
Lsat_1_v5_gn_1_102000	1.40305	2.02983	0.980595	0.930808	1.43426	2.03419
Lsat_1_v5_gn_1_102041	0.237334	0.0237513	-1.4598	1.96321	1.1229	2.21978
Lsat_1_v5_gn_1_102120	0.775535	1.27637	0.538521	1.66885	2.0305	2.39892
Lsat_1_v5_gn_1_102140	4.00029	4.26023	3.93331	3.8608	3.9482	4.30842
Lsat_1_v5_gn_1_102180	2.68758	2.93766	2.47807	1.71823	1.90752	1.91633
Lsat_1_v5_gn_1_102200	1.18786	1.78434	2.00329	1.23218	1.81278	1.78797
Lsat_1_v5_gn_1_102320	2.44438	2.38782	2.19448	2.22476	1.4595	1.75401
Lsat_1_v5_gn_1_102541	-0.630842	-1.25069	0.390059	0.246915	-0.975153	-0.317546
Lsat_1_v5_gn_1_103141	8.61708	8.52868	8.50638	8.35817	7.22899	8.05816
Lsat_1_v5_gn_1_103161	2.43552	2.79442	3.03131	2.47511	1.88906	1.62219
Lsat_1_v5_gn_1_103341	4.43961	4.70866	4.30561	3.94618	2.73568	2.87496
Lsat_1_v5_gn_1_10340	3.42935	3.11126	3.0145	3.93578	4.53663	4.41909
Lsat_1_v5_gn_1_103441	6.59477	6.8673	6.84472	6.74714	6.42416	6.07572
Lsat_1_v5_gn_1_103461	6.12041	6.46499	6.43752	5.9854	5.47351	5.28684
Lsat_1_v5_gn_1_10420	6.74929	6.87831	6.54749	6.28793	4.4884	6.53947
Lsat_1_v5_gn_1_10440	3.75895	4.01243	4.27418	3.38291	3.32866	2.65342
Lsat_1_v5_gn_1_104440	-1.16514	-2.27046	-2.17457	0.493756	0.990654	1.20283
Lsat_1_v5_gn_1_104541	3.83837	4.0463	3.94667	4.38507	3.23676	3.53522
Lsat_1_v5_gn_1_104720	-3.14833	-2.60238	-3.65339	3.02892	3.8937	4.00825
Lsat_1_v5_gn_1_10481	4.26813	4.16067	4.72006	4.1353	3.93477	3.47396
Lsat_1_v5_gn_1_104861	0.109524	0.689704	0.67312	-1.28058	-2.97524	-2.22867
Lsat_1_v5_gn_1_104941	4.80199	4.46053	4.49623	5.1183	5.35074	5.59885
Lsat_1_v5_gn_1_104961	3.97606	3.29153	3.04792	3.83305	4.00072	4.39543
Lsat_1_v5_gn_1_104980	5.0087	4.04257	3.71143	6.9233	6.66693	7.54466
Lsat_1_v5_gn_1_10500	5.71006	5.60406	5.34029	5.57223	5.52223	5.66734
Lsat_1_v5_gn_1_105021	1.12314	0.485395	0.756347	2.15474	2.12816	2.56479
Lsat_1_v5_gn_1_105200	4.39462	4.12589	4.69918	3.81046	1.87036	3.16067
Lsat_1_v5_gn_1_10521	4.76004	3.92612	3.2409	4.92153	4.58616	5.45743
Lsat_1_v5_gn_1_105220	5.72922	6.12537	5.83977	5.74449	4.19355	4.54689
Lsat_1_v5_gn_1_105241	3.92635	4.35337	4.32959	3.56264	4.26686	4.37323
Lsat_1_v5_gn_1_105261	3.12228	3.07526	3.26951	5.02572	5.86329	5.88364
Lsat_1_v5_gn_1_105461	4.98764	3.96992	3.5575	7.80313	8.01143	8.41338
Lsat_1_v5_gn_1_105541	4.50457	3.9382	4.22755	4.13075	2.20478	2.81584
Lsat_1_v5_gn_1_10560	4.64565	4.33522	4.29521	4.31457	4.75874	4.37509
Lsat_1_v5_gn_1_105600	2.90208	3.7772	4.48102	4.6936	4.46055	4.38807
Lsat_1_v5_gn_1_105621	0.883682	1.99941	1.04821	2.15474	1.53267	0.966294
Lsat_1_v5_gn_1_105720	2.16248	2.56443	3.20431	3.03867	1.32865	2.90622
Lsat_1_v5_gn_1_105740	4.56063	4.73198	4.88402	4.23197	3.1998	3.04374
Lsat_1_v5_gn_1_105761	4.63795	4.63143	4.61806	5.44966	6.45977	5.96937
Lsat_1_v5_gn_1_105840	3.58564	3.35897	2.84423	3.81046	4.41612	4.35069
Lsat_1_v5_gn_1_10621	-0.299798	0.194578	0.0375594	-0.427033	-2.16784	-2.05811
Lsat_1_v5_gn_1_106241	5.41122	6.03454	6.08989	5.46239	5.18475	5.17901
Lsat_1_v5_gn_1_106281	3.00145	3.31642	3.60879	3.13273	3.16953	3.10787
Lsat_1_v5_gn_1_106300	3.04286	3.36495	3.00602	2.96898	2.99929	2.77127
Lsat_1_v5_gn_1_106381	-1.27716	-3.65339	-3.65339	1.08935	4.18978	2.82132
Lsat_1_v5_gn_1_106561	3.83837	3.96599	4.28473	3.47915	3.76803	2.96182
Lsat_1_v5_gn_1_106760	1.26987	1.63405	1.31851	1.08935	-0.331286	0.0613203
Lsat_1_v5_gn_1_106881	5.27636	4.56288	4.65919	5.15687	5.74384	5.55021
Lsat_1_v5_gn_1_106940	3.38863	2.91339	3.39169	3.58942	3.52073	3.49809
Lsat_1_v5_gn_1_10700	4.59286	4.35337	4.18687	4.38124	3.1998	3.86182
Lsat_1_v5_gn_1_107200	-0.787934	-0.240908	-0.524998	0.312696	0.112326	0.16832
Lsat_1_v5_gn_1_107340	1.95501	2.48981	2.29533	2.0999	1.24404	1.06191
Lsat_1_v5_gn_1_107381	-0.873398	-0.240908	-0.429916	-1.28058	-0.515713	-0.46972
Lsat_1_v5_gn_1_107400	5.43252	5.44951	5.09657	5.73253	6.30912	6.24673
Lsat_1_v5_gn_1_107421	7.31726	7.38237	7.30917	7.66986	8.05942	8.15336
Lsat_1_v5_gn_1_107461	10.0031	9.91467	9.48245	10.3392	11.3315	10.9705
Lsat_1_v5_gn_1_107620	0.153398	-0.477095	0.67312	0.0294008	-2.16784	-0.417192
Lsat_1_v5_gn_1_107740	3.93266	4.31065	4.31936	4.37355	4.80869	4.49985
Lsat_1_v5_gn_1_10781	6.97465	6.96054	7.18041	6.31225	5.77433	5.15861
Lsat_1_v5_gn_1_107820	2.70979	1.90411	2.60699	2.0999	0.291652	0.235484
Lsat_1_v5_gn_1_107841	6.95464	5.6899	6.13432	6.0104	3.45324	4.66732
Lsat_1_v5_gn_1_107981	4.35993	4.35937	4.21289	4.69976	5.5895	5.23137
Lsat_1_v5_gn_1_108121	2.18379	2.91339	2.51439	2.80724	2.33321	2.35429
Lsat_1_v5_gn_1_10820	7.06859	7.23758	7.16002	6.17087	5.52073	6.70301
Lsat_1_v5_gn_1_108360	4.58086	4.14686	4.12558	4.69051	4.91742	4.43704
Lsat_1_v5_gn_1_108381	4.35054	4.1641	3.80725	4.08442	4.55431	3.88554
Lsat_1_v5_gn_1_108541	4.41729	3.89341	3.94667	4.15785	4.6451	4.53026
Lsat_1_v5_gn_1_108561	1.57421	0.934425	1.54606	5.14789	5.04377	6.31187
Lsat_1_v5_gn_1_108781	3.75895	3.8557	3.8925	5.65381	5.45794	5.84653
Lsat_1_v5_gn_1_109141	5.28131	5.33694	5.45061	5.85763	6.47454	6.18859
Lsat_1_v5_gn_1_109200	7.37602	6.80875	6.9368	7.62444	5.77809	6.27044
Lsat_1_v5_gn_1_109280	3.93266	4.2278	3.98599	3.93578	3.18475	3.53522
Lsat_1_v5_gn_1_109360	2.00376	2.31559	2.60699	2.40144	3.3625	2.31601
Lsat_1_v5_gn_1_109380	3.24901	3.98164	3.79745	3.1687	2.50061	2.53844
Lsat_1_v5_gn_1_109401	7.27971	7.22203	7.4408	6.88394	6.32809	6.14614
Lsat_1_v5_gn_1_10941	3.45149	3.30403	3.51032	3.1687	3.31489	3.2323
Lsat_1_v5_gn_1_109441	3.78009	4.08664	3.81212	3.36751	2.95561	3.12125
Lsat_1_v5_gn_1_109460	4.05336	3.96205	3.72182	5.05244	6.00502	5.7911
Lsat_1_v5_gn_1_109500	5.44029	5.03535	4.85127	7.46993	7.16139	7.73909
Lsat_1_v5_gn_1_10961	3.18175	2.85513	2.29533	3.45751	4.21223	4.08537
Lsat_1_v5_gn_1_109780	4.00329	3.79058	3.73214	4.02679	4.49757	4.20749
Lsat_1_v5_gn_1_10981	4.10455	4.27935	4.34983	3.96164	3.31489	3.27283
Lsat_1_v5_gn_1_109880	3.31328	3.83001	3.68512	3.45751	3.44062	3.56816
Lsat_1_v5_gn_1_109941	0.277539	0.247303	0.715334	-1.48895	-1.88772	-2.05811
Lsat_1_v5_gn_1_110001	4.977	5.06502	5.08253	4.90563	4.69642	4.54854
Lsat_1_v5_gn_1_11001	2.36264	2.25251	1.82198	1.74231	1.73223	1.54486
Lsat_1_v5_gn_1_110041	3.98216	4.00096	4.07784	6.28178	5.58664	6.22984
Lsat_1_v5_gn_1_110081	1.68299	1.83689	2.30918	1.12641	0.451131	0.820796
Lsat_1_v5_gn_1_110100	6.94882	7.06658	7.2543	6.70872	5.714	5.9445
Lsat_1_v5_gn_1_110140	6.28847	6.42264	6.16701	5.69909	6.33748	5.29965
Lsat_1_v5_gn_1_11021	5.40443	5.11553	4.7432	5.79427	6.50441	5.87182
Lsat_1_v5_gn_1_110320	6.56462	6.6696	6.20547	6.79108	7.4977	7.14041
Lsat_1_v5_gn_1_11080	3.4204	3.18068	3.0145	5.09512	5.67817	4.99986
Lsat_1_v5_gn_1_110800	3.88466	3.34089	2.88179	3.89878	4.16315	4.1672
Lsat_1_v5_gn_1_110881	1.59026	1.30152	0.336971	1.16253	0.919687	1.21951
Lsat_1_v5_gn_1_111020	4.14042	4.26023	5.06427	5.15911	5.0396	5.11357
Lsat_1_v5_gn_1_111141	6.04672	6.66779	6.71354	5.116	4.8688	4.6658
Lsat_1_v5_gn_1_111240	4.62438	4.48818	4.28473	5.58892	6.14576	6.22933
Lsat_1_v5_gn_1_111281	-0.964246	-0.477095	-1.12584	-0.13627	-0.24722	-1.52601
Lsat_1_v5_gn_1_111380	4.21736	4.10104	4.33637	3.74047	2.01356	2.72528
Lsat_1_v5_gn_1_111401	4.64373	4.37426	4.35984	3.89341	4.17462	4.08309
Lsat_1_v5_gn_1_111580	-0.241817	-0.867657	-0.340714	-2.0259	-1.88772	-2.42215
Lsat_1_v5_gn_1_111600	8.11641	7.97726	7.63061	8.39897	9.63409	9.15709
Lsat_1_v5_gn_1_111740	2.40862	2.1315	2.22403	1.61772	0.548429	0.0238145
Lsat_1_v5_gn_1_11180	-2.23293	-2.60238	-3.65339	6.26734	7.51096	7.39042
Lsat_1_v5_gn_1_1120	4.95703	4.79531	4.41211	5.23953	5.67279	5.65513
Lsat_1_v5_gn_1_112021	3.90405	4.01623	4.13339	3.69186	4.04724	3.54518
Lsat_1_v5_gn_1_112160	2.95881	2.69354	2.19448	3.33622	2.57177	3.12125
Lsat_1_v5_gn_1_112181	4.3969	4.2278	4.64014	3.8772	3.37582	3.06697
Lsat_1_v5_gn_1_11220	-2.77497	-3.65339	-3.65339	6.49691	6.72271	7.26317
Lsat_1_v5_gn_1_112341	1.32846	1.90411	2.06987	1.83477	2.5833	2.11667
Lsat_1_v5_gn_1_112361	3.81807	3.64098	3.46774	4.14436	5.17906	5.09448
Lsat_1_v5_gn_1_112400	-1.53124	-0.170054	-0.626792	0.549389	-0.167785	-1.05554
Lsat_1_v5_gn_1_112501	6.73762	7.0124	7.05349	6.50044	5.86683	6.67229
Lsat_1_v5_gn_1_112541	4.66473	4.78643	4.68065	5.8645	6.74598	6.35168
Lsat_1_v5_gn_1_112581	3.8814	3.97384	3.62549	3.982	4.29166	3.76569
Lsat_1_v5_gn_1_112601	3.75895	3.32871	2.91839	6.66137	6.65332	7.12693
Lsat_1_v5_gn_1_11261	1.87865	1.25077	1.20458	4.97075	3.91666	5.33453
Lsat_1_v5_gn_1_11280	-3.65339	-3.65339	-3.65339	2.72507	2.01356	3.37317
Lsat_1_v5_gn_1_112881	0.688749	0.394817	-0.177326	1.53745	-0.515713	0.504151
Lsat_1_v5_gn_1_112901	0.316654	1.32624	1.52248	0.752667	1.53267	1.0803
Lsat_1_v5_gn_1_112921	7.26229	6.66718	7.31476	7.68391	8.6059	7.9346
Lsat_1_v5_gn_1_112940	1.07833	1.08686	0.629634	1.26579	0.5006	0.557622
Lsat_1_v5_gn_1_11300	4.8293	3.64098	3.14377	4.56454	4.46367	5.11357
Lsat_1_v5_gn_1_113000	2.05092	2.0448	1.84117	2.02339	2.60608	1.65935
Lsat_1_v5_gn_1_113040	3.64447	3.23391	3.56329	2.72507	1.43426	1.36158
Lsat_1_v5_gn_1_113121	-0.787934	-0.867657	-0.736317	-0.791581	-1.4516	-1.64178
Lsat_1_v5_gn_1_113160	3.06025	3.07526	3.21906	3.2465	4.42576	3.8565
Lsat_1_v5_gn_1_113220	2.86298	3.9382	4.31593	3.53534	3.68487	4.6288
Lsat_1_v5_gn_1_113301	1.90456	0.834581	1.82198	1.45246	0.5006	-0.0542555
Lsat_1_v5_gn_1_113340	3.43825	3.54421	3.43022	3.6732	4.60325	4.13678
Lsat_1_v5_gn_1_11340	2.26603	2.21329	1.78282	1.74231	1.301	0.753649
Lsat_1_v5_gn_1_11360	0.195976	0.689704	0.336971	-0.323463	0.399905	-0.46972
Lsat_1_v5_gn_1_113741	1.57421	1.8876	1.42409	1.36214	2.01356	0.820796
Lsat_1_v5_gn_1_11380	4.28795	4.14338	4.10984	4.35025	4.46678	4.4281
Lsat_1_v5_gn_1_113921	2.59516	2.37603	1.84117	4.59791	3.80787	4.80634
Lsat_1_v5_gn_1_11401	2.11888	2.31559	2.45334	2.02339	2.01356	1.75401
Lsat_1_v5_gn_1_114380	0.195976	0.611417	0.872824	0.105608	-0.0924958	1.02442
Lsat_1_v5_gn_1_11441	4.00329	3.86838	3.85994	4.04626	4.35355	4.24871
Lsat_1_v5_gn_1_114420	2.07393	1.69226	2.14901	2.08115	2.98198	2.81035
Lsat_1_v5_gn_1_114540	2.80226	3.86417	4.07379	2.63793	0.346794	1.91633
Lsat_1_v5_gn_1_114601	1.78413	2.11741	1.91548	1.26579	1.2728	0.926198
Lsat_1_v5_gn_1_114741	1.49117	-0.102518	-0.177326	5.31169	5.85856	5.68772
Lsat_1_v5_gn_1_114780	0.316654	-0.984389	-0.177326	-0.0510577	-0.0209417	-1.13815
Lsat_1_v5_gn_1_114801	2.3904	2.07428	1.98615	1.42298	0.990654	1.37654
Lsat_1_v5_gn_1_114861	4.50033	4.71336	4.74575	4.25725	2.20478	2.70765
Lsat_1_v5_gn_1_114900	-0.423257	0.611417	-1.12584	-1.28058	0.0472305	-0.366509
Lsat_1_v5_gn_1_11500	-1.27716	-3.03422	-3.65339	1.98355	2.98198	1.3312
Lsat_1_v5_gn_1_115021	3.36083	3.29779	2.75599	2.77259	2.82578	2.3391
Lsat_1_v5_gn_1_115140	4.96628	4.8432	5.06427	5.25425	5.76424	5.51348
Lsat_1_v5_gn_1_115460	3.83837	4.27935	3.92434	3.6732	3.70083	3.43877
Lsat_1_v5_gn_1_115501	4.40146	4.35337	4.40245	4.35025	4.41934	4.97428
Lsat_1_v5_gn_1_115560	4.01523	0.485395	3.5575	4.31055	1.1229	0.820796
Lsat_1_v5_gn_1_11560	4.35993	4.80853	4.67264	5.1206	6.10935	5.73418
Lsat_1_v5_gn_1_115601	-0.558277	-0.170054	0.336971	-0.791581	-1.65324	-1.31909
Lsat_1_v5_gn_1_115780	2.29569	2.50071	2.08605	1.29862	0.806228	0.683223
Lsat_1_v5_gn_1_115801	5.26014	4.67538	4.65105	4.6143	4.88519	4.69889
Lsat_1_v5_gn_1_115840	2.70979	3.99326	3.973	3.21244	2.26328	3.08529
Lsat_1_v5_gn_1_11600	-0.241817	0.0237513	-0.736317	1.56471	1.50869	1.88529
Lsat_1_v5_gn_1_116040	-0.299798	-2.60238	-0.854845	1.12641	1.94374	1.34647
Lsat_1_v5_gn_1_116100	6.32489	6.85832	6.65984	6.19832	4.49757	5.49389
Lsat_1_v5_gn_1_116121	4.57684	4.50992	4.99099	3.58277	1.83223	1.36158
Lsat_1_v5_gn_1_11620	0.531388	0.440817	0.715334	1.90042	2.20478	2.21146
Lsat_1_v5_gn_1_11640	3.63677	4.02381	3.3045	3.2465	2.77642	3.35441
Lsat_1_v5_gn_1_116480	4.56267	4.7931	4.65377	4.64973	3.92574	4.43168
Lsat_1_v5_gn_1_116501	5.75525	5.80319	5.78879	5.7696	6.15738	6.16994
Lsat_1_v5_gn_1_116521	3.11675	2.95361	3.14377	2.66337	3.08287	2.7427
Lsat_1_v5_gn_1_116980	4.24804	3.84719	4.07784	4.66556	4.70699	4.7385
Lsat_1_v5_gn_1_11701	-1.83984	-2.60238	-2.52149	1.01226	3.0164	2.05293
Lsat_1_v5_gn_1_117041	3.19755	2.8636	3.12823	3.27978	3.94374	3.76853
Lsat_1_v5_gn_1_117081	2.75321	2.95361	2.80568	2.59892	2.57177	2.13437
Lsat_1_v5_gn_1_117141	0.277539	-1.77371	0.102619	-0.0510577	-2.51578	-2.05811
Lsat_1_v5_gn_1_117161	-0.964246	-0.315421	0.281854	-0.538618	-1.27472	-1.22578
Lsat_1_v5_gn_1_11741	-1.6773	-2.60238	-3.65339	4.46318	4.59188	4.81186
Lsat_1_v5_gn_1_117540	0.109524	1.25077	1.63671	0.435891	0.594723	-0.765565
Lsat_1_v5_gn_1_117561	3.73749	4.07575	4.06973	3.30424	2.82578	2.36932
Lsat_1_v5_gn_1_117760	1.45656	1.37444	1.65851	1.26579	1.301	0.634287
Lsat_1_v5_gn_1_117781	4.49181	4.15032	3.92884	4.07023	4.43214	4.12354
Lsat_1_v5_gn_1_117821	3.52012	3.31642	3.13602	3.3123	3.69553	3.47396
Lsat_1_v5_gn_1_117920	5.59148	5.09949	5.48304	5.22465	5.42789	5.08881
Lsat_1_v5_gn_1_117981	3.82487	4.00861	3.84576	3.62222	3.67413	3.19903
Lsat_1_v5_gn_1_118001	5.15481	5.25885	5.36701	5.06442	5.48123	4.93188
Lsat_1_v5_gn_1_1181	2.47927	0.347302	-0.429916	7.00516	6.77202	7.54217
Lsat_1_v5_gn_1_118241	1.14504	1.71115	1.44932	1.33073	1.4595	0.77638
Lsat_1_v5_gn_1_118261	1.60614	1.30152	1.47412	1.69376	2.04724	1.13409
Lsat_1_v5_gn_1_118280	4.34345	5.66225	5.14563	4.53729	6.61593	6.72436
Lsat_1_v5_gn_1_118321	5.71556	6.48365	6.36479	5.47861	7.34356	6.06075
Lsat_1_v5_gn_1_118400	6.48208	6.79332	6.96222	6.06986	5.49044	5.24161
Lsat_1_v5_gn_1_118520	4.57078	3.78614	4.23844	3.56264	1.1229	1.28439
Lsat_1_v5_gn_1_118620	1.16661	1.63405	1.34564	0.435891	-2.16784	1.68361
Lsat_1_v5_gn_1_119000	-0.707251	-0.867657	-0.98399	-0.659563	-1.65324	0.202293
Lsat_1_v5_gn_1_119080	0.959784	1.11551	1.17463	0.799306	0.639578	-0.317546
Lsat_1_v5_gn_1_119100	4.51512	4.20799	4.38621	4.51998	3.61359	4.36388
Lsat_1_v5_gn_1_119141	-0.423257	2.14546	1.56926	2.70071	7.07217	7.15782
Lsat_1_v5_gn_1_11920	5.07863	5.25563	5.09857	5.3804	5.9975	5.81737
Lsat_1_v5_gn_1_119601	1.87865	2.19998	1.89726	1.90042	1.09096	0.583632
Lsat_1_v5_gn_1_119941	-1.16514	0.570621	-0.854845	-0.659563	0.990654	0.267929
Lsat_1_v5_gn_1_12001	0.747183	1.08686	1.54606	-0.0510577	-0.167785	0.133528
Lsat_1_v5_gn_1_120060	3.92635	3.88927	3.61994	3.90412	3.56791	3.42444
Lsat_1_v5_gn_1_120200	-0.299798	-2.60238	-3.65339	1.05132	0.451131	1.85357
Lsat_1_v5_gn_1_120281	2.95881	3.24043	2.83469	2.50355	2.4385	3.91401
Lsat_1_v5_gn_1_120360	0.959784	1.61412	0.872824	0.435891	1.24404	0.985931
Lsat_1_v5_gn_1_12041	2.87613	-0.0380022	-2.52149	1.61772	2.60608	3.2323
Lsat_1_v5_gn_1_120420	1.86552	2.79442	2.22403	3.1144	1.09096	1.04329
Lsat_1_v5_gn_1_120560	0.277539	-0.477095	-0.177326	0.177991	0.5006	-0.270191
Lsat_1_v5_gn_1_120601	-1.6773	-1.57754	-2.52149	0.177991	1.43426	1.54486
Lsat_1_v5_gn_1_120661	7.98353	7.69329	7.85282	7.4012	5.40209	5.42183
Lsat_1_v5_gn_1_120680	2.51334	2.92153	3.6691	2.3238	-0.24722	1.53156
Lsat_1_v5_gn_1_120740	4.21994	4.31991	4.55843	3.74644	3.96151	3.21991
Lsat_1_v5_gn_1_120761	1.79802	1.44385	2.11787	1.71823	2.01356	1.55804
Lsat_1_v5_gn_1_120800	9.48459	9.51481	9.59156	9.14697	7.7225	9.02592
Lsat_1_v5_gn_1_12101	2.29569	1.5734	1.722	6.16643	6.07711	6.74684
Lsat_1_v5_gn_1_121061	3.12228	3.51763	1.80253	3.97694	3.8937	5.01308
Lsat_1_v5_gn_1_121241	-3.65339	-3.03422	-3.65339	-0.659563	0.683079	0.0613203
Lsat_1_v5_gn_1_121360	0.39184	0.440817	-0.256708	-0.226832	1.24404	0.946385
Lsat_1_v5_gn_1_121421	-0.0307187	-0.759666	-0.340714	1.01226	-0.420554	0.634287
Lsat_1_v5_gn_1_121600	4.46812	4.27618	4.12166	5.10212	4.94672	5.04502
Lsat_1_v5_gn_1_121641	3.14419	2.90521	2.40257	3.32032	3.2728	3.39169
Lsat_1_v5_gn_1_12180	4.33633	4.00479	3.97735	4.57798	5.29576	4.98285
Lsat_1_v5_gn_1_121861	3.53264	4.26663	3.95989	3.14181	2.4385	1.25232
Lsat_1_v5_gn_1_122000	2.78841	3.0233	2.56143	2.22476	1.43426	1.36158
Lsat_1_v5_gn_1_12201	4.13496	4.23435	4.00313	3.77589	3.13078	2.6838
Lsat_1_v5_gn_1_122121	1.90456	1.93658	2.10205	1.39288	0.174611	-0.179903
Lsat_1_v5_gn_1_12220	6.51661	6.45241	6.19432	5.98666	6.26775	5.91727
Lsat_1_v5_gn_1_122260	5.54076	6.29853	6.3927	5.40134	4.70172	4.68695
Lsat_1_v5_gn_1_122360	5.31912	5.29842	5.2061	5.06681	3.85142	4.15207
Lsat_1_v5_gn_1_12240	4.05914	4.15378	3.6957	3.69803	3.93477	3.17784
Lsat_1_v5_gn_1_122420	-1.16514	-1.11141	-0.98399	-2.0259	-0.515713	-0.765565
Lsat_1_v5_gn_1_122540	4.61656	4.45774	4.24206	7.6305	7.87125	8.15078
Lsat_1_v5_gn_1_12260	4.90664	5.07963	5.32503	5.03793	5.59093	5.15536
Lsat_1_v5_gn_1_12280	5.64432	5.37001	5.57331	5.0881	2.8546	4.01782
Lsat_1_v5_gn_1_122940	3.29381	2.75855	1.74256	4.90029	4.67234	5.61391
Lsat_1_v5_gn_1_12301	4.66093	4.42091	4.32619	5.01835	5.88208	5.48184
Lsat_1_v5_gn_1_123061	-0.489188	-0.659199	-2.17457	-1.09853	0.399905	-0.524234
Lsat_1_v5_gn_1_123241	12.3296	11.6631	12.0957	11.991	9.59663	10.5457
Lsat_1_v5_gn_1_123421	-0.241817	-0.565276	-0.854845	0.888292	2.11234	1.63468
Lsat_1_v5_gn_1_123460	3.05448	1.39795	-1.4598	3.66693	4.15158	4.453
Lsat_1_v5_gn_1_123481	-0.787934	-1.40488	-0.736317	0.177991	1.50869	0.820796
Lsat_1_v5_gn_1_123521	-1.53124	-0.867657	-3.65339	5.50523	9.97464	8.43274
Lsat_1_v5_gn_1_12360	4.63215	4.66573	4.38621	6.47822	7.25895	7.18197
Lsat_1_v5_gn_1_12380	5.43141	5.01268	4.12166	5.31771	5.79678	5.74502
Lsat_1_v5_gn_1_123940	4.8394	4.47165	4.62361	4.41533	4.13601	4.03205
Lsat_1_v5_gn_1_12401	5.98052	6.10854	5.95985	6.29811	7.0217	6.23035
Lsat_1_v5_gn_1_124140	1.22945	1.93658	2.03696	0.105608	-0.975153	-0.639859
Lsat_1_v5_gn_1_124201	-0.360207	-0.565276	0.0375594	0.0294008	-0.24722	0.202293
Lsat_1_v5_gn_1_124280	4.53599	3.53363	3.74747	4.09848	3.88906	3.96437
Lsat_1_v5_gn_1_124320	2.18379	2.14546	2.17948	2.08115	2.12816	2.22805
Lsat_1_v5_gn_1_124381	3.35145	3.2598	2.84423	3.35195	3.65787	3.50151
Lsat_1_v5_gn_1_124421	4.86602	4.68735	4.64833	4.5913	4.32637	4.48785
Lsat_1_v5_gn_1_124461	4.75114	4.45213	4.10191	4.24045	4.80131	4.97305
Lsat_1_v5_gn_1_124521	4.91622	4.68018	4.87706	6.97564	7.60018	7.61551
Lsat_1_v5_gn_1_12460	4.96782	5.00887	4.96935	5.05485	5.23128	4.77424
Lsat_1_v5_gn_1_124781	4.23278	4.13641	4.08992	4.65608	5.32866	5.22001
Lsat_1_v5_gn_1_124800	3.96687	4.03134	3.93778	3.85529	3.33549	3.40634
Lsat_1_v5_gn_1_12481	7.04148	6.88509	6.67863	7.42277	7.95626	7.7778
Lsat_1_v5_gn_1_124981	2.05092	2.05962	2.14901	3.61572	3.72705	4.03441
Lsat_1_v5_gn_1_125001	3.85839	4.19798	3.74238	4.3697	4.65878	4.73995
Lsat_1_v5_gn_1_125261	0.109524	0.0237513	-0.102085	-0.226832	0.919687	0.531134
Lsat_1_v5_gn_1_125320	1.07833	0.76396	0.980595	1.12641	1.05829	0.235484
Lsat_1_v5_gn_1_125380	4.39233	4.31065	4.5928	4.6143	4.60325	4.57957
Lsat_1_v5_gn_1_125440	-1.53124	-1.25069	-2.17457	-0.791581	0.0472305	0.235484
Lsat_1_v5_gn_1_125481	-0.873398	-0.170054	0.538521	0.493756	-1.11717	-0.0949341
Lsat_1_v5_gn_1_12561	4.19392	2.97722	2.45334	3.56264	4.84266	6.30065
Lsat_1_v5_gn_1_125781	1.71262	-0.867657	-0.0305737	2.33966	3.16953	0.557622
Lsat_1_v5_gn_1_125801	4.38775	4.31375	4.29173	4.50247	4.36695	4.49815
Lsat_1_v5_gn_1_125881	1.89166	1.78434	2.17948	1.16253	0.725308	1.21951
Lsat_1_v5_gn_1_125901	3.99729	4.55244	3.6957	4.01696	3.28697	4.03441
Lsat_1_v5_gn_1_125981	-0.423257	-1.11141	-0.98399	5.71894	5.23859	6.0671
Lsat_1_v5_gn_1_12600	-0.964246	-2.00081	-1.12584	-0.659563	-2.51578	-2.64564
Lsat_1_v5_gn_1_126121	-1.16514	-1.57754	-2.52149	1.12641	1.66873	1.26844
Lsat_1_v5_gn_1_126181	3.3181	3.57547	3.73727	3.15083	2.78643	2.86969
Lsat_1_v5_gn_1_126300	3.14961	3.33481	3.56906	3.62222	3.70083	3.7107
Lsat_1_v5_gn_1_126340	6.8581	6.71885	6.43673	6.92921	7.46847	7.10183
Lsat_1_v5_gn_1_126440	2.90849	2.92962	3.08058	2.84107	3.3625	2.95685
Lsat_1_v5_gn_1_126560	-0.241817	-0.759666	-0.854845	-0.936909	-0.617594	-0.9774
Lsat_1_v5_gn_1_126820	3.17644	2.8636	3.15915	3.10515	3.49655	3.62875
Lsat_1_v5_gn_1_126860	3.30357	2.26535	2.30918	7.18277	8.79265	8.61285
Lsat_1_v5_gn_1_126880	-3.65339	-3.65339	-3.65339	-0.538618	0.399905	-0.317546
Lsat_1_v5_gn_1_126900	6.81308	6.82131	6.85891	6.49248	6.67099	6.30505
Lsat_1_v5_gn_1_127360	-3.65339	-3.65339	-2.97916	0.375608	2.99929	0.583632
Lsat_1_v5_gn_1_127401	5.4557	5.46768	5.44278	5.68364	5.72054	5.23752
Lsat_1_v5_gn_1_127501	2.80913	2.47883	3.53999	2.74903	-0.24722	1.37654
Lsat_1_v5_gn_1_127601	9.51032	9.09354	8.59454	10.4218	10.5514	10.7063
Lsat_1_v5_gn_1_127621	3.9452	4.0611	4.25285	4.71505	5.40046	5.16293
Lsat_1_v5_gn_1_127701	2.6801	2.96152	3.18941	2.5452	3.28697	2.83762
Lsat_1_v5_gn_1_127780	0.883682	-1.77371	-2.17457	-0.13627	2.33321	-0.765565
Lsat_1_v5_gn_1_127800	1.26987	0.347302	0.872824	0.246915	0.234318	0.683223
Lsat_1_v5_gn_1_127821	4.08202	3.93016	3.94667	4.05108	4.34342	4.00584
Lsat_1_v5_gn_1_127920	3.73026	3.99326	3.76767	3.69186	3.40858	3.47743
Lsat_1_v5_gn_1_127960	4.12948	4.30133	4.75589	4.04141	3.3625	3.81044
Lsat_1_v5_gn_1_127981	2.70979	2.36414	2.20933	2.3238	1.97907	2.56479
Lsat_1_v5_gn_1_128021	2.98333	3.0606	3.0145	2.46067	2.56015	1.85357
Lsat_1_v5_gn_1_128400	5.37114	5.00887	4.94959	4.9136	4.25969	4.62254
Lsat_1_v5_gn_1_128420	2.36264	1.74821	1.70115	2.19018	0.766336	1.54486
Lsat_1_v5_gn_1_128440	2.70242	0.0237513	1.42409	2.29153	0.639578	0.267929
Lsat_1_v5_gn_1_128461	1.55798	1.98396	2.3229	1.74231	1.96151	1.02442
Lsat_1_v5_gn_1_128600	5.4414	5.63654	4.98884	5.85487	6.67772	6.20492
Lsat_1_v5_gn_1_128621	2.22549	1.7298	2.14901	2.82988	3.41505	3.22818
Lsat_1_v5_gn_1_128641	0.153398	0.247303	-1.28318	2.91706	3.89832	3.44232
Lsat_1_v5_gn_1_128660	1.72721	1.85399	1.5921	1.50967	1.301	1.67153
Lsat_1_v5_gn_1_128681	1.97959	2.30319	1.722	1.12641	1.05829	0.926198
Lsat_1_v5_gn_1_128700	7.46521	7.53298	7.35911	7.09903	6.66828	6.58162
Lsat_1_v5_gn_1_128740	3.83164	4.21793	4.14501	4.26142	4.5097	4.21166
Lsat_1_v5_gn_1_128760	4.98309	5.3415	5.48914	5.18788	5.02064	5.00468
Lsat_1_v5_gn_1_12900	-0.13241	0.139853	0.336971	0.105608	1.4843	1.06191
Lsat_1_v5_gn_1_129101	3.39778	3.56513	3.09664	2.63793	1.90752	2.62239
Lsat_1_v5_gn_1_129200	5.09138	5.40814	5.4584	5.51224	5.93477	6.36954
Lsat_1_v5_gn_1_129281	5.42695	4.94845	5.27827	5.22892	5.36083	5.20123
Lsat_1_v5_gn_1_129320	4.9967	4.75264	4.46565	5.56212	5.84904	6.09393
Lsat_1_v5_gn_1_129381	0.316654	1.19818	1.44932	1.53745	-1.88772	1.11638
Lsat_1_v5_gn_1_12940	4.88077	5.25724	5.01019	4.85409	3.66331	4.73125
Lsat_1_v5_gn_1_129421	0.237334	1.22472	1.63671	1.39288	-0.617594	0.683223
Lsat_1_v5_gn_1_129540	-1.16514	-0.393995	0.102619	0.972107	0.346794	1.20283
Lsat_1_v5_gn_1_129560	5.06002	4.82163	4.97804	4.80636	3.66873	4.12133
Lsat_1_v5_gn_1_129581	4.34582	4.34432	4.58997	4.26973	3.11499	3.3657
Lsat_1_v5_gn_1_129680	3.4905	3.82134	3.92884	3.51453	1.77307	2.56479
Lsat_1_v5_gn_1_129701	4.85609	5.13665	4.78344	5.42756	6.32723	5.80775
Lsat_1_v5_gn_1_129780	2.77443	2.22648	1.54606	3.87175	4.60608	5.05783
Lsat_1_v5_gn_1_12980	3.27903	3.35297	3.41108	3.55586	4.0305	3.63187
Lsat_1_v5_gn_1_129840	2.91488	3.20754	3.58052	3.41321	3.81767	3.78544
Lsat_1_v5_gn_1_129921	6.41326	6.35217	6.54749	5.87814	3.97032	4.31037
Lsat_1_v5_gn_1_13001	5.24375	5.11553	4.92056	5.46962	5.60372	5.30552
Lsat_1_v5_gn_1_130040	5.58748	5.68871	5.81572	5.09746	3.23676	4.47922
Lsat_1_v5_gn_1_130060	7.96499	7.2562	7.91612	6.79612	5.71006	6.74791
Lsat_1_v5_gn_1_1301	3.56954	3.6654	3.49829	3.38291	3.64143	3.49124
Lsat_1_v5_gn_1_130141	2.0853	2.82943	3.02293	2.20757	2.52472	2.3391
Lsat_1_v5_gn_1_130161	4.50457	5.04096	5.06223	4.91889	4.99282	4.64587
Lsat_1_v5_gn_1_130260	4.22766	4.44368	4.49017	4.5095	5.04169	4.90634
Lsat_1_v5_gn_1_130281	5.69993	5.53284	5.75756	6.1474	6.27932	6.6304
Lsat_1_v5_gn_1_130320	4.59882	4.65845	4.75589	6.25589	6.50061	6.97983
Lsat_1_v5_gn_1_130341	1.57421	0.72731	0.441263	1.01226	1.73223	1.46315
Lsat_1_v5_gn_1_130380	4.2556	4.20466	3.92434	4.04141	3.9121	3.74568
Lsat_1_v5_gn_1_130400	5.37114	5.85295	5.94994	5.15239	4.64784	4.35636
Lsat_1_v5_gn_1_13101	3.49902	3.93016	3.4491	3.35975	3.74255	3.57466
Lsat_1_v5_gn_1_13121	2.69502	2.56443	3.2409	2.59892	2.57177	2.38419
Lsat_1_v5_gn_1_13200	4.05914	2.985	3.16677	2.17257	2.12816	1.8748
Lsat_1_v5_gn_1_13261	5.71006	5.63159	5.58617	5.86038	6.10136	5.56416
Lsat_1_v5_gn_1_13281	3.65596	3.0606	3.03131	3.27978	3.42789	2.94687
Lsat_1_v5_gn_1_13300	1.52496	1.71115	1.47412	1.66885	1.15415	1.46315
Lsat_1_v5_gn_1_13321	0.883682	0.440817	0.281854	0.799306	0.399905	-0.0146925
Lsat_1_v5_gn_1_13341	5.87474	5.52486	5.76386	6.01904	5.84306	6.08371
Lsat_1_v5_gn_1_13380	0.65862	0.611417	-0.854845	6.82458	7.50718	7.40486
Lsat_1_v5_gn_1_13420	-0.13241	0.247303	-0.524998	-0.0510577	-0.617594	-0.0542555
Lsat_1_v5_gn_1_13480	2.98333	2.7766	2.71496	3.63514	5.06036	4.10121
Lsat_1_v5_gn_1_13520	4.814	4.94447	5.03956	4.45956	3.76803	4.01543
Lsat_1_v5_gn_1_13541	3.54092	3.81699	3.54585	3.53534	2.4385	2.34671
Lsat_1_v5_gn_1_13560	5.23229	4.43234	4.34983	5.19662	5.74896	5.69594
Lsat_1_v5_gn_1_13581	6.2435	5.65129	5.51625	6.03496	6.16985	5.84586
Lsat_1_v5_gn_1_1361	4.38545	4.59375	4.14115	3.89341	1.97907	2.85908
Lsat_1_v5_gn_1_13620	-0.13241	1.5939	0.538521	0.177991	-0.515713	0.29966
Lsat_1_v5_gn_1_13640	0.883682	0.834581	0.67312	1.08935	1.43426	1.76542
Lsat_1_v5_gn_1_13660	-0.707251	0.570621	-0.98399	-1.09853	-1.4516	-1.90559
Lsat_1_v5_gn_1_13680	5.20649	4.54193	3.95989	8.53545	8.77971	9.34315
Lsat_1_v5_gn_1_13721	2.09658	1.22472	1.39841	1.66885	1.62479	1.46315
Lsat_1_v5_gn_1_13741	5.37809	5.90413	5.86343	5.23741	3.72705	4.52356
Lsat_1_v5_gn_1_13760	5.42583	5.45232	5.38674	5.49464	6.30391	5.82488
Lsat_1_v5_gn_1_13781	-0.299798	-0.393995	0.0375594	-0.323463	-0.515713	-0.832779
Lsat_1_v5_gn_1_13801	3.60946	3.65568	3.86932	3.03867	2.8735	2.71355
Lsat_1_v5_gn_1_13860	3.29381	3.98164	3.85994	3.80475	4.19355	3.97669
Lsat_1_v5_gn_1_13880	3.42489	3.34089	3.15915	3.49341	4.04724	3.63498
Lsat_1_v5_gn_1_13901	-0.0307187	0.347302	0.538521	0.0294008	-3.65339	-0.9774
Lsat_1_v5_gn_1_13920	5.22331	4.8151	4.30561	4.96309	5.66195	5.40187
Lsat_1_v5_gn_1_14020	2.55483	2.23955	2.3765	1.92165	-1.11717	-0.136793
Lsat_1_v5_gn_1_14060	4.09614	0.528637	-2.97916	5.95354	6.5097	6.57272
Lsat_1_v5_gn_1_14180	0.0642746	0.901906	1.74256	0.888292	0.990654	0.730553
Lsat_1_v5_gn_1_14220	-0.241817	-1.57754	-1.6611	-0.936909	0.990654	0.583632
Lsat_1_v5_gn_1_14240	5.68972	5.17628	5.27827	5.51923	5.70083	5.58362
Lsat_1_v5_gn_1_14260	9.85137	10.0676	10.0634	9.42958	8.13772	9.42163
Lsat_1_v5_gn_1_14281	0.93486	0.0829697	-0.0305737	-0.13627	-0.167785	-0.0146925
Lsat_1_v5_gn_1_14320	4.71134	5.13315	4.67264	3.65429	3.88906	3.69288
Lsat_1_v5_gn_1_14361	3.44709	3.05322	2.33649	2.66337	2.51271	1.54486
Lsat_1_v5_gn_1_14381	3.29381	4.52601	4.01586	3.27153	2.46367	2.21146
Lsat_1_v5_gn_1_1441	5.61716	5.72052	5.42699	5.62981	6.1409	5.82693
Lsat_1_v5_gn_1_14420	5.09841	4.75264	4.60969	5.03549	5.4766	5.22312
Lsat_1_v5_gn_1_14461	0.531388	1.87089	2.05351	1.19778	-0.975153	-0.46972
Lsat_1_v5_gn_1_14680	4.14042	4.64377	4.35317	4.26142	4.46989	4.48613
Lsat_1_v5_gn_1_14720	1.60614	1.48834	1.04821	0.602956	0.845048	0.730553
Lsat_1_v5_gn_1_14741	-0.787934	-0.170054	-0.177326	-0.323463	0.346794	-0.366509
Lsat_1_v5_gn_1_14761	-3.65339	-3.65339	-3.65339	1.16253	0.5006	1.23601
Lsat_1_v5_gn_1_14841	3.48192	2.7676	3.21906	3.25489	3.97907	3.71364
Lsat_1_v5_gn_1_14940	3.77659	4.35937	4.14115	3.88803	4.18222	3.84579
Lsat_1_v5_gn_1_14961	4.74039	4.75719	4.88402	5.06681	5.22761	5.51432
Lsat_1_v5_gn_1_14981	5.36416	5.15055	5.2061	5.48931	5.88325	5.46445
Lsat_1_v5_gn_1_15001	4.99971	4.07575	4.10588	4.10313	3.5504	3.7107
Lsat_1_v5_gn_1_15020	4.33395	4.8151	4.64833	3.94099	2.68309	4.23647
Lsat_1_v5_gn_1_15060	3.33249	3.66055	3.76265	3.3123	3.96592	3.78824
Lsat_1_v5_gn_1_15100	3.96071	4.00861	4.25999	2.70071	0.346794	1.30016
Lsat_1_v5_gn_1_15201	3.43825	0.139853	-1.4598	5.98792	6.81115	6.52947
Lsat_1_v5_gn_1_15221	3.78359	4.26982	4.38948	3.86629	2.36026	3.62249
Lsat_1_v5_gn_1_15261	3.19755	3.28524	3.16677	3.96164	4.44167	4.62254
Lsat_1_v5_gn_1_15301	-0.241817	0.689704	-0.340714	-0.936909	-0.515713	-0.270191
Lsat_1_v5_gn_1_1541	0.909498	1.87089	1.44932	1.08935	1.05829	0.77638
Lsat_1_v5_gn_1_15440	2.23573	2.35216	1.20458	4.4668	4.46678	5.06708
Lsat_1_v5_gn_1_15520	1.66794	2.34007	2.10205	1.08935	-0.24722	0.235484
Lsat_1_v5_gn_1_15541	4.8461	5.10307	4.9318	4.84856	5.66603	5.20543
Lsat_1_v5_gn_1_15560	4.73138	4.82597	4.82259	4.56791	5.00144	5.42992
Lsat_1_v5_gn_1_15581	5.34181	5.15746	5.09657	5.57223	6.08625	5.54029
Lsat_1_v5_gn_1_15601	5.08147	4.76173	5.24444	4.37355	3.53267	3.78544
Lsat_1_v5_gn_1_1561	-0.707251	-0.0380022	-0.626792	-0.791581	-0.72722	-1.22578
Lsat_1_v5_gn_1_15621	-0.13241	1.5526	1.04821	-0.13627	-1.65324	-2.64564
Lsat_1_v5_gn_1_15641	0.909498	0.72731	0.715334	1.36214	-0.331286	-3.65339
Lsat_1_v5_gn_1_15700	4.39918	4.31991	4.55262	4.5946	4.95783	4.71074
Lsat_1_v5_gn_1_15720	0.0175597	-0.102518	-0.98399	0.312696	0.174611	0.448622
Lsat_1_v5_gn_1_15860	1.14504	-0.102518	0.538521	1.12641	1.69021	1.53156
Lsat_1_v5_gn_1_15881	0.596406	-1.25069	-1.12584	3.62222	3.14641	3.82141
Lsat_1_v5_gn_1_16041	0.0175597	0.0829697	0.835033	0.246915	-0.0924958	-0.701343
Lsat_1_v5_gn_1_16080	3.43825	3.79058	3.66372	3.1236	2.70436	2.65342
Lsat_1_v5_gn_1_16101	7.68875	7.33329	6.71159	7.8209	8.34575	8.29735
Lsat_1_v5_gn_1_16121	3.87487	4.0463	3.53999	3.93055	4.63682	4.29667
Lsat_1_v5_gn_1_16141	0.688749	0.298169	0.336971	0.0294008	-0.0209417	-0.580888
Lsat_1_v5_gn_1_16160	7.0034	6.57865	6.56058	6.52319	6.20758	6.3996
Lsat_1_v5_gn_1_16180	2.11888	2.65503	2.89102	2.30776	2.3195	2.4493
Lsat_1_v5_gn_1_16200	0.747183	1.14359	-0.0305737	4.26142	4.82092	4.7629
Lsat_1_v5_gn_1_16221	-1.39862	-0.393995	-1.12584	-2.39447	-3.65339	0.330708
Lsat_1_v5_gn_1_16241	2.79535	2.80325	2.38959	2.76086	3.38243	3.11235
Lsat_1_v5_gn_1_16260	5.25134	5.32012	5.61014	5.03549	4.13992	3.53855
Lsat_1_v5_gn_1_16301	3.38404	3.7772	3.82663	2.94843	2.08016	1.31576
Lsat_1_v5_gn_1_16380	0.718262	1.32624	1.11281	2.85217	3.20727	3.14328
Lsat_1_v5_gn_1_16420	7.06357	7.56967	7.43804	7.08968	7.35705	7.00711
Lsat_1_v5_gn_1_16460	4.51932	5.77989	6.20547	6.77147	7.40737	7.87101
Lsat_1_v5_gn_1_16480	5.53351	5.3848	5.63372	5.2853	5.46419	5.43528
Lsat_1_v5_gn_1_16501	4.92258	4.26023	3.96865	5.78561	6.75938	6.1694
Lsat_1_v5_gn_1_16521	-0.186077	-0.659199	0.584797	-0.0510577	-0.975153	-0.832779
Lsat_1_v5_gn_1_16540	5.76235	5.50469	5.68108	5.39186	4.3195	4.86187
Lsat_1_v5_gn_1_1681	6.44891	5.84975	5.7487	6.1224	5.83585	6.09957
Lsat_1_v5_gn_1_16840	6.12868	6.38783	6.54603	5.31971	4.64784	4.55184
Lsat_1_v5_gn_1_16860	1.8389	1.69226	1.39841	2.38624	1.99642	3.00095
Lsat_1_v5_gn_1_16941	-0.489188	-0.477095	-0.626792	0.375608	-0.617594	0.29966
Lsat_1_v5_gn_1_17000	5.28624	5.21815	5.43016	5.38996	5.74127	5.8242
Lsat_1_v5_gn_1_17041	0.109524	0.934425	1.14405	0.602956	-2.16784	-1.41884
Lsat_1_v5_gn_1_17080	1.69788	1.63405	1.23391	2.84107	4.39992	3.86448
Lsat_1_v5_gn_1_17120	5.56228	5.54474	5.65962	6.28281	6.66761	6.77144
Lsat_1_v5_gn_1_17141	0.596406	1.35054	1.47412	1.71823	1.73223	1.40599
Lsat_1_v5_gn_1_17201	3.9358	4.20799	3.78264	3.84976	3.02488	3.2808
Lsat_1_v5_gn_1_17221	3.4905	3.45175	2.95408	5.81144	5.07473	6.84352
Lsat_1_v5_gn_1_1740	4.87423	4.82163	4.70966	5.02817	5.30449	4.99381
Lsat_1_v5_gn_1_17440	0.195976	1.42109	1.4985	-0.936909	-1.27472	-1.13815
Lsat_1_v5_gn_1_17460	6.24794	6.13064	6.12555	7.09611	7.92914	7.89458
Lsat_1_v5_gn_1_17500	-0.0307187	-0.0380022	-0.340714	0.972107	0.346794	1.30016
Lsat_1_v5_gn_1_17521	-3.65339	-3.65339	-3.65339	0.105608	1.69021	1.82115
Lsat_1_v5_gn_1_17540	5.07579	4.48818	4.30906	8.00658	8.62711	9.00118
Lsat_1_v5_gn_1_17561	4.37622	4.31683	4.41211	4.37355	4.69907	4.35447
Lsat_1_v5_gn_1_17581	-0.707251	0.394817	0.945558	0.177991	-1.11717	-0.639859
Lsat_1_v5_gn_1_17601	6.94687	6.62546	6.56491	6.63429	6.66828	6.57556
Lsat_1_v5_gn_1_17620	1.77011	2.07428	2.02022	2.08115	2.18978	1.78797
Lsat_1_v5_gn_1_17680	3.38863	3.53893	3.60879	2.74903	2.20478	2.59708
Lsat_1_v5_gn_1_17701	5.61716	5.22145	5.38183	5.64266	5.8937	5.5723
Lsat_1_v5_gn_1_17721	4.77767	4.58865	4.46565	4.71809	5.06654	4.24871
Lsat_1_v5_gn_1_17900	3.81124	3.80384	3.77767	3.55586	4.09231	3.63187
Lsat_1_v5_gn_1_1800	5.87228	5.69109	5.85165	6.27458	6.02945	6.51476
Lsat_1_v5_gn_1_18141	0.428013	0.0829697	-2.17457	0.0294008	1.18474	0.658962
Lsat_1_v5_gn_1_1820	3.49477	3.22736	2.82508	5.22465	6.33236	6.37653
Lsat_1_v5_gn_1_18200	2.52174	2.32788	2.11787	2.08115	1.15415	1.70746
Lsat_1_v5_gn_1_18240	3.99125	3.92612	4.22755	3.30424	2.91057	2.59068
Lsat_1_v5_gn_1_18261	2.73166	3.39447	3.17436	2.58567	1.43426	1.28439
Lsat_1_v5_gn_1_18361	-3.14833	-0.565276	-2.97916	3.66693	4.67772	5.59086
Lsat_1_v5_gn_1_18441	1.30919	1.44385	1.26266	1.23218	1.18474	1.37654
Lsat_1_v5_gn_1_18461	5.52831	5.23946	5.09857	5.18349	5.48431	5.05086
Lsat_1_v5_gn_1_18521	3.22351	2.7676	2.9002	5.38805	5.85974	6.2518
Lsat_1_v5_gn_1_18561	4.85609	5.43963	5.24264	4.75405	4.81604	4.4477
Lsat_1_v5_gn_1_1860	3.82487	3.9422	3.6529	3.66062	3.77307	3.42084
Lsat_1_v5_gn_1_18740	1.90456	2.1315	2.38959	1.94258	0.955607	1.49091
Lsat_1_v5_gn_1_18761	3.73749	3.66055	3.39818	2.91706	2.45114	2.93176
Lsat_1_v5_gn_1_1881	3.08878	4.36236	1.42409	2.84107	2.52472	3.70774
Lsat_1_v5_gn_1_18820	5.44471	5.34755	5.30961	6.5685	7.283	7.31213
Lsat_1_v5_gn_1_18841	5.41798	5.5901	5.77638	5.54853	6.46211	6.29278
Lsat_1_v5_gn_1_18880	5.38386	5.46907	5.73466	4.87056	3.7374	4.83098
Lsat_1_v5_gn_1_18980	2.0157	2.32788	2.66198	1.33073	0.399905	0.583632
Lsat_1_v5_gn_1_19040	5.02207	5.4254	5.61293	4.91889	2.97324	3.97424
Lsat_1_v5_gn_1_19080	1.50816	1.39795	1.65851	2.22476	2.6615	2.58425
Lsat_1_v5_gn_1_19141	7.39955	7.15332	5.12621	11.071	11.8045	11.9329
Lsat_1_v5_gn_1_19180	4.85443	4.68497	4.41211	4.73618	5.42789	4.91277
Lsat_1_v5_gn_1_19200	4.03589	4.46888	4.45945	3.67945	3.4595	2.86969
Lsat_1_v5_gn_1_19221	1.16661	1.14359	1.31851	1.33073	-1.4516	-0.765565
Lsat_1_v5_gn_1_19240	3.91046	3.29779	3.49223	4.54415	4.65878	4.96565
Lsat_1_v5_gn_1_19281	5.65294	4.82814	4.96935	7.55606	7.57695	7.97585
Lsat_1_v5_gn_1_19340	3.57761	3.6508	3.19688	4.27386	4.27754	5.50584
Lsat_1_v5_gn_1_19401	6.24541	6.34084	6.22478	4.7629	5.65104	6.32446
Lsat_1_v5_gn_1_19460	5.41911	5.71234	5.79986	5.85072	6.08422	6.20858
Lsat_1_v5_gn_1_19481	2.0157	2.31559	2.13352	2.25853	2.94672	2.47036
Lsat_1_v5_gn_1_19541	-1.27716	-1.25069	-1.4598	4.5913	4.13209	5.4662
Lsat_1_v5_gn_1_19560	4.03295	4.28251	4.12166	6.43456	5.94597	6.58323
Lsat_1_v5_gn_1_19601	1.32846	1.37444	1.11281	-0.659563	-1.4516	-1.22578
Lsat_1_v5_gn_1_1961	5.89022	6.10319	5.99026	7.01692	7.97826	7.60483
Lsat_1_v5_gn_1_19640	1.71262	2.38782	2.20933	0.888292	0.234318	0.0238145
Lsat_1_v5_gn_1_19661	5.26515	1.69226	0.0375594	10.5329	11.2298	11.2174
Lsat_1_v5_gn_1_19840	-1.83984	-3.65339	-3.65339	2.20757	-0.617594	2.96677
Lsat_1_v5_gn_1_19860	0.688749	1.5734	0.756347	1.23218	1.1229	1.98624
Lsat_1_v5_gn_1_19921	5.21815	5.05581	5.02285	7.11813	6.54328	7.398
Lsat_1_v5_gn_1_2001	7.42941	7.8618	7.70418	7.31203	7.4098	7.09139
Lsat_1_v5_gn_1_20080	3.10562	1.90411	2.34995	1.71823	1.301	0.504151
Lsat_1_v5_gn_1_20100	0.109524	0.76396	-1.6611	-0.0510577	-0.72722	0.683223
Lsat_1_v5_gn_1_20141	3.95142	2.44537	1.86011	2.76086	2.42575	2.36932
Lsat_1_v5_gn_1_20160	5.89588	5.56954	5.76009	5.89703	6.29867	6.0945
Lsat_1_v5_gn_1_20181	1.50816	1.22472	1.78282	2.24175	1.55625	2.28464
Lsat_1_v5_gn_1_20201	4.29286	4.26023	4.08188	3.64155	2.08016	2.71943
Lsat_1_v5_gn_1_2021	-0.241817	0.440817	0.224548	1.01226	-0.24722	-0.317546
Lsat_1_v5_gn_1_20241	1.87865	1.99941	1.67999	1.98355	1.81278	1.16887
Lsat_1_v5_gn_1_20261	2.78144	2.91339	2.94524	2.85217	3.19229	2.74846
Lsat_1_v5_gn_1_20300	3.56548	1.25077	-0.98399	3.28798	3.92121	4.8022
Lsat_1_v5_gn_1_20380	4.81571	4.61396	4.50227	4.21487	4.21223	4.15424
Lsat_1_v5_gn_1_20400	5.73645	5.40669	5.37526	5.23953	3.15416	3.39904
Lsat_1_v5_gn_1_20440	5.68038	5.54078	5.19308	5.62173	5.74384	5.67492
Lsat_1_v5_gn_1_20480	3.342	3.75461	3.84576	3.75238	3.78809	4.30842
Lsat_1_v5_gn_1_20540	5.10401	5.86881	5.96205	4.71505	5.14057	4.24871
Lsat_1_v5_gn_1_2061	3.21318	2.69354	1.86011	1.76598	0.955607	1.28439
Lsat_1_v5_gn_1_20661	5.72468	4.51799	4.03265	8.09043	8.24412	8.76791
Lsat_1_v5_gn_1_20740	6.00766	5.70882	5.50727	5.71743	5.81278	5.91086
Lsat_1_v5_gn_1_20761	0.883682	-0.315421	-2.97916	1.19778	-0.617594	-0.417192
Lsat_1_v5_gn_1_2081	5.62107	5.34453	5.00807	4.80351	4.28815	4.92808
Lsat_1_v5_gn_1_20920	3.04286	2.79442	2.28135	3.1144	4.39338	3.87768
Lsat_1_v5_gn_1_20960	3.08878	4.31683	4.19435	3.32032	2.53663	2.30823
Lsat_1_v5_gn_1_21041	2.79535	3.11836	2.77607	2.38624	2.90139	2.66565
Lsat_1_v5_gn_1_21060	-0.299798	-0.102518	-0.102085	-0.427033	-0.617594	0.658962
Lsat_1_v5_gn_1_21140	3.95142	3.65568	3.6691	4.68742	5.28873	5.22208
Lsat_1_v5_gn_1_21181	4.06202	4.0721	3.973	3.76418	4.27043	3.76
Lsat_1_v5_gn_1_21201	-0.964246	-1.11141	-0.340714	-0.538618	-0.845867	-2.05811
Lsat_1_v5_gn_1_21220	1.74165	1.96834	2.02022	2.13669	1.4595	1.54486
Lsat_1_v5_gn_1_21321	1.72721	1.78434	2.00329	2.0429	2.97324	2.0152
Lsat_1_v5_gn_1_21441	5.81879	6.13239	5.96095	5.18788	3.92121	5.51178
Lsat_1_v5_gn_1_21660	5.57846	5.43538	5.47845	5.38232	5.57947	5.47838
Lsat_1_v5_gn_1_21720	4.83604	4.8854	4.65919	5.36692	5.94709	5.71077
Lsat_1_v5_gn_1_21761	2.90849	1.08686	1.11281	2.47511	2.69376	3.75715
Lsat_1_v5_gn_1_21801	1.22945	-0.240908	-0.98399	2.77259	2.46367	4.05315
Lsat_1_v5_gn_1_21861	5.92148	5.8272	5.90277	5.96637	6.07405	6.37374
Lsat_1_v5_gn_1_21881	4.52559	3.54421	3.56329	4.83463	4.98415	5.20856
Lsat_1_v5_gn_1_2200	5.11792	5.15574	5.24083	4.38507	3.7831	3.19059
Lsat_1_v5_gn_1_22040	2.47063	2.25251	1.4985	5.3611	5.92801	6.11693
Lsat_1_v5_gn_1_22080	5.10121	5.76753	5.70877	5.74747	5.30275	5.17153
Lsat_1_v5_gn_1_221	7.45676	7.89445	7.78228	6.81681	5.84665	6.25282
Lsat_1_v5_gn_1_22101	3.04868	2.6054	2.61816	2.3238	1.90752	1.53156
Lsat_1_v5_gn_1_22141	1.00838	0.247303	0.538521	0.654605	-3.65339	-1.13815
Lsat_1_v5_gn_1_2220	3.28397	3.57547	3.64746	3.15083	2.80624	2.58425
Lsat_1_v5_gn_1_22221	2.76739	2.0888	1.82198	4.74216	4.99282	5.76789
Lsat_1_v5_gn_1_22260	1.18786	0.528637	0.336971	1.01226	1.05829	1.83204
Lsat_1_v5_gn_1_22320	1.71262	2.32788	1.80253	2.77259	4.42255	4.29471
Lsat_1_v5_gn_1_22340	4.2556	3.31642	2.96287	4.32257	5.43903	6.03506
Lsat_1_v5_gn_1_22360	1.42111	1.32624	1.17463	1.23218	1.77307	1.34647
Lsat_1_v5_gn_1_22421	2.61098	4.11883	3.4739	2.0429	0.451131	-0.9774
Lsat_1_v5_gn_1_22441	3.2987	3.10414	2.71496	2.65071	3.0164	2.53844
Lsat_1_v5_gn_1_22460	4.87423	4.87706	4.70443	4.95538	4.98633	5.03091
Lsat_1_v5_gn_1_22481	6.59079	5.98397	6.22751	6.35484	6.02206	6.03093
Lsat_1_v5_gn_1_22601	-2.77497	-3.03422	-3.65339	0.602956	3.39556	3.47396
Lsat_1_v5_gn_1_22761	-0.558277	-0.102518	-0.0305737	-0.427033	0.766336	-0.417192
Lsat_1_v5_gn_1_22780	-0.299798	-0.102518	-1.28318	-0.791581	-0.975153	-1.22578
Lsat_1_v5_gn_1_2280	2.95881	1.90411	2.11787	3.64794	4.3195	4.6036
Lsat_1_v5_gn_1_22801	2.57916	2.05962	2.16433	2.43136	3.13078	3.05772
Lsat_1_v5_gn_1_22901	3.92635	3.42911	3.41108	3.2038	2.99066	2.53844
Lsat_1_v5_gn_1_23041	-1.0612	-3.65339	-3.65339	3.81614	4.22332	4.03205
Lsat_1_v5_gn_1_23100	5.35714	4.96626	4.72265	4.40782	4.40642	4.20539
Lsat_1_v5_gn_1_2320	1.93	1.17114	0.796227	1.76598	2.04724	2.2031
Lsat_1_v5_gn_1_23200	3.03702	3.3709	3.23365	3.21244	3.22945	2.55168
Lsat_1_v5_gn_1_23220	3.75539	3.27258	3.42386	6.27664	6.72662	6.03918
Lsat_1_v5_gn_1_23241	5.13853	4.8432	4.89094	4.22772	3.60231	3.24458
Lsat_1_v5_gn_1_23380	-1.16514	-0.759666	0.164872	0.435891	-1.65324	-2.05811
Lsat_1_v5_gn_1_23561	4.11012	4.08302	3.81212	4.78913	5.33719	5.34027
Lsat_1_v5_gn_1_23581	-1.53124	-2.27046	-1.6611	0.654605	0.451131	-0.580888
Lsat_1_v5_gn_1_2361	5.25889	5.17628	4.69391	5.53136	5.47969	5.57149
Lsat_1_v5_gn_1_23621	-2.47864	-0.759666	-0.98399	-1.09853	-0.617594	-1.52601
Lsat_1_v5_gn_1_23701	6.16061	3.51225	2.16433	5.91831	6.45114	7.14177
Lsat_1_v5_gn_1_23721	3.04286	1.53149	-1.89511	3.0191	3.51472	4.38067
Lsat_1_v5_gn_1_2380	5.99942	5.92855	5.88208	5.95482	5.78435	5.36672
Lsat_1_v5_gn_1_23861	6.26803	5.84441	6.15172	5.68674	4.51573	5.45038
Lsat_1_v5_gn_1_23940	-0.558277	-0.240908	-0.256708	0.704469	-1.4516	0.634287
Lsat_1_v5_gn_1_2401	4.99971	6.05224	5.65013	4.9985	4.66693	4.52188
Lsat_1_v5_gn_1_24041	5.11515	5.52752	5.47845	5.07157	4.6285	4.345
Lsat_1_v5_gn_1_24061	2.19433	0.611417	-1.89511	4.4668	4.94672	4.48095
Lsat_1_v5_gn_1_24181	3.76603	2.5435	0.336971	8.00067	8.03759	8.66584
Lsat_1_v5_gn_1_24200	5.15076	4.18452	4.88402	4.64655	3.6192	4.8908
Lsat_1_v5_gn_1_24320	3.61339	3.91394	3.9903	3.44289	3.85618	3.83501
Lsat_1_v5_gn_1_24340	3.92319	3.91801	3.9555	4.21056	4.53663	4.77141
Lsat_1_v5_gn_1_24360	2.90208	2.05962	2.54981	3.37523	2.71487	4.8337
Lsat_1_v5_gn_1_2440	3.64062	3.51225	3.38516	3.81614	4.39011	3.82958
Lsat_1_v5_gn_1_24401	5.33468	2.72176	3.15148	3.78171	2.0305	2.78255
Lsat_1_v5_gn_1_24420	0.596406	0.247303	-0.177326	0.375608	0.174611	0.361102
Lsat_1_v5_gn_1_24441	-0.558277	-0.867657	-0.524998	-0.538618	-1.11717	-0.580888
Lsat_1_v5_gn_1_24481	-1.53124	-2.60238	-2.52149	2.79578	3.9747	3.89076
Lsat_1_v5_gn_1_24520	3.84173	3.89754	3.6798	3.72244	3.84186	3.81044
Lsat_1_v5_gn_1_24560	3.40687	3.82134	3.61994	2.74903	1.87036	1.98624
Lsat_1_v5_gn_1_24581	4.82591	4.98384	4.82259	4.73618	4.83786	4.86452
Lsat_1_v5_gn_1_2461	2.87613	3.86838	3.80236	3.87175	5.13471	4.46704
Lsat_1_v5_gn_1_24621	2.63439	2.38782	2.59573	1.90042	1.38242	1.02442
Lsat_1_v5_gn_1_24721	3.73388	3.57031	3.5575	3.21244	3.12291	3.31225
Lsat_1_v5_gn_1_24741	3.99729	3.09697	3.83144	3.44289	2.6615	2.07143
Lsat_1_v5_gn_1_24761	3.96071	3.15332	3.69042	3.0191	2.6615	2.6161
Lsat_1_v5_gn_1_2480	3.48621	3.52832	3.8505	4.5913	5.04586	5.41822
Lsat_1_v5_gn_1_24881	1.42111	1.51008	0.756347	0.799306	0.683079	-0.136793
Lsat_1_v5_gn_1_2501	4.43072	4.40069	4.61806	4.6936	4.69642	4.82418
Lsat_1_v5_gn_1_25020	3.22351	3.4003	3.41749	3.34411	2.06379	2.05293
Lsat_1_v5_gn_1_25041	5.11792	4.78421	4.56133	4.88144	5.35411	4.88819
Lsat_1_v5_gn_1_25060	0.153398	0.247303	0.835033	0.375608	0.548429	0.235484
Lsat_1_v5_gn_1_25101	-0.0806688	-0.393995	-0.429916	-0.791581	-1.11717	-0.9774
Lsat_1_v5_gn_1_25121	3.0134	2.97722	3.03964	3.32829	4.30216	3.73701
Lsat_1_v5_gn_1_25160	-1.6773	-2.00081	-2.52149	0.493756	2.68309	2.21978
Lsat_1_v5_gn_1_25180	7.6073	7.0523	7.2914	7.04078	5.33208	6.42814
Lsat_1_v5_gn_1_2520	4.77064	4.41804	4.29173	4.45228	4.46678	4.13897
Lsat_1_v5_gn_1_25220	0.596406	0.247303	0.390059	-0.0510577	-0.515713	-0.9774
Lsat_1_v5_gn_1_25241	5.35714	5.18475	5.42222	4.62729	3.94374	3.68989
Lsat_1_v5_gn_1_25281	0.65862	0.194578	-0.256708	1.05132	1.81278	2.28464
Lsat_1_v5_gn_1_25341	6.04235	5.4368	4.98453	5.82981	6.16411	6.48229
Lsat_1_v5_gn_1_25400	4.98613	5.42826	5.20795	4.74812	5.08692	4.64896
Lsat_1_v5_gn_1_2541	1.07833	1.46627	1.34564	1.45246	-0.24722	0.330708
Lsat_1_v5_gn_1_25420	4.38084	4.54456	3.80725	4.55098	5.26924	5.52694
Lsat_1_v5_gn_1_25441	2.43552	2.44537	2.30918	2.53145	2.39991	3.39904
Lsat_1_v5_gn_1_25461	5.90793	5.77765	5.4349	5.64745	5.38243	5.4896
Lsat_1_v5_gn_1_25561	0.984284	0.997345	0.0375594	1.05132	1.99642	2.13437
Lsat_1_v5_gn_1_25581	5.44029	3.52298	3.18191	7.60447	7.96785	8.33504
Lsat_1_v5_gn_1_25721	1.93	2.27807	1.89726	1.78928	2.30565	2.82132
Lsat_1_v5_gn_1_25761	2.18379	2.32788	2.33649	2.17257	2.01356	1.69558
Lsat_1_v5_gn_1_25800	3.5075	3.99711	4.15655	3.50048	1.35579	2.24445
Lsat_1_v5_gn_1_25820	5.99038	6.2907	6.12555	5.2626	3.13862	4.19699
Lsat_1_v5_gn_1_25881	3.21836	2.97722	2.81541	3.36751	4.09231	4.04147
Lsat_1_v5_gn_1_26001	7.35033	7.68912	7.17475	7.09845	5.81156	5.71886
Lsat_1_v5_gn_1_26021	0.39184	0.139853	-0.102085	0.105608	0.806228	0.77638
Lsat_1_v5_gn_1_26041	0.497746	0.440817	-1.12584	4.55098	5.52821	5.54277
Lsat_1_v5_gn_1_26081	2.06247	1.5734	0.756347	0.972107	0.548429	1.34647
Lsat_1_v5_gn_1_26120	5.77294	6.11121	5.93662	5.10444	4.02206	3.43162
Lsat_1_v5_gn_1_26140	0.428013	1.32624	1.82198	3.25489	1.05829	3.26481
Lsat_1_v5_gn_1_26320	2.55483	2.35216	2.76606	3.74644	3.71662	3.32387
Lsat_1_v5_gn_1_26361	4.05625	3.17389	3.08863	5.67272	5.79925	6.2819
Lsat_1_v5_gn_1_26421	2.06247	2.36414	2.05351	1.98355	1.43426	1.11638
Lsat_1_v5_gn_1_26441	3.73749	3.71772	3.8971	3.67945	4.28109	3.67485
Lsat_1_v5_gn_1_26480	0.195976	0.570621	0.336971	0.177991	-0.0209417	-0.270191
Lsat_1_v5_gn_1_26501	5.03092	5.84441	5.80231	3.37523	3.0164	2.41349
Lsat_1_v5_gn_1_26521	2.94015	3.17389	3.22637	2.50355	1.05829	1.06191
Lsat_1_v5_gn_1_26580	2.40862	1.46627	1.52248	1.64351	0.399905	-0.0146925
Lsat_1_v5_gn_1_26640	3.5976	3.50685	3.39818	3.39054	3.93926	3.82686
Lsat_1_v5_gn_1_26721	2.07393	2.05962	-0.256708	-0.0510577	-0.617594	1.16887
Lsat_1_v5_gn_1_26821	3.67113	3.75005	3.74238	3.50048	4.33322	4.11018
Lsat_1_v5_gn_1_26880	2.53008	2.51153	2.17948	2.15474	3.19229	2.37678
Lsat_1_v5_gn_1_26901	-0.241817	0.139853	-0.854845	-0.226832	-0.331286	-0.136793
Lsat_1_v5_gn_1_26920	6.33565	6.03641	6.21561	5.87133	4.83545	4.63192
Lsat_1_v5_gn_1_26940	0.497746	-0.102518	-0.429916	-0.427033	-1.4516	-0.46972
Lsat_1_v5_gn_1_26960	3.84842	3.41766	3.5282	3.15083	3.11499	3.08984
Lsat_1_v5_gn_1_27020	2.67258	2.39952	3.07249	2.41647	2.61733	1.83204
Lsat_1_v5_gn_1_27061	3.701	3.60102	3.87399	3.41321	2.38682	2.30823
Lsat_1_v5_gn_1_27080	-0.964246	-1.11141	-1.4598	-2.39447	-0.975153	-0.580888
Lsat_1_v5_gn_1_27101	4.76181	4.80414	4.59563	4.96309	5.55187	4.77987
Lsat_1_v5_gn_1_27120	3.3748	3.24691	3.75255	2.88498	1.2147	1.65935
Lsat_1_v5_gn_1_27140	-1.83984	-3.65339	-3.65339	0.105608	1.2147	1.39134
Lsat_1_v5_gn_1_27161	2.35326	-0.565276	0.756347	5.69909	7.12143	6.88953
Lsat_1_v5_gn_1_2721	5.81111	5.16433	5.08051	5.5739	5.1923	5.36297
Lsat_1_v5_gn_1_27241	4.09614	3.43481	3.12823	4.36195	5.24948	4.67641
Lsat_1_v5_gn_1_27281	6.00916	5.4368	5.78631	5.05964	3.0583	3.2527
Lsat_1_v5_gn_1_27380	3.83164	4.23761	4.52024	3.68567	4.2561	3.89596
Lsat_1_v5_gn_1_2740	-0.13241	0.689704	0.980595	-0.13627	0.919687	0.267929
Lsat_1_v5_gn_1_27461	3.18704	2.47883	2.61816	2.95874	1.71137	1.81017
Lsat_1_v5_gn_1_27540	2.78841	3.10414	2.5381	2.80724	2.93776	2.82132
Lsat_1_v5_gn_1_27740	3.00145	3.23391	3.04792	2.66337	2.8546	2.28464
Lsat_1_v5_gn_1_27760	2.60309	1.65372	1.93347	1.42298	0.399905	0.420035
Lsat_1_v5_gn_1_2780	-2.23293	-3.65339	-3.65339	0.177991	1.35579	1.77674
Lsat_1_v5_gn_1_27801	2.61882	2.51153	2.34995	1.45246	0.639578	1.11638
Lsat_1_v5_gn_1_27821	5.96598	5.43111	5.49974	5.75044	6.21871	5.70708
Lsat_1_v5_gn_1_27840	5.43586	5.2231	4.73809	5.43681	6.18601	6.08485
Lsat_1_v5_gn_1_27961	10.4046	10.5107	10.3445	10.1098	9.92348	9.97746
Lsat_1_v5_gn_1_280	4.48539	4.31683	4.17557	4.27386	4.53069	4.41185
Lsat_1_v5_gn_1_2800	-1.6773	-3.65339	-3.65339	4.27386	4.44799	4.3162
Lsat_1_v5_gn_1_28060	0.0642746	0.298169	0.224548	0.312696	-0.24722	0.0238145
Lsat_1_v5_gn_1_28080	3.30843	3.35897	3.3045	2.94843	2.68309	2.27669
Lsat_1_v5_gn_1_28101	4.2455	4.41228	4.40568	4.17121	3.52073	3.32001
Lsat_1_v5_gn_1_28200	2.256	2.53292	2.51439	1.92165	-0.167785	0.420035
Lsat_1_v5_gn_1_28241	3.9852	4.30755	4.25285	3.72244	3.18475	2.53844
Lsat_1_v5_gn_1_28281	3.6824	4.03884	3.85994	3.4057	2.71487	2.59708
Lsat_1_v5_gn_1_28341	4.33395	4.76851	4.46565	4.50247	4.42895	5.11246
Lsat_1_v5_gn_1_2840	-2.77497	-2.60238	-3.65339	6.54303	6.97653	7.22908
Lsat_1_v5_gn_1_28461	-0.787934	-0.565276	-0.736317	-1.48895	0.399905	-0.317546
Lsat_1_v5_gn_1_28480	2.96498	2.18654	2.78601	2.08115	0.451131	0.77638
Lsat_1_v5_gn_1_28540	0.718262	-0.315421	-0.736317	-0.791581	1.2728	-0.136793
Lsat_1_v5_gn_1_28561	3.49477	3.6654	3.87864	3.00922	0.845048	2.79373
Lsat_1_v5_gn_1_28580	-1.6773	-2.27046	-3.65339	-0.0510577	-0.515713	-0.270191
Lsat_1_v5_gn_1_2860	2.28587	3.03834	3.33189	3.2038	4.29867	4.8921
Lsat_1_v5_gn_1_28600	6.00841	4.89369	3.91078	7.30093	7.2244	7.84318
Lsat_1_v5_gn_1_28620	1.45656	3.21418	3.1204	-1.28058	-1.27472	0.476654
Lsat_1_v5_gn_1_28641	3.49477	3.08253	3.41749	3.23806	3.16187	2.7656
Lsat_1_v5_gn_1_28720	0.354737	0.347302	0.281854	0.0294008	-0.0209417	-0.765565
Lsat_1_v5_gn_1_28741	4.40827	4.05741	4.14887	6.26526	5.96041	6.50458
Lsat_1_v5_gn_1_28820	3.64447	3.90576	3.8505	3.61572	4.05554	3.45998
Lsat_1_v5_gn_1_28920	0.4633	0.347302	0.336971	0.0294008	-0.72722	-0.0949341
Lsat_1_v5_gn_1_28940	3.5976	3.96992	3.49829	3.22957	3.60231	3.26481
Lsat_1_v5_gn_1_28960	4.57684	4.10462	3.92434	4.62405	5.1923	5.31235
Lsat_1_v5_gn_1_28980	3.33249	3.21418	3.04792	3.2038	2.90139	2.73111
Lsat_1_v5_gn_1_29020	5.12757	5.599	5.12033	5.19879	6.11433	5.789
Lsat_1_v5_gn_1_29040	4.52141	4.49364	4.31593	4.45592	3.95709	3.85916
Lsat_1_v5_gn_1_29100	6.81137	7.05369	7.05709	6.75678	6.2588	6.15049
Lsat_1_v5_gn_1_29121	3.55325	4.1879	3.86464	3.35975	3.87037	3.38431
Lsat_1_v5_gn_1_2921	0.497746	-0.170054	1.20458	5.10676	1.2147	2.77127
Lsat_1_v5_gn_1_29220	3.96687	3.53363	2.83469	3.89878	4.55431	4.68244
Lsat_1_v5_gn_1_29241	5.81879	5.9456	5.78631	5.44233	5.37747	5.24569
Lsat_1_v5_gn_1_29280	3.67113	3.79502	3.73214	3.47915	3.69021	2.91136
Lsat_1_v5_gn_1_29301	5.70454	5.56175	5.58332	5.78271	6.42736	6.08371
Lsat_1_v5_gn_1_29320	4.18866	3.94619	3.59189	4.77753	5.55187	5.49732
Lsat_1_v5_gn_1_2940	4.36227	5.80868	5.72952	4.29436	5.40534	5.59326
Lsat_1_v5_gn_1_29400	-0.489188	-0.477095	-0.0305737	-1.28058	-2.51578	-1.52601
Lsat_1_v5_gn_1_29421	1.26987	1.32624	1.0148	0.972107	0.639578	1.0803
Lsat_1_v5_gn_1_29520	4.56876	4.38607	4.39273	4.20624	1.96151	2.2031
Lsat_1_v5_gn_1_29560	-1.16514	0.139853	-0.340714	0.246915	-2.97524	-0.701343
Lsat_1_v5_gn_1_29580	0.564263	0.76396	0.584797	1.39288	1.77307	2.03419
Lsat_1_v5_gn_1_29601	4.6704	4.75946	4.80315	5.49109	6.13699	6.27992
Lsat_1_v5_gn_1_29661	1.34747	0.689704	-0.626792	-0.538618	-0.72722	0.267929
Lsat_1_v5_gn_1_2980	1.63737	4.38018	4.00739	2.08115	5.38737	5.51938
Lsat_1_v5_gn_1_29881	3.51172	1.61412	2.87249	3.22957	1.18474	2.04359
Lsat_1_v5_gn_1_29960	0.959784	1.19818	1.61458	2.06215	2.94672	2.66565
Lsat_1_v5_gn_1_300	3.02526	3.12542	2.44081	3.6732	4.13992	3.97424
Lsat_1_v5_gn_1_30041	1.14504	0.394817	1.04821	3.1236	3.59663	4.21998
Lsat_1_v5_gn_1_30080	4.04756	4.42378	4.55262	4.07497	4.11234	3.60672
Lsat_1_v5_gn_1_30101	4.72775	4.77526	4.77348	4.80351	4.80869	4.9926
Lsat_1_v5_gn_1_30120	2.88916	2.75855	2.83469	2.95874	3.37582	2.72528
Lsat_1_v5_gn_1_30140	4.19392	3.97384	4.14887	4.80064	6.05658	5.37791
Lsat_1_v5_gn_1_30200	3.74109	5.2231	5.2061	3.71028	4.072	2.78815
Lsat_1_v5_gn_1_3021	1.16661	0.689704	0.224548	0.844485	1.35579	1.70746
Lsat_1_v5_gn_1_30220	-1.6773	-1.40488	-0.177326	0.799306	1.15415	1.40599
Lsat_1_v5_gn_1_30241	0.718262	1.19818	1.23391	0.0294008	-0.72722	-0.0542555
Lsat_1_v5_gn_1_30260	4.08202	4.46053	4.48712	3.99709	3.68487	3.05308
Lsat_1_v5_gn_1_30481	3.57761	2.89699	2.91839	5.37656	5.60372	6.16779
Lsat_1_v5_gn_1_30601	0.0642746	0.901906	0.224548	0.493756	1.83223	1.20283
Lsat_1_v5_gn_1_30640	2.06247	2.0888	2.22403	3.30424	4.14382	3.95693
Lsat_1_v5_gn_1_30661	1.42111	1.35054	1.14405	1.33073	1.35579	1.15158
Lsat_1_v5_gn_1_30681	-1.6773	-1.57754	-1.4598	0.246915	2.06379	0.448622
Lsat_1_v5_gn_1_30741	-0.630842	-0.867657	-1.6611	0.375608	1.87036	1.23601
Lsat_1_v5_gn_1_30761	7.47497	7.33975	7.40497	7.44081	7.56537	7.53865
Lsat_1_v5_gn_1_30780	2.0157	2.26535	2.41543	1.94258	0.234318	0.609182
Lsat_1_v5_gn_1_30801	3.3181	3.52298	3.56329	2.98924	3.2728	3.19482
Lsat_1_v5_gn_1_30821	-0.299798	-0.867657	-0.524998	-1.73259	-1.11717	-0.9774
Lsat_1_v5_gn_1_30840	1.55798	0.570621	1.23391	4.06069	3.79306	5.15861
Lsat_1_v5_gn_1_30880	3.64831	3.68942	3.96428	4.22345	3.87974	3.79103
Lsat_1_v5_gn_1_30900	4.38545	3.20087	4.26355	4.44496	4.16315	4.46179
Lsat_1_v5_gn_1_30920	4.98613	4.76625	4.61248	4.757	4.44799	4.09896
Lsat_1_v5_gn_1_30941	3.61339	2.88039	2.9002	2.90644	2.14382	1.15158
Lsat_1_v5_gn_1_3100	1.28967	1.19818	-0.177326	2.41647	3.86565	3.59078
Lsat_1_v5_gn_1_31020	0.316654	-0.315421	0.164872	-0.0510577	-0.420554	-0.765565
Lsat_1_v5_gn_1_31041	6.53694	7.06061	6.52542	5.92621	4.60608	6.307
Lsat_1_v5_gn_1_31080	3.32291	2.90521	3.39169	3.78171	3.32179	3.14765
Lsat_1_v5_gn_1_31101	1.18786	-0.867657	-0.626792	0.549389	-0.420554	-1.22578
Lsat_1_v5_gn_1_31140	3.07173	3.0081	1.42409	1.71823	2.06379	2.86439
Lsat_1_v5_gn_1_31160	0.984284	0.298169	0.584797	-0.659563	0.174611	0.0238145
Lsat_1_v5_gn_1_31180	-1.0612	-2.27046	-2.97916	0.0294008	0.725308	0.0238145
Lsat_1_v5_gn_1_31200	1.20881	1.53149	1.44932	1.05132	-0.0209417	-0.136793
Lsat_1_v5_gn_1_31221	4.00029	4.00861	4.13339	4.52346	4.98633	5.03327
Lsat_1_v5_gn_1_31280	6.43231	6.78332	6.41369	6.09462	6.13894	5.7686
Lsat_1_v5_gn_1_31320	4.05914	4.12589	3.96428	3.66693	3.86093	3.34684
Lsat_1_v5_gn_1_31341	3.85507	3.22736	3.3045	3.08647	3.35579	3.2808
Lsat_1_v5_gn_1_31380	4.74578	4.18114	4.12166	4.82621	4.63682	4.70038
Lsat_1_v5_gn_1_31421	0.775535	0.611417	0.390059	1.64351	1.69021	2.17771
Lsat_1_v5_gn_1_31461	2.64979	3.50144	2.89102	3.62222	4.32637	4.24668
Lsat_1_v5_gn_1_31661	2.43552	2.19998	1.722	2.15474	2.17462	1.91633
Lsat_1_v5_gn_1_31740	3.54092	3.80384	3.26241	3.22103	2.26328	2.24445
Lsat_1_v5_gn_1_3180	-1.83984	-2.27046	-2.97916	0.752667	-0.515713	0.390869
Lsat_1_v5_gn_1_3200	3.97301	4.48543	4.50528	4.04141	4.52771	3.87768
Lsat_1_v5_gn_1_32000	3.92635	4.1399	4.30906	3.59604	3.15416	2.40622
Lsat_1_v5_gn_1_32021	-0.964246	0.139853	-0.256708	-0.427033	-2.97524	-1.76767
Lsat_1_v5_gn_1_32080	4.24804	3.9382	4.23844	3.71637	2.75619	2.57131
Lsat_1_v5_gn_1_321	2.20479	1.80207	1.70115	4.513	4.78643	5.37791
Lsat_1_v5_gn_1_32101	3.06025	3.26621	3.42386	3.17756	3.71138	3.59398
Lsat_1_v5_gn_1_32120	5.61912	5.50198	4.79579	5.76079	6.62711	6.5788
Lsat_1_v5_gn_1_32141	5.94975	5.3892	5.06018	5.80431	7.49006	6.74143
Lsat_1_v5_gn_1_32200	6.75731	6.76986	6.65849	6.8587	6.72141	6.54734
Lsat_1_v5_gn_1_3221	5.26265	5.08689	5.24083	5.09044	5.30449	5.13791
Lsat_1_v5_gn_1_32261	2.02753	2.45661	2.66198	1.76598	1.301	1.49091
Lsat_1_v5_gn_1_32281	5.097	5.14709	5.06631	5.67897	6.12817	6.19124
Lsat_1_v5_gn_1_32321	2.47927	2.84662	2.75599	3.03867	3.05002	3.10787
Lsat_1_v5_gn_1_32360	3.93894	4.07575	3.58052	4.5165	4.05554	4.44416
Lsat_1_v5_gn_1_32381	2.31514	3.28524	3.1046	3.13273	2.04724	2.36932
Lsat_1_v5_gn_1_3240	8.04378	8.20279	8.27899	7.81807	5.44536	7.97139
Lsat_1_v5_gn_1_32600	6.3575	6.6708	6.38373	5.84795	5.30623	5.6643
Lsat_1_v5_gn_1_32681	3.66735	3.57031	3.37203	3.26324	2.75619	2.55168
Lsat_1_v5_gn_1_32701	7.30151	7.53827	6.96277	7.47981	7.80849	8.07057
Lsat_1_v5_gn_1_32721	4.07918	4.28251	4.35651	3.66062	3.46575	3.10339
Lsat_1_v5_gn_1_32740	5.44692	5.2953	5.38019	5.49641	5.84186	5.86322
Lsat_1_v5_gn_1_3281	2.56299	1.5734	2.19448	2.89575	3.35579	3.2527
Lsat_1_v5_gn_1_32961	1.32846	1.08686	1.34564	0.375608	-1.4516	-0.580888
Lsat_1_v5_gn_1_32980	7.35592	6.74773	6.51351	7.71541	8.05088	8.25473
Lsat_1_v5_gn_1_33001	-0.787934	0.0237513	-0.177326	-1.28058	-0.420554	-1.13815
Lsat_1_v5_gn_1_33020	4.03295	4.05372	3.973	3.50752	3.35579	3.06236
Lsat_1_v5_gn_1_33080	2.9464	3.00044	2.9002	2.38624	1.64692	2.18622
Lsat_1_v5_gn_1_33101	6.658	6.22485	6.80984	5.84518	3.00787	3.9293
Lsat_1_v5_gn_1_33120	4.77064	5.01838	4.65919	4.31858	2.74597	3.88293
Lsat_1_v5_gn_1_3320	3.9638	4.72502	4.49926	3.66693	1.1229	3.03905
Lsat_1_v5_gn_1_33201	0.909498	2.0448	1.84117	-0.791581	-1.4516	-1.52601
Lsat_1_v5_gn_1_33221	1.59026	1.87089	1.52248	1.66885	2.46367	1.76542
Lsat_1_v5_gn_1_33301	2.19433	1.96834	1.93347	4.52346	4.51873	4.8921
Lsat_1_v5_gn_1_33321	8.529	8.13882	8.43397	8.90404	8.37485	8.90154
Lsat_1_v5_gn_1_33361	-3.65339	-3.65339	-3.65339	0.177991	0.594723	1.63468
Lsat_1_v5_gn_1_3341	4.8293	4.80414	4.64561	5.08104	5.33719	5.4433
Lsat_1_v5_gn_1_33521	3.24901	3.19418	2.78601	3.57609	4.78643	3.96437
Lsat_1_v5_gn_1_33541	4.08486	3.86838	3.6529	4.32656	5.2585	4.54523
Lsat_1_v5_gn_1_33581	3.70837	3.28524	3.67446	2.70071	1.4595	3.31225
Lsat_1_v5_gn_1_33641	1.49117	2.47883	1.14405	0.799306	0.548429	1.0803
Lsat_1_v5_gn_1_33661	5.52205	5.27004	5.25163	5.4257	5.80788	5.74646
Lsat_1_v5_gn_1_33701	1.38476	1.51008	1.80253	2.38624	3.36917	3.95444
Lsat_1_v5_gn_1_33720	4.85609	4.79753	4.60689	4.39649	4.25249	4.22205
Lsat_1_v5_gn_1_33740	3.17644	2.17298	1.91548	7.96627	8.16339	9.05264
Lsat_1_v5_gn_1_33780	6.43175	6.9266	6.31419	6.53358	6.86053	6.67871
Lsat_1_v5_gn_1_33801	1.03207	1.22472	2.23857	1.85698	-1.11717	0.390869
Lsat_1_v5_gn_1_33901	7.84679	6.70065	5.65692	12.0454	12.8942	13.009
Lsat_1_v5_gn_1_33920	4.44182	4.52868	4.46255	4.72716	5.19041	5.15644
Lsat_1_v5_gn_1_33941	5.53766	3.73166	1.26266	8.42174	9.4597	9.18868
Lsat_1_v5_gn_1_34020	-0.241817	1.22472	-0.102085	-1.09853	-1.27472	-1.31909
Lsat_1_v5_gn_1_34040	4.25812	2.74027	2.88179	7.21538	8.08245	8.44886
Lsat_1_v5_gn_1_34061	2.40862	1.76639	2.36328	1.23218	0.955607	-0.765565
Lsat_1_v5_gn_1_34101	2.18379	2.39952	2.08605	2.43136	0.806228	0.905725
Lsat_1_v5_gn_1_34140	6.81436	7.26101	7.14465	6.49425	5.26567	6.53156
Lsat_1_v5_gn_1_34180	3.15502	3.53363	3.31826	2.79578	2.0305	2.04359
Lsat_1_v5_gn_1_34201	6.34158	6.65565	6.70375	6.20375	4.8688	6.04035
Lsat_1_v5_gn_1_34301	5.58748	5.48012	5.44435	6.46109	7.3149	7.12693
Lsat_1_v5_gn_1_34320	4.65903	5.05581	4.9606	4.48831	4.56597	4.05315
Lsat_1_v5_gn_1_34341	-0.707251	-0.240908	-0.256708	-0.936909	-2.16784	-1.90559
Lsat_1_v5_gn_1_34361	8.43298	8.70145	9.05773	9.19409	10.0827	9.40594
Lsat_1_v5_gn_1_34401	8.20067	8.62522	8.81029	7.41997	6.26686	6.03624
Lsat_1_v5_gn_1_34581	1.18786	1.99941	2.17948	1.19778	-0.515713	-0.0146925
Lsat_1_v5_gn_1_34721	1.69788	1.65372	2.44081	2.63793	3.25129	3.4352
Lsat_1_v5_gn_1_34740	0.857396	1.05763	0.224548	0.844485	1.15415	1.26844
Lsat_1_v5_gn_1_34781	5.67569	5.77541	5.9288	5.42384	4.85222	4.80772
Lsat_1_v5_gn_1_34800	4.55655	4.43802	4.48408	3.90412	3.89832	3.15634
Lsat_1_v5_gn_1_34820	2.26603	2.67441	2.73562	2.72507	3.16953	2.67777
Lsat_1_v5_gn_1_34841	4.59086	4.31065	4.35317	5.00597	5.61219	5.56253
Lsat_1_v5_gn_1_34861	6.10304	6.50343	6.50976	6.63269	7.11945	6.87644
Lsat_1_v5_gn_1_34921	-0.558277	-1.77371	1.39841	4.07023	5.69021	4.18642
Lsat_1_v5_gn_1_35180	5.70178	5.02217	5.42381	5.77252	5.7831	5.81257
Lsat_1_v5_gn_1_3521	1.49117	1.85399	1.54606	0.0294008	0.548429	-0.524234
Lsat_1_v5_gn_1_35241	10.3306	8.73328	9.57724	9.73959	6.94169	8.46097
Lsat_1_v5_gn_1_35260	7.68666	7.58159	8.02108	7.63613	6.27666	7.5459
Lsat_1_v5_gn_1_35280	1.18786	1.0278	0.629634	0.549389	0.955607	0.946385
Lsat_1_v5_gn_1_35300	5.30703	5.54737	5.67708	5.12519	4.84266	4.67035
Lsat_1_v5_gn_1_35320	1.43894	1.51008	1.5921	2.02339	1.24404	1.13409
Lsat_1_v5_gn_1_35340	4.37159	3.90166	4.11773	3.54221	3.08287	3.31614
Lsat_1_v5_gn_1_35361	2.20479	3.43481	3.5575	1.8122	1.24404	0.905725
Lsat_1_v5_gn_1_35381	4.44844	3.9894	3.79253	3.71028	3.4595	3.46349
Lsat_1_v5_gn_1_35400	1.72721	2.64524	2.47807	1.50967	-0.515713	-0.224341
Lsat_1_v5_gn_1_35440	4.37159	4.75036	4.56998	3.74047	2.97324	2.38419
Lsat_1_v5_gn_1_35460	6.34573	6.48365	6.15843	6.6351	7.07524	7.15809
Lsat_1_v5_gn_1_35540	3.84508	3.88095	3.58052	3.75829	3.2799	3.64428
Lsat_1_v5_gn_1_35621	6.34158	6.23631	5.9838	6.86077	7.37457	7.40486
Lsat_1_v5_gn_1_35640	1.49117	2.11741	2.47807	1.59146	1.66873	1.3312
Lsat_1_v5_gn_1_35700	3.09441	2.7676	2.91839	3.1236	3.00787	2.85908
Lsat_1_v5_gn_1_35720	1.03207	0.966228	1.52248	1.12641	-2.16784	-2.42215
Lsat_1_v5_gn_1_35820	4.65522	4.86867	5.11443	4.67809	4.26686	4.63969
Lsat_1_v5_gn_1_35840	6.5575	6.73452	6.67596	6.5927	6.94895	6.88267
Lsat_1_v5_gn_1_35981	2.41764	2.52226	1.93347	3.97186	4.72011	4.83234
Lsat_1_v5_gn_1_36001	3.63677	3.82134	3.4739	3.23806	3.2147	3.20323
Lsat_1_v5_gn_1_36021	4.11012	4.17094	4.06566	4.11701	4.55138	4.55513
Lsat_1_v5_gn_1_36061	-0.0307187	-0.240908	-0.626792	-0.538618	-2.97524	-1.52601
Lsat_1_v5_gn_1_36080	5.95673	6.32176	6.23206	6.00667	6.32723	6.03859
Lsat_1_v5_gn_1_36141	4.12948	3.79502	3.76767	3.8218	3.96592	3.64428
Lsat_1_v5_gn_1_3621	4.31476	4.82814	4.56422	3.69803	2.30565	2.42073
Lsat_1_v5_gn_1_36260	3.17112	3.31642	2.88179	3.35195	4.30216	4.00584
Lsat_1_v5_gn_1_36281	3.58964	3.23391	3.29757	3.17756	2.91969	2.53177
Lsat_1_v5_gn_1_36301	6.55903	6.04388	6.16034	6.21562	4.8546	5.61549
Lsat_1_v5_gn_1_36320	5.37809	5.33085	5.48609	5.22465	5.56936	5.25483
Lsat_1_v5_gn_1_36380	1.89166	1.48834	1.98615	1.50967	0.990654	1.43486
Lsat_1_v5_gn_1_36421	3.57358	3.43481	3.55169	4.5913	5.69021	5.08768
Lsat_1_v5_gn_1_36441	5.23101	5.32626	5.38837	5.03549	4.78393	4.6551
Lsat_1_v5_gn_1_36500	3.6973	3.81262	3.63101	3.00922	2.11234	0.798759
Lsat_1_v5_gn_1_36520	4.16206	3.71772	3.93778	4.43392	4.08016	4.57309
Lsat_1_v5_gn_1_36540	4.29776	4.73429	4.82017	6.24224	7.37954	7.58485
Lsat_1_v5_gn_1_36561	2.62663	3.24691	3.05615	2.22476	2.3195	0.683223
Lsat_1_v5_gn_1_36600	3.73026	4.00479	3.90167	3.47197	1.79306	3.49809
Lsat_1_v5_gn_1_3661	-1.0612	-3.03422	-3.65339	3.36751	4.60042	5.18752
Lsat_1_v5_gn_1_36681	1.2498	1.19818	0.980595	2.46067	3.38243	2.86439
Lsat_1_v5_gn_1_36740	3.9358	3.92207	3.70096	3.88262	4.38682	3.94945
Lsat_1_v5_gn_1_36780	5.20909	4.70631	4.52915	4.00208	3.9921	4.09218
Lsat_1_v5_gn_1_36801	1.45656	1.8876	1.70115	1.45246	1.02487	0.267929
Lsat_1_v5_gn_1_36821	1.10091	1.5939	0.909649	1.01226	1.02487	0.730553
Lsat_1_v5_gn_1_36841	5.91353	6.17639	6.12555	6.00543	5.89254	5.89342
Lsat_1_v5_gn_1_36941	7.25097	6.60793	6.89552	7.34728	7.44812	7.18356
Lsat_1_v5_gn_1_37000	1.14504	0.72731	1.34564	1.01226	-1.11717	0.0238145
Lsat_1_v5_gn_1_3701	3.54504	3.0606	2.29533	1.05132	-3.65339	4.17149
Lsat_1_v5_gn_1_37021	0.354737	-3.03422	-0.98399	1.96321	2.83545	3.22818
Lsat_1_v5_gn_1_37041	-0.630842	-2.27046	-1.6611	1.53745	1.79306	2.70765
Lsat_1_v5_gn_1_37081	2.59516	2.21329	2.74584	2.65071	2.0305	2.12555
Lsat_1_v5_gn_1_37160	1.65274	2.25251	1.47412	2.08115	2.50061	2.73692
Lsat_1_v5_gn_1_37181	3.63677	4.11174	4.38294	3.02892	3.49655	2.94185
Lsat_1_v5_gn_1_3720	0.596406	2.07428	1.0148	3.00922	2.72531	3.13011
Lsat_1_v5_gn_1_37201	1.75595	1.74821	2.05351	1.01226	-0.167785	1.11638
Lsat_1_v5_gn_1_37260	4.72594	4.66573	4.60969	4.89224	5.49044	4.98408
Lsat_1_v5_gn_1_3740	0.857396	-2.60238	-3.65339	9.00169	9.42239	9.45487
Lsat_1_v5_gn_1_37441	-2.02304	-0.984389	-1.6611	-0.13627	-0.845867	0.926198
Lsat_1_v5_gn_1_37481	3.58564	3.88927	3.75255	2.99926	0.0472305	0.330708
Lsat_1_v5_gn_1_37500	0.747183	1.37444	1.20458	-0.427033	0.0472305	0.16832
Lsat_1_v5_gn_1_3761	-3.14833	-3.65339	-3.65339	4.50247	4.0679	4.98041
Lsat_1_v5_gn_1_37680	4.17542	3.63109	2.25297	4.63695	5.15416	5.60521
Lsat_1_v5_gn_1_37740	0.984284	1.08686	0.538521	-0.427033	-1.27472	-0.639859
Lsat_1_v5_gn_1_37760	-0.707251	0.651091	-0.0305737	0.246915	1.38242	0.798759
Lsat_1_v5_gn_1_37780	5.19735	5.22474	5.17807	5.67585	6.23433	6.2319
Lsat_1_v5_gn_1_37821	4.25056	3.9422	3.97735	4.14887	3.74768	4.24464
Lsat_1_v5_gn_1_37841	1.89166	1.63405	1.5921	7.55181	7.22209	8.27719
Lsat_1_v5_gn_1_37860	4.89215	4.94646	4.69127	6.32526	6.32552	6.7939
Lsat_1_v5_gn_1_37881	5.48175	6.05224	5.76009	5.25634	4.29517	4.52692
Lsat_1_v5_gn_1_37901	2.3904	2.67441	2.86313	2.19018	2.45114	1.62219
Lsat_1_v5_gn_1_37941	2.07393	1.44385	3.07249	2.27513	0.683079	1.09845
Lsat_1_v5_gn_1_37961	3.90405	3.05322	2.58439	3.95135	4.14382	4.07165
Lsat_1_v5_gn_1_37980	6.76572	6.36565	6.33971	7.23142	8.1581	7.61196
Lsat_1_v5_gn_1_380	2.07393	1.98396	1.31851	5.57725	6.56234	6.88692
Lsat_1_v5_gn_1_38001	5.73915	5.32319	5.45217	5.48753	5.80295	5.4627
Lsat_1_v5_gn_1_38060	4.43295	4.4036	4.10191	4.14887	4.09231	3.80492
Lsat_1_v5_gn_1_3821	-3.65339	-3.65339	-3.65339	2.0429	2.65058	2.70172
Lsat_1_v5_gn_1_38221	1.05538	0.0829697	0.756347	1.16253	0.451131	1.06191
Lsat_1_v5_gn_1_38241	7.50359	7.94445	7.85547	9.25156	8.8543	9.2944
Lsat_1_v5_gn_1_38321	6.01214	6.19832	5.82418	6.76781	7.0495	7.43128
Lsat_1_v5_gn_1_38341	2.32477	2.84662	2.42818	1.42298	0.5006	0.658962
Lsat_1_v5_gn_1_38361	0.883682	1.32624	0.835033	1.59146	1.1229	0.985931
Lsat_1_v5_gn_1_38380	5.61127	5.18981	5.03123	6.0374	6.45898	6.52192
Lsat_1_v5_gn_1_38401	2.45318	2.99274	2.82508	2.44609	2.86408	2.78815
Lsat_1_v5_gn_1_38421	1.03207	-0.659199	1.52248	0.654605	-1.88772	0.133528
Lsat_1_v5_gn_1_38480	8.57774	8.09319	7.25966	8.38709	8.81405	9.01199
Lsat_1_v5_gn_1_38501	5.4796	5.56824	5.91867	6.1885	6.56379	6.63662
Lsat_1_v5_gn_1_38541	1.42111	0.194578	0.224548	3.42069	3.87506	3.89336
Lsat_1_v5_gn_1_38561	3.33725	4.0351	3.74747	3.6287	3.2585	3.07616
Lsat_1_v5_gn_1_3860	3.00145	3.57547	3.58052	3.47915	3.72705	3.41361
Lsat_1_v5_gn_1_38660	1.20881	0.689704	1.93347	1.98355	1.40858	1.18595
Lsat_1_v5_gn_1_38680	1.78413	2.05962	3.08058	2.33966	1.35579	1.84285
Lsat_1_v5_gn_1_38700	1.05538	0.834581	1.82198	0.799306	0.990654	0.966294
Lsat_1_v5_gn_1_38720	5.50098	5.41823	6.13821	5.51049	5.53712	5.47578
Lsat_1_v5_gn_1_3881	6.88884	6.52027	6.57784	6.66689	6.47609	6.18859
Lsat_1_v5_gn_1_38961	2.0157	1.17114	0.909649	2.11842	1.53267	2.00561
Lsat_1_v5_gn_1_39081	-2.02304	-2.00081	-0.854845	0.375608	0.112326	1.31576
Lsat_1_v5_gn_1_39161	2.55483	2.27807	1.76283	2.38624	2.63958	2.42792
Lsat_1_v5_gn_1_39180	6.8856	7.12762	7.1461	7.27745	7.83495	7.66584
Lsat_1_v5_gn_1_39321	5.64336	5.29998	5.8072	5.20962	4.7562	5.84787
Lsat_1_v5_gn_1_39341	-1.6773	-1.40488	-1.6611	3.47197	3.28697	4.30842
Lsat_1_v5_gn_1_39361	0.596406	1.30152	0.584797	1.66885	-0.515713	0.0978758
Lsat_1_v5_gn_1_39381	1.59026	0.485395	0.164872	0.493756	-1.11717	-0.832779
Lsat_1_v5_gn_1_39440	3.77308	3.60608	3.73214	3.39054	2.90139	3.22818
Lsat_1_v5_gn_1_39460	3.91046	4.11174	3.77767	4.27799	4.89909	4.76005
Lsat_1_v5_gn_1_39481	5.01466	4.69212	4.75083	4.5095	4.36695	4.30452
Lsat_1_v5_gn_1_39500	2.97112	2.73104	3.02293	2.20757	2.52472	1.31576
Lsat_1_v5_gn_1_39541	0.0642746	0.394817	1.11281	4.56791	2.97324	3.93941
Lsat_1_v5_gn_1_39580	3.4114	3.33481	2.85371	3.37523	3.32866	3.5649
Lsat_1_v5_gn_1_39601	3.24395	3.86417	4.39598	4.80636	5.55772	6.48358
Lsat_1_v5_gn_1_39620	3.35145	1.85399	1.14405	7.24464	7.21655	7.70783
Lsat_1_v5_gn_1_39720	6.17731	6.18317	5.88092	7.17616	7.59271	7.81275
Lsat_1_v5_gn_1_39740	-3.65339	-3.65339	-3.65339	-0.427033	0.5006	0.0978758
Lsat_1_v5_gn_1_39760	5.21815	5.73213	5.85283	5.44966	5.7856	5.15861
Lsat_1_v5_gn_1_39781	6.00841	5.76301	5.87511	6.58772	7.36751	7.15539
Lsat_1_v5_gn_1_3980	3.4905	3.53893	3.41108	3.60919	4.25249	3.69587
Lsat_1_v5_gn_1_39801	4.15398	4.49637	4.23482	4.07023	3.10702	3.7312
Lsat_1_v5_gn_1_39821	6.00017	6.45732	6.52245	5.9249	5.76929	5.57393
Lsat_1_v5_gn_1_39860	-0.787934	-0.393995	-0.98399	-1.73259	-1.27472	-1.76767
Lsat_1_v5_gn_1_39880	4.07634	4.70866	4.55843	5.44049	5.80049	6.24367
Lsat_1_v5_gn_1_39900	3.24901	3.83001	3.31826	2.92759	2.77642	2.55168
Lsat_1_v5_gn_1_39920	3.78009	3.85145	3.71143	3.96676	4.43214	4.09444
Lsat_1_v5_gn_1_39941	1.68299	2.34007	1.91548	1.8122	0.346794	1.04329
Lsat_1_v5_gn_1_39980	3.4905	3.2598	3.03131	2.53145	2.1593	2.16914
Lsat_1_v5_gn_1_40001	2.86957	2.90521	3.28361	2.30776	0.594723	1.28439
Lsat_1_v5_gn_1_40040	0.277539	0.0829697	-0.256708	-0.226832	0.548429	-0.580888
Lsat_1_v5_gn_1_40080	4.27559	4.25702	4.00739	3.99207	4.0638	3.93184
Lsat_1_v5_gn_1_40141	0.0175597	-0.0380022	0.490711	0.0294008	-0.72722	-1.05554
Lsat_1_v5_gn_1_40201	3.58964	3.58575	3.59755	2.86319	1.85142	2.99611
Lsat_1_v5_gn_1_40220	4.88728	4.86867	5.13206	5.02817	5.3149	5.14011
Lsat_1_v5_gn_1_40241	6.67174	7.13201	6.95564	6.3924	5.09097	6.13464
Lsat_1_v5_gn_1_40281	7.59094	7.50042	7.29401	8.72838	9.78154	9.73814
Lsat_1_v5_gn_1_40301	2.33433	2.0448	1.91548	3.29613	3.67413	4.1991
Lsat_1_v5_gn_1_40321	6.62088	7.18407	7.1624	7.0702	7.4739	7.14533
Lsat_1_v5_gn_1_40460	3.91365	3.74089	3.973	3.27978	0.399905	1.16887
Lsat_1_v5_gn_1_40481	-2.23293	-2.27046	-3.65339	7.91722	8.4989	8.34375
Lsat_1_v5_gn_1_40580	3.14419	2.56443	2.73562	2.25853	2.38682	1.99596
Lsat_1_v5_gn_1_4060	5.5714	6.28677	6.50601	5.79715	4.44799	4.26287
Lsat_1_v5_gn_1_40641	6.92093	7.42233	7.34993	7.28463	8.21524	7.48056
Lsat_1_v5_gn_1_40680	3.67113	3.80824	3.841	3.56938	3.16953	2.98152
Lsat_1_v5_gn_1_40720	5.89103	6.51557	6.66119	5.79283	5.45794	5.57393
Lsat_1_v5_gn_1_40801	2.43552	2.41112	2.66198	1.74231	1.69021	1.97646
Lsat_1_v5_gn_1_4081	4.20177	4.68974	4.96935	4.01696	3.36917	3.56816
Lsat_1_v5_gn_1_40861	2.256	3.79502	3.60879	2.7371	1.02487	-0.765565
Lsat_1_v5_gn_1_40980	3.85175	3.94619	4.2092	3.77005	3.74255	3.2527
Lsat_1_v5_gn_1_41000	5.38845	5.30154	5.02075	5.62335	6.56452	6.43262
Lsat_1_v5_gn_1_4101	4.59286	4.68018	4.91378	4.36583	4.09231	4.02969
Lsat_1_v5_gn_1_41060	2.34383	2.59527	2.60699	1.59146	0.845048	0.609182
Lsat_1_v5_gn_1_41100	5.81196	6.03454	5.97731	5.39945	4.45114	4.17578
Lsat_1_v5_gn_1_41201	4.97242	5.55654	5.43806	4.80351	4.97762	4.55184
Lsat_1_v5_gn_1_41340	0.497746	0.72731	0.538521	0.704469	-0.331286	0.330708
Lsat_1_v5_gn_1_41381	4.97547	4.65357	4.36979	4.62729	4.83062	4.78968
Lsat_1_v5_gn_1_41500	3.96071	3.57547	2.99749	4.55438	5.90637	5.82011
Lsat_1_v5_gn_1_41580	3.92319	3.97384	3.71143	5.41825	5.7617	6.01906
Lsat_1_v5_gn_1_4160	6.2237	5.27322	6.36314	6.66531	6.83846	7.10661
Lsat_1_v5_gn_1_41620	-2.77497	-2.27046	-3.65339	1.96321	2.20478	2.75991
Lsat_1_v5_gn_1_41680	3.2889	3.52298	3.58052	2.80724	2.36026	2.08059
Lsat_1_v5_gn_1_4180	6.1121	6.00995	5.79741	5.97019	5.44378	5.83778
Lsat_1_v5_gn_1_41821	2.83631	3.0081	3.12823	2.68837	1.35579	1.28439
Lsat_1_v5_gn_1_41861	2.61098	2.21329	1.74256	3.84421	4.3736	4.66122
Lsat_1_v5_gn_1_41900	8.15638	7.78335	7.81752	8.05723	8.25385	8.24305
Lsat_1_v5_gn_1_41920	1.03207	1.05763	0.390059	1.61772	1.05829	0.753649
Lsat_1_v5_gn_1_4200	2.43552	1.61412	1.26266	4.93464	6.69841	6.07744
Lsat_1_v5_gn_1_42021	3.10003	3.31024	3.20431	3.60263	3.91666	3.71952
Lsat_1_v5_gn_1_42081	2.56299	2.14546	2.29533	1.92165	2.30565	1.75401
Lsat_1_v5_gn_1_42160	2.40862	2.39952	2.42818	2.13669	2.08016	1.62219
Lsat_1_v5_gn_1_4221	3.25406	2.39952	1.82198	5.11139	6.13209	5.99504
Lsat_1_v5_gn_1_4241	4.9194	5.2165	5.05608	5.14112	5.76043	5.62178
Lsat_1_v5_gn_1_42421	8.24348	5.96737	4.57285	10.7379	11.832	11.6035
Lsat_1_v5_gn_1_42501	7.06357	5.91129	4.37309	9.71737	10.2529	10.4011
Lsat_1_v5_gn_1_42601	3.83501	4.12237	4.26355	3.87175	2.47609	3.72829
Lsat_1_v5_gn_1_4261	3.82147	4.00861	3.84576	4.32257	4.97324	4.76574
Lsat_1_v5_gn_1_42621	0.775535	1.44385	0.945558	-0.427033	-0.515713	0.658962
Lsat_1_v5_gn_1_42641	4.72775	4.78421	4.52322	3.27978	2.61733	3.42804
Lsat_1_v5_gn_1_42681	-1.53124	-0.565276	-0.626792	-0.659563	-2.51578	-1.76767
Lsat_1_v5_gn_1_42721	0.109524	-0.240908	-0.429916	0.375608	-0.0924958	-0.179903
Lsat_1_v5_gn_1_42781	6.44395	3.74548	3.78264	3.2465	4.43533	6.0877
Lsat_1_v5_gn_1_42821	4.44403	2.50071	2.14901	2.63793	2.26328	3.31225
Lsat_1_v5_gn_1_42841	3.61339	3.99326	4.2055	3.50752	2.24888	2.55825
Lsat_1_v5_gn_1_42900	5.59943	5.9396	6.08688	5.93146	6.06893	5.62961
Lsat_1_v5_gn_1_42920	3.43825	3.7772	3.78264	4.41906	5.06448	4.82691
Lsat_1_v5_gn_1_42940	2.37195	2.02983	2.30918	1.16253	0.725308	0.0978758
Lsat_1_v5_gn_1_43100	3.31328	3.54947	3.23365	2.84107	2.71487	2.59708
Lsat_1_v5_gn_1_43161	3.09441	3.67024	3.1046	3.51453	3.80787	3.66879
Lsat_1_v5_gn_1_43181	0.277539	0.0829697	-0.177326	1.61772	-0.24722	1.51814
Lsat_1_v5_gn_1_4321	3.62123	3.90166	3.56906	3.46476	1.32865	3.02962
Lsat_1_v5_gn_1_43320	2.69502	3.38273	3.16677	2.66337	2.91969	2.96182
Lsat_1_v5_gn_1_43360	2.95262	3.16706	3.29061	2.98924	3.40209	3.48089
Lsat_1_v5_gn_1_43380	7.24465	7.43871	7.4098	7.89692	8.12398	8.23191
Lsat_1_v5_gn_1_43420	-0.630842	-1.57754	-2.52149	5.37849	5.49044	6.28834
Lsat_1_v5_gn_1_43440	3.53678	3.39447	3.61438	3.73449	4.20851	4.11688
Lsat_1_v5_gn_1_43561	4.89215	5.37298	4.34983	3.52844	2.52472	3.54518
Lsat_1_v5_gn_1_4360	4.39233	4.23435	4.45945	4.05589	4.04308	3.77701
Lsat_1_v5_gn_1_43600	2.36264	2.15928	2.41543	1.66885	-0.24722	0.531134
Lsat_1_v5_gn_1_43720	3.70469	4.09386	4.19435	3.74047	3.7528	3.61935
Lsat_1_v5_gn_1_43760	5.76589	5.55523	5.55309	5.62981	5.67279	5.34598
Lsat_1_v5_gn_1_43780	3.79055	4.56548	4.37967	3.47915	1.43426	1.95669
Lsat_1_v5_gn_1_43821	3.19755	3.42911	3.19688	2.85217	2.4385	1.82115
Lsat_1_v5_gn_1_43861	-0.630842	-1.11141	-0.0305737	-2.0259	-3.65339	-2.05811
Lsat_1_v5_gn_1_43881	7.99526	7.60671	7.11244	7.94536	8.46834	8.61344
Lsat_1_v5_gn_1_43901	5.27387	5.66468	5.67039	5.26052	5.37416	5.15753
Lsat_1_v5_gn_1_43921	4.19654	4.53929	4.40568	4.29436	5.4102	5.30357
Lsat_1_v5_gn_1_43941	5.01168	4.90399	4.87474	4.98847	5.55626	6.13464
Lsat_1_v5_gn_1_43980	5.71006	5.14709	5.45373	5.01835	4.83304	4.62097
Lsat_1_v5_gn_1_440	1.78413	1.92044	1.08087	1.64351	1.92574	2.17771
Lsat_1_v5_gn_1_44000	2.22549	2.92962	2.42818	2.06215	2.47609	2.70765
Lsat_1_v5_gn_1_44040	4.15398	4.10104	4.34983	4.83742	5.56355	5.52359
Lsat_1_v5_gn_1_44081	4.80715	4.87706	4.84652	4.31858	3.7528	3.44941
Lsat_1_v5_gn_1_44140	5.79215	5.49109	5.43332	6.00294	6.85282	6.75687
Lsat_1_v5_gn_1_44200	2.92124	3.22736	3.02293	3.45022	3.2799	3.90372
Lsat_1_v5_gn_1_44261	5.23739	5.61539	5.45061	5.48575	5.79306	5.57797
Lsat_1_v5_gn_1_44521	0.775535	0.834581	1.52248	-0.0510577	0.0472305	-0.765565
Lsat_1_v5_gn_1_44581	-2.02304	-0.240908	-2.52149	1.48135	2.14382	-1.05554
Lsat_1_v5_gn_1_4460	4.51512	4.23108	3.79745	3.2038	2.3195	1.98624
Lsat_1_v5_gn_1_44740	0.316654	0.298169	0.67312	1.64351	1.02487	-0.0949341
Lsat_1_v5_gn_1_44761	3.8683	3.63604	4.04925	3.79328	3.09096	3.09888
Lsat_1_v5_gn_1_44781	2.76739	2.45661	2.52629	3.35195	3.92121	3.97178
Lsat_1_v5_gn_1_44961	1.03207	0.651091	0.441263	0.844485	0.291652	0.361102
Lsat_1_v5_gn_1_45000	0.153398	-0.315421	0.336971	0.654605	1.53267	1.09845
Lsat_1_v5_gn_1_45020	-0.630842	-0.565276	-0.736317	-0.226832	-0.0924958	-0.224341
Lsat_1_v5_gn_1_45060	-3.65339	-3.65339	-3.65339	-0.791581	0.399905	-0.0542555
Lsat_1_v5_gn_1_45081	6.6561	7.66994	7.71852	6.65584	5.5386	5.61155
Lsat_1_v5_gn_1_45101	5.13306	5.25885	4.92056	4.81774	5.0375	4.27887
Lsat_1_v5_gn_1_45361	-0.423257	-0.0380022	-0.177326	0.105608	-0.0924958	-0.0949341
Lsat_1_v5_gn_1_45380	1.93	1.39795	1.61458	4.9136	5.60372	6.02323
Lsat_1_v5_gn_1_45401	0.909498	-0.0380022	0.0375594	1.8122	2.65058	2.60345
Lsat_1_v5_gn_1_45420	0.857396	-1.77371	-3.65339	4.83183	5.2585	5.23855
Lsat_1_v5_gn_1_45540	0.0175597	-2.00081	-3.65339	4.66556	4.90369	5.15861
Lsat_1_v5_gn_1_45560	-3.65339	-3.65339	-3.65339	1.53745	0.683079	1.60959
Lsat_1_v5_gn_1_45601	4.66473	5.65617	5.35871	4.93986	5.0291	5.43974
Lsat_1_v5_gn_1_45660	1.03207	1.48834	1.04821	0.312696	-1.11717	1.21951
Lsat_1_v5_gn_1_45720	4.31234	3.44613	3.41749	4.06546	3.26567	3.84041
Lsat_1_v5_gn_1_45761	4.67605	4.38313	4.28473	6.21023	6.93945	6.77568
Lsat_1_v5_gn_1_45900	2.73888	2.78554	2.84423	2.65071	1.18474	1.83204
Lsat_1_v5_gn_1_45940	1.85227	2.554	2.54981	2.15474	1.62479	1.3312
Lsat_1_v5_gn_1_4600	3.33249	3.6459	3.4739	3.37523	2.3468	1.8748
Lsat_1_v5_gn_1_46180	-1.0612	-2.27046	-2.97916	-0.0510577	-0.24722	0.420035
Lsat_1_v5_gn_1_46280	-1.53124	-1.57754	-1.89511	-0.538618	-0.24722	-0.270191
Lsat_1_v5_gn_1_46340	1.86552	1.46627	2.28135	1.29862	-0.515713	-1.13815
Lsat_1_v5_gn_1_46400	0.39184	-0.240908	2.28135	0.105608	-0.0924958	2.07143
Lsat_1_v5_gn_1_46500	6.45659	6.14547	5.93662	5.90371	5.96703	6.74648
Lsat_1_v5_gn_1_46560	0.718262	1.11551	2.87249	-1.28058	-0.24722	1.39134
Lsat_1_v5_gn_1_46581	-0.0307187	0.194578	-0.0305737	-0.0510577	-0.72722	-0.317546
Lsat_1_v5_gn_1_46601	5.69251	5.79436	6.05436	5.34154	4.97324	4.67035
Lsat_1_v5_gn_1_46781	4.44182	5.01268	4.72265	3.13273	1.83223	0.390869
Lsat_1_v5_gn_1_4680	-0.558277	-0.315421	-1.28318	-0.323463	-0.420554	-0.701343
Lsat_1_v5_gn_1_46861	2.33433	2.82076	2.5381	2.27513	1.79306	2.15186
Lsat_1_v5_gn_1_47021	2.14085	2.91339	2.694	2.70071	3.2147	3.54187
Lsat_1_v5_gn_1_47121	-0.558277	-1.77371	-2.17457	3.83305	4.83062	4.36763
Lsat_1_v5_gn_1_47140	4.32918	2.81203	1.04821	4.71505	4.9534	5.68096
Lsat_1_v5_gn_1_47161	5.50628	5.44528	5.42857	5.56043	5.80172	5.79528
Lsat_1_v5_gn_1_47181	2.67258	2.58506	2.57296	2.19018	2.12816	2.06221
Lsat_1_v5_gn_1_47221	3.52012	3.10414	3.23365	3.37523	2.82578	2.29255
Lsat_1_v5_gn_1_47261	2.55483	2.81203	2.28135	1.71823	2.29166	1.67153
Lsat_1_v5_gn_1_47281	1.07833	1.05763	1.17463	1.85698	2.63958	1.39134
Lsat_1_v5_gn_1_47320	2.56299	1.19818	-0.854845	4.45592	4.72271	4.98652
Lsat_1_v5_gn_1_4741	4.89861	4.64377	4.68597	4.25307	4.63682	4.56168
Lsat_1_v5_gn_1_4761	3.07743	2.85513	3.11252	3.09584	3.7374	3.19482
Lsat_1_v5_gn_1_47621	-1.83984	-3.65339	-3.65339	6.1201	6.60537	6.7152
Lsat_1_v5_gn_1_47980	3.74826	4.11174	4.24206	3.66062	3.59093	3.39169
Lsat_1_v5_gn_1_48000	1.07833	2.07428	-0.102085	2.57231	2.29166	4.49815
Lsat_1_v5_gn_1_4801	0.93486	0.440817	0.102619	0.375608	0.845048	1.16887
Lsat_1_v5_gn_1_48041	2.83631	2.554	2.23857	2.29153	2.20478	2.6898
Lsat_1_v5_gn_1_48100	3.43381	3.51225	3.37203	4.54757	5.60089	5.65513
Lsat_1_v5_gn_1_48120	5.46226	5.35658	5.22995	5.31771	6.27221	5.98714
Lsat_1_v5_gn_1_48181	-0.423257	-0.240908	-0.340714	-0.0510577	-1.65324	-1.13815
Lsat_1_v5_gn_1_48300	1.28967	1.90411	1.31851	0.654605	1.38242	0.820796
Lsat_1_v5_gn_1_48340	1.69788	1.30152	1.84117	1.08935	1.09096	1.26844
Lsat_1_v5_gn_1_4841	2.70979	2.65503	2.62924	1.71823	1.66873	1.39134
Lsat_1_v5_gn_1_48460	-2.02304	-1.77371	-2.97916	-0.427033	-0.0924958	0.683223
Lsat_1_v5_gn_1_48480	3.74109	4.04257	4.168	3.99207	4.65332	4.04381
Lsat_1_v5_gn_1_48520	2.54663	2.50071	2.62924	2.79578	3.06653	3.04374
Lsat_1_v5_gn_1_48540	6.23204	6.38048	6.50601	6.04468	5.07268	4.68695
Lsat_1_v5_gn_1_48761	4.09051	4.8303	4.79824	4.09381	2.73568	3.79382
Lsat_1_v5_gn_1_48821	0.857396	0.868636	0.336971	0.493756	-0.0209417	-0.765565
Lsat_1_v5_gn_1_48880	11.583	11.3446	11.3135	11.5016	9.94758	10.0348
Lsat_1_v5_gn_1_48980	2.256	2.38782	2.06987	3.34411	1.90752	2.82132
Lsat_1_v5_gn_1_4901	-0.630842	0.0829697	-0.626792	-0.538618	-0.617594	-0.580888
Lsat_1_v5_gn_1_49060	3.89762	3.79058	3.40464	4.12618	4.73051	4.38807
Lsat_1_v5_gn_1_49081	3.25909	2.985	2.40257	3.38291	3.87974	3.75715
Lsat_1_v5_gn_1_49160	6.1925	6.07794	6.02319	5.78126	4.04724	4.63659
Lsat_1_v5_gn_1_49181	5.36882	4.88747	4.69127	5.6201	5.90981	6.0065
Lsat_1_v5_gn_1_4921	5.0715	5.57985	5.57331	5.66487	6.05347	5.56742
Lsat_1_v5_gn_1_49241	4.66093	3.55993	2.67274	6.00543	6.79699	6.97277
Lsat_1_v5_gn_1_49321	6.93317	3.81699	2.71496	6.08876	6.37278	5.62804
Lsat_1_v5_gn_1_49341	9.72554	7.73542	5.82779	10.8364	10.0608	10.6608
Lsat_1_v5_gn_1_49441	10.247	6.03266	6.24563	11.5925	11.5201	11.5269
Lsat_1_v5_gn_1_49481	3.75539	4.10462	4.22389	3.94618	4.17081	4.20958
Lsat_1_v5_gn_1_49561	-3.65339	-3.65339	-3.65339	1.96321	2.73568	5.04619
Lsat_1_v5_gn_1_49660	1.45656	2.5435	1.20458	2.93805	-0.167785	0.753649
Lsat_1_v5_gn_1_49720	5.77821	5.4815	5.33183	5.91302	6.43374	6.51222
Lsat_1_v5_gn_1_49781	5.00121	5.69109	5.80231	4.6812	4.65605	4.90634
Lsat_1_v5_gn_1_49821	-0.558277	0.72731	0.164872	2.58567	1.24404	2.25258
Lsat_1_v5_gn_1_49860	2.85636	3.0458	3.05615	3.56938	4.37028	4.38991
Lsat_1_v5_gn_1_49881	5.07721	4.58353	3.76767	5.0452	5.63452	5.8036
Lsat_1_v5_gn_1_50000	8.5137	8.26264	7.83797	8.44438	8.56161	8.503
Lsat_1_v5_gn_1_50021	7.36935	7.48095	7.29227	7.68352	7.76265	8.0674
Lsat_1_v5_gn_1_50041	6.41551	6.51691	6.39351	5.79283	4.91969	4.7414
Lsat_1_v5_gn_1_50100	3.04286	2.703	2.67274	4.05108	4.37028	4.69443
Lsat_1_v5_gn_1_50121	4.28549	4.11883	4.22389	5.49286	5.46263	5.29375
Lsat_1_v5_gn_1_50141	2.0853	1.74821	1.91548	1.94258	0.5006	0.966294
Lsat_1_v5_gn_1_50160	1.91734	0.966228	-0.0305737	2.61204	3.34229	3.26883
Lsat_1_v5_gn_1_50180	4.06489	3.79944	3.92434	4.01201	3.71662	3.88554
Lsat_1_v5_gn_1_50200	8.38361	7.62395	7.22857	9.67853	10.8889	10.7495
Lsat_1_v5_gn_1_50300	4.25812	3.81699	4.19808	3.97186	2.73568	3.27283
Lsat_1_v5_gn_1_50340	5.91751	5.57083	5.53552	5.72046	5.51623	5.66277
Lsat_1_v5_gn_1_50361	5.42023	5.14362	4.87939	5.62335	5.8091	5.6459
Lsat_1_v5_gn_1_50421	3.32291	3.41189	3.12823	5.13203	5.68354	6.16456
Lsat_1_v5_gn_1_50480	0.153398	0.689704	0.909649	1.08935	0.639578	-0.580888
Lsat_1_v5_gn_1_50520	0.857396	0.194578	0.441263	0.972107	0.0472305	0.0978758
Lsat_1_v5_gn_1_50600	2.51334	2.74027	3.25527	2.84107	0.399905	0.390869
Lsat_1_v5_gn_1_50620	4.69287	5.02783	5.51326	3.74047	1.2147	1.06191
Lsat_1_v5_gn_1_50640	0.0175597	-0.170054	0.224548	-0.0510577	-1.27472	-1.22578
Lsat_1_v5_gn_1_50660	2.47063	3.14639	3.19688	2.33966	0.174611	2.00561
Lsat_1_v5_gn_1_50681	3.2889	3.0606	3.27658	2.96898	2.93776	2.6838
Lsat_1_v5_gn_1_50700	5.06721	4.56288	4.11379	6.78385	8.55083	7.96661
Lsat_1_v5_gn_1_50761	-0.0307187	-0.393995	-0.429916	2.99926	1.83223	0.683223
Lsat_1_v5_gn_1_50801	0.354737	-0.759666	-1.4598	1.90042	1.50869	2.29255
Lsat_1_v5_gn_1_50821	3.04868	3.83432	3.17436	5.64904	6.20944	6.34504
Lsat_1_v5_gn_1_50861	5.69437	5.81306	5.9062	6.12583	7.1681	6.58525
Lsat_1_v5_gn_1_51001	2.66502	2.31559	2.10205	2.33966	2.08016	2.93681
Lsat_1_v5_gn_1_51040	4.02116	4.24086	4.57858	3.6287	2.98198	2.89588
Lsat_1_v5_gn_1_5120	1.00838	1.17114	1.37226	1.36214	2.4385	1.95669
Lsat_1_v5_gn_1_51321	2.91488	3.11836	3.33866	2.78424	3.37582	3.04841
Lsat_1_v5_gn_1_51360	-1.39862	-2.60238	-3.65339	1.45246	4.11234	4.4245
Lsat_1_v5_gn_1_51401	0.277539	-0.315421	-0.340714	6.49779	7.23813	7.73311
Lsat_1_v5_gn_1_51421	-2.02304	-3.65339	-3.65339	6.22846	6.37361	6.67304
Lsat_1_v5_gn_1_51441	-2.77497	-2.60238	3.00602	2.06215	1.64692	1.06191
Lsat_1_v5_gn_1_51541	3.58163	3.21418	3.43022	3.36751	2.29166	1.69558
Lsat_1_v5_gn_1_5160	2.60309	3.11126	2.694	2.4894	1.2728	1.55804
Lsat_1_v5_gn_1_51600	5.3723	5.65373	5.77762	6.96353	7.16667	7.64938
Lsat_1_v5_gn_1_51620	2.0157	1.92044	2.08605	2.22476	2.81604	2.37678
Lsat_1_v5_gn_1_51641	4.23788	3.34694	2.92739	7.71617	7.9012	9.0892
Lsat_1_v5_gn_1_51660	0.883682	-0.0380022	-0.854845	1.12641	2.04724	1.70746
Lsat_1_v5_gn_1_51681	5.7747	5.54474	6.17837	5.65539	4.69376	4.87641
Lsat_1_v5_gn_1_51701	6.67174	6.11565	6.03157	6.26422	6.2802	6.41326
Lsat_1_v5_gn_1_5181	4.28055	4.45213	4.30906	4.43022	5.13471	4.27887
Lsat_1_v5_gn_1_51960	5.61127	5.29686	5.27651	5.42941	4.94672	4.90376
Lsat_1_v5_gn_1_51980	1.81178	3.29153	3.22637	3.71637	4.39011	4.43526
Lsat_1_v5_gn_1_52021	7.19631	6.87203	6.72392	7.72903	8.70139	8.40281
Lsat_1_v5_gn_1_52061	6.71539	6.41833	6.37882	7.36241	8.55303	8.10633
Lsat_1_v5_gn_1_52081	-0.423257	-2.00081	-2.52149	3.71028	3.47815	4.96812
Lsat_1_v5_gn_1_52240	-0.873398	-1.57754	-2.97916	8.6906	8.78518	8.93373
Lsat_1_v5_gn_1_52320	3.14961	3.13244	2.96287	2.55882	2.3195	1.89571
Lsat_1_v5_gn_1_52340	4.05336	3.62612	3.71143	3.88262	3.86093	4.07624
Lsat_1_v5_gn_1_52361	4.69287	4.42091	5.03748	4.00208	2.08016	2.55168
Lsat_1_v5_gn_1_52460	4.47678	3.91394	3.76265	4.29028	4.51573	4.69293
Lsat_1_v5_gn_1_52520	-0.489188	-0.393995	-0.626792	-1.48895	-0.975153	-1.13815
Lsat_1_v5_gn_1_52540	-0.13241	-0.565276	-0.256708	1.83477	1.96151	1.98624
Lsat_1_v5_gn_1_52561	2.89563	2.35216	2.40257	4.80636	5.8937	5.42633
Lsat_1_v5_gn_1_52580	2.89563	2.35216	2.40257	4.80636	5.8937	5.42633
Lsat_1_v5_gn_1_52601	-0.787934	-0.565276	-1.4598	0.375608	-0.167785	0.730553
Lsat_1_v5_gn_1_5261	2.70242	3.01572	3.00602	2.80724	3.02488	2.91136
Lsat_1_v5_gn_1_52621	4.96012	5.14014	5.1648	4.87873	5.2147	4.99381
Lsat_1_v5_gn_1_52661	6.48584	7.17475	7.09605	6.67629	6.58258	7.36464
Lsat_1_v5_gn_1_52700	-0.787934	-1.25069	-0.736317	-0.226832	-1.88772	-1.31909
Lsat_1_v5_gn_1_52741	5.71556	5.65251	5.77264	5.75784	6.0638	5.74286
Lsat_1_v5_gn_1_52760	3.07743	2.0888	1.34564	2.0429	2.18978	3.10787
Lsat_1_v5_gn_1_5280	4.65522	4.60642	4.75083	4.15785	2.39991	3.65965
Lsat_1_v5_gn_1_52821	3.69359	3.496	3.5341	4.78335	4.53663	5.31137
Lsat_1_v5_gn_1_52881	1.54157	0.485395	-0.626792	2.91706	1.90752	2.82132
Lsat_1_v5_gn_1_52900	5.63758	4.79088	3.91078	6.9279	7.29444	7.77286
Lsat_1_v5_gn_1_52921	2.35326	1.80207	1.47412	7.04502	8.34723	7.27045
Lsat_1_v5_gn_1_52961	4.17808	3.98164	3.6957	4.00705	3.65787	3.67787
Lsat_1_v5_gn_1_52980	-0.558277	-0.393995	-0.854845	0.752667	2.50061	2.10773
Lsat_1_v5_gn_1_53001	1.60614	1.80207	1.4985	1.61772	1.57946	1.37654
Lsat_1_v5_gn_1_5301	5.95518	5.73905	5.82297	6.32626	6.7116	6.54237
Lsat_1_v5_gn_1_53040	3.45149	4.00479	4.14501	3.23806	1.15415	1.73093
Lsat_1_v5_gn_1_53120	0.909498	0.689704	-0.177326	0.246915	-0.515713	-2.64564
Lsat_1_v5_gn_1_53141	4.32199	4.30445	4.24566	4.42651	4.38353	4.36576
Lsat_1_v5_gn_1_53200	1.34747	0.347302	0.538521	0.888292	0.88285	1.0053
Lsat_1_v5_gn_1_53221	6.79068	6.7766	6.46175	7.37834	8.34596	8.00847
Lsat_1_v5_gn_1_53241	1.12314	0.347302	0.538521	1.08935	0.955607	0.504151
Lsat_1_v5_gn_1_53261	6.5631	6.62484	6.60966	6.74118	7.48008	7.46425
Lsat_1_v5_gn_1_53381	1.38476	-0.170054	-0.736317	2.46067	1.35579	2.27669
Lsat_1_v5_gn_1_5340	0.0642746	-1.11141	-1.28318	4.75405	5.8286	5.91022
Lsat_1_v5_gn_1_53480	3.15502	3.09697	2.99749	3.05798	3.50263	3.46349
Lsat_1_v5_gn_1_53501	3.39322	3.67506	3.40464	3.6287	4.41612	3.86448
Lsat_1_v5_gn_1_53521	3.74468	4.5912	4.54971	3.59604	3.24404	3.34684
Lsat_1_v5_gn_1_53641	5.14533	5.07235	5.30271	5.03306	4.88052	5.1412
Lsat_1_v5_gn_1_53780	3.6329	3.76369	3.76767	3.39814	2.45114	2.48424
Lsat_1_v5_gn_1_5380	1.79802	2.22648	1.80253	2.20757	2.95561	2.99126
Lsat_1_v5_gn_1_53840	5.07007	5.53018	5.72048	4.77462	4.3195	3.48089
Lsat_1_v5_gn_1_53881	-0.13241	0.997345	0.835033	0.844485	-0.617594	-0.317546
Lsat_1_v5_gn_1_53901	6.48959	6.17384	5.71399	6.57186	7.20681	7.38234
Lsat_1_v5_gn_1_53921	2.5711	3.32871	2.96287	2.87413	2.80624	2.38419
Lsat_1_v5_gn_1_53961	0.39184	1.7298	1.14405	0.602956	-0.72722	-0.179903
Lsat_1_v5_gn_1_53981	5.76412	5.1314	4.05337	5.83821	6.257	6.47319
Lsat_1_v5_gn_1_5401	3.9852	3.91394	3.94667	4.09381	4.05968	4.18642
Lsat_1_v5_gn_1_54021	2.87613	3.05322	2.85371	2.96898	3.67951	3.18636
Lsat_1_v5_gn_1_54041	3.87159	4.1641	3.88328	3.47197	3.59093	3.22405
Lsat_1_v5_gn_1_54060	0.857396	1.14359	1.04821	0.704469	0.766336	0.905725
Lsat_1_v5_gn_1_54160	0.627848	0.689704	1.11281	0.654605	0.0472305	-1.05554
Lsat_1_v5_gn_1_5420	3.55325	3.44048	3.13602	2.94843	3.38243	3.03905
Lsat_1_v5_gn_1_54200	1.38476	2.684	2.77607	0.549389	-0.975153	0.798759
Lsat_1_v5_gn_1_54241	1.69788	1.48834	1.0148	1.66885	0.594723	0.926198
Lsat_1_v5_gn_1_54260	5.13169	4.94447	5.08253	5.14789	5.09902	4.75577
Lsat_1_v5_gn_1_54301	0.354737	0.0237513	-0.0305737	0.435891	0.399905	0.390869
Lsat_1_v5_gn_1_54380	4.897	4.75946	4.61248	4.6143	4.9265	4.53193
Lsat_1_v5_gn_1_5440	5.70547	5.26365	5.66905	5.3611	4.19355	4.93567
Lsat_1_v5_gn_1_54400	4.97853	4.57582	3.78264	4.82902	5.301	5.38902
Lsat_1_v5_gn_1_54441	2.70242	2.5435	2.06987	2.37088	2.47609	1.44907
Lsat_1_v5_gn_1_5460	5.95595	4.96429	5.60734	5.55534	5.0164	4.83775
Lsat_1_v5_gn_1_54681	1.18786	-0.102518	0.538521	2.20757	2.01356	1.50459
Lsat_1_v5_gn_1_54721	3.38404	3.91394	4.19062	3.66693	2.30565	2.31601
Lsat_1_v5_gn_1_54740	1.22945	1.08686	1.44932	1.05132	1.75279	1.30016
Lsat_1_v5_gn_1_54761	4.7095	4.38018	3.6529	4.26558	4.46678	4.52859
Lsat_1_v5_gn_1_54780	6.99363	7.30675	7.20839	6.75604	6.0389	6.4119
Lsat_1_v5_gn_1_54840	4.64181	4.62646	4.7432	6.1874	6.79884	6.68923
Lsat_1_v5_gn_1_54920	3.10003	2.59527	3.25527	3.28798	3.37582	3.86182
Lsat_1_v5_gn_1_55000	5.93725	5.85188	5.59891	5.51748	5.40046	5.48184
Lsat_1_v5_gn_1_55101	2.5711	1.81959	2.16433	2.0999	2.09634	2.09874
Lsat_1_v5_gn_1_55180	4.07918	4.37426	4.18687	5.10676	4.67234	4.98652
Lsat_1_v5_gn_1_55221	1.99173	1.8876	1.78282	2.27513	1.66873	2.06221
Lsat_1_v5_gn_1_55260	3.07173	3.0458	3.11252	2.66337	3.04168	2.58425
Lsat_1_v5_gn_1_55341	6.26866	6.23141	5.98595	7.34925	7.16762	8.92811
Lsat_1_v5_gn_1_55401	4.66283	4.51261	4.52915	4.8596	4.95783	5.26189
Lsat_1_v5_gn_1_55421	4.43517	4.83246	5.05403	5.11139	5.26388	5.27791
Lsat_1_v5_gn_1_55460	6.01734	6.21744	5.88901	5.91699	6.27843	6.05146
Lsat_1_v5_gn_1_55500	3.95142	3.8557	3.0145	3.88803	2.01356	3.32001
Lsat_1_v5_gn_1_55521	6.14235	6.07703	6.07477	5.89837	5.89486	5.77285
Lsat_1_v5_gn_1_55640	5.75703	5.92653	5.88323	5.81002	5.6606	5.72106
Lsat_1_v5_gn_1_55661	1.66794	2.35216	1.9688	1.45246	-0.0924958	0.133528
Lsat_1_v5_gn_1_55680	5.14669	4.90809	5.0354	4.17121	2.65058	2.81035
Lsat_1_v5_gn_1_55740	1.55798	0.901906	1.70115	3.51453	4.81115	4.8146
Lsat_1_v5_gn_1_5581	-2.23293	-3.65339	-3.65339	4.63374	7.59129	6.45481
Lsat_1_v5_gn_1_55841	4.76535	6.45382	5.71918	4.6624	3.3625	3.94945
Lsat_1_v5_gn_1_55860	2.06247	2.63538	2.59573	1.96321	1.09096	2.41349
Lsat_1_v5_gn_1_55881	2.36264	2.92962	2.694	1.87886	1.66873	1.62219
Lsat_1_v5_gn_1_55900	4.78814	4.71803	4.2055	3.98705	1.97907	2.37678
Lsat_1_v5_gn_1_55921	-0.0806688	0.440817	1.37226	1.12641	-1.65324	0.29966
Lsat_1_v5_gn_1_55940	5.64336	5.4746	5.69301	5.5227	5.66738	5.60521
Lsat_1_v5_gn_1_56021	3.44268	3.54421	3.55169	3.05798	3.77307	3.39169
Lsat_1_v5_gn_1_56061	1.05538	0.966228	1.08087	0.844485	0.5006	1.3312
Lsat_1_v5_gn_1_56140	1.40305	1.48834	1.63671	0.972107	0.234318	0.330708
Lsat_1_v5_gn_1_56161	3.62902	3.58062	3.32509	2.98924	2.65058	2.43508
Lsat_1_v5_gn_1_56180	4.43072	4.05001	4.32959	4.16677	4.4385	4.45124
Lsat_1_v5_gn_1_56201	3.99729	4.09026	4.27065	4.48831	4.78892	4.98041
Lsat_1_v5_gn_1_5621	3.67113	2.8636	3.19688	3.54905	4.90599	4.60994
Lsat_1_v5_gn_1_56241	-2.23293	-1.57754	-0.626792	-0.13627	-0.0924958	-0.270191
Lsat_1_v5_gn_1_56260	2.32477	3.14639	3.21906	2.40144	0.725308	1.37654
Lsat_1_v5_gn_1_56280	2.71712	2.684	3.00602	1.36214	0.594723	1.74252
Lsat_1_v5_gn_1_56301	3.55325	4.12941	4.67264	4.5165	3.15416	3.8431
Lsat_1_v5_gn_1_56320	2.98333	3.41766	3.59755	2.68837	2.96445	2.80483
Lsat_1_v5_gn_1_56341	4.66473	4.14686	3.6957	4.36583	4.94449	4.60201
Lsat_1_v5_gn_1_56360	4.24043	4.43802	4.51727	3.92004	3.60796	3.19482
Lsat_1_v5_gn_1_56381	7.84658	7.58831	7.99909	7.14377	4.89909	6.3564
Lsat_1_v5_gn_1_56421	-0.423257	-0.867657	-0.626792	-1.09853	-2.97524	-2.22867
Lsat_1_v5_gn_1_56460	6.01288	6.34614	6.33295	6.6661	6.91343	6.67833
Lsat_1_v5_gn_1_56481	-1.6773	-0.315421	-0.98399	-0.659563	-0.975153	-0.832779
Lsat_1_v5_gn_1_56540	2.62663	2.83805	2.694	4.71809	5.15609	5.26491
Lsat_1_v5_gn_1_56600	5.69715	3.71304	2.46576	10.6562	11.9743	11.9505
Lsat_1_v5_gn_1_5661	-3.65339	-3.65339	-3.65339	-0.427033	1.32865	1.69558
Lsat_1_v5_gn_1_56680	0.564263	-1.77371	-0.98399	6.44468	7.60478	8.82533
Lsat_1_v5_gn_1_56720	5.69715	3.71304	2.46576	10.6562	11.9743	11.9505
Lsat_1_v5_gn_1_5681	4.36227	4.05741	3.93331	4.93464	5.16762	5.42812
Lsat_1_v5_gn_1_56821	5.33588	5.33694	5.37032	5.43496	5.60514	5.39821
Lsat_1_v5_gn_1_56861	3.11675	2.46776	2.02022	3.88803	4.57755	5.35355
Lsat_1_v5_gn_1_56881	3.92002	4.29821	4.53799	3.61572	1.301	1.4205
Lsat_1_v5_gn_1_56901	6.38191	7.23146	7.09356	6.56344	6.5926	6.11916
Lsat_1_v5_gn_1_57020	-0.299798	-1.57754	-0.524998	2.3238	2.78643	2.90106
Lsat_1_v5_gn_1_57120	8.34718	8.45669	8.23115	7.94082	6.19261	7.84705
Lsat_1_v5_gn_1_57140	2.76739	2.703	1.9688	2.58567	2.23433	2.0152
Lsat_1_v5_gn_1_57181	2.35326	1.5734	1.87881	1.76598	0.88285	0.390869
Lsat_1_v5_gn_1_57281	1.77011	2.0147	1.78282	1.94258	-0.167785	1.13409
Lsat_1_v5_gn_1_57301	4.69287	4.4036	4.30906	4.30248	4.78892	4.34879
Lsat_1_v5_gn_1_57321	6.38364	6.4747	6.27239	6.16643	6.31259	6.03034
Lsat_1_v5_gn_1_57381	-1.16514	-1.77371	-1.89511	1.87886	2.73568	2.42792
Lsat_1_v5_gn_1_5740	1.16661	1.83689	1.42409	1.64351	1.301	1.13409
Lsat_1_v5_gn_1_57561	1.63737	1.5939	1.87881	1.78928	1.2147	1.23601
Lsat_1_v5_gn_1_57580	3.14419	2.74027	2.71496	2.87413	2.76634	3.08529
Lsat_1_v5_gn_1_57661	6.57524	5.71351	4.96717	6.48804	7.05157	7.04095
Lsat_1_v5_gn_1_57701	-0.964246	-0.0380022	-0.340714	-1.09853	-2.51578	-2.05811
Lsat_1_v5_gn_1_57801	4.35289	4.38018	4.66458	6.06986	6.86467	7.27843
Lsat_1_v5_gn_1_57901	-0.787934	0.440817	0.67312	2.46067	4.22332	3.62249
Lsat_1_v5_gn_1_581	5.37925	5.26045	5.30098	5.20746	4.46367	4.15641
Lsat_1_v5_gn_1_58180	6.80794	6.91442	7.30831	7.24359	6.55064	6.71483
Lsat_1_v5_gn_1_5820	2.78144	2.64524	5.23359	4.26142	4.01781	2.35429
Lsat_1_v5_gn_1_58201	0.747183	0.394817	0.336971	6.70719	6.52845	7.47883
Lsat_1_v5_gn_1_58241	-2.47864	-3.65339	-2.97916	2.85217	2.98198	4.33546
Lsat_1_v5_gn_1_58280	-3.14833	-3.65339	-3.65339	2.79578	4.40966	4.66275
Lsat_1_v5_gn_1_58301	3.90405	4.03134	3.92884	4.78335	4.89216	5.85523
Lsat_1_v5_gn_1_58321	5.56329	5.80319	5.63647	5.73102	4.77893	5.3545
Lsat_1_v5_gn_1_58340	2.53838	-3.65339	-3.65339	9.21843	9.32951	9.96634
Lsat_1_v5_gn_1_58361	3.02526	3.41189	3.1046	2.70071	1.81278	1.79911
Lsat_1_v5_gn_1_58400	5.82643	5.79546	5.79864	5.62658	5.60089	5.67341
Lsat_1_v5_gn_1_58421	0.497746	1.11551	0.872824	0.246915	0.845048	1.09845
Lsat_1_v5_gn_1_58500	4.32679	4.60642	5.01019	3.55586	1.87036	2.45636
Lsat_1_v5_gn_1_58521	2.98333	2.93766	3.05615	2.63793	1.85142	1.84285
Lsat_1_v5_gn_1_58540	-0.360207	0.247303	0.67312	-0.427033	-1.11717	-0.765565
Lsat_1_v5_gn_1_58580	2.61882	3.13943	3.16677	2.35536	1.1229	0.753649
Lsat_1_v5_gn_1_5861	7.05347	6.86835	6.92842	7.36677	7.70315	7.74954
Lsat_1_v5_gn_1_58621	4.55655	5.32473	5.19681	3.72847	2.94672	3.29661
Lsat_1_v5_gn_1_58740	1.22945	0.901906	0.336971	0.105608	1.38242	1.02442
Lsat_1_v5_gn_1_58760	2.36264	1.90411	1.42409	1.66885	2.12816	2.36932
Lsat_1_v5_gn_1_58781	6.99401	3.45175	4.30906	4.2862	2.3736	1.85357
Lsat_1_v5_gn_1_5881	4.00927	3.71304	3.73727	3.47915	2.60608	2.58425
Lsat_1_v5_gn_1_58821	1.72721	-0.170054	0.756347	0.930808	0.725308	-0.136793
Lsat_1_v5_gn_1_58840	-0.0307187	-0.0380022	0.224548	0.704469	0.548429	0.730553
Lsat_1_v5_gn_1_58860	4.72412	4.97995	4.88633	5.116	5.30797	5.35639
Lsat_1_v5_gn_1_58880	2.40862	2.52226	2.30918	2.13669	2.61733	2.25258
Lsat_1_v5_gn_1_58901	0.153398	-0.240908	-0.340714	-2.0259	-2.97524	-2.05811
Lsat_1_v5_gn_1_5900	3.65976	3.36495	3.3114	3.51453	3.85142	3.51509
Lsat_1_v5_gn_1_59001	6.10793	6.18402	5.71659	6.43456	7.66501	7.47645
Lsat_1_v5_gn_1_59041	3.88466	4.43802	3.81212	4.99349	2.77642	2.35429
Lsat_1_v5_gn_1_5920	2.49641	2.62546	2.76606	2.06215	1.32865	2.28464
Lsat_1_v5_gn_1_59200	2.73888	1.87089	1.722	1.64351	1.66873	0.966294
Lsat_1_v5_gn_1_59220	1.14504	1.25077	0.715334	0.0294008	-0.24722	-0.524234
Lsat_1_v5_gn_1_59241	5.16556	5.11553	5.19681	5.04036	5.06859	4.67338
Lsat_1_v5_gn_1_59261	6.30801	6.36266	6.84175	6.65584	6.99444	7.04739
Lsat_1_v5_gn_1_59281	6.83934	6.9561	6.42486	7.52821	8.41067	8.1341
Lsat_1_v5_gn_1_59360	4.89538	5.2231	3.4491	2.27513	0.346794	3.75142
Lsat_1_v5_gn_1_59380	5.40556	4.57324	4.62361	6.08759	7.22899	6.91472
Lsat_1_v5_gn_1_59401	3.97606	4.0721	4.14501	3.47197	3.32179	2.78255
Lsat_1_v5_gn_1_59520	5.31309	5.32319	4.82259	5.59719	5.00359	5.11803
Lsat_1_v5_gn_1_59540	2.57916	2.34007	2.68341	2.50355	2.39991	2.42073
Lsat_1_v5_gn_1_59561	5.47636	1.80207	2.00329	7.01074	8.02866	7.53698
Lsat_1_v5_gn_1_59620	0.39184	0.394817	0.756347	0.602956	-0.420554	-0.0949341
Lsat_1_v5_gn_1_59641	3.14419	2.85513	2.60699	2.53145	3.24404	2.96182
Lsat_1_v5_gn_1_59680	5.22331	5.3789	5.59891	5.29347	5.07064	5.02973
Lsat_1_v5_gn_1_59700	5.8008	5.29998	6.34392	5.21823	2.27754	3.152
Lsat_1_v5_gn_1_59720	4.25812	3.64098	3.74747	3.71637	3.61359	3.48435
Lsat_1_v5_gn_1_59740	4.67229	4.28251	4.12166	5.77981	6.76698	6.56458
Lsat_1_v5_gn_1_59781	4.56673	4.34735	4.76346	4.10777	4.05968	3.89596
Lsat_1_v5_gn_1_59860	1.96735	1.76639	2.16433	1.39288	0.88285	0.707082
Lsat_1_v5_gn_1_59881	6.70759	6.67141	5.87162	6.58689	7.30275	7.2732
Lsat_1_v5_gn_1_59961	4.40146	4.18114	4.21289	4.06546	4.1973	3.60672
Lsat_1_v5_gn_1_6001	4.17009	4.77301	4.57572	5.37271	5.22578	5.49903
Lsat_1_v5_gn_1_60041	5.52414	5.07963	4.73039	5.33166	5.80049	5.93569
Lsat_1_v5_gn_1_60060	-3.65339	-3.03422	-3.65339	2.62505	2.41289	2.52508
Lsat_1_v5_gn_1_60080	-1.16514	-3.03422	-3.65339	6.42808	7.51247	6.84116
Lsat_1_v5_gn_1_60200	1.40305	-1.40488	-2.52149	0.493756	-0.0209417	0.905725
Lsat_1_v5_gn_1_6021	1.2498	1.05763	0.945558	1.26579	2.12816	1.79911
Lsat_1_v5_gn_1_60260	-0.873398	-0.659199	-1.6611	0.704469	0.766336	1.21951
Lsat_1_v5_gn_1_60340	3.38863	3.14639	3.34539	2.38624	1.38242	1.71924
Lsat_1_v5_gn_1_60360	5.18154	5.47045	5.18372	4.70283	4.4385	4.59563
Lsat_1_v5_gn_1_60601	0.316654	0.485395	0.872824	-0.323463	0.845048	0.0613203
Lsat_1_v5_gn_1_6061	2.35326	2.38782	2.25297	2.5452	2.47609	2.97662
Lsat_1_v5_gn_1_60701	3.42489	4.32912	4.14115	2.84107	0.955607	1.69558
Lsat_1_v5_gn_1_60741	-0.707251	0.528637	0.835033	-0.936909	-0.24722	-0.9774
Lsat_1_v5_gn_1_6081	5.54488	5.38185	5.23721	5.0452	4.44484	5.09674
Lsat_1_v5_gn_1_60921	4.80887	4.24411	3.56329	2.76086	2.3468	2.30823
Lsat_1_v5_gn_1_60941	4.18866	4.40069	4.06157	3.63514	3.2147	3.47396
Lsat_1_v5_gn_1_60961	5.56735	5.61789	5.66367	5.82277	6.21037	6.21692
Lsat_1_v5_gn_1_61061	5.3723	5.15228	5.17996	4.75108	2.83545	2.94687
Lsat_1_v5_gn_1_61300	2.09658	1.27637	2.11787	2.68837	2.52472	2.21146
Lsat_1_v5_gn_1_61320	2.47063	2.05962	2.45334	2.44609	2.06379	1.58404
Lsat_1_v5_gn_1_61380	1.18786	2.39952	1.84117	0.844485	-0.0209417	-0.0949341
Lsat_1_v5_gn_1_61441	5.35596	5.43822	5.44748	5.39945	4.86644	5.27891
Lsat_1_v5_gn_1_61501	1.62184	2.0888	1.70115	1.39288	1.64692	0.330708
Lsat_1_v5_gn_1_61521	1.18786	1.19818	0.336971	0.844485	-0.0924958	-0.903278
Lsat_1_v5_gn_1_61561	5.61912	5.30776	5.88439	4.47759	3.32866	3.18211
Lsat_1_v5_gn_1_61581	0.0175597	-1.40488	-0.736317	-0.538618	0.234318	-1.90559
Lsat_1_v5_gn_1_61641	0.747183	1.5526	2.13352	0.493756	-0.420554	1.55804
Lsat_1_v5_gn_1_61681	3.03115	3.29153	3.16677	2.90644	3.30796	3.40634
Lsat_1_v5_gn_1_61700	6.89047	6.62609	6.6952	6.9377	7.04482	6.8529
Lsat_1_v5_gn_1_61720	3.75895	1.8876	0.796227	4.31457	4.94895	4.98163
Lsat_1_v5_gn_1_6181	-3.14833	-2.27046	-0.736317	0.177991	-1.65324	-0.224341
Lsat_1_v5_gn_1_61821	1.2498	0.72731	1.14405	1.16253	-0.845867	-0.580888
Lsat_1_v5_gn_1_61880	7.20969	7.79668	7.6986	6.75604	5.36083	5.99927
Lsat_1_v5_gn_1_61900	3.41591	4.28566	4.32278	2.99926	2.12816	1.4205
Lsat_1_v5_gn_1_61921	5.48067	5.6028	5.72048	5.47322	5.77055	5.46182
Lsat_1_v5_gn_1_61941	1.43894	-0.0380022	0.281854	1.53745	1.66873	2.02472
Lsat_1_v5_gn_1_620	2.45318	3.28524	2.45334	1.42298	0.955607	1.68361
Lsat_1_v5_gn_1_62020	5.38731	5.06502	4.90697	5.44416	6.31259	5.59566
Lsat_1_v5_gn_1_62040	5.95982	5.95455	5.57475	5.94319	6.9727	6.96661
Lsat_1_v5_gn_1_62060	4.88728	5.25724	5.56179	4.57463	4.21594	4.64278
Lsat_1_v5_gn_1_62081	3.81466	4.03134	4.05337	3.43553	3.98343	2.59068
Lsat_1_v5_gn_1_62101	5.22331	6.32636	6.27062	5.8727	7.6397	7.16349
Lsat_1_v5_gn_1_62120	2.55483	2.90521	2.87249	2.44609	1.81278	1.83204
Lsat_1_v5_gn_1_62140	2.58718	4.02002	3.94223	4.69669	4.96446	3.80215
Lsat_1_v5_gn_1_62161	5.59048	5.68154	5.99562	5.15687	3.53267	4.67792
Lsat_1_v5_gn_1_62181	0.857396	1.17114	1.0148	0.177991	1.24404	1.0053
Lsat_1_v5_gn_1_62640	2.77443	2.91339	3.1204	2.29153	3.05002	2.73692
Lsat_1_v5_gn_1_62721	5.85411	6.02796	6.27944	5.83682	5.40209	6.15158
Lsat_1_v5_gn_1_62940	4.08202	3.34694	2.98891	4.7949	5.43108	5.37512
Lsat_1_v5_gn_1_6300	-1.0612	-0.170054	0.0375594	-0.538618	-0.331286	0.905725
Lsat_1_v5_gn_1_63021	3.066	3.06795	2.89102	5.19662	5.46886	5.95512
Lsat_1_v5_gn_1_63041	4.05046	4.32912	4.42806	3.70417	3.24404	2.67777
Lsat_1_v5_gn_1_63140	7.41709	7.22573	7.16288	7.72148	8.48764	8.12264
Lsat_1_v5_gn_1_63160	7.56249	7.49464	7.38754	8.02202	8.8458	8.38119
Lsat_1_v5_gn_1_63180	4.3002	3.92612	4.00739	3.68567	2.20478	2.78255
Lsat_1_v5_gn_1_63561	3.24395	3.50144	3.55169	5.63143	5.45324	5.66354
Lsat_1_v5_gn_1_63680	1.75595	2.1315	1.44932	1.90042	1.2147	1.40599
Lsat_1_v5_gn_1_63701	8.34275	8.64147	7.85724	7.89256	7.35411	8.63469
Lsat_1_v5_gn_1_63840	-1.39862	-3.65339	-3.65339	3.22957	4.88052	4.71663
Lsat_1_v5_gn_1_63941	-1.83984	-1.77371	-1.12584	-0.323463	1.18474	1.21951
Lsat_1_v5_gn_1_63980	3.26909	3.11836	3.32509	2.67592	3.11499	2.40622
Lsat_1_v5_gn_1_64020	4.63795	4.58609	4.72265	5.54682	6.37692	6.02442
Lsat_1_v5_gn_1_64060	-0.630842	0.485395	0.102619	-0.538618	-1.27472	-0.832779
Lsat_1_v5_gn_1_64080	3.67489	4.19463	4.19808	4.17121	4.70172	4.21998
Lsat_1_v5_gn_1_64100	4.03589	3.50685	3.81697	2.88498	1.40858	0.946385
Lsat_1_v5_gn_1_64121	1.07833	1.14359	0.835033	2.84107	3.5737	3.77136
Lsat_1_v5_gn_1_64141	5.97823	6.37234	6.12065	5.82981	6.24162	5.8539
Lsat_1_v5_gn_1_64180	4.65331	4.55506	4.50528	4.30248	4.70699	4.59563
Lsat_1_v5_gn_1_64201	4.48539	4.67297	4.60127	4.24467	4.50365	4.21583
Lsat_1_v5_gn_1_6421	4.92099	5.16775	5.59043	5.36692	5.44536	5.14339
Lsat_1_v5_gn_1_64221	4.02116	3.73166	3.8925	4.75996	4.94672	5.4335
Lsat_1_v5_gn_1_64240	6.67832	6.10854	5.29403	6.50836	7.24087	7.22443
Lsat_1_v5_gn_1_64300	7.10884	6.36192	6.26352	5.67428	2.60608	4.78128
Lsat_1_v5_gn_1_64481	2.16248	2.10318	1.74256	0.312696	0.234318	0.753649
Lsat_1_v5_gn_1_64540	0.497746	-1.11141	0.281854	-1.73259	-1.11717	-1.64178
Lsat_1_v5_gn_1_64561	2.68758	3.3709	3.35877	2.87413	2.91057	2.33144
Lsat_1_v5_gn_1_64580	-0.630842	-0.315421	0.281854	-0.13627	-1.11717	-0.224341
Lsat_1_v5_gn_1_64601	3.85839	3.52298	4.03682	2.41647	1.1229	0.926198
Lsat_1_v5_gn_1_64661	5.29116	5.14536	5.556	4.69976	0.955607	3.54848
Lsat_1_v5_gn_1_64681	1.49117	1.81959	1.76283	0.930808	0.919687	0.798759
Lsat_1_v5_gn_1_64700	-1.53124	0.347302	0.224548	1.08935	0.766336	1.81017
Lsat_1_v5_gn_1_64780	0.316654	0.651091	1.56926	1.33073	-0.0209417	1.83204
Lsat_1_v5_gn_1_64800	1.94256	1.98396	1.4985	2.38624	2.61733	2.87496
Lsat_1_v5_gn_1_64820	3.78707	4.15723	3.90624	3.63514	3.3625	3.48435
Lsat_1_v5_gn_1_64840	5.1262	5.35056	5.09857	4.757	5.08287	4.77424
Lsat_1_v5_gn_1_64881	1.90456	1.92044	1.87881	2.02339	2.8546	2.52508
Lsat_1_v5_gn_1_64901	7.32268	7.09203	7.2534	7.02124	7.47002	6.99353
Lsat_1_v5_gn_1_64981	4.51301	4.62147	4.65648	4.24045	4.61453	4.38067
Lsat_1_v5_gn_1_65060	1.10091	-0.102518	0.835033	0.375608	-1.27472	0.557622
Lsat_1_v5_gn_1_65160	3.19755	3.6508	3.93778	4.7629	5.38901	5.02855
Lsat_1_v5_gn_1_65280	1.69788	1.5526	1.93347	2.06215	1.75279	2.2031
Lsat_1_v5_gn_1_65300	-1.39862	0.440817	-0.177326	-0.323463	-2.97524	-2.42215
Lsat_1_v5_gn_1_65361	2.67258	2.78554	2.74584	2.57231	2.6285	2.14314
Lsat_1_v5_gn_1_65381	2.19433	2.43404	2.54981	2.08115	0.346794	1.51814
Lsat_1_v5_gn_1_6540	7.11855	7.22614	7.34784	7.3716	7.62931	7.39571
Lsat_1_v5_gn_1_65421	3.79402	3.54421	3.5748	3.66062	4.26686	3.76569
Lsat_1_v5_gn_1_65461	5.74095	5.8751	5.92205	6.07224	6.2943	6.26342
Lsat_1_v5_gn_1_65480	3.33249	3.94619	3.08863	4.63052	5.16954	5.34977
Lsat_1_v5_gn_1_65500	2.64211	2.74027	3.18191	2.72507	1.88906	2.6898
Lsat_1_v5_gn_1_65541	6.024	5.57857	5.43963	5.78561	6.021	5.75149
Lsat_1_v5_gn_1_65581	6.94414	7.06107	6.76155	5.98666	5.75407	4.86849
Lsat_1_v5_gn_1_65761	-3.65339	-3.65339	-3.65339	-0.791581	-0.24722	0.361102
Lsat_1_v5_gn_1_65780	-3.14833	-3.65339	-3.65339	0.844485	0.88285	1.16887
Lsat_1_v5_gn_1_6581	1.55798	1.71115	0.102619	0.105608	0.234318	0.0978758
Lsat_1_v5_gn_1_65921	1.05538	1.37444	0.538521	7.21323	7.79771	8.06712
Lsat_1_v5_gn_1_65961	7.37544	7.32642	7.76981	7.68235	7.99075	7.81327
Lsat_1_v5_gn_1_65981	5.27883	5.32932	5.34701	6.14965	6.34765	6.46839
Lsat_1_v5_gn_1_66000	4.10455	4.96035	4.89324	5.8157	6.56525	6.29032
Lsat_1_v5_gn_1_66020	3.75539	3.67024	3.76265	3.65429	3.87974	3.44232
Lsat_1_v5_gn_1_66080	3.27903	2.92962	3.56329	2.74903	1.4843	1.89571
Lsat_1_v5_gn_1_66101	7.65648	8.14643	7.86488	7.53166	7.83675	7.73692
Lsat_1_v5_gn_1_66120	-0.360207	-0.240908	-0.98399	-0.323463	-0.72722	-0.46972
Lsat_1_v5_gn_1_66140	0.39184	0.194578	1.08087	0.493756	-1.65324	-0.179903
Lsat_1_v5_gn_1_66180	3.17112	3.49054	3.60879	4.57798	4.44167	4.88689
Lsat_1_v5_gn_1_66200	4.13222	1.11551	-1.6611	10.0157	10.7063	10.9864
Lsat_1_v5_gn_1_66240	0.0175597	0.570621	0.102619	0.177991	-0.515713	-0.136793
Lsat_1_v5_gn_1_66260	2.8497	2.74944	2.50238	3.39814	3.66873	4.06012
Lsat_1_v5_gn_1_66300	4.0182	3.73166	3.59755	3.98705	4.20851	4.08764
Lsat_1_v5_gn_1_66321	0.775535	0.394817	-0.0305737	0.602956	1.4595	1.40599
Lsat_1_v5_gn_1_66380	5.85826	6.46846	6.42008	5.67585	3.8937	4.77565
Lsat_1_v5_gn_1_66401	0.4633	1.22472	1.44932	1.76598	-0.331286	0.946385
Lsat_1_v5_gn_1_6641	5.047	4.6339	4.28824	5.7265	6.12126	6.38118
Lsat_1_v5_gn_1_66441	0.959784	-0.984389	-1.4598	1.87886	-0.0924958	-2.22867
Lsat_1_v5_gn_1_66741	4.18073	4.0351	3.5748	3.39814	2.75619	3.27283
Lsat_1_v5_gn_1_6680	6.40534	6.50275	6.40967	6.26319	6.67368	6.35499
Lsat_1_v5_gn_1_66921	-0.0307187	-0.477095	-0.98399	3.8772	5.0396	6.47796
Lsat_1_v5_gn_1_66961	-2.02304	-2.60238	-3.65339	5.71439	5.79802	6.24265
Lsat_1_v5_gn_1_6701	3.90405	4.17094	4.13727	4.24888	5.11499	4.81872
Lsat_1_v5_gn_1_67140	-1.0612	0.440817	0.715334	0.752667	-1.65324	0.884957
Lsat_1_v5_gn_1_6720	4.22509	4.35937	4.48712	3.92004	3.5737	2.98152
Lsat_1_v5_gn_1_67200	-0.630842	-0.659199	-0.177326	-0.427033	0.234318	0.133528
Lsat_1_v5_gn_1_67260	2.256	2.44537	2.16433	1.92165	1.301	1.92652
Lsat_1_v5_gn_1_67281	2.32477	2.56443	2.89102	2.06215	2.18978	1.77674
Lsat_1_v5_gn_1_67340	7.31847	6.72874	6.88573	6.48981	5.08084	5.89277
Lsat_1_v5_gn_1_6740	2.16248	2.43404	2.20933	2.22476	1.94374	1.67153
Lsat_1_v5_gn_1_67421	4.39462	4.61898	4.78344	4.67809	5.08895	5.08768
Lsat_1_v5_gn_1_67440	3.65214	3.13943	2.99749	7.02859	7.20867	7.66107
Lsat_1_v5_gn_1_67460	4.20177	5.02595	4.64288	4.09848	2.99066	3.95942
Lsat_1_v5_gn_1_67481	0.153398	0.347302	0.224548	3.34411	3.44694	4.22412
Lsat_1_v5_gn_1_67541	4.34582	4.1879	4.2055	3.51453	3.0333	3.19903
Lsat_1_v5_gn_1_6760	5.08855	5.28114	5.21164	5.26675	5.82981	5.93506
Lsat_1_v5_gn_1_67700	0.803342	1.32624	1.61458	0.972107	1.85142	0.609182
Lsat_1_v5_gn_1_67781	5.45461	4.64623	4.45634	4.5913	4.28462	4.53193
Lsat_1_v5_gn_1_67800	3.20278	1.48834	1.17463	2.74903	4.77893	5.48443
Lsat_1_v5_gn_1_67920	-0.0307187	-1.11141	-0.736317	-0.427033	-0.975153	-1.52601
Lsat_1_v5_gn_1_67980	3.73026	3.03834	2.64024	2.70071	2.08016	1.46315
Lsat_1_v5_gn_1_68000	2.98333	3.11836	3.20431	4.03655	4.74598	4.96194
Lsat_1_v5_gn_1_6801	11.4429	11.1849	10.7028	10.5773	10.3083	10.7658
Lsat_1_v5_gn_1_681	0.531388	1.37444	1.31851	0.972107	-0.420554	0.29966
Lsat_1_v5_gn_1_68181	0.497746	-0.477095	0.584797	-0.936909	-2.97524	-2.42215
Lsat_1_v5_gn_1_68240	5.58248	6.0204	5.73209	6.26734	6.5696	6.63235
Lsat_1_v5_gn_1_68261	1.28967	-1.57754	0.945558	0.888292	-2.51578	-1.90559
Lsat_1_v5_gn_1_68280	5.59048	6.05778	6.02843	5.32967	3.95709	4.4653
Lsat_1_v5_gn_1_68301	2.70979	2.75855	2.26723	2.22476	2.60608	1.65935
Lsat_1_v5_gn_1_68321	2.97724	2.56443	2.75599	3.18636	3.46575	3.50491
Lsat_1_v5_gn_1_68341	0.627848	1.27637	0.584797	0.799306	0.725308	0.202293
Lsat_1_v5_gn_1_68380	-2.02304	-3.65339	-3.65339	6.87784	7.0375	7.08912
Lsat_1_v5_gn_1_68400	-0.241817	-0.0380022	-1.4598	3.08647	2.36026	3.65045
Lsat_1_v5_gn_1_68420	1.32846	0.76396	0.945558	0.888292	0.399905	0.863885
Lsat_1_v5_gn_1_68460	6.88193	7.44754	7.70909	6.56428	4.28815	5.6257
Lsat_1_v5_gn_1_68481	5.1262	5.1349	5.65149	5.21393	5.14447	5.22622
Lsat_1_v5_gn_1_68521	6.7666	6.919	6.84294	7.1634	7.19558	7.39777
Lsat_1_v5_gn_1_68580	0.0642746	0.298169	0.0375594	-0.791581	0.174611	-0.639859
Lsat_1_v5_gn_1_68640	3.24395	3.47405	3.43654	3.1687	3.39556	3.50151
Lsat_1_v5_gn_1_68820	3.87487	3.53893	3.54585	3.70417	4.0389	3.8565
Lsat_1_v5_gn_1_68841	1.95501	1.35054	0.909649	1.87886	2.09634	2.26066
Lsat_1_v5_gn_1_68941	0.984284	-3.03422	-1.28318	-0.427033	-1.27472	-0.366509
Lsat_1_v5_gn_1_68981	3.40687	3.03834	3.25527	3.63514	4.6285	4.3006
Lsat_1_v5_gn_1_69020	7.17485	7.12234	6.92842	6.76928	7.22624	6.94105
Lsat_1_v5_gn_1_69121	1.10091	1.92044	2.44081	1.29862	-1.4516	-0.179903
Lsat_1_v5_gn_1_69140	-0.0806688	-1.77371	-0.102085	0.435891	-3.65339	-2.42215
Lsat_1_v5_gn_1_69221	3.87159	4.66815	4.7432	3.38291	0.845048	1.73093
Lsat_1_v5_gn_1_69320	5.73012	5.57083	5.76638	5.79858	5.71662	5.7615
Lsat_1_v5_gn_1_69340	2.05092	2.02983	1.93347	5.12519	5.45794	5.93506
Lsat_1_v5_gn_1_69381	3.43825	2.92962	2.70452	2.76086	1.66873	1.3312
Lsat_1_v5_gn_1_69401	6.36975	6.10587	6.49621	6.22632	5.71662	5.60838
Lsat_1_v5_gn_1_69561	1.8254	0.934425	1.52248	1.39288	-2.51578	-3.23447
Lsat_1_v5_gn_1_69581	1.96735	1.22472	2.03696	2.25853	2.29166	2.38419
Lsat_1_v5_gn_1_69641	4.977	5.18137	5.45529	4.98847	5.06036	5.03327
Lsat_1_v5_gn_1_69760	0.93486	0.799703	1.20458	-0.659563	-2.97524	-1.31909
Lsat_1_v5_gn_1_69920	4.56063	4.64377	4.75336	4.41158	2.96445	4.08081
Lsat_1_v5_gn_1_69940	6.72587	7.32028	7.49935	6.68408	5.3725	6.40599
Lsat_1_v5_gn_1_69961	3.95453	3.20087	3.32509	6.24435	6.37028	6.80084
Lsat_1_v5_gn_1_69980	2.58718	3.35897	3.69042	2.68837	3.70611	3.58113
Lsat_1_v5_gn_1_70060	6.08262	6.08248	6.34392	4.35416	2.93776	3.152
Lsat_1_v5_gn_1_70121	1.62184	2.02983	1.76283	2.58567	2.47609	2.87496
Lsat_1_v5_gn_1_70140	0.195976	0.611417	1.26266	0.493756	0.234318	0.235484
Lsat_1_v5_gn_1_70160	-2.02304	-2.00081	-2.97916	3.32829	4.8282	5.00106
Lsat_1_v5_gn_1_70200	3.14419	-1.11141	-2.17457	6.52753	7.49503	7.34005
Lsat_1_v5_gn_1_70280	1.50816	0.440817	0.538521	1.36214	1.57946	1.26844
Lsat_1_v5_gn_1_70301	1.03207	1.30152	2.13352	0.654605	-0.845867	0.884957
Lsat_1_v5_gn_1_70360	0.959784	0.868636	0.835033	0.493756	-0.420554	-0.580888
Lsat_1_v5_gn_1_70400	5.74095	5.98397	6.19152	5.83122	5.80419	6.11971
Lsat_1_v5_gn_1_70420	2.46193	2.30319	1.80253	4.32656	3.82254	4.64124
Lsat_1_v5_gn_1_70440	4.41504	4.12941	4.03682	5.07631	5.46886	5.65589
Lsat_1_v5_gn_1_70641	4.17276	3.87677	4.14501	4.17563	4.40642	4.18854
Lsat_1_v5_gn_1_70741	-1.16514	0.0237513	0.281854	1.42298	2.09634	2.21978
Lsat_1_v5_gn_1_70780	10.5494	10.4912	9.84154	10.8084	11.0727	11.7547
Lsat_1_v5_gn_1_70801	3.23887	3.15332	3.15148	3.53534	3.55626	4.26085
Lsat_1_v5_gn_1_71080	5.63951	5.18812	5.68108	4.63695	2.46367	2.51159
Lsat_1_v5_gn_1_71160	4.61067	3.7772	3.82181	4.78335	5.67548	4.88689
Lsat_1_v5_gn_1_71221	5.20649	4.88955	4.62638	5.98288	5.82254	6.11247
Lsat_1_v5_gn_1_71301	2.38121	2.64524	2.58439	2.15474	1.81278	1.78797
Lsat_1_v5_gn_1_71321	4.32439	4.22452	4.12166	3.66693	3.60796	2.85375
Lsat_1_v5_gn_1_71340	1.00838	1.27637	1.26266	0.972107	0.234318	0.330708
Lsat_1_v5_gn_1_71380	0.428013	0.997345	0.629634	1.66885	2.59473	2.49798
Lsat_1_v5_gn_1_71440	4.99067	5.01838	4.87706	5.37849	6.01036	6.12747
Lsat_1_v5_gn_1_71460	3.43825	2.62546	3.61438	3.75829	4.66422	3.6162
Lsat_1_v5_gn_1_71481	4.44403	5.24595	5.12621	4.67809	5.35243	4.98652
Lsat_1_v5_gn_1_71501	5.10819	5.17287	4.84415	5.93668	6.61804	6.96537
Lsat_1_v5_gn_1_71541	0.4633	0.139853	-2.52149	5.47322	6.02206	6.4473
Lsat_1_v5_gn_1_71561	3.64831	3.89341	3.43654	4.04141	4.27399	4.4281
Lsat_1_v5_gn_1_71580	-2.77497	-3.65339	-2.97916	1.74231	0.112326	1.92652
Lsat_1_v5_gn_1_7161	6.79415	6.55728	6.53429	6.10857	4.10036	4.60042
Lsat_1_v5_gn_1_71660	1.36624	1.14359	1.08087	0.930808	0.639578	-0.0146925
Lsat_1_v5_gn_1_71681	3.77659	2.0448	3.4491	3.88262	2.77642	3.47743
Lsat_1_v5_gn_1_71701	4.12673	3.51763	3.96865	4.68431	4.91286	4.57309
Lsat_1_v5_gn_1_71720	6.42394	6.50816	6.55478	6.14514	6.39257	5.91471
Lsat_1_v5_gn_1_7181	1.03207	2.07428	1.14405	2.5452	3.22945	3.06697
Lsat_1_v5_gn_1_71921	-2.02304	-3.65339	-3.65339	0.246915	2.18978	1.93665
Lsat_1_v5_gn_1_72000	3.62513	4.00479	3.6957	4.00705	4.15545	4.08081
Lsat_1_v5_gn_1_72020	5.6024	5.32473	5.49823	5.86312	6.56379	5.91791
Lsat_1_v5_gn_1_72041	2.58718	2.92962	3.08863	2.59892	2.53663	2.08059
Lsat_1_v5_gn_1_72060	2.33433	2.44537	2.16433	1.96321	2.45114	2.40622
Lsat_1_v5_gn_1_72081	-0.873398	-1.57754	-0.429916	-0.791581	-1.4516	-0.366509
Lsat_1_v5_gn_1_721	2.16248	2.25251	1.9688	1.42298	1.09096	0.583632
Lsat_1_v5_gn_1_72160	2.84302	2.75855	2.80568	2.4894	2.6285	2.00561
Lsat_1_v5_gn_1_72181	3.41591	3.50685	3.43654	3.54905	4.35018	3.94193
Lsat_1_v5_gn_1_72241	-1.39862	-0.477095	-0.626792	-0.659563	-2.97524	-1.41884
Lsat_1_v5_gn_1_72281	4.46377	4.05741	4.45011	5.52964	5.94374	5.59885
Lsat_1_v5_gn_1_72301	2.10778	1.7298	1.44932	3.42813	3.9921	4.29471
Lsat_1_v5_gn_1_72341	5.91113	5.84441	5.37855	6.42716	7.36667	7.20047
Lsat_1_v5_gn_1_72381	3.98216	4.21462	4.10984	4.07023	4.60042	4.37137
Lsat_1_v5_gn_1_72461	6.74122	6.3716	6.52912	6.42994	6.67772	6.03093
Lsat_1_v5_gn_1_72481	1.63737	1.5734	1.65851	1.53745	-0.0924958	0.448622
Lsat_1_v5_gn_1_72761	6.24541	4.93244	5.53847	5.90904	4.1593	4.29471
Lsat_1_v5_gn_1_72781	3.46025	3.26621	3.40464	3.6287	4.49452	4.21375
Lsat_1_v5_gn_1_72861	7.62931	7.59182	7.46497	8.47591	9.55644	9.0161
Lsat_1_v5_gn_1_72901	1.32846	0.139853	2.59573	1.98355	0.766336	-0.9774
Lsat_1_v5_gn_1_72941	1.32846	0.139853	2.59573	1.98355	0.766336	-0.9774
Lsat_1_v5_gn_1_72961	8.5562	6.98695	7.76574	7.7974	6.14285	6.40325
Lsat_1_v5_gn_1_73080	0.627848	0.298169	0.490711	0.888292	0.639578	0.330708
Lsat_1_v5_gn_1_73121	3.92319	2.73104	0.0375594	7.38648	7.76677	8.34029
Lsat_1_v5_gn_1_73301	6.14779	6.05409	6.20732	5.90104	5.41343	5.56742
Lsat_1_v5_gn_1_73320	2.47063	2.15928	3.13602	3.34411	1.2147	-0.580888
Lsat_1_v5_gn_1_73601	-0.489188	-2.60238	0.390059	-0.659563	-1.27472	-0.903278
Lsat_1_v5_gn_1_7361	7.94582	5.95554	5.66502	10.619	11.9077	11.2839
Lsat_1_v5_gn_1_7381	1.20881	2.10318	1.5921	1.16253	1.71137	1.3312
Lsat_1_v5_gn_1_73901	4.62827	5.076	4.98021	4.08442	1.62479	2.86439
Lsat_1_v5_gn_1_73921	2.32477	3.01572	3.4739	2.92759	3.44062	3.27283
Lsat_1_v5_gn_1_741	4.70029	4.83461	4.73039	4.58132	4.85222	4.56005
Lsat_1_v5_gn_1_74141	1.28967	0.72731	1.82198	2.22476	-1.27472	1.02442
Lsat_1_v5_gn_1_74180	5.89184	5.4168	5.35538	5.91037	6.4048	6.52947
Lsat_1_v5_gn_1_7420	3.6973	3.59595	3.79253	3.02892	2.39991	1.36158
Lsat_1_v5_gn_1_74200	3.48192	3.69891	3.29061	3.34411	3.97907	3.45998
Lsat_1_v5_gn_1_74220	5.39304	5.20488	5.18372	5.18349	5.41505	5.15861
Lsat_1_v5_gn_1_74260	5.26265	5.44951	5.44591	5.67428	6.18506	5.91279
Lsat_1_v5_gn_1_74341	-1.27716	-1.77371	-0.98399	-0.427033	0.399905	-0.0542555
Lsat_1_v5_gn_1_74360	0.909498	0.901906	1.4985	1.87886	-1.65324	1.0803
Lsat_1_v5_gn_1_74380	-0.360207	0.298169	0.584797	-3.65339	-1.88772	0.202293
Lsat_1_v5_gn_1_74401	-0.360207	0.298169	0.584797	1.76598	-1.88772	0.202293
Lsat_1_v5_gn_1_74581	2.69502	2.22648	1.42409	2.8186	4.40966	3.59718
Lsat_1_v5_gn_1_74601	7.43692	6.8562	7.06119	6.98576	6.0125	5.77355
Lsat_1_v5_gn_1_74661	1.87865	1.7298	1.89726	1.78928	0.0472305	0.884957
Lsat_1_v5_gn_1_74780	2.05092	1.74821	1.42409	0.888292	0.0472305	1.40599
Lsat_1_v5_gn_1_7480	3.54092	3.70364	3.46774	3.07704	2.3736	1.92652
Lsat_1_v5_gn_1_74900	5.1921	4.94845	5.01442	4.98343	5.20727	5.03327
Lsat_1_v5_gn_1_74920	3.77308	3.51763	3.7062	3.6732	3.78809	3.8803
Lsat_1_v5_gn_1_74961	4.06776	3.9422	4.24566	3.94618	3.70083	3.34684
Lsat_1_v5_gn_1_7501	1.42111	1.39795	1.54606	0.930808	1.79306	1.06191
Lsat_1_v5_gn_1_75020	2.30545	2.53292	2.44081	2.96898	2.0305	2.58425
Lsat_1_v5_gn_1_75080	3.70469	3.75461	3.68512	3.61572	3.87974	3.81593
Lsat_1_v5_gn_1_75101	0.718262	0.394817	1.17463	1.98355	2.46367	3.00577
Lsat_1_v5_gn_1_75121	3.3181	3.43481	3.45534	3.45022	3.19229	3.19903
Lsat_1_v5_gn_1_75161	7.0994	6.80601	6.89781	8.07866	9.40858	8.75456
Lsat_1_v5_gn_1_75181	-3.65339	-3.65339	-3.65339	-0.659563	0.112326	-0.0146925
Lsat_1_v5_gn_1_75221	2.85636	3.48507	3.85994	2.50355	2.95561	2.57779
Lsat_1_v5_gn_1_75260	2.63439	2.74027	2.73562	2.4894	0.766336	0.330708
Lsat_1_v5_gn_1_75300	5.65771	5.56695	6.01371	5.12519	3.47196	3.75715
Lsat_1_v5_gn_1_75420	4.09333	4.10104	4.4089	3.6732	3.79802	3.78544
Lsat_1_v5_gn_1_75441	3.54092	3.56513	3.70096	3.07704	2.8735	2.90106
Lsat_1_v5_gn_1_75460	5.37578	6.36788	6.06256	5.50523	4.13601	5.70337
Lsat_1_v5_gn_1_75501	3.84842	3.60102	3.74238	4.03655	4.34003	4.23851
Lsat_1_v5_gn_1_75540	7.69132	7.83406	7.92766	8.36473	8.77328	8.84176
Lsat_1_v5_gn_1_75561	1.00838	1.5526	1.44932	1.12641	1.02487	0.476654
Lsat_1_v5_gn_1_75580	1.30919	1.98396	1.54606	1.69376	2.41289	1.90605
Lsat_1_v5_gn_1_75601	3.77659	3.72703	3.58622	3.4863	3.4595	3.10339
Lsat_1_v5_gn_1_75620	1.85227	2.985	2.98029	1.74231	2.04724	2.05293
Lsat_1_v5_gn_1_75641	6.24604	6.29618	6.14884	6.08759	6.44484	6.02382
Lsat_1_v5_gn_1_75661	0.195976	-1.11141	0.336971	0.972107	0.451131	1.39134
Lsat_1_v5_gn_1_75680	5.0265	4.46332	4.4407	5.116	5.60231	5.51432
Lsat_1_v5_gn_1_75741	0.4633	-0.565276	0.281854	-1.09853	-0.420554	-0.366509
Lsat_1_v5_gn_1_75781	-0.787934	0.139853	0.629634	-0.226832	0.112326	-0.366509
Lsat_1_v5_gn_1_75801	1.05538	1.42109	1.29086	0.888292	1.2728	1.16887
Lsat_1_v5_gn_1_760	4.13496	4.42664	4.70966	4.73917	5.15995	5.15644
Lsat_1_v5_gn_1_7600	0.277539	0.485395	0.102619	-0.323463	0.112326	-0.580888
Lsat_1_v5_gn_1_76041	0.354737	0.485395	0.390059	0.972107	1.02487	0.0613203
Lsat_1_v5_gn_1_76101	4.38084	4.21793	4.36648	4.09381	2.88286	3.13451
Lsat_1_v5_gn_1_76140	5.31671	5.84013	5.97079	5.06204	3.67413	4.45652
Lsat_1_v5_gn_1_76340	-2.77497	-3.65339	-2.52149	0.0294008	0.451131	0.235484
Lsat_1_v5_gn_1_76380	5.91273	5.52352	6.07882	5.95354	5.86801	5.87116
Lsat_1_v5_gn_1_7640	1.12314	1.61412	1.34564	0.704469	-0.331286	0.0978758
Lsat_1_v5_gn_1_76460	-0.0806688	-0.393995	-0.429916	-0.659563	-0.24722	-0.270191
Lsat_1_v5_gn_1_76480	4.87587	5.11907	4.75336	4.54415	4.37028	5.0854
Lsat_1_v5_gn_1_76500	5.81538	5.67313	5.74361	6.33815	7.30013	6.88561
Lsat_1_v5_gn_1_76521	4.18602	4.34432	3.83144	2.90644	0.0472305	0.842502
Lsat_1_v5_gn_1_76820	-3.14833	-3.65339	-3.65339	1.12641	3.42789	2.85375
Lsat_1_v5_gn_1_76940	7.62713	7.09203	7.854	8.01432	8.41229	8.37177
Lsat_1_v5_gn_1_76961	-0.299798	-0.0380022	0.281854	-0.0510577	0.725308	0.730553
Lsat_1_v5_gn_1_76981	5.29973	5.74365	5.65556	5.52097	6.17272	6.03447
Lsat_1_v5_gn_1_77001	6.06693	5.4815	5.47077	5.62335	5.33208	4.95946
Lsat_1_v5_gn_1_77061	3.14419	3.29153	3.33189	3.90945	4.3298	4.62097
Lsat_1_v5_gn_1_77081	4.00029	4.3713	4.12558	4.05108	3.90752	3.72537
Lsat_1_v5_gn_1_77140	1.03207	1.19818	0.67312	5.71439	5.57803	6.2023
Lsat_1_v5_gn_1_77161	5.94351	5.91027	6.01687	5.79715	5.93477	6.0125
Lsat_1_v5_gn_1_77261	7.62177	7.64713	7.73785	7.83811	8.25812	8.12084
Lsat_1_v5_gn_1_77280	0.596406	0.76396	1.04821	0.105608	0.0472305	0.361102
Lsat_1_v5_gn_1_77340	4.24804	3.60608	3.42386	3.72244	3.96151	3.77419
Lsat_1_v5_gn_1_77441	1.96735	1.90411	1.65851	1.29862	1.77307	0.946385
Lsat_1_v5_gn_1_77501	2.1517	2.07428	2.17948	2.00361	1.09096	1.62219
Lsat_1_v5_gn_1_77520	2.03927	2.22648	2.38959	1.66885	1.57946	1.54486
Lsat_1_v5_gn_1_77541	3.23887	3.50685	3.26951	3.03867	3.20727	2.91649
Lsat_1_v5_gn_1_77581	5.38845	5.3848	5.2853	5.48753	6.40236	5.72032
Lsat_1_v5_gn_1_7760	0.0642746	1.92044	0.390059	0.177991	-1.27472	0.531134
Lsat_1_v5_gn_1_77600	-0.964246	-1.11141	-1.6611	-1.73259	-0.845867	-0.0949341
Lsat_1_v5_gn_1_77620	4.3075	3.74548	3.83623	4.49186	5.67548	5.14339
Lsat_1_v5_gn_1_77640	6.40478	6.74487	6.81712	5.94708	4.25249	5.42992
Lsat_1_v5_gn_1_77661	1.38476	1.92044	2.14901	1.45246	1.38242	0.985931
Lsat_1_v5_gn_1_77681	4.57482	4.5018	4.54971	6.2496	5.61078	6.98074
Lsat_1_v5_gn_1_77700	6.49119	6.31406	6.05127	6.63991	7.06756	6.99384
Lsat_1_v5_gn_1_77721	3.74826	3.65568	3.61438	3.57609	4.0093	3.36194
Lsat_1_v5_gn_1_77780	10.657	8.75407	9.27979	9.98157	8.52285	9.59912
Lsat_1_v5_gn_1_7780	5.41798	5.34301	4.60689	5.07157	5.27813	5.60917
Lsat_1_v5_gn_1_77821	3.71204	3.62114	3.8971	3.6287	4.46055	4.13238
Lsat_1_v5_gn_1_77880	7.68689	7.49839	7.73304	7.16229	6.52173	5.51938
Lsat_1_v5_gn_1_77900	2.81598	2.96939	3.2409	2.30776	2.77642	2.2031
Lsat_1_v5_gn_1_77921	6.77979	5.85082	5.67307	7.6675	8.98184	8.75991
Lsat_1_v5_gn_1_77960	3.91365	4.12941	4.27771	3.50048	2.61733	2.95187
Lsat_1_v5_gn_1_7800	2.66502	2.81203	2.92739	2.29153	2.08016	1.4771
Lsat_1_v5_gn_1_78000	4.85941	4.92437	4.91605	4.82339	5.15995	5.22208
Lsat_1_v5_gn_1_78021	3.33725	3.75916	3.69042	3.15083	3.76803	3.47048
Lsat_1_v5_gn_1_781	4.33871	4.25058	3.96428	3.96676	1.88906	2.36932
Lsat_1_v5_gn_1_7820	1.16661	-1.40488	-2.52149	3.03867	2.71487	3.16067
Lsat_1_v5_gn_1_7841	-3.14833	-3.03422	-3.65339	4.8596	4.89216	5.54856
Lsat_1_v5_gn_1_7940	3.16041	2.65503	2.5381	2.38624	1.09096	1.69558
Lsat_1_v5_gn_1_7960	3.01934	3.44048	3.33189	3.35975	3.55626	3.22405
Lsat_1_v5_gn_1_79741	0.316654	-1.11141	-1.12584	-0.226832	-1.4516	-0.46972
Lsat_1_v5_gn_1_7980	5.90232	5.69228	6.19152	6.23695	5.14057	5.03563
Lsat_1_v5_gn_1_80040	1.96735	2.56443	2.03696	2.00361	1.09096	2.38419
Lsat_1_v5_gn_1_80200	4.34818	3.32871	3.2117	4.01201	3.50869	4.18642
Lsat_1_v5_gn_1_80260	2.98333	2.73104	2.50238	3.15083	3.301	3.35818
Lsat_1_v5_gn_1_80280	3.02526	3.52832	3.33189	2.78424	2.99929	3.02962
Lsat_1_v5_gn_1_80300	2.39954	3.0606	3.2117	2.88498	3.2799	3.26883
Lsat_1_v5_gn_1_80340	2.82956	3.03084	2.74584	2.61204	3.00787	3.12125
Lsat_1_v5_gn_1_80541	-0.489188	0.485395	0.281854	-0.323463	0.548429	0.202293
Lsat_1_v5_gn_1_80561	4.89538	4.05372	3.73727	4.5946	2.99066	2.87496
Lsat_1_v5_gn_1_80680	4.03002	4.12589	4.58144	3.15979	-0.167785	1.44907
Lsat_1_v5_gn_1_80721	6.9527	7.59595	7.5996	6.88124	5.6359	6.73564
Lsat_1_v5_gn_1_80741	3.2889	2.65503	2.41543	3.4057	3.26567	3.01535
Lsat_1_v5_gn_1_80781	3.9358	4.08664	4.30561	4.37355	5.10703	5.13352
Lsat_1_v5_gn_1_80901	-2.77497	-3.65339	-2.97916	0.602956	-0.617594	1.4205
Lsat_1_v5_gn_1_80920	5.15616	5.41823	5.53258	4.57798	2.51271	2.85375
Lsat_1_v5_gn_1_80940	4.32199	5.10307	4.9606	4.31055	4.85698	3.99861
Lsat_1_v5_gn_1_81241	5.49779	6.46151	6.33464	5.38423	3.52671	5.16293
Lsat_1_v5_gn_1_81541	-0.630842	1.0278	-0.0305737	-1.73259	-0.331286	-0.366509
Lsat_1_v5_gn_1_81560	1.8389	0.868636	0.441263	3.80475	4.25249	4.26287
Lsat_1_v5_gn_1_81581	5.20909	5.29373	5.59609	5.22892	4.32294	4.54358
Lsat_1_v5_gn_1_81601	2.71712	2.88039	2.83469	2.85217	3.0583	2.69577
Lsat_1_v5_gn_1_81640	2.23573	2.59527	2.49028	2.06215	1.64692	1.96661
Lsat_1_v5_gn_1_81660	2.76032	2.57478	2.56143	3.35195	4.10836	3.91145
Lsat_1_v5_gn_1_81840	4.37622	4.54193	4.66996	4.7717	5.56646	6.21795
Lsat_1_v5_gn_1_81901	5.85411	5.85719	5.77388	5.80002	6.43374	6.28834
Lsat_1_v5_gn_1_81921	3.81466	3.71772	3.37203	5.54511	5.5102	6.14995
Lsat_1_v5_gn_1_82001	10.5234	9.29236	9.50913	9.09066	7.34821	9.32887
Lsat_1_v5_gn_1_82081	0.688749	0.934425	1.0148	0.799306	0.594723	-0.317546
Lsat_1_v5_gn_1_82120	-0.360207	-0.170054	-1.12584	-0.659563	-0.420554	0.683223
Lsat_1_v5_gn_1_82200	0.830622	0.72731	0.441263	1.76598	0.919687	1.53156
Lsat_1_v5_gn_1_82301	5.92544	6.34991	6.43673	5.97401	4.84266	5.39912
Lsat_1_v5_gn_1_82341	-1.6773	-1.11141	-1.89511	-0.427033	0.346794	-0.224341
Lsat_1_v5_gn_1_82460	8.53549	8.09409	7.93912	8.48217	8.75014	8.79112
Lsat_1_v5_gn_1_82540	3.29381	2.97722	3.11252	2.76086	2.04724	2.14314
Lsat_1_v5_gn_1_82580	6.42896	6.76704	6.98289	6.51623	6.072	6.12304
Lsat_1_v5_gn_1_82941	4.56876	4.87496	4.66189	3.76418	1.32865	2.27669
Lsat_1_v5_gn_1_8300	-0.186077	-0.659199	-0.177326	-1.48895	-3.65339	-1.52601
Lsat_1_v5_gn_1_83021	0.153398	1.27637	0.980595	-0.323463	0.399905	-1.31909
Lsat_1_v5_gn_1_83041	4.55246	4.57066	5.26945	4.82621	3.67413	2.64109
Lsat_1_v5_gn_1_83080	5.83572	6.42264	5.76386	8.15602	9.40005	9.82252
Lsat_1_v5_gn_1_83120	1.03207	2.10318	1.52248	1.42298	1.09096	0.658962
Lsat_1_v5_gn_1_83221	4.41729	4.68258	5.14177	4.41533	4.02206	4.3006
Lsat_1_v5_gn_1_83321	-0.787934	-1.11141	-0.256708	4.6012	5.41827	6.05321
Lsat_1_v5_gn_1_8340	4.63409	4.50992	4.39273	5.19879	5.31835	5.32107
Lsat_1_v5_gn_1_83600	6.18327	6.08248	6.17932	5.59719	4.69907	4.6658
Lsat_1_v5_gn_1_8361	7.9113	7.44154	8.0076	7.41296	5.37084	5.7911
Lsat_1_v5_gn_1_83640	5.54694	5.63159	5.64877	5.77252	5.84904	5.87314
Lsat_1_v5_gn_1_83660	3.91046	4.01623	3.93331	4.64655	5.33378	5.35827
Lsat_1_v5_gn_1_83741	3.52431	2.88039	2.85371	3.14181	3.65787	3.02012
Lsat_1_v5_gn_1_83801	3.64447	3.88512	3.75761	3.74644	4.26328	4.20749
Lsat_1_v5_gn_1_83981	2.59516	2.50071	3.31826	2.7371	3.72705	3.22818
Lsat_1_v5_gn_1_84160	5.39646	5.1226	5.02075	5.45877	5.45951	5.94888
Lsat_1_v5_gn_1_84200	4.16742	3.98552	3.973	5.25843	4.51873	5.2365
Lsat_1_v5_gn_1_84280	3.80093	3.79944	3.46155	5.22892	4.96886	5.58604
Lsat_1_v5_gn_1_84340	0.39184	-0.240908	-2.17457	1.61772	2.3736	3.24865
Lsat_1_v5_gn_1_84360	6.91974	3.71304	0.0375594	9.74547	10.7141	10.0837
Lsat_1_v5_gn_1_8440	4.66662	4.26663	3.98168	4.30652	4.46989	4.32393
Lsat_1_v5_gn_1_84401	2.66502	2.15928	2.89102	3.02892	3.06653	3.19482
Lsat_1_v5_gn_1_84440	1.94256	2.63538	2.67274	1.42298	0.291652	0.753649
Lsat_1_v5_gn_1_84561	2.92124	3.0233	3.34539	2.59892	2.18978	1.76542
Lsat_1_v5_gn_1_8460	3.71571	3.40611	2.99749	4.1216	4.88052	4.56495
Lsat_1_v5_gn_1_84721	3.82147	4.18114	4.29521	3.93578	4.3298	4.03912
Lsat_1_v5_gn_1_8480	3.82487	4.20466	3.98599	2.99926	3.14641	2.85375
Lsat_1_v5_gn_1_84880	1.75595	2.1315	2.68341	1.56471	1.57946	0.707082
Lsat_1_v5_gn_1_84941	-3.14833	-3.65339	-3.65339	0.435891	1.73223	1.78797
Lsat_1_v5_gn_1_85160	-0.186077	0.440817	-0.429916	-2.39447	-1.65324	-1.64178
Lsat_1_v5_gn_1_85201	4.69101	5.38627	5.16671	4.90296	5.16762	5.11246
Lsat_1_v5_gn_1_85400	0.109524	0.194578	0.164872	-0.659563	-1.4516	-1.05554
Lsat_1_v5_gn_1_85420	0.627848	0.0829697	0.390059	0.602956	1.99642	1.67153
Lsat_1_v5_gn_1_85441	3.96687	3.76821	3.43654	3.77589	4.24162	3.72245
Lsat_1_v5_gn_1_85641	0.237334	1.14359	0.756347	0.105608	0.174611	0.707082
Lsat_1_v5_gn_1_85681	0.237334	0.485395	0.164872	0.549389	-0.845867	-0.0949341
Lsat_1_v5_gn_1_85820	0.39184	-3.65339	-2.97916	2.8186	3.91666	3.65352
Lsat_1_v5_gn_1_85921	3.37943	3.70835	3.72699	3.02892	3.52671	3.64737
Lsat_1_v5_gn_1_85960	0.354737	0.0237513	0.0375594	-0.427033	0.174611	1.44907
Lsat_1_v5_gn_1_860	0.39184	1.32624	0.584797	1.16253	-0.420554	0.361102
Lsat_1_v5_gn_1_8600	4.98005	4.65601	4.42806	6.84626	7.07217	7.60662
Lsat_1_v5_gn_1_86061	-0.13241	0.440817	-0.102085	-0.791581	0.112326	0.476654
Lsat_1_v5_gn_1_86180	4.20959	4.02758	3.59755	6.5284	6.82456	7.21952
Lsat_1_v5_gn_1_86321	2.86298	2.92962	2.68341	1.66885	1.77307	1.74252
Lsat_1_v5_gn_1_86480	0.718262	-0.867657	-2.97916	-0.659563	-0.0924958	1.4771
Lsat_1_v5_gn_1_8661	-0.558277	-0.102518	-0.524998	-1.48895	-0.24722	-1.05554
Lsat_1_v5_gn_1_86700	6.18591	6.28283	6.22478	6.35581	6.89447	6.59047
Lsat_1_v5_gn_1_86800	1.72721	-0.170054	-1.6611	1.42298	1.75279	2.81584
Lsat_1_v5_gn_1_86860	-0.558277	-0.659199	-0.854845	-0.323463	0.0472305	1.90605
Lsat_1_v5_gn_1_86980	5.35714	5.3789	5.32503	6.10394	7.29444	6.85491
Lsat_1_v5_gn_1_87001	-3.14833	-2.27046	-2.52149	2.02339	0.919687	2.47732
Lsat_1_v5_gn_1_87140	-1.53124	-1.57754	-0.524998	1.53745	0.845048	0.29966
Lsat_1_v5_gn_1_87200	4.87751	4.45494	4.18311	4.86235	5.21655	5.42363
Lsat_1_v5_gn_1_8721	5.85909	5.21319	4.93403	5.65698	5.60796	5.54526
Lsat_1_v5_gn_1_87220	6.91138	7.07116	6.88052	8.63061	10.0715	9.66513
Lsat_1_v5_gn_1_87261	3.52431	3.34089	3.45534	3.83305	4.5455	4.21166
Lsat_1_v5_gn_1_87300	7.89907	7.83836	8.205	7.57796	6.60961	6.71593
Lsat_1_v5_gn_1_87381	-0.299798	-0.867657	-0.626792	-0.791581	0.234318	0.531134
Lsat_1_v5_gn_1_8741	-0.360207	-0.393995	-0.0305737	-1.73259	-1.4516	-2.64564
Lsat_1_v5_gn_1_87481	3.77308	4.30445	4.37638	3.33622	2.68309	1.54486
Lsat_1_v5_gn_1_8801	2.85636	2.47883	2.14901	3.46476	3.51472	3.92422
Lsat_1_v5_gn_1_88060	1.05538	0.834581	1.82198	0.799306	0.990654	0.966294
Lsat_1_v5_gn_1_88080	2.29569	1.27637	3.53999	2.94843	2.12816	1.49091
Lsat_1_v5_gn_1_88101	2.78144	2.64524	5.23359	4.26142	4.01781	2.35429
Lsat_1_v5_gn_1_88121	4.43072	2.61546	5.5311	-2.39447	3.58521	2.77127
Lsat_1_v5_gn_1_88201	-0.787934	0.651091	-0.854845	0.0294008	-2.97524	-2.42215
Lsat_1_v5_gn_1_88300	-0.360207	0.0829697	0.336971	-0.0510577	-0.975153	-0.639859
Lsat_1_v5_gn_1_88321	-0.707251	0.72731	-0.256708	-2.0259	-2.51578	-0.524234
Lsat_1_v5_gn_1_8881	5.6201	5.34453	5.12425	5.25425	5.0164	4.67943
Lsat_1_v5_gn_1_89100	1.18786	1.48834	1.63671	0.602956	1.40858	2.26066
Lsat_1_v5_gn_1_89320	1.93	2.10318	1.34564	1.01226	1.40858	0.730553
Lsat_1_v5_gn_1_89341	5.1358	5.49519	5.46614	4.7717	2.67233	3.81593
Lsat_1_v5_gn_1_8940	1.55798	-0.102518	0.796227	0.0294008	-2.97524	-1.64178
Lsat_1_v5_gn_1_89400	5.73012	4.80853	4.77098	5.96764	5.73611	6.05379
Lsat_1_v5_gn_1_89461	1.77011	1.35054	1.95125	0.435891	-1.65324	-0.317546
Lsat_1_v5_gn_1_89501	1.71262	1.67312	1.61458	0.602956	-0.72722	-0.270191
Lsat_1_v5_gn_1_89581	2.61882	1.63405	1.52248	1.08935	0.174611	0.730553
Lsat_1_v5_gn_1_89600	3.74468	3.74548	4.03682	3.35975	2.98198	2.65342
Lsat_1_v5_gn_1_89661	4.41504	4.02758	5.12816	9.65247	10.002	10.3956
Lsat_1_v5_gn_1_89681	3.09441	2.95361	3.81212	3.1687	1.24404	4.75577
[truncated: 17,644 more rows]

## Sheet: Botrytis inf expression
Supplementary Dataset 6c - Log2 TMM (trimmed mean of M values) normalised expression values for each detected lettuce gene in separate biological replicates 42 hours after mock or B.cinerea inoculation.
GeneID	Mock_rep1	Mock_rep2	Mock_rep3	Infected_rep1	Infected_rep2	Infected_rep3
Lsat_1_v5_gn_0_11100	3.29164	3.44069	2.74104	2.39773	2.90838	2.51021
Lsat_1_v5_gn_0_11160	5.01151	4.97129	4.8261	4.98461	4.89239	4.56211
Lsat_1_v5_gn_0_11181	4.88624	4.72753	4.46896	5.92255	6.04429	6.11269
Lsat_1_v5_gn_0_12501	2.54144	3.26748	3.5028	0.643041	0.773245	0.941006
Lsat_1_v5_gn_0_12601	6.46741	6.43712	6.39244	3.4529	3.16019	3.85208
Lsat_1_v5_gn_0_13600	0.471041	0.667976	0.390315	0.967979	0.43421	0.504902
Lsat_1_v5_gn_0_15201	4.19422	3.96215	3.93938	2.98418	2.76381	3.12826
Lsat_1_v5_gn_0_15220	2.9812	3.19895	2.96956	2.47142	2.70166	2.74388
Lsat_1_v5_gn_0_15241	5.57078	5.65192	5.74063	7.51681	7.7369	7.76895
Lsat_1_v5_gn_0_15420	7.92195	8.01994	7.52273	8.41518	8.32768	8.28126
Lsat_1_v5_gn_0_15460	3.62014	3.79424	3.39097	2.8798	2.47894	2.7706
Lsat_1_v5_gn_0_16380	2.20335	2.43912	1.38911	1.95942	2.34305	1.99488
Lsat_1_v5_gn_0_17841	2.03728	3.19309	1.36676	7.0736	8.16736	8.1668
Lsat_1_v5_gn_0_18260	4.1571	3.08332	4.97111	3.39456	1.89281	1.79249
Lsat_1_v5_gn_0_18280	0.313856	0.36853	-0.0765386	-1.25974	-2.89781	-2.5827
Lsat_1_v5_gn_0_18301	4.19985	4.74366	3.86957	2.80848	3.59567	3.80762
Lsat_1_v5_gn_0_19021	-2.55724	-2.86735	-2.80481	2.89518	1.4766	1.66538
Lsat_1_v5_gn_0_19261	0.578622	0.449417	1.54652	1.85317	1.19018	1.63662
Lsat_1_v5_gn_0_19660	0.578622	0.915826	0.596444	-1.01009	-0.361293	-0.0907166
Lsat_1_v5_gn_0_19800	-0.92246	0.0432836	-1.10408	-1.56182	-1.85022	-0.0907166
Lsat_1_v5_gn_0_19860	4.40864	4.67594	4.50138	3.78973	3.68671	3.91331
Lsat_1_v5_gn_0_19880	0.394588	1.02542	0.201177	1.86883	1.74658	2.06131
Lsat_1_v5_gn_0_20061	-0.0106723	0.526008	-0.204552	0.270928	0.773245	0.972033
Lsat_1_v5_gn_0_20081	-0.235236	0.32632	-0.722345	0.362307	-0.826993	-0.22502
Lsat_1_v5_gn_0_21300	-2.05025	-2.52065	-2.61494	-0.79733	0.184479	-0.88215
Lsat_1_v5_gn_0_22321	4.51629	3.9308	4.07824	4.02815	2.86651	2.96435
Lsat_1_v5_gn_0_22900	1.9598	2.20293	1.33257	2.15099	2.56871	2.69822
Lsat_1_v5_gn_0_22980	4.70619	3.93432	4.8764	4.50499	3.79484	3.9173
Lsat_1_v5_gn_0_23001	2.56779	2.34712	2.50051	2.00267	1.89281	1.93315
Lsat_1_v5_gn_0_24721	5.05873	5.34478	5.44308	5.71286	5.85027	5.96724
Lsat_1_v5_gn_0_25361	-0.362149	0.36853	-0.273087	-0.0441	-0.00979946	-0.156306
Lsat_1_v5_gn_0_25841	-0.827821	-0.973424	-0.722345	-0.104005	-0.654511	-1.12317
Lsat_1_v5_gn_0_27841	4.11603	4.03931	3.7983	5.66879	5.3829	5.21836
Lsat_1_v5_gn_0_27881	6.99734	7.09781	7.01234	7.54024	7.74607	7.65422
Lsat_1_v5_gn_0_28780	0.710618	1.35429	0.843029	2.2259	2.98864	3.27544
Lsat_1_v5_gn_0_29161	3.99825	4.46842	3.09041	2.05838	1.97392	1.81833
Lsat_1_v5_gn_0_29180	0.710618	0.915826	1.23724	0.317341	1.27798	0.843708
Lsat_1_v5_gn_0_29200	0.313856	0.598738	0.793622	0.270928	0.832443	0.80976
Lsat_1_v5_gn_0_29221	1.65025	2.29335	1.27373	-0.104005	-1.51895	-0.495116
Lsat_1_v5_gn_0_29720	6.46625	6.87572	6.34213	5.81647	5.66931	5.83636
Lsat_1_v5_gn_0_29760	3.38845	3.40565	3.7145	2.8798	3.02716	2.66063
Lsat_1_v5_gn_0_29780	0.0897307	0.32632	0.322261	0.448242	1.04757	1.2248
Lsat_1_v5_gn_0_29801	1.14329	0.598738	0.367985	-1.25974	-0.826993	-0.538186
Lsat_1_v5_gn_0_29900	3.6075	3.44069	3.94505	3.75643	3.98946	3.59736
Lsat_1_v5_gn_0_29921	-0.501314	-0.871649	0.298843	-0.0441	0.43421	-0.190254
Lsat_1_v5_gn_0_32220	1.29821	1.19921	1.40015	-0.611955	0.579514	0.757292
Lsat_1_v5_gn_0_32260	3.77519	3.55477	3.3965	3.8303	3.59567	3.69125
Lsat_1_v5_gn_0_33241	4.49356	4.87574	3.37426	2.5801	0.944014	2.27543
Lsat_1_v5_gn_0_33481	-0.118589	-0.776584	0.476332	1.28065	0.43421	0.117874
Lsat_1_v5_gn_0_33621	3.8945	3.65623	3.93749	3.51395	3.68671	3.82472
Lsat_1_v5_gn_0_34441	6.20318	6.03682	6.34927	6.86923	7.09663	6.90555
Lsat_1_v5_gn_0_34641	5.2794	4.76949	4.90382	4.35176	4.00884	4.15047
Lsat_1_v5_gn_0_34660	-0.0636219	1.24524	-0.722345	-0.372106	0.508691	0.324328
Lsat_1_v5_gn_0_3541	5.66838	5.87603	5.2755	7.60335	8.03973	8.20158
Lsat_1_v5_gn_0_36021	4.92921	5.00847	5.128	3.86587	2.73307	2.61713
Lsat_1_v5_gn_0_36101	-0.118589	0.238004	-0.5007	1.68636	1.04757	1.45087
Lsat_1_v5_gn_0_36121	0.543645	0.143926	-0.420772	1.97398	1.68368	1.73033
Lsat_1_v5_gn_0_36620	4.21382	3.92728	4.1206	4.62747	4.18383	3.9073
Lsat_1_v5_gn_0_37081	7.40826	7.46089	7.30513	7.50934	6.9763	6.34709
Lsat_1_v5_gn_0_37121	2.66863	2.54413	2.31453	1.66857	1.23475	1.28781
Lsat_1_v5_gn_0_37161	3.49299	3.68156	2.58038	3.58681	3.2279	2.74388
Lsat_1_v5_gn_0_37201	1.16647	0.282837	1.08127	1.34926	-0.826993	-0.724604
Lsat_1_v5_gn_0_37240	2.91432	3.27304	5.10287	4.93896	6.1455	6.54545
Lsat_1_v5_gn_0_37261	2.97465	4.66116	3.12078	5.33411	5.56191	6.28744
Lsat_1_v5_gn_0_37340	2.54144	2.91551	2.63283	2.05838	2.28065	2.52598
Lsat_1_v5_gn_0_37721	3.71751	3.86966	3.4691	3.3837	3.8243	3.69823
Lsat_1_v5_gn_0_37780	7.19378	7.1342	6.77203	7.88434	7.73399	7.7948
Lsat_1_v5_gn_0_37821	4.71604	4.67173	4.60526	5.03582	5.02201	5.21025
Lsat_1_v5_gn_0_37961	6.28156	6.26903	6.61408	5.35928	5.2643	5.14623
Lsat_1_v5_gn_0_37981	5.53227	5.30458	5.5622	4.48734	4.36014	4.15047
Lsat_1_v5_gn_0_38401	-0.501314	0.191732	0.0125284	-2.46648	-0.654511	-1.77528
Lsat_1_v5_gn_0_39140	2.79298	3.28411	2.80892	3.74798	3.90235	4.32435
Lsat_1_v5_gn_0_39321	2.08671	2.42918	2.41597	1.7213	1.14419	0.860387
Lsat_1_v5_gn_0_39541	6.53408	6.57307	6.27995	5.95594	6.12493	6.17193
Lsat_1_v5_gn_0_40001	-3.99799	-3.99799	-3.99799	3.10816	3.5076	2.95273
Lsat_1_v5_gn_0_40520	1.76098	1.771	2.08737	1.92985	0.889307	1.03215
Lsat_1_v5_gn_0_40540	10.8014	11.0551	11.0978	9.41196	8.71596	7.7082
Lsat_1_v5_gn_0_4061	-1.02375	-0.377301	-0.984335	-1.01009	0.0906075	-0.582581
Lsat_1_v5_gn_0_4121	1.54807	1.65642	1.87419	3.28205	3.75714	3.51549
Lsat_1_v5_gn_0_41321	3.57755	3.73498	3.58979	4.00706	4.07161	4.13342
Lsat_1_v5_gn_0_4140	8.94498	9.26329	9.37632	8.93829	9.18452	8.93808
Lsat_1_v5_gn_0_41440	0.646129	0.765976	0.8908	1.23302	1.6179	1.33631
Lsat_1_v5_gn_0_41560	1.45702	1.43596	1.33257	2.18893	1.4766	1.45087
Lsat_1_v5_gn_0_41600	0.710618	1.02542	0.250836	1.39326	1.04757	1.00241
Lsat_1_v5_gn_0_4161	5.75979	5.93691	6.11041	7.38955	7.78264	7.48909
Lsat_1_v5_gn_0_41681	7.98909	8.299	7.45549	7.99712	7.67254	7.74865
Lsat_1_v5_gn_0_4181	6.67054	6.79484	7.22275	7.29378	7.62468	7.7757
Lsat_1_v5_gn_0_4201	3.12419	3.21639	2.89734	2.51189	2.30175	2.39473
Lsat_1_v5_gn_0_42180	2.39214	2.95067	2.83358	1.73846	2.02556	1.73938
Lsat_1_v5_gn_0_4221	6.97905	7.12577	6.80591	7.45101	7.47366	7.46714
Lsat_1_v5_gn_0_42421	-0.362149	0.0432836	-0.420772	-1.40288	-1.51895	-1.33468
Lsat_1_v5_gn_0_42440	-0.576278	-0.603404	-0.107493	-0.701667	-0.654511	-0.997631
Lsat_1_v5_gn_0_42481	1.39949	1.56861	1.1871	-0.527496	-0.234373	0.0898588
Lsat_1_v5_gn_0_4261	-1.37885	-1.20143	-0.460182	0.908584	0.579514	0.30008
Lsat_1_v5_gn_0_4280	5.06491	4.65478	4.8261	5.34115	4.99959	5.01923
Lsat_1_v5_gn_0_4301	0.710618	0.998792	0.759718	1.82131	1.71547	2.08279
Lsat_1_v5_gn_0_43420	3.70964	4.16138	3.88538	3.0056	3.19444	2.97588
Lsat_1_v5_gn_0_43840	-1.13268	-1.47236	-0.722345	-0.372106	-0.234373	0.0898588
Lsat_1_v5_gn_0_44280	-2.55724	-1.80621	-3.02352	3.44769	3.4801	2.93709
Lsat_1_v5_gn_0_4441	-0.0636219	-0.377301	-1.3047	-1.25974	-2.28094	-1.19028
Lsat_1_v5_gn_0_44640	6.68114	6.85731	6.81341	6.77624	6.89098	6.82685
Lsat_1_v5_gn_0_45961	2.38228	2.1555	2.05978	4.37937	4.07161	4.25666
Lsat_1_v5_gn_0_46221	-3.99799	-0.687397	-3.28141	-3.99799	1.04757	0.394718
Lsat_1_v5_gn_0_47281	5.83223	6.16958	6.06645	5.59889	4.91311	4.46867
Lsat_1_v5_gn_0_5220	4.08899	3.98607	4.84542	3.30527	2.62001	3.23124
Lsat_1_v5_gn_0_5240	5.99966	5.72887	6.64168	5.29115	4.14933	4.9996
Lsat_1_v5_gn_0_5300	4.35669	4.27947	4.00958	4.8049	5.37297	5.09518
Lsat_1_v5_gn_0_5321	11.0229	11.1865	11.3914	10.0135	9.47415	8.95298
Lsat_1_v5_gn_0_5341	5.04472	4.96786	5.26723	5.86708	5.81951	6.03125
Lsat_1_v5_gn_0_5460	4.24953	4.29323	4.24834	4.07954	4.34497	4.5325
Lsat_1_v5_gn_0_5501	1.7302	1.94846	2.09419	1.88433	1.83608	1.07566
Lsat_1_v5_gn_0_6400	3.89797	1.49431	0.322261	6.81466	6.30814	6.66004
Lsat_1_v5_gn_0_6661	-0.297297	-0.776584	-1.53778	-0.701667	-0.654511	-0.675693
Lsat_1_v5_gn_0_6780	3.84149	3.68156	3.57281	4.98641	4.36014	4.20536
Lsat_1_v5_gn_0_6940	-1.85094	-1.20143	-0.382409	-0.701667	0.0906075	-0.538186
Lsat_1_v5_gn_0_6961	1.27707	1.31165	1.53655	2.47142	1.27798	2.21835
Lsat_1_v5_gn_0_7001	4.13377	4.19402	4.52048	5.7755	6.21249	5.93217
Lsat_1_v5_gn_0_7320	2.59367	2.2601	1.72404	3.35617	2.93563	2.88913
Lsat_1_v5_gn_0_7340	4.68427	4.68849	4.64759	4.08961	4.43366	4.3933
Lsat_1_v5_gn_0_7361	1.47569	1.22241	1.69742	1.73846	0.0906075	0.394718
Lsat_1_v5_gn_0_7401	2.59367	2.2601	1.72404	3.35617	2.93563	2.88913
Lsat_1_v5_gn_0_7461	4.88624	4.60268	4.57633	5.26475	5.36045	5.10833
Lsat_1_v5_gn_0_7481	0.0897307	-0.12221	0.149746	0.317341	-0.654511	-0.675693
Lsat_1_v5_gn_0_7500	5.64485	5.83992	5.39213	6.79583	6.63971	6.58456
Lsat_1_v5_gn_0_7521	5.22111	4.91009	6.5207	7.18691	7.38252	7.25193
Lsat_1_v5_gn_0_7541	-0.827821	-0.776584	1.01096	-2.18194	-2.89781	-0.775231
Lsat_1_v5_gn_0_7581	1.04667	1.07725	-0.873768	-1.12952	-1.85022	-0.997631
Lsat_1_v5_gn_0_7601	4.32614	4.62026	4.32424	5.56563	5.73283	5.43078
Lsat_1_v5_gn_0_7620	2.39214	3.0052	3.04891	2.8798	2.90838	2.5312
Lsat_1_v5_gn_0_7781	6.41878	6.63652	7.88653	5.74823	5.16128	4.8194
Lsat_1_v5_gn_0_7801	5.37949	5.1254	5.7428	4.70371	3.99595	3.97779
Lsat_1_v5_gn_0_7881	4.57593	4.37315	4.49366	3.51893	3.19444	3.07923
Lsat_1_v5_gn_0_7900	2.37235	3.07697	3.1603	0.679032	-0.654511	-1.33468
Lsat_1_v5_gn_0_7921	2.75526	3.35406	3.32004	4.54698	4.76903	4.71552
Lsat_1_v5_gn_0_8021	6.69813	6.72802	6.39278	7.1445	7.07535	6.96556
Lsat_1_v5_gn_0_8061	1.07144	1.3957	2.09419	-0.372106	-0.361293	-0.22502
Lsat_1_v5_gn_0_8100	-3.99799	-2.52065	-1.71713	1.55695	2.51552	2.00991
Lsat_1_v5_gn_0_8120	3.00067	2.90838	3.03834	3.52882	3.79484	3.73034
Lsat_1_v5_gn_0_8140	3.69776	3.6261	4.01857	4.73823	4.68721	4.942
Lsat_1_v5_gn_0_8161	4.0459	3.95178	3.86559	4.811	4.74997	4.75508
Lsat_1_v5_gn_0_8180	5.60087	5.76091	5.64172	7.01584	7.27926	7.44398
Lsat_1_v5_gn_0_8241	2.93471	3.26748	1.95131	3.58681	4.64655	4.6819
Lsat_1_v5_gn_0_8260	-0.430055	-0.448803	0.22622	0.270928	1.80686	1.17233
Lsat_1_v5_gn_0_8301	1.77612	0.449417	1.06748	4.0728	5.31707	5.49628
Lsat_1_v5_gn_0_8660	5.55988	6.45315	3.77939	11.9141	12.7677	12.8142
Lsat_1_v5_gn_0_8701	-3.99799	-3.99799	-3.99799	1.34926	1.4766	1.99488
Lsat_1_v5_gn_0_8741	-3.99799	-3.99799	-3.99799	1.34926	1.4766	1.99488
Lsat_1_v5_gn_0_8901	-3.34581	-2.00743	-2.44717	0.173367	0.579514	0.117874
Lsat_1_v5_gn_0_9061	2.90745	3.43574	3.33739	3.10155	3.52565	3.38035
Lsat_1_v5_gn_0_9101	3.91859	3.86598	3.84351	3.84622	3.46147	3.59238
Lsat_1_v5_gn_0_9181	4.25765	4.5714	5.96642	4.14534	3.88847	4.75731
Lsat_1_v5_gn_0_9201	4.55413	4.20862	4.92597	4.22359	4.08992	4.22159
Lsat_1_v5_gn_0_9241	4.40864	4.63546	4.51668	4.6728	4.58334	4.65944
Lsat_1_v5_gn_0_9261	5.03531	5.18566	5.44308	4.70371	4.88542	5.0577
Lsat_1_v5_gn_0_9300	3.85582	3.89154	4.1372	2.98418	3.16019	3.02108
Lsat_1_v5_gn_0_9321	5.01949	5.2534	5.02026	5.29695	5.75021	5.48758
Lsat_1_v5_gn_0_9341	1.58294	1.87715	1.54652	8.50173	8.65116	8.62501
Lsat_1_v5_gn_0_9380	1.33958	0.915826	0.455304	0.568247	0.579514	0.145355
Lsat_1_v5_gn_0_9420	5.58052	6.0409	5.52421	8.94823	9.51184	9.23734
Lsat_1_v5_gn_0_9540	5.52669	5.8201	5.60519	5.47768	5.83588	5.8332
Lsat_1_v5_gn_0_9581	6.61265	6.52547	6.17051	7.27993	7.17662	7.28087
Lsat_1_v5_gn_0_9661	5.07719	5.06892	5.09099	4.66833	4.66295	4.59612
Lsat_1_v5_gn_0_9700	1.84956	2.05569	2.10098	2.05838	1.65116	1.88506
Lsat_1_v5_gn_0_9740	3.07604	3.0052	3.58496	2.6543	2.30175	2.244
Lsat_1_v5_gn_0_9760	5.1253	5.49762	5.66823	6.46383	6.33397	6.60481
Lsat_1_v5_gn_0_9801	1.11973	1.22241	1.62394	0.362307	0.0906075	0.324328
Lsat_1_v5_gn_0_9821	6.75705	7.19887	6.43064	6.10229	6.25504	6.05
Lsat_1_v5_gn_1_100060	-0.430055	-0.871649	-0.0765386	2.16375	1.27798	0.73937
Lsat_1_v5_gn_1_10021	0.5078	0.449417	0.634357	-0.231836	0.647024	0.665369
Lsat_1_v5_gn_1_100221	7.0166	6.83538	8.96504	6.68349	6.66842	7.28744
Lsat_1_v5_gn_1_100380	5.17328	5.05929	5.58052	4.70807	4.68721	4.69591
Lsat_1_v5_gn_1_100400	4.76621	4.73158	4.59207	2.67227	1.27798	1.52597
Lsat_1_v5_gn_1_10041	6.68264	6.58038	6.76082	4.50248	4.108	4.01551
Lsat_1_v5_gn_1_10061	10.7663	10.8208	10.9036	9.20681	8.0731	6.96556
Lsat_1_v5_gn_1_100681	-0.576278	-0.00979918	-0.821508	-1.40288	0.272614	-1.41269
Lsat_1_v5_gn_1_10080	3.24341	3.30056	3.2637	2.54152	2.58602	2.73487
Lsat_1_v5_gn_1_100901	2.09881	1.8917	1.95131	2.59901	2.62001	2.70286
Lsat_1_v5_gn_1_101001	3.92879	4.30686	4.09363	2.05838	2.19302	2.43982
Lsat_1_v5_gn_1_101021	4.36423	4.9083	4.40185	3.51893	3.81699	3.65825
Lsat_1_v5_gn_1_101181	0.228337	-0.244125	-2.03646	0.643041	1.14419	1.71207
Lsat_1_v5_gn_1_101201	-2.55724	-2.86735	-3.59566	0.967979	-0.00979946	0.684228
Lsat_1_v5_gn_1_10140	5.22938	5.19742	5.14698	3.47865	3.14859	3.70747
Lsat_1_v5_gn_1_101561	2.36234	2.78134	2.55589	1.25703	1.27798	1.17233
Lsat_1_v5_gn_1_101600	3.78271	4.28774	3.63491	2.97697	2.89456	2.90127
Lsat_1_v5_gn_1_101701	6.28156	6.25855	6.55631	6.91097	7.28853	6.9178
Lsat_1_v5_gn_1_101761	-1.67584	-1.08293	-1.62467	2.16375	1.80686	1.98731
Lsat_1_v5_gn_1_101920	-0.175734	0.488221	-0.273087	0.448242	0.832443	0.826834
Lsat_1_v5_gn_1_101960	-1.67584	0.143926	-1.16791	-1.74045	-0.361293	-0.156306
Lsat_1_v5_gn_1_102000	1.21173	2.37844	0.476332	1.85317	1.97392	2.15892
Lsat_1_v5_gn_1_102041	-2.28159	-0.448803	-1.71713	2.5801	0.944014	1.13169
Lsat_1_v5_gn_1_102120	0.0404025	0.971663	-0.460182	2.00267	0.647024	1.34818
Lsat_1_v5_gn_1_102140	4.07681	4.32037	3.77515	4.5075	4.39982	4.3818
Lsat_1_v5_gn_1_102180	1.93302	3.16941	2.02452	1.82131	1.83608	1.67484
Lsat_1_v5_gn_1_102200	1.86381	1.63928	1.42199	1.92985	1.68368	1.80977
Lsat_1_v5_gn_1_102320	1.98609	2.6506	2.76687	1.65055	1.68368	1.98731
Lsat_1_v5_gn_1_102541	-0.827821	-0.871649	-0.0765386	-0.372106	-0.654511	-0.938735
Lsat_1_v5_gn_1_103141	8.85155	8.94044	8.65014	8.40431	7.94986	7.55717
Lsat_1_v5_gn_1_103161	2.88667	2.61598	2.27907	1.32675	1.31995	1.45087
Lsat_1_v5_gn_1_103341	4.58456	4.5714	4.19701	2.7839	1.68368	1.42868
Lsat_1_v5_gn_1_10340	3.03255	3.02513	3.07326	4.18968	4.56163	4.56593
Lsat_1_v5_gn_1_103441	6.93713	6.60872	6.62206	6.40259	5.80111	5.15892
Lsat_1_v5_gn_1_103461	6.59514	6.46231	6.6976	5.75352	4.90623	4.67012
Lsat_1_v5_gn_1_103761	-2.89831	-3.99799	-3.59566	-0.79733	-0.00979946	0.0898588
Lsat_1_v5_gn_1_10420	7.18707	7.34971	7.23148	6.69067	5.75786	4.88913
Lsat_1_v5_gn_1_10440	3.56888	3.53637	3.9969	3.0406	3.03977	3.05408
Lsat_1_v5_gn_1_104440	-2.89831	-1.80621	-2.16081	0.0687272	1.97392	1.82684
Lsat_1_v5_gn_1_104541	3.25967	3.48454	3.24238	3.34502	1.4766	1.32434
Lsat_1_v5_gn_1_104720	-3.99799	-2.52065	-3.59566	4.4924	5.14094	5.0712
Lsat_1_v5_gn_1_10481	4.13377	4.04582	4.39772	3.42667	3.56108	3.84162
Lsat_1_v5_gn_1_104861	0.433321	0.488221	0.345304	-2.18194	-2.28094	-2.5827
Lsat_1_v5_gn_1_104941	5.15167	5.27298	4.66372	5.36205	5.45295	5.26451
Lsat_1_v5_gn_1_104961	4.0175	3.68574	3.30836	4.58067	4.13176	4.27077
Lsat_1_v5_gn_1_104980	4.58671	4.67594	3.79412	7.5137	7.2063	7.1392
Lsat_1_v5_gn_1_10500	6.00931	5.90769	6.06948	5.9984	6.20131	6.00758
Lsat_1_v5_gn_1_105021	1.09579	0.998792	0.577107	2.30864	2.19302	2.0685
Lsat_1_v5_gn_1_105200	5.17042	4.87024	4.93454	3.35061	2.09972	1.78377
Lsat_1_v5_gn_1_10521	4.23316	4.78904	3.17323	4.96106	4.98661	5.02201
Lsat_1_v5_gn_1_105220	5.81767	5.31406	6.2286	4.96288	2.73307	2.92128
Lsat_1_v5_gn_1_105241	3.87704	4.13105	3.74947	4.40914	4.4853	4.58236
Lsat_1_v5_gn_1_105261	3.28106	2.93671	3.08015	5.65644	5.69944	5.82632
Lsat_1_v5_gn_1_105400	-2.28159	-1.62965	-0.629563	0.448242	0.711514	0.324328
Lsat_1_v5_gn_1_105461	4.19704	4.66328	3.18606	8.07284	8.05922	7.93955
Lsat_1_v5_gn_1_105541	3.35858	3.99957	3.17001	1.88433	1.4004	0.198795
Lsat_1_v5_gn_1_10560	4.60379	4.46356	4.35721	4.7615	4.98987	4.79032
Lsat_1_v5_gn_1_105600	3.72533	3.59087	2.87771	4.03163	3.37452	3.4916
Lsat_1_v5_gn_1_105621	-0.175734	0.0432836	-0.460182	0.529344	-1.85022	-0.88215
Lsat_1_v5_gn_1_105720	1.68276	1.58661	1.49594	1.65055	1.19018	1.37164
Lsat_1_v5_gn_1_105740	5.12234	5.11304	4.5065	2.69001	2.70166	2.88098
Lsat_1_v5_gn_1_105761	4.4728	4.38605	4.60764	5.43227	5.96052	5.95565
Lsat_1_v5_gn_1_105840	3.29164	3.27304	3.36865	4.57113	4.93014	4.57733
Lsat_1_v5_gn_1_106241	5.86713	5.92636	6.11712	5.68216	5.36296	4.86247
Lsat_1_v5_gn_1_106281	3.54697	3.40057	3.29954	3.03367	3.03977	3.18233
Lsat_1_v5_gn_1_106300	3.07604	2.9985	3.13407	2.77561	2.63672	2.64627
Lsat_1_v5_gn_1_106381	-3.99799	-3.99799	-3.99799	2.57055	3.0016	3.21512
Lsat_1_v5_gn_1_106561	3.4884	3.73094	4.03283	2.91795	3.62107	3.9797
Lsat_1_v5_gn_1_106760	1.87792	2.4091	2.6375	0.996784	0.832443	0.525964
Lsat_1_v5_gn_1_106881	4.50724	4.73158	3.8636	5.01309	5.35036	5.05317
Lsat_1_v5_gn_1_106940	3.40803	3.23362	3.05591	3.40535	3.3943	3.47545
Lsat_1_v5_gn_1_10700	5.90035	6.10551	5.54302	5.21352	4.72285	3.52859
Lsat_1_v5_gn_1_107200	-0.655351	-0.309177	0.0689911	-0.527496	0.184479	-0.724604
Lsat_1_v5_gn_1_107340	2.1227	2.36807	2.26101	1.2086	0.944014	0.483528
Lsat_1_v5_gn_1_107381	-1.37885	-0.687397	-0.273087	-2.82129	-0.500465	-0.8277
Lsat_1_v5_gn_1_107400	5.35952	5.26742	5.10456	6.22985	5.85027	6.03309
Lsat_1_v5_gn_1_107421	7.41281	7.27574	7.33781	8.05669	7.9557	8.0309
Lsat_1_v5_gn_1_107461	9.95901	10.0418	9.81587	10.8465	11.2079	11.1125
Lsat_1_v5_gn_1_107620	-0.297297	-0.0649099	0.201177	-2.46648	-2.28094	-3.26086
Lsat_1_v5_gn_1_107740	3.96228	3.87333	3.7709	4.24475	4.22307	4.41322
Lsat_1_v5_gn_1_10781	6.70507	6.91007	8.1632	4.86863	5.26699	5.74332
Lsat_1_v5_gn_1_107820	1.94647	2.74975	2.45886	-0.79733	-0.234373	-0.495116
Lsat_1_v5_gn_1_107841	6.37965	6.81644	6.48061	4.18656	3.51665	2.99866
Lsat_1_v5_gn_1_107981	4.55852	4.53711	4.57633	5.47512	5.79182	5.77995
Lsat_1_v5_gn_1_108121	2.8078	2.27127	2.35483	2.13812	1.6179	0.893177
Lsat_1_v5_gn_1_10820	6.77035	7.32715	7.03133	6.01522	6.61569	6.92203
Lsat_1_v5_gn_1_108360	4.3415	4.29323	4.60883	4.37663	4.51722	4.47409
Lsat_1_v5_gn_1_108381	4.07986	4.14326	4.21432	4.25671	4.42407	4.42729
Lsat_1_v5_gn_1_108541	3.599	3.94133	4.1666	3.89294	4.30895	4.36436
Lsat_1_v5_gn_1_108561	0.710618	0.32632	1.0253	5.40029	4.65478	4.82685
Lsat_1_v5_gn_1_108781	3.89103	4.1032	3.6877	5.42434	5.3829	5.60728
Lsat_1_v5_gn_1_109141	4.91389	4.69887	5.09524	5.95411	5.83407	5.73147
Lsat_1_v5_gn_1_109200	7.06905	7.22315	6.86341	6.7907	5.46703	5.01644
Lsat_1_v5_gn_1_109280	4.51629	4.40138	4.39772	3.55811	3.40409	2.80977
Lsat_1_v5_gn_1_109360	1.18928	0.827796	3.33739	1.82131	2.07543	2.43426
Lsat_1_v5_gn_1_109380	3.46989	2.6506	4.81169	2.97697	2.12362	2.26294
Lsat_1_v5_gn_1_109401	7.18884	7.15357	7.00104	6.19143	5.96052	6.20984
Lsat_1_v5_gn_1_10941	3.46522	3.28961	3.44264	3.43196	3.54348	3.45363
Lsat_1_v5_gn_1_109441	4.32357	3.87333	3.89322	3.2995	2.63672	2.41181
Lsat_1_v5_gn_1_109460	4.34911	4.42657	3.72332	6.01786	5.92697	5.93069
Lsat_1_v5_gn_1_109500	5.08177	5.69402	5.45836	7.18417	7.06072	6.98042
Lsat_1_v5_gn_1_10961	3.13597	2.78913	2.66065	4.55427	4.08384	4.23124
Lsat_1_v5_gn_1_109780	3.71751	3.67317	3.71228	4.39838	4.63828	4.35409
Lsat_1_v5_gn_1_10981	4.05524	4.09064	6.03047	3.21008	2.71745	3.00991
Lsat_1_v5_gn_1_109880	3.49757	3.47491	3.45593	3.47865	3.65426	3.48623
Lsat_1_v5_gn_1_109941	0.543645	1.10248	0.412305	-1.56182	-2.89781	-1.49515
Lsat_1_v5_gn_1_110001	4.99704	4.92076	5.09014	4.61126	4.72285	4.78378
Lsat_1_v5_gn_1_11001	2.35227	1.97602	2.01736	1.43596	1.09669	1.557
Lsat_1_v5_gn_1_110041	4.15999	4.71122	3.35168	5.10195	4.64242	4.455
Lsat_1_v5_gn_1_110081	2.1108	2.19122	2.24271	0.679032	1.04757	1.46184
Lsat_1_v5_gn_1_110100	7.30924	7.52789	7.59617	6.14875	5.45531	5.26843
Lsat_1_v5_gn_1_110140	6.89656	6.7734	6.34499	5.87195	6.68056	6.62843
Lsat_1_v5_gn_1_11021	5.32131	5.05121	4.822	6.84419	7.2429	6.94738
Lsat_1_v5_gn_1_110320	6.64498	6.85314	6.53893	7.26558	7.32055	7.20699
Lsat_1_v5_gn_1_11080	2.38228	2.19122	2.16713	6.06792	5.77494	5.87894
Lsat_1_v5_gn_1_110800	3.29164	3.23932	3.57525	4.19901	4.22859	4.06131
Lsat_1_v5_gn_1_110881	1.25562	1.63928	1.69742	1.02503	1.4004	1.17233
Lsat_1_v5_gn_1_111020	3.85225	3.98268	4.96275	4.41715	4.26665	4.21512
Lsat_1_v5_gn_1_111141	6.37965	6.01705	6.29446	5.37308	4.69121	4.85417
Lsat_1_v5_gn_1_111240	4.8311	4.63546	4.55054	6.4213	6.59661	6.51285
Lsat_1_v5_gn_1_111281	-0.655351	-0.448803	-0.927992	-2.18194	-2.89781	-0.8277
Lsat_1_v5_gn_1_111380	4.23316	4.67384	4.3038	1.86883	1.65116	2.13855
Lsat_1_v5_gn_1_111401	4.25495	4.44642	4.25139	3.81421	4.58334	4.3818
Lsat_1_v5_gn_1_111580	-0.73901	-0.871649	-1.04297	-2.18194	-2.89781	-1.77528
Lsat_1_v5_gn_1_111600	8.15053	8.15004	8.17982	9.33993	9.875	9.73009
Lsat_1_v5_gn_1_111740	2.01191	2.36807	2.57551	0.643041	-0.117721	0.64626
Lsat_1_v5_gn_1_11180	-3.34581	-1.80621	-3.28141	6.5826	7.34616	7.26764
Lsat_1_v5_gn_1_1120	5.11342	5.0118	5.02116	5.99929	5.99979	5.8087
Lsat_1_v5_gn_1_112021	3.8124	3.78258	4.11558	3.4529	3.8603	3.70054
Lsat_1_v5_gn_1_112160	2.97465	3.13925	1.61449	2.55126	2.92207	2.60728
Lsat_1_v5_gn_1_112181	3.95565	4.23453	4.8261	3.31674	3.23888	3.63662
Lsat_1_v5_gn_1_11220	-3.34581	-3.32463	-2.44717	6.55563	6.80677	6.96844
Lsat_1_v5_gn_1_112341	1.90573	1.81745	1.72404	1.85317	2.36326	2.27543
Lsat_1_v5_gn_1_112361	3.75622	3.8586	3.30543	5.16358	5.43874	5.20373
Lsat_1_v5_gn_1_112400	-0.297297	-0.524034	0.275039	-0.701667	-1.24973	-1.8822
Lsat_1_v5_gn_1_112501	7.1689	7.18676	7.12252	6.78452	6.27251	6.16523
Lsat_1_v5_gn_1_112541	4.74519	4.81217	4.57268	6.16312	6.71734	6.64297
Lsat_1_v5_gn_1_112581	3.94563	3.71875	3.75378	3.97847	3.88847	4.01923
Lsat_1_v5_gn_1_112601	3.5292	3.69407	3.23931	7.06597	7.2063	6.94322
Lsat_1_v5_gn_1_11261	1.21173	1.31165	0.759718	4.0728	4.01524	4.37456
Lsat_1_v5_gn_1_11280	-3.99799	-2.24134	-3.02352	1.34926	1.51325	1.89318
Lsat_1_v5_gn_1_112901	0.646129	0.191732	1.63334	2.03079	2.07543	2.244
Lsat_1_v5_gn_1_112921	7.08814	6.95708	7.16281	7.90847	7.98819	8.30354
Lsat_1_v5_gn_1_112940	1.16647	1.45567	1.27373	0.173367	1.36074	1.21186
Lsat_1_v5_gn_1_11300	3.96228	4.60709	2.82541	4.89564	5.01244	4.99583
Lsat_1_v5_gn_1_113000	2.33192	2.54413	1.57604	1.77217	2.02556	1.79249
Lsat_1_v5_gn_1_113040	3.37359	3.63909	3.7815	0.714147	1.09669	1.48354
Lsat_1_v5_gn_1_113160	3.22145	3.13925	3.6558	3.90058	4.08992	4.15217
Lsat_1_v5_gn_1_113220	3.08215	2.71745	4.00778	4.67726	4.22307	3.98921
Lsat_1_v5_gn_1_113301	1.7302	1.84761	2.03873	-0.0441	0.773245	1.17233
Lsat_1_v5_gn_1_113340	3.28636	3.26189	3.32585	4.20827	4.35004	4.25823
Lsat_1_v5_gn_1_11340	2.5236	2.19122	2.20542	1.10658	1.4004	1.80115
Lsat_1_v5_gn_1_11360	-0.501314	-0.244125	0.345304	0.222972	-0.117721	0.461833
Lsat_1_v5_gn_1_113741	1.27707	1.02542	1.71522	1.32675	1.77704	1.775
Lsat_1_v5_gn_1_11380	4.29493	4.17631	4.28902	4.25969	4.53515	4.46048
Lsat_1_v5_gn_1_113921	1.86381	1.98961	2.35483	4.37114	4.26127	3.91331
Lsat_1_v5_gn_1_11401	1.99906	1.56861	2.43758	2.08546	1.89281	1.53639
Lsat_1_v5_gn_1_114380	-0.0636219	1.10248	1.5062	0.714147	0.508691	1.32434
Lsat_1_v5_gn_1_11441	4.08291	3.89154	4.26957	4.55184	4.50363	4.46458
Lsat_1_v5_gn_1_114420	1.99906	1.62193	1.86624	2.74198	2.66955	2.35409
Lsat_1_v5_gn_1_114540	3.11825	2.74975	3.84553	1.70394	0.996723	0.73937
Lsat_1_v5_gn_1_114601	2.07451	1.28985	1.98838	1.28065	1.04757	1.01736
Lsat_1_v5_gn_1_114741	1.09579	0.667976	1.74152	5.8104	6.8003	6.74809
Lsat_1_v5_gn_1_114780	-0.827821	-0.309177	0.175691	-0.79733	0.272614	0.198795
Lsat_1_v5_gn_1_114801	1.93302	2.4091	2.51074	1.30388	1.27798	1.67484
Lsat_1_v5_gn_1_114861	4.44937	4.00627	3.92989	2.95512	0.355673	0.607265
Lsat_1_v5_gn_1_114900	-0.0636219	-0.309177	-0.308615	-0.166505	-0.500465	-0.453295
Lsat_1_v5_gn_1_11500	-3.99799	-3.32463	-3.59566	2.16375	3.14859	2.86867
Lsat_1_v5_gn_1_115021	3.33831	3.27304	3.42382	2.84062	3.1717	2.68424
Lsat_1_v5_gn_1_115140	5.08024	4.94189	4.90963	5.62334	5.86097	6.03309
Lsat_1_v5_gn_1_115460	3.80872	3.9483	4.24681	3.60563	3.64603	3.47274
Lsat_1_v5_gn_1_115501	3.56453	3.94482	3.4453	4.46432	4.67108	4.85729
Lsat_1_v5_gn_1_115560	1.58294	1.723	3.70785	-0.44771	-1.24973	-0.538186
Lsat_1_v5_gn_1_11560	4.9693	4.87391	5.19613	5.85631	6.42573	6.2543
Lsat_1_v5_gn_1_115601	-0.576278	-0.871649	0.123327	-2.82129	-3.99799	-1.67573
Lsat_1_v5_gn_1_115780	2.56779	2.92968	2.4322	0.568247	0.647024	1.59736
Lsat_1_v5_gn_1_115801	4.80918	5.21054	4.95247	4.79263	5.20113	5.07567
Lsat_1_v5_gn_1_115840	3.25967	3.22216	3.7983	2.76728	0.889307	0.525964
Lsat_1_v5_gn_1_11600	0.433321	0.191732	0.201177	1.78874	1.68368	2.0395
Lsat_1_v5_gn_1_116040	-2.05025	-2.52065	-1.3047	2.11203	1.09669	2.42308
Lsat_1_v5_gn_1_116100	7.0702	6.9047	6.95731	5.70634	4.36516	3.89724
Lsat_1_v5_gn_1_116121	4.46113	4.53711	6.04418	2.12513	1.4766	2.58236
Lsat_1_v5_gn_1_11620	1.51234	1.05157	0.652947	2.42977	1.65116	2.179
Lsat_1_v5_gn_1_11640	4.27907	4.17631	3.61371	3.99284	3.32385	3.21512
Lsat_1_v5_gn_1_116480	5.07566	4.58712	4.64874	4.84308	4.23957	4.40898
Lsat_1_v5_gn_1_116501	5.71923	5.77765	5.77232	5.93004	6.01424	6.03722
Lsat_1_v5_gn_1_116521	3.23247	3.30056	3.34026	3.0056	3.19444	3.22159
Lsat_1_v5_gn_1_116980	3.64098	4.13411	4.21432	4.35454	5.00924	5.06761
Lsat_1_v5_gn_1_11701	-2.55724	-3.32463	-2.29689	2.48164	2.93563	4.034
Lsat_1_v5_gn_1_117041	3.2969	2.95067	2.84575	3.53865	4.15513	3.94493
Lsat_1_v5_gn_1_117081	2.94814	2.88676	3.02413	1.66857	1.83608	1.92525
Lsat_1_v5_gn_1_117141	0.61277	-0.244125	0.149746	-1.40288	-2.89781	-2.26074
Lsat_1_v5_gn_1_117161	-0.362149	-0.244125	-0.273087	-1.25974	-3.99799	-1.99768
Lsat_1_v5_gn_1_11741	-3.34581	-2.86735	-3.99799	4.51995	4.91653	4.97205
Lsat_1_v5_gn_1_117540	0.578622	-0.973424	-0.34504	-0.611955	-0.654511	-1.77528
Lsat_1_v5_gn_1_117561	3.16503	3.16342	3.39097	2.29711	1.36074	1.80115
Lsat_1_v5_gn_1_117760	1.02147	1.19921	1.14832	0.529344	0.508691	0.757292
Lsat_1_v5_gn_1_117781	4.17149	4.41403	4.48979	4.29491	4.53515	4.59985
Lsat_1_v5_gn_1_117821	3.40803	3.31142	3.58738	3.70062	3.95658	3.8604
Lsat_1_v5_gn_1_117920	5.08177	5.13765	5.271	5.19965	5.41956	5.34449
Lsat_1_v5_gn_1_117981	3.91517	3.57294	3.52819	3.33377	2.8806	3.18564
Lsat_1_v5_gn_1_118001	5.4927	5.22209	5.66365	5.65305	5.69146	5.67896
Lsat_1_v5_gn_1_1181	0.183599	0.887075	0.0689911	6.94185	7.39668	7.08457
Lsat_1_v5_gn_1_118241	1.39949	1.33313	1.09493	1.0799	1.31995	1.27543
Lsat_1_v5_gn_1_118261	1.90573	2.24885	2.61871	2.23801	1.86472	1.33631
Lsat_1_v5_gn_1_118280	4.59314	3.75898	3.64423	7.1037	6.93469	6.50591
Lsat_1_v5_gn_1_118321	6.22887	5.7942	6.47082	6.66567	6.63556	6.88964
Lsat_1_v5_gn_1_118400	7.06674	6.64137	6.17172	5.95594	4.76144	5.06312
Lsat_1_v5_gn_1_118520	4.13671	4.32841	4.27108	1.23302	0.579514	0.394718
Lsat_1_v5_gn_1_118620	0.741813	1.22241	-0.420772	1.2086	1.23475	1.43982
Lsat_1_v5_gn_1_119000	-0.92246	-1.20143	-1.37829	-0.79733	-0.234373	-0.538186
Lsat_1_v5_gn_1_119080	0.61277	0.488221	0.81028	-0.527496	-0.117721	0.172322
Lsat_1_v5_gn_1_119100	4.03019	4.45379	4.12393	3.48883	3.48933	3.41463
Lsat_1_v5_gn_1_119141	1.35983	-0.524034	-0.0165539	7.91956	8.25008	8.0809
Lsat_1_v5_gn_1_11920	5.37079	5.28405	5.1818	6.0301	5.84848	5.89015
Lsat_1_v5_gn_1_119601	0.394588	1.05157	1.46471	0.0687272	-0.234373	-0.373122
Lsat_1_v5_gn_1_119941	0.433321	0.797217	0.201177	1.02503	1.14419	0.64626
Lsat_1_v5_gn_1_12001	0.888407	1.02542	0.51749	0.121996	0.272614	0.30008
Lsat_1_v5_gn_1_120060	2.95482	2.75771	3.21762	3.30527	3.06467	2.79683
Lsat_1_v5_gn_1_120281	1.69875	1.05157	0.996474	1.75541	0.889307	-0.628386
Lsat_1_v5_gn_1_120360	1.61699	1.31165	1.33257	0.714147	1.31995	0.941006
Lsat_1_v5_gn_1_12041	-1.25052	-0.309177	-2.03646	3.75643	4.80273	4.22642
Lsat_1_v5_gn_1_120420	2.0622	2.37844	4.34582	2.11203	-0.117721	0.0612892
Lsat_1_v5_gn_1_120560	-0.92246	-0.18188	0.298843	-1.12952	-0.654511	-0.190254
Lsat_1_v5_gn_1_120601	-2.28159	-3.99799	-3.28141	0.781913	1.04757	-0.156306
Lsat_1_v5_gn_1_120661	7.51284	7.1384	7.33169	5.20891	3.24978	2.5672
Lsat_1_v5_gn_1_120680	2.34213	2.19122	2.27307	0.748428	-1.24973	0.117874
Lsat_1_v5_gn_1_120740	4.07375	4.09693	3.91841	3.26439	3.55231	3.52336
Lsat_1_v5_gn_1_120761	2.16934	2.09393	2.30281	1.89967	1.97392	1.76618
Lsat_1_v5_gn_1_120800	9.63643	9.72283	9.5614	8.942	8.58868	8.08568
Lsat_1_v5_gn_1_12081	-2.55724	-1.80621	-3.59566	-0.611955	1.31995	0.0612892
Lsat_1_v5_gn_1_12101	1.33958	2.28235	2.30281	6.03965	6.59019	6.66627
Lsat_1_v5_gn_1_121061	3.13009	3.34352	1.56627	5.30129	4.45736	3.92128
Lsat_1_v5_gn_1_121360	0.471041	0.0944823	0.201177	0.270928	1.04757	0.860387
Lsat_1_v5_gn_1_121421	-0.92246	-0.776584	-0.460182	-0.527496	0.355673	0.117874
Lsat_1_v5_gn_1_121600	3.97218	4.0652	4.49624	4.97198	4.67108	4.50889
Lsat_1_v5_gn_1_121641	2.78551	2.78134	2.81719	3.4684	3.54348	3.54674
Lsat_1_v5_gn_1_12180	4.39644	4.33906	4.3991	5.63941	5.73478	5.54093
Lsat_1_v5_gn_1_121861	3.78645	3.84745	3.29066	1.80512	1.31995	1.38323
Lsat_1_v5_gn_1_122000	3.01351	2.92261	2.90511	1.77217	1.51325	1.00241
Lsat_1_v5_gn_1_12201	4.30802	4.03276	4.2376	2.85642	3.02716	3.38612
Lsat_1_v5_gn_1_122121	1.9598	1.28985	0.8908	-0.104005	-0.361293	-0.628386
Lsat_1_v5_gn_1_12220	6.11286	6.16883	6.30405	6.15755	6.73296	6.41287
Lsat_1_v5_gn_1_122260	6.44745	5.70539	6.60992	5.18251	3.88148	4.51285
Lsat_1_v5_gn_1_122360	5.69053	5.81247	4.70216	4.3122	3.63776	3.78596
Lsat_1_v5_gn_1_12240	4.11603	4.06199	3.56547	3.49389	3.45206	3.54931
Lsat_1_v5_gn_1_122420	-0.430055	-0.524034	-0.382409	-1.01009	-1.85022	-2.26074
Lsat_1_v5_gn_1_122540	4.06143	5.22209	3.56301	7.57796	7.67406	7.5594
Lsat_1_v5_gn_1_12260	5.06491	5.13613	5.15189	5.4467	5.61976	5.6116
Lsat_1_v5_gn_1_12280	6.1203	6.23664	5.73355	4.08291	2.82338	1.81833
Lsat_1_v5_gn_1_122940	2.50554	2.81225	1.7843	5.10691	4.73065	4.28474
Lsat_1_v5_gn_1_12301	4.75478	4.54403	4.66142	5.76298	6.04585	5.99819
Lsat_1_v5_gn_1_123061	0.137428	-0.687397	0.390315	0.405914	0.184479	-0.495116
Lsat_1_v5_gn_1_123241	11.7657	11.6871	11.7181	9.96919	8.59083	7.77116
Lsat_1_v5_gn_1_123421	-0.92246	-1.47236	-2.44717	1.32675	0.508691	0.504902
Lsat_1_v5_gn_1_123460	0.5078	0.40954	-0.0165539	5.1981	4.98008	4.63178
Lsat_1_v5_gn_1_123481	-0.576278	-1.20143	-2.29689	0.0134163	-0.826993	0.198795
Lsat_1_v5_gn_1_123521	-1.67584	-1.47236	-2.61494	6.89432	7.58811	7.55685
Lsat_1_v5_gn_1_12360	4.6559	4.53248	3.9107	7.39429	7.40828	7.4334
Lsat_1_v5_gn_1_12380	5.32775	5.43692	4.76225	6.19221	6.01903	6.00289
Lsat_1_v5_gn_1_123940	4.52976	4.72144	4.63361	3.31674	3.49849	3.14877
Lsat_1_v5_gn_1_12401	5.92604	5.94391	5.63706	6.24793	6.56423	6.72977
Lsat_1_v5_gn_1_124140	1.74567	2.09393	2.29099	-1.40288	-0.826993	-1.12317
Lsat_1_v5_gn_1_124201	0.80225	0.887075	-0.204552	0.529344	0.579514	0.972033
Lsat_1_v5_gn_1_124280	4.10407	4.02618	3.83336	4.0106	4.00884	4.00054
Lsat_1_v5_gn_1_124320	2.22559	2.21455	2.37177	2.40849	2.21544	2.2692
Lsat_1_v5_gn_1_124381	3.19352	3.54099	3.07671	3.53374	3.77234	3.59985
Lsat_1_v5_gn_1_124421	4.74134	4.77734	4.64062	4.6817	4.90279	4.71552
Lsat_1_v5_gn_1_124461	4.42555	4.85176	3.80038	4.5075	4.8643	4.70632
Lsat_1_v5_gn_1_124521	4.49814	4.75762	4.51033	7.46557	7.32571	7.39492
Lsat_1_v5_gn_1_12460	4.99704	4.86288	5.02829	4.76987	5.0903	5.30392
Lsat_1_v5_gn_1_124781	4.27641	4.34171	3.68995	5.07687	5.20394	5.13599
Lsat_1_v5_gn_1_124800	4.09504	3.72282	4.28902	3.28789	2.71745	3.27544
Lsat_1_v5_gn_1_12481	6.6393	6.76107	6.62677	7.54604	7.82698	7.80251
Lsat_1_v5_gn_1_124981	2.89363	3.34352	1.97367	3.2703	2.25924	2.21835
Lsat_1_v5_gn_1_125001	3.81606	3.89876	3.6922	4.33494	4.74227	4.71323
Lsat_1_v5_gn_1_125120	-1.37885	-0.377301	-1.16791	-1.25974	-2.28094	-1.33468
Lsat_1_v5_gn_1_12520	-2.28159	-1.08293	-2.44717	-0.0441	-0.117721	-0.938735
Lsat_1_v5_gn_1_125261	-1.51972	-1.62965	-0.5007	-0.104005	0.0906075	-0.156306
Lsat_1_v5_gn_1_125320	-0.430055	0.449417	-0.273087	-0.79733	0.272614	0.461833
Lsat_1_v5_gn_1_125380	4.20546	4.17631	4.3082	4.37114	4.53515	4.50094
Lsat_1_v5_gn_1_12561	2.72436	3.21639	0.367985	7.12465	8.0569	8.4033
Lsat_1_v5_gn_1_125781	2.8078	2.85741	2.16713	2.84062	1.92035	2.1317
Lsat_1_v5_gn_1_125801	4.28702	4.39374	4.56901	4.76987	4.49907	4.45638
Lsat_1_v5_gn_1_125881	2.1227	1.9623	1.75017	0.814639	1.14419	0.876875
Lsat_1_v5_gn_1_125901	4.28173	4.25436	2.34343	3.46325	3.16019	3.20862
Lsat_1_v5_gn_1_125981	-2.28159	-2.00743	0.0964149	5.19344	4.60472	4.66301
Lsat_1_v5_gn_1_126121	-1.85094	-3.32463	-2.61494	0.748428	2.05071	1.73938
Lsat_1_v5_gn_1_126181	3.73312	3.3488	3.54571	2.75046	2.4414	2.61713
Lsat_1_v5_gn_1_126300	3.15348	2.97136	3.13076	3.57731	3.56108	3.68892
Lsat_1_v5_gn_1_126340	6.9172	6.63002	6.66075	7.37865	7.31602	7.35832
Lsat_1_v5_gn_1_126440	3.19352	3.3329	3.28769	3.2995	3.28199	3.33333
Lsat_1_v5_gn_1_126560	-1.51972	-0.309177	-0.34504	-3.29286	-1.85022	-0.582581
Lsat_1_v5_gn_1_126780	-1.67584	-1.20143	-1.04297	-1.01009	-0.654511	-0.453295
Lsat_1_v5_gn_1_126820	2.81515	2.99176	3.02413	3.49893	3.8243	3.82685
Lsat_1_v5_gn_1_126860	1.98609	1.3957	2.75402	9.11301	9.48816	9.80433
Lsat_1_v5_gn_1_126880	-3.99799	-3.99799	-3.99799	1.0799	1.23475	0.80976
Lsat_1_v5_gn_1_126900	6.63203	6.84007	6.82345	6.21384	6.52664	6.45122
Lsat_1_v5_gn_1_127360	-3.99799	-3.99799	-3.99799	1.30388	3.48933	4.38324
Lsat_1_v5_gn_1_127401	5.39429	5.31	5.39971	5.42699	5.25351	5.2731
Lsat_1_v5_gn_1_127501	2.92794	2.6506	2.29099	1.43596	0.272614	0.792482
Lsat_1_v5_gn_1_127601	8.63862	8.743	9.0709	10.7552	10.96	11.1121
Lsat_1_v5_gn_1_127621	4.30802	4.1463	4.15198	5.1036	5.07812	5.11703
Lsat_1_v5_gn_1_127701	3.03885	3.08964	2.97696	2.67227	2.80872	3.13855
Lsat_1_v5_gn_1_127780	2.33192	3.71467	1.98104	1.9884	1.09669	1.64627
Lsat_1_v5_gn_1_127800	0.678734	1.15165	0.793622	0.781913	0.773245	0.9873
Lsat_1_v5_gn_1_127821	3.99825	3.79811	4.03991	4.14212	4.28795	4.17901
Lsat_1_v5_gn_1_127920	3.73699	3.75898	3.94882	3.32244	3.10124	3.14538
Lsat_1_v5_gn_1_127960	4.57377	4.30415	3.91649	3.86587	3.41381	3.42588
Lsat_1_v5_gn_1_127981	2.53255	2.5805	2.06672	2.11203	2.02556	1.73938
Lsat_1_v5_gn_1_128021	2.6358	2.55331	2.72356	1.70394	2.12362	1.67484
Lsat_1_v5_gn_1_128400	4.1513	3.68991	2.46939	4.15176	2.21544	1.21186
Lsat_1_v5_gn_1_128420	1.31904	0.40954	0.0964149	0.846639	-1.85022	-1.77528
Lsat_1_v5_gn_1_128440	0.433321	0.282837	-0.0765386	-0.527496	-1.85022	-2.77536
Lsat_1_v5_gn_1_128461	2.57647	1.771	2.24271	1.05272	0.647024	1.70285
Lsat_1_v5_gn_1_128600	5.52108	5.47002	5.39074	6.30591	6.35178	6.41004
Lsat_1_v5_gn_1_128621	2.1108	2.10646	1.98104	2.93294	3.02716	2.73938
Lsat_1_v5_gn_1_128641	-0.827821	-1.08293	-0.984335	2.89518	3.51665	3.26295
Lsat_1_v5_gn_1_128660	1.35983	1.65642	1.37798	1.85317	1.4766	1.49426
Lsat_1_v5_gn_1_128681	1.7302	1.93447	2.04578	1.23302	1.23475	0.909297
Lsat_1_v5_gn_1_128700	7.75209	7.55613	7.6945	7.20823	6.91941	7.01318
Lsat_1_v5_gn_1_128740	4.00148	4.05231	4.12892	4.37937	4.35004	4.44398
Lsat_1_v5_gn_1_128760	5.14731	4.96957	5.40658	5.12496	4.89239	4.9073
Lsat_1_v5_gn_1_12900	-1.25052	-1.80621	-1.81592	0.814639	0.711514	1.31227
Lsat_1_v5_gn_1_129101	3.02623	3.37492	2.79225	2.72486	2.12362	2.33632
Lsat_1_v5_gn_1_129200	5.19598	5.27159	5.07987	6.54774	6.41488	6.26256
Lsat_1_v5_gn_1_129281	5.44256	5.41191	5.36561	5.27801	4.93014	5.12309
Lsat_1_v5_gn_1_129320	4.7336	4.83493	4.30085	5.80023	6.12197	5.85677
Lsat_1_v5_gn_1_129381	-0.362149	0.40954	-0.34504	-0.44771	-1.85022	-1.49515
Lsat_1_v5_gn_1_12940	5.34436	5.2534	5.31543	4.36286	3.94991	3.17901
Lsat_1_v5_gn_1_129421	0.543645	0.887075	-0.542388	-1.12952	-1.51895	-2.41275
Lsat_1_v5_gn_1_129540	-0.655351	-0.776584	-2.03646	0.405914	-0.361293	0.860387
Lsat_1_v5_gn_1_129560	5.05563	5.03983	4.80027	3.80202	2.86651	3.10745
Lsat_1_v5_gn_1_129581	4.07375	4.15537	4.27559	3.2995	2.85228	3.18894
Lsat_1_v5_gn_1_129680	4.25224	3.67317	3.57037	2.7839	2.51552	2.05408
Lsat_1_v5_gn_1_129701	4.76051	4.77538	4.86648	5.19965	5.83407	5.72409
Lsat_1_v5_gn_1_129780	1.47569	2.2375	1.62394	4.51747	4.93353	4.73374
Lsat_1_v5_gn_1_12980	3.26505	2.94371	2.84978	3.40535	3.57848	3.4033
Lsat_1_v5_gn_1_129840	3.16503	2.5256	3.05591	4.00706	3.43306	3.0577
Lsat_1_v5_gn_1_129921	6.99168	6.79677	6.95028	4.96288	3.4801	3.25981
Lsat_1_v5_gn_1_13001	5.31743	5.29504	5.1842	5.96052	5.5728	5.85052
Lsat_1_v5_gn_1_130040	5.43781	5.74698	6.07164	4.2978	3.34433	3.31227
Lsat_1_v5_gn_1_130060	6.78212	6.85963	7.25239	5.34955	5.02201	5.16397
Lsat_1_v5_gn_1_1301	3.20476	3.23932	3.51809	3.40535	3.37452	3.36874
Lsat_1_v5_gn_1_130141	2.30083	1.80213	1.71522	1.78874	1.4766	1.79249
Lsat_1_v5_gn_1_130161	4.92072	4.75166	4.7835	5.0007	4.65067	4.75508
Lsat_1_v5_gn_1_130260	4.26572	4.00627	3.78992	4.86081	4.96032	4.95079
Lsat_1_v5_gn_1_130281	5.56207	5.51534	5.24978	6.80858	6.59554	6.54416
Lsat_1_v5_gn_1_130320	4.63943	4.88122	4.24221	6.79276	6.90484	6.52892
Lsat_1_v5_gn_1_130341	1.31904	1.78665	1.0395	1.15849	2.07543	1.66538
Lsat_1_v5_gn_1_130380	3.98853	4.18519	4.16822	3.86977	4.37016	4.14878
Lsat_1_v5_gn_1_130400	5.66228	5.47968	5.68357	4.20519	3.8674	4.10396
Lsat_1_v5_gn_1_13101	3.68978	3.89515	3.58738	3.08823	3.56981	3.03951
Lsat_1_v5_gn_1_13121	2.73214	2.21455	3.6604	2.20136	3.16019	3.21187
Lsat_1_v5_gn_1_13200	2.66049	3.30056	2.53098	0.877944	1.54898	1.73033
Lsat_1_v5_gn_1_13261	5.77212	5.42947	5.32995	5.87777	5.28299	5.60975
Lsat_1_v5_gn_1_13281	3.34848	3.27304	3.09382	3.31674	3.36453	3.56974
Lsat_1_v5_gn_1_13300	1.45702	1.51325	1.23724	1.53747	0.996723	1.03215
Lsat_1_v5_gn_1_13321	0.710618	-0.0649099	-0.139126	0.317341	-0.361293	-0.334647
Lsat_1_v5_gn_1_13341	5.49614	5.59416	5.79969	5.89986	5.98192	5.93513
Lsat_1_v5_gn_1_13380	-0.175734	0.488221	0.367985	7.0929	8.06772	7.79887
Lsat_1_v5_gn_1_13420	-0.362149	-0.00979918	-0.984335	-1.01009	-1.85022	-0.938735
Lsat_1_v5_gn_1_13480	3.24341	3.16342	3.15705	4.47971	4.90279	4.82472
Lsat_1_v5_gn_1_13520	4.6559	4.45868	4.84239	4.01413	3.56108	3.27232
Lsat_1_v5_gn_1_13541	3.79391	3.52242	3.58011	2.67227	1.99997	2.04681
Lsat_1_v5_gn_1_13560	4.62695	4.87574	4.77716	5.60591	6.1872	5.95565
Lsat_1_v5_gn_1_13581	5.86182	5.86962	5.84435	6.10725	6.52327	6.65556
Lsat_1_v5_gn_1_1361	4.01111	4.46112	3.86559	1.9884	0.508691	0.461833
Lsat_1_v5_gn_1_13620	1.39949	1.73918	1.44351	1.78874	-0.500465	-0.8277
Lsat_1_v5_gn_1_13640	0.183599	0.598738	0.6713	1.41477	2.17026	2.65107
Lsat_1_v5_gn_1_13680	4.31322	4.78125	3.71007	8.89328	8.75473	8.76888
Lsat_1_v5_gn_1_13721	1.54807	1.58661	1.87419	1.15849	1.51325	1.94101
Lsat_1_v5_gn_1_13741	5.96456	5.8567	5.4702	4.48734	3.41381	3.67484
Lsat_1_v5_gn_1_13760	5.34436	5.6358	5.42021	5.66543	6.31464	6.1906
Lsat_1_v5_gn_1_13781	-1.02375	-1.62965	-0.771075	-1.25974	-1.24973	-0.628386
Lsat_1_v5_gn_1_13801	3.66151	3.72689	3.85158	3.22841	2.77893	2.92921
Lsat_1_v5_gn_1_13860	3.38845	3.39548	3.33451	3.41605	3.53459	3.56974
Lsat_1_v5_gn_1_13880	3.69776	3.19895	3.35736	3.90818	3.72626	3.83531
Lsat_1_v5_gn_1_13920	5.07566	5.10837	4.95247	5.56081	5.50164	5.68892
Lsat_1_v5_gn_1_14020	1.56561	1.70664	1.60498	-0.166505	-1.51895	-0.675693
Lsat_1_v5_gn_1_14060	-2.05025	-0.973424	-0.984335	6.18753	6.36563	6.54481
Lsat_1_v5_gn_1_14180	-0.118589	0.562831	0.615525	1.23302	2.63672	2.25034
Lsat_1_v5_gn_1_14220	-1.37885	-0.377301	-0.34504	0.270928	-0.117721	0.665369
Lsat_1_v5_gn_1_14240	5.33672	5.49047	5.51598	5.07856	5.60073	5.59674
Lsat_1_v5_gn_1_14260	10.2638	10.4804	10.7914	9.53988	8.85024	8.57164
Lsat_1_v5_gn_1_14281	-0.235236	0.449417	-0.34504	0.0687272	-0.826993	0.0321423
Lsat_1_v5_gn_1_14320	5.47193	4.96614	5.03628	4.41448	3.63776	4.19882
Lsat_1_v5_gn_1_14361	2.73989	3.17536	2.90511	1.68636	2.02556	2.27543
Lsat_1_v5_gn_1_14381	3.61173	3.83621	4.20333	2.41917	1.71547	1.86866
Lsat_1_v5_gn_1_1441	5.46843	5.60193	5.83777	6.09897	6.42453	6.22118
Lsat_1_v5_gn_1_14420	5.01471	4.78125	4.73415	5.11185	4.89239	4.67012
Lsat_1_v5_gn_1_14461	1.54807	1.33313	0.634357	-0.611955	-2.89781	-1.49515
Lsat_1_v5_gn_1_14680	4.3866	4.49486	4.12227	4.62977	4.27734	4.27388
Lsat_1_v5_gn_1_14720	1.29821	0.701388	0.0689911	1.02503	0.0906075	0.876875
Lsat_1_v5_gn_1_14741	-0.118589	-0.12221	0.0125284	-0.899789	-0.361293	-0.88215
Lsat_1_v5_gn_1_14761	-3.99799	-3.99799	-3.99799	0.362307	0.647024	0.792482
Lsat_1_v5_gn_1_14841	2.49642	2.93671	3.56547	2.9104	3.41381	3.15216
Lsat_1_v5_gn_1_14940	3.3332	3.127	3.93369	3.78147	4.06545	3.84162
Lsat_1_v5_gn_1_14961	4.61225	5.1037	4.55178	5.25881	5.55533	5.82791
Lsat_1_v5_gn_1_14981	5.42345	5.23783	5.16003	5.61407	5.37297	5.56784
Lsat_1_v5_gn_1_15001	4.46347	4.9558	4.73851	3.87753	4.21753	3.97779
Lsat_1_v5_gn_1_15020	4.86868	5.01347	5.01038	4.27447	3.95658	3.48354
Lsat_1_v5_gn_1_15060	3.88405	3.81728	3.70339	3.81825	3.5871	3.68892
Lsat_1_v5_gn_1_15100	3.93555	4.26278	4.68983	1.77217	0.889307	0.826834
Lsat_1_v5_gn_1_15201	-0.235236	-0.776584	0.175691	6.89624	6.38182	6.41287
Lsat_1_v5_gn_1_15221	3.90487	4.39629	5.45041	3.51893	2.47894	2.87278
Lsat_1_v5_gn_1_15261	3.16503	3.127	3.66269	4.70371	4.76903	4.83531
Lsat_1_v5_gn_1_15301	-0.655351	-0.309177	-0.722345	-1.94437	-2.89781	-0.8277
Lsat_1_v5_gn_1_1541	1.94647	1.45567	1.55643	0.967979	-0.00979946	0.198795
Lsat_1_v5_gn_1_15440	0.969707	2.00307	1.74152	4.28909	5.00603	4.67602
Lsat_1_v5_gn_1_15520	1.39949	1.49431	2.23039	0.0687272	-0.234373	0.567187
Lsat_1_v5_gn_1_15541	4.87573	4.66962	4.7254	5.65192	5.58361	5.55701
Lsat_1_v5_gn_1_15560	4.74134	5.06571	4.89799	5.12822	5.47169	5.52009
Lsat_1_v5_gn_1_15581	5.36203	4.99506	4.76546	5.58354	5.33509	5.68834
Lsat_1_v5_gn_1_15601	4.7336	5.30186	5.37473	3.4529	4.26665	4.25351
Lsat_1_v5_gn_1_1561	-0.827821	-0.448803	-0.722345	-1.12952	-0.826993	-1.67573
Lsat_1_v5_gn_1_15621	-0.655351	-0.448803	0.952129	-1.94437	-2.89781	-2.12322
Lsat_1_v5_gn_1_15641	-1.25052	-2.00743	0.390315	0.405914	-0.00979946	0.64626
Lsat_1_v5_gn_1_15700	4.05524	4.31498	4.05047	4.54698	4.05306	4.46594
Lsat_1_v5_gn_1_15720	-0.73901	-1.62965	-0.722345	-0.0441	-0.654511	-0.582581
Lsat_1_v5_gn_1_15860	0.916019	1.22241	0.367985	1.61384	2.05071	2.00991
Lsat_1_v5_gn_1_15881	-0.655351	-0.871649	-0.0165539	3.71802	3.3135	3.63662
Lsat_1_v5_gn_1_16041	0.433321	-0.0649099	1.2495	-0.899789	0.508691	-0.260645
Lsat_1_v5_gn_1_16080	3.32807	3.83244	3.36865	2.40849	2.47894	2.81833
Lsat_1_v5_gn_1_16101	7.58288	7.52644	7.21983	8.47878	8.13686	8.17057
Lsat_1_v5_gn_1_16121	4.26034	4.17928	3.85359	4.69054	4.85005	4.6342
Lsat_1_v5_gn_1_16141	1.49413	1.55039	0.724998	-0.166505	-0.117721	0.417438
Lsat_1_v5_gn_1_16160	6.44389	6.61312	6.78631	6.19065	6.07525	6.02525
Lsat_1_v5_gn_1_16180	2.1108	2.4878	2.3377	1.88433	2.73307	2.244
Lsat_1_v5_gn_1_16200	0.543645	0.944015	-1.3047	4.3601	3.32385	3.06491
Lsat_1_v5_gn_1_16221	-0.92246	0.238004	-2.03646	-0.899789	-2.28094	-0.997631
Lsat_1_v5_gn_1_16241	2.95482	2.77351	2.57551	3.47354	3.48933	3.46185
Lsat_1_v5_gn_1_16260	5.439	5.24351	5.56158	3.90058	3.63776	3.64387
Lsat_1_v5_gn_1_16301	3.18219	2.73369	3.20192	1.2086	0.355673	1.49426
Lsat_1_v5_gn_1_16380	0.354787	0.0944823	-1.23468	2.85642	2.60312	2.28782
Lsat_1_v5_gn_1_16420	7.2406	7.20943	7.6335	7.32606	7.61365	7.39742
Lsat_1_v5_gn_1_16460	5.41983	4.64193	5.94442	7.71184	7.85491	7.97229
Lsat_1_v5_gn_1_16480	5.62093	5.48448	5.57627	5.67103	5.63231	5.5338
Lsat_1_v5_gn_1_16501	4.25224	4.7255	4.09873	5.6921	6.72712	6.97229
Lsat_1_v5_gn_1_16540	5.46843	5.79323	6.17293	4.44616	4.38506	4.28782
Lsat_1_v5_gn_1_1681	5.85559	6.1591	6.05732	5.77758	6.01903	5.70863
Lsat_1_v5_gn_1_16840	6.19405	6.67066	6.2702	4.22967	4.53515	4.83214
Lsat_1_v5_gn_1_16860	1.14329	0.971663	0.433964	2.69001	2.90838	2.19881
Lsat_1_v5_gn_1_16900	-3.99799	-3.99799	-3.99799	0.938587	0.944014	0.117874
Lsat_1_v5_gn_1_16941	-0.297297	-2.00743	-2.03646	0.846639	0.508691	0.0321423
Lsat_1_v5_gn_1_17000	5.27541	5.25902	5.57261	5.50049	5.78246	5.79792
Lsat_1_v5_gn_1_17041	0.678734	0.701388	0.412305	-0.611955	-1.85022	-1.67573
Lsat_1_v5_gn_1_17080	1.47569	1.87715	1.34406	2.83265	3.6947	3.57733
Lsat_1_v5_gn_1_17120	5.07106	5.02835	5.66251	6.5232	6.87699	6.63904
Lsat_1_v5_gn_1_17141	1.3798	0.282837	1.61449	1.88433	1.04757	1.33631
Lsat_1_v5_gn_1_17201	3.93555	3.85489	3.91841	3.2525	2.96238	2.67955
Lsat_1_v5_gn_1_17221	2.55028	2.60719	1.61449	5.8104	5.40987	5.00242
Lsat_1_v5_gn_1_1740	4.51404	4.64622	5.10456	5.43359	5.31448	5.12482
Lsat_1_v5_gn_1_17440	1.07144	1.07725	0.201177	-1.74045	-3.99799	-1.8822
Lsat_1_v5_gn_1_17460	6.02048	6.07635	6.6197	7.59307	7.88318	8.18895
Lsat_1_v5_gn_1_17500	-0.73901	-0.448803	-0.722345	0.908584	0.508691	1.17233
Lsat_1_v5_gn_1_17521	-3.99799	-3.99799	-3.59566	1.28065	2.90838	2.89723
Lsat_1_v5_gn_1_17540	4.32871	4.68014	5.09694	8.81128	9.23321	8.96278
Lsat_1_v5_gn_1_17561	4.3364	4.54633	4.40597	4.40377	4.65478	4.63178
Lsat_1_v5_gn_1_17581	0.0897307	0.0432836	-0.420772	-0.527496	-1.51895	-1.33468
Lsat_1_v5_gn_1_17601	6.5054	6.7265	6.59408	6.43254	6.62618	6.46935
Lsat_1_v5_gn_1_17620	1.74567	1.70664	1.71522	1.82131	1.4766	1.63662
Lsat_1_v5_gn_1_17680	2.99421	2.68441	2.932	2.54152	1.54898	1.97204
Lsat_1_v5_gn_1_17701	5.63658	6.11173	5.64172	5.52665	5.9917	5.97444
Lsat_1_v5_gn_1_17721	4.99866	4.71327	5.06433	4.97741	4.89933	5.05499
Lsat_1_v5_gn_1_17900	3.70964	3.71467	4.20333	4.02465	4.43366	4.37746
Lsat_1_v5_gn_1_1800	5.84665	5.91037	6.06211	6.06707	6.25774	6.27155
Lsat_1_v5_gn_1_18141	-1.67584	-1.47236	-1.71713	0.967979	1.36074	1.64627
Lsat_1_v5_gn_1_1820	3.05756	3.28961	3.39097	6.66511	6.80769	6.75703
Lsat_1_v5_gn_1_18200	2.61909	2.5349	1.82585	1.43596	0.184479	0.972033
Lsat_1_v5_gn_1_18240	3.85225	4.16438	4.21119	2.48164	3.56108	3.47815
Lsat_1_v5_gn_1_18261	3.05135	2.66761	2.78384	1.80512	0.579514	0.587366
Lsat_1_v5_gn_1_18361	-2.28159	-3.32463	-3.99799	4.62286	5.69944	5.72807
Lsat_1_v5_gn_1_18441	1.09579	1.58661	0.275039	0.529344	1.14419	0.843708
Lsat_1_v5_gn_1_18461	4.90874	5.0118	5.83217	5.41637	5.66321	5.61406
Lsat_1_v5_gn_1_18521	2.96807	3.26748	3.15052	6.25391	6.29373	6.14962
Lsat_1_v5_gn_1_18561	5.05252	5.47968	4.60406	4.03163	4.35004	4.76618
Lsat_1_v5_gn_1_1860	3.96228	3.74703	3.69893	3.56293	3.76476	3.75285
Lsat_1_v5_gn_1_18740	2.34213	2.14339	3.78572	1.89967	1.36074	1.57732
Lsat_1_v5_gn_1_18761	3.91859	3.83621	3.46121	3.33377	3.03977	2.92921
Lsat_1_v5_gn_1_1881	2.53255	2.1675	2.56082	2.70754	2.19302	2.67012
Lsat_1_v5_gn_1_18820	5.15312	5.35006	5.22126	6.77831	7.38004	7.1332
Lsat_1_v5_gn_1_18841	5.90035	5.96384	5.83573	6.12285	6.50406	6.82393
Lsat_1_v5_gn_1_18880	5.35196	5.21921	5.277	4.16134	3.56981	3.39759
Lsat_1_v5_gn_1_18980	1.87792	2.13119	3.00978	0.643041	-0.117721	1.2248
Lsat_1_v5_gn_1_19040	4.77377	4.75762	5.06259	3.95664	2.6857	3.27544
Lsat_1_v5_gn_1_19080	1.84956	1.81745	1.47519	1.97398	2.28065	1.80115
Lsat_1_v5_gn_1_19141	6.04336	6.89345	4.28902	11.633	12.0673	12.0763
Lsat_1_v5_gn_1_19180	4.88099	4.87574	4.67171	5.01133	5.0903	5.10308
Lsat_1_v5_gn_1_19200	4.42315	4.14933	4.32569	3.43722	3.27133	3.03216
Lsat_1_v5_gn_1_19221	1.35983	1.22241	0.634357	0.405914	-3.99799	-3.26086
Lsat_1_v5_gn_1_19240	3.53366	3.69821	2.8417	4.45915	4.63413	4.5168
Lsat_1_v5_gn_1_19281	5.4927	6.11096	4.78876	7.64802	7.01992	6.87227
Lsat_1_v5_gn_1_19340	3.6737	3.68156	3.2637	4.45137	4.57035	4.3818
Lsat_1_v5_gn_1_19401	4.30018	4.23738	5.74767	5.56923	5.30144	6.3563
Lsat_1_v5_gn_1_19460	5.64794	5.5661	5.71542	6.28124	6.37063	6.21674
Lsat_1_v5_gn_1_19481	2.21452	2.10646	2.1476	2.55126	2.71745	2.54157
Lsat_1_v5_gn_1_19541	-1.25052	-0.448803	-1.92198	5.05307	4.17242	4.46458
Lsat_1_v5_gn_1_19560	3.09428	3.17536	3.69893	6.00373	5.86275	5.84791
Lsat_1_v5_gn_1_19601	-0.501314	0.40954	1.17429	-1.56182	-1.51895	-1.26068
Lsat_1_v5_gn_1_1961	6.00208	5.96899	6.26379	7.80284	8.60998	8.14793
Lsat_1_v5_gn_1_19640	1.04667	1.62193	3.73427	1.0799	0.0906075	-0.538186
Lsat_1_v5_gn_1_19661	1.98609	2.78134	1.91326	11.1587	11.544	11.3637
Lsat_1_v5_gn_1_19840	-3.99799	-2.24134	-3.59566	1.37143	0.579514	1.08987
Lsat_1_v5_gn_1_19860	0.969707	0.765976	0.826747	1.39326	0.43421	0.417438
Lsat_1_v5_gn_1_19921	4.56725	4.91365	4.41824	6.43977	6.03329	6.28628
Lsat_1_v5_gn_1_2001	7.64891	7.73139	7.71607	7.45458	7.84775	7.49244
Lsat_1_v5_gn_1_20080	3.23247	3.84745	2.30868	0.317341	1.54898	2.09693
Lsat_1_v5_gn_1_20100	-1.02375	-1.47236	-1.04297	0.0134163	-0.654511	-0.675693
Lsat_1_v5_gn_1_20141	2.54144	3.19309	2.46939	1.86883	2.25924	2.84791
Lsat_1_v5_gn_1_20160	5.96456	6.00121	6.20988	6.22985	6.32756	6.32735
Lsat_1_v5_gn_1_20181	1.41892	1.58661	0.92179	1.0799	1.23475	1.25034
Lsat_1_v5_gn_1_20201	4.69028	4.63978	4.31259	2.8798	1.92035	1.8353
Lsat_1_v5_gn_1_2021	-1.25052	-1.20143	-0.0765386	-0.300267	-0.826993	-1.26068
Lsat_1_v5_gn_1_20241	1.41892	1.81745	1.69742	1.88433	1.36074	1.65585
Lsat_1_v5_gn_1_20261	3.23247	3.54099	2.98431	2.9104	3.07697	3.10745
Lsat_1_v5_gn_1_20300	-0.297297	0.36853	-0.0462345	5.10691	5.24264	5.17818
Lsat_1_v5_gn_1_20380	4.40621	4.66751	4.16822	3.8303	4.14933	4.09165
Lsat_1_v5_gn_1_20400	5.76929	5.78741	4.16984	2.85642	1.51325	1.74837
Lsat_1_v5_gn_1_20440	5.81308	5.95694	5.41749	5.5217	5.71525	5.70112
Lsat_1_v5_gn_1_20480	3.91859	4.11254	4.1256	3.98926	3.90924	3.8604
Lsat_1_v5_gn_1_20540	5.87683	5.66468	5.70154	4.39568	4.03427	5.18399
Lsat_1_v5_gn_1_2061	2.66049	3.19309	2.08052	0.568247	1.58385	1.72123
Lsat_1_v5_gn_1_20661	3.56453	4.29323	3.72112	9.31003	8.69243	8.68585
Lsat_1_v5_gn_1_20740	4.9627	5.30729	4.86747	5.89508	6.04115	6.01038
Lsat_1_v5_gn_1_20761	-1.13268	-1.08293	-3.59566	0.529344	1.4766	1.10395
Lsat_1_v5_gn_1_2081	5.32903	5.88697	4.82405	4.72323	4.89586	5.50426
Lsat_1_v5_gn_1_20861	-1.37885	-1.20143	-1.92198	-0.611955	-3.99799	-1.77528
Lsat_1_v5_gn_1_20920	2.71653	2.87216	2.39404	3.78147	4.48068	4.61713
Lsat_1_v5_gn_1_20960	4.40377	4.56687	3.69669	2.32008	2.56871	2.34819
Lsat_1_v5_gn_1_21041	2.70074	2.59835	2.55589	2.53171	3.24978	2.9797
Lsat_1_v5_gn_1_21060	-1.02375	-1.08293	-0.0165539	-0.899789	-0.500465	-0.775231
Lsat_1_v5_gn_1_21140	3.43214	3.71467	5.54239	5.26475	5.29619	5.60852
Lsat_1_v5_gn_1_21181	4.09504	3.76294	3.83336	4.28618	4.21197	4.1022
Lsat_1_v5_gn_1_21220	1.68276	1.83261	2.02452	1.89967	1.65116	1.52597
Lsat_1_v5_gn_1_21321	2.08671	2.1555	1.87419	2.0988	2.6857	2.23123
Lsat_1_v5_gn_1_21441	6.04022	6.85546	5.34217	4.34057	4.22307	4.72238
Lsat_1_v5_gn_1_21660	5.76644	6.06437	4.93073	4.4669	5.35289	5.10133
Lsat_1_v5_gn_1_21720	4.87924	5.0753	5.19692	5.90462	6.14987	6.17443
Lsat_1_v5_gn_1_21761	1.89189	2.78913	1.6703	3.85411	4.19515	3.78159
Lsat_1_v5_gn_1_21801	-0.0106723	0.887075	-1.3047	2.91795	3.3943	3.62447
Lsat_1_v5_gn_1_21861	6.04257	6.04416	6.83723	6.35332	6.60299	6.41216
Lsat_1_v5_gn_1_21881	4.3415	5.10993	4.55425	4.25671	5.47866	5.51549
Lsat_1_v5_gn_1_2200	4.6661	4.67384	4.95247	3.0475	3.40409	3.57227
Lsat_1_v5_gn_1_22040	1.18928	1.78665	1.80938	5.71828	5.82317	5.90731
Lsat_1_v5_gn_1_22080	5.84036	5.30729	5.72808	5.55235	4.28795	4.23764
Lsat_1_v5_gn_1_221	7.43057	7.456	8.06153	6.44827	5.83226	6.36436
Lsat_1_v5_gn_1_22101	2.53255	3.06418	3.17966	1.59512	2.34305	2.47274
Lsat_1_v5_gn_1_22141	0.313856	0.667976	-0.0765386	-1.74045	-2.28094	-2.99779
Lsat_1_v5_gn_1_2220	3.15348	3.08964	3.67184	2.88751	2.90838	3.00617
Lsat_1_v5_gn_1_22221	1.87792	2.4878	1.28569	5.54017	5.64887	5.36509
Lsat_1_v5_gn_1_22260	1.33958	2.13119	0.250836	1.66857	1.65116	0.757292
Lsat_1_v5_gn_1_22320	0.471041	1.33313	1.09493	3.179	3.43306	2.77501
Lsat_1_v5_gn_1_22340	3.47917	4.07798	2.09419	4.96288	5.46936	4.79792
Lsat_1_v5_gn_1_22360	1.18928	1.56861	0.634357	0.814639	1.43901	0.941006
Lsat_1_v5_gn_1_22421	3.17078	1.92035	-0.5007	-0.300267	-2.89781	-2.5827
Lsat_1_v5_gn_1_22441	2.93471	2.95067	3.21136	2.53171	3.12511	2.84372
Lsat_1_v5_gn_1_22460	4.70816	4.61149	4.82814	4.84109	4.83926	4.80655
Lsat_1_v5_gn_1_22481	4.84733	5.40559	5.22437	5.35094	6.10106	6.11876
Lsat_1_v5_gn_1_22601	-3.34581	-3.99799	-3.99799	1.59512	2.2375	2.69358
Lsat_1_v5_gn_1_22720	-2.28159	-2.86735	-2.80481	2.93294	3.55231	4.04863
Lsat_1_v5_gn_1_22761	-0.235236	-0.687397	-0.629563	-0.44771	-0.826993	-0.724604
Lsat_1_v5_gn_1_22780	-0.92246	-1.08293	-0.722345	-1.40288	-2.89781	-3.58285
Lsat_1_v5_gn_1_2280	1.69875	2.54413	2.64216	4.35732	4.98008	4.97588
Lsat_1_v5_gn_1_22801	2.83698	2.93671	2.9358	2.77561	3.02716	3.00242
Lsat_1_v5_gn_1_22901	3.15348	3.36973	3.78992	2.23801	2.34305	2.78378
Lsat_1_v5_gn_1_23041	-3.34581	-3.32463	-3.99799	3.2995	3.62107	3.67484
Lsat_1_v5_gn_1_23100	4.9053	5.00346	5.51598	4.03163	4.00241	4.25351
Lsat_1_v5_gn_1_2320	1.16647	1.53194	1.36676	1.59512	2.17026	2.41745
Lsat_1_v5_gn_1_23200	3.18787	3.41575	3.25764	2.3427	2.42226	2.74388
Lsat_1_v5_gn_1_23220	3.4884	3.97928	3.51301	5.4467	5.66728	6.02617
Lsat_1_v5_gn_1_23241	5.09693	5.35663	5.09354	3.69183	3.98946	4.43566
Lsat_1_v5_gn_1_23561	4.18574	4.19696	4.0452	5.1715	5.12623	5.0183
Lsat_1_v5_gn_1_2361	5.1988	5.55472	5.49101	5.39624	5.81034	5.55381
Lsat_1_v5_gn_1_23701	4.49585	5.17381	3.95445	7.48031	8.64084	8.21603
Lsat_1_v5_gn_1_23721	-0.0636219	1.26772	0.412305	3.92327	5.55533	5.19224
Lsat_1_v5_gn_1_2380	5.97033	6.32503	6.13334	5.41504	5.32224	5.22803
Lsat_1_v5_gn_1_23861	5.05408	5.3181	5.17136	4.75308	4.74227	4.56593
Lsat_1_v5_gn_1_23940	-0.362149	-0.687397	-1.37829	-0.611955	-1.85022	-3.99799
Lsat_1_v5_gn_1_24001	-0.655351	0.488221	-0.927992	-1.74045	3.73404	0.483528
Lsat_1_v5_gn_1_2401	5.06645	4.94886	5.25512	4.48987	3.98946	3.56466
Lsat_1_v5_gn_1_24041	5.40164	5.40559	5.43974	4.55427	4.61318	4.63541
Lsat_1_v5_gn_1_24061	-0.92246	0.734043	-2.16081	4.61126	6.37063	6.03309
Lsat_1_v5_gn_1_24181	2.20335	3.67317	2.05279	7.5335	8.0362	8.00524
Lsat_1_v5_gn_1_24200	4.99866	5.03492	4.62305	4.43568	4.51722	4.41605
Lsat_1_v5_gn_1_24320	4.01111	3.85117	3.85359	4.36286	4.63828	4.67838
Lsat_1_v5_gn_1_24340	3.84508	3.78258	3.80038	4.30069	4.6174	4.18564
Lsat_1_v5_gn_1_24360	1.91944	2.83501	2.27307	5.32562	6.98366	6.925
Lsat_1_v5_gn_1_2440	3.68578	3.48933	3.69669	4.27152	4.35004	4.46731
Lsat_1_v5_gn_1_24401	4.5716	5.58076	3.90296	3.0056	4.09597	4.13513
Lsat_1_v5_gn_1_24420	0.183599	0.667976	-0.139126	0.606128	-0.234373	-0.997631
Lsat_1_v5_gn_1_24481	-2.89831	-3.99799	-2.80481	3.2703	4.29849	3.96049
Lsat_1_v5_gn_1_24520	3.67774	3.81347	3.80455	3.8263	4.17242	4.23604
Lsat_1_v5_gn_1_24560	3.64923	3.40057	3.49509	1.75541	0.889307	1.49426
Lsat_1_v5_gn_1_24581	4.89493	5.30729	4.67854	4.57352	5.11136	4.69242
Lsat_1_v5_gn_1_2461	2.9812	2.68441	3.22695	3.92327	4.00241	4.5325
Lsat_1_v5_gn_1_24621	2.66049	2.9576	3.14396	0.908584	0.43421	0.145355
Lsat_1_v5_gn_1_24721	3.38845	4.04907	2.43758	2.15099	2.92207	3.18233
Lsat_1_v5_gn_1_24741	3.55577	3.78648	3.26068	1.73846	2.42226	3.38324
Lsat_1_v5_gn_1_24761	3.4884	4.07161	3.92224	2.52184	3.11322	2.99866
Lsat_1_v5_gn_1_2480	3.49299	3.43077	3.66956	5.23483	5.09936	5.26999
Lsat_1_v5_gn_1_24881	1.74567	0.667976	1.75878	0.270928	-0.826993	0.172322
Lsat_1_v5_gn_1_2501	4.13377	4.04582	4.43714	4.811	4.69121	4.76397
Lsat_1_v5_gn_1_25020	2.32163	2.9985	3.79412	1.68636	1.19018	1.32434
Lsat_1_v5_gn_1_25041	4.59314	4.83304	4.99134	5.31993	5.51073	5.38035
Lsat_1_v5_gn_1_25060	0.741813	-0.244125	0.367985	-0.0441	0.184479	0.0898588
Lsat_1_v5_gn_1_25101	-0.175734	-0.687397	-0.420772	0.121996	-0.117721	0.00239448
Lsat_1_v5_gn_1_25121	3.02623	2.78134	3.22074	3.8263	4.07161	4.17067
Lsat_1_v5_gn_1_25160	-2.89831	-1.08293	-2.16081	-1.01009	0.889307	0.925239
Lsat_1_v5_gn_1_25180	7.70785	8.06836	7.88087	6.22225	5.78434	4.85104
Lsat_1_v5_gn_1_2520	4.76241	4.39118	4.25139	4.55184	3.88148	3.84162
Lsat_1_v5_gn_1_25220	-0.362149	0.282837	-0.238412	-1.74045	-0.234373	-0.724604
Lsat_1_v5_gn_1_25241	5.33927	5.33284	5.31762	3.76063	3.76476	4.12654
Lsat_1_v5_gn_1_25281	0.710618	0.449417	-0.382409	2.95512	1.92035	2.05408
Lsat_1_v5_gn_1_25320	-1.02375	-2.86735	-0.139126	-0.372106	-1.24973	-0.775231
Lsat_1_v5_gn_1_25341	5.81584	6.24657	5.61055	6.26949	6.36563	6.19636
Lsat_1_v5_gn_1_25400	5.04159	4.98492	5.01847	4.58067	4.715	5.01551
Lsat_1_v5_gn_1_2541	1.53031	1.723	0.93704	0.362307	-1.24973	0.394718
Lsat_1_v5_gn_1_25420	4.5208	4.39629	4.17628	5.27213	5.31966	5.21997
Lsat_1_v5_gn_1_25441	1.82063	1.78665	2.50051	3.60563	2.96238	2.73487
Lsat_1_v5_gn_1_25461	5.62825	5.55586	5.78449	5.67772	5.57063	5.28164
Lsat_1_v5_gn_1_25561	-0.235236	0.488221	-1.3047	1.15849	2.02556	2.09693
Lsat_1_v5_gn_1_25581	2.31127	2.85741	3.51301	8.61985	9.20006	9.04784
Lsat_1_v5_gn_1_25721	0.916019	1.63928	2.25494	1.88433	2.49734	2.557
Lsat_1_v5_gn_1_25761	1.60006	2.02962	2.53098	1.45684	1.94739	2.0395
Lsat_1_v5_gn_1_25800	3.90487	3.77083	3.94505	2.54152	1.19018	0.684228
Lsat_1_v5_gn_1_25820	5.50639	5.63904	6.0022	3.61959	1.92035	1.60727
Lsat_1_v5_gn_1_25881	3.52023	3.39548	3.01697	3.93448	4.22859	4.02108
Lsat_1_v5_gn_1_26001	6.91035	7.53862	7.12377	5.39082	5.3829	5.90831
Lsat_1_v5_gn_1_26021	-0.175734	0.40954	-0.238412	-0.166505	0.647024	0.80976
Lsat_1_v5_gn_1_26041	0.354787	0.998792	-0.5007	4.73396	5.80111	5.49227
Lsat_1_v5_gn_1_26081	-2.28159	-0.00979918	2.42681	1.10658	0.889307	1.64627
Lsat_1_v5_gn_1_26120	5.82041	5.96384	6.70262	3.69623	3.18312	3.65347
Lsat_1_v5_gn_1_26140	-0.297297	0.734043	1.53655	3.36172	1.83608	1.89318
Lsat_1_v5_gn_1_26320	2.83698	2.51624	2.8213	3.63341	3.27133	3.3629
Lsat_1_v5_gn_1_26361	3.39337	3.64339	3.33451	5.89699	6.02855	5.48018
Lsat_1_v5_gn_1_26421	1.9598	2.22607	2.37737	0.967979	0.508691	0.956603
Lsat_1_v5_gn_1_26441	3.94563	3.62174	3.82108	3.90058	3.8674	4.03768
Lsat_1_v5_gn_1_26480	0.888407	-0.18188	1.27373	1.02503	-0.361293	-0.412652
Lsat_1_v5_gn_1_26501	4.97752	4.89392	5.93116	2.68117	2.19302	3.60728
Lsat_1_v5_gn_1_26521	2.08671	2.55331	2.71916	0.529344	-0.500465	0.250326
Lsat_1_v5_gn_1_26580	2.30083	2.81225	1.95131	-0.44771	-0.234373	0.117874
Lsat_1_v5_gn_1_2660	-2.28159	-1.20143	-2.16081	-1.25974	0.355673	0.117874
Lsat_1_v5_gn_1_26640	3.14183	3.4941	3.14067	3.15364	4.02795	3.5338
Lsat_1_v5_gn_1_26821	3.6075	3.74703	3.29066	3.71802	4.20078	4.10745
Lsat_1_v5_gn_1_26880	1.6666	2.2375	2.7626	2.21368	3.45206	3.5672
Lsat_1_v5_gn_1_26901	0.183599	-0.00979918	-0.873768	-0.79733	-0.117721	-0.334647
Lsat_1_v5_gn_1_26920	6.14092	6.44392	6.2286	4.57113	4.56163	4.69009
Lsat_1_v5_gn_1_26940	-0.362149	0.0944823	0.345304	-1.01009	-1.24973	-0.8277
Lsat_1_v5_gn_1_26960	3.71358	3.62174	4.00235	3.32811	3.53459	3.40045
Lsat_1_v5_gn_1_27020	2.76288	2.68441	3.04891	1.86883	0.944014	0.941006
Lsat_1_v5_gn_1_27041	-3.99799	-3.99799	-3.99799	-0.372106	0.647024	1.30009
Lsat_1_v5_gn_1_27061	3.87704	3.45055	3.99508	2.41917	1.86472	1.89318
Lsat_1_v5_gn_1_27080	-2.55724	-3.99799	-0.927992	0.362307	-2.28094	-0.724604
Lsat_1_v5_gn_1_27101	5.03689	4.59603	4.83935	5.30417	4.81745	5.10833
Lsat_1_v5_gn_1_27120	3.63683	3.27304	3.48993	1.73846	0.184479	0.461833
Lsat_1_v5_gn_1_27140	-3.34581	-2.86735	-2.29689	1.02503	1.4004	1.52597
Lsat_1_v5_gn_1_27161	-1.37885	0.887075	0.634357	6.39719	6.85574	6.92103
Lsat_1_v5_gn_1_2721	5.55221	5.80769	5.87783	5.34675	5.55753	5.36363
Lsat_1_v5_gn_1_27241	3.65743	3.69407	3.7145	5.02538	5.34275	5.25745
Lsat_1_v5_gn_1_27281	5.06799	5.58636	5.68074	2.55126	2.32255	2.68424
Lsat_1_v5_gn_1_27380	4.05213	4.04257	4.12227	4.01413	3.90924	4.17067
Lsat_1_v5_gn_1_2740	-0.655351	-0.687397	-0.139126	-0.899789	-0.361293	-1.67573
Lsat_1_v5_gn_1_27461	2.02465	2.5715	1.30932	1.13277	-0.117721	0.774995
Lsat_1_v5_gn_1_27540	3.20476	3.23932	2.99528	3.10816	2.8379	3.09341
Lsat_1_v5_gn_1_27740	3.01989	2.60719	2.91669	2.25003	2.28065	2.72123
Lsat_1_v5_gn_1_27760	2.62747	3.13314	2.49537	0.173367	0.832443	0.525964
Lsat_1_v5_gn_1_2780	-3.99799	-3.99799	-3.99799	2.07198	2.02556	2.60233
Lsat_1_v5_gn_1_27801	1.47569	1.60438	1.75017	0.568247	0.0906075	0.0321423
Lsat_1_v5_gn_1_27821	5.63346	6.03272	5.77339	5.90746	6.55107	6.51648
Lsat_1_v5_gn_1_27840	5.62303	5.55472	5.31105	6.2359	6.29636	6.21025
Lsat_1_v5_gn_1_27961	10.3735	10.5515	10.7355	10.223	10.1748	9.88719
Lsat_1_v5_gn_1_27981	-2.89831	-2.24134	-1.23468	-3.99799	-0.654511	0.909297
Lsat_1_v5_gn_1_280	4.00148	4.21442	4.24834	4.72323	4.66702	4.52074
Lsat_1_v5_gn_1_2800	-3.99799	-3.99799	-3.99799	3.93448	4.54845	4.27077
Lsat_1_v5_gn_1_28060	1.74567	0.998792	0.93704	0.0134163	-0.117721	-0.0907166
Lsat_1_v5_gn_1_28080	3.39828	3.59532	3.32585	2.59901	2.09972	2.61221
Lsat_1_v5_gn_1_28101	4.40377	4.35227	4.31988	3.57253	3.06467	3.43148
Lsat_1_v5_gn_1_28200	2.60219	2.20293	2.10773	0.0134163	-1.85022	-0.8277
Lsat_1_v5_gn_1_28241	4.49127	4.36536	4.47158	2.54152	2.32255	2.89723
Lsat_1_v5_gn_1_28281	3.86293	3.739	3.69669	2.56094	2.49734	2.65107
Lsat_1_v5_gn_1_28341	4.77754	4.60268	4.76225	4.93896	4.60472	4.1022
Lsat_1_v5_gn_1_2840	-3.34581	-3.32463	-3.59566	6.67126	7.33789	7.29397
Lsat_1_v5_gn_1_28461	-0.297297	-0.448803	-0.771075	-0.300267	-0.654511	0.0612892
Lsat_1_v5_gn_1_28480	2.89363	3.23932	3.30249	1.45684	1.14419	1.41745
Lsat_1_v5_gn_1_28540	-1.13268	-0.776584	-0.675208	0.222972	0.647024	0.64626
Lsat_1_v5_gn_1_28561	3.79019	3.8586	3.7815	2.53171	1.4004	0.757292
Lsat_1_v5_gn_1_28580	-2.89831	-2.52065	-2.29689	-0.166505	0.43421	1.07566
Lsat_1_v5_gn_1_2860	2.70865	2.04271	0.859129	4.89946	4.76524	4.80332
Lsat_1_v5_gn_1_28600	4.84014	5.5467	4.42096	7.51059	7.62258	7.54577
Lsat_1_v5_gn_1_28620	-0.362149	-0.00979918	0.6713	-3.29286	-2.28094	-2.12322
Lsat_1_v5_gn_1_28641	3.21034	3.35406	3.59941	2.7839	2.86651	3.00242
Lsat_1_v5_gn_1_28720	-0.175734	0.40954	0.476332	-0.611955	-0.654511	-0.582581
Lsat_1_v5_gn_1_28741	3.57322	4.64837	3.91263	6.00018	6.23461	6.02247
Lsat_1_v5_gn_1_28820	3.85938	3.83621	3.97491	3.8061	3.80964	3.85208
Lsat_1_v5_gn_1_28920	0.578622	0.598738	-0.107493	0.781913	-0.500465	0.30008
Lsat_1_v5_gn_1_28940	3.03255	2.81988	3.13076	2.94037	2.76381	3.22159
Lsat_1_v5_gn_1_28960	4.43751	4.45624	4.30085	5.49923	5.68746	5.65944
Lsat_1_v5_gn_1_28980	3.02623	3.16941	3.16678	2.79214	2.89456	2.87689
Lsat_1_v5_gn_1_29020	5.25123	5.14981	5.43169	6.05685	6.24281	6.30163
Lsat_1_v5_gn_1_29040	4.26572	4.14933	4.08339	3.87366	3.8674	3.50226
Lsat_1_v5_gn_1_29060	-3.99799	-2.52065	-3.99799	0.448242	0.355673	-0.123139
Lsat_1_v5_gn_1_29100	7.2508	7.08876	7.11018	6.42329	5.98519	6.16145
Lsat_1_v5_gn_1_29121	3.66151	3.68991	3.76877	3.46325	3.48933	3.41181
Lsat_1_v5_gn_1_2921	-0.0636219	0.667976	0.906378	1.49772	3.03977	3.60233
Lsat_1_v5_gn_1_29220	3.85938	3.5036	3.26068	4.7636	4.74612	4.58236
Lsat_1_v5_gn_1_29241	5.8547	6.036	6.05033	5.31993	5.1203	5.23284
Lsat_1_v5_gn_1_29280	4.05834	3.3329	3.78992	3.67856	2.71745	3.22481
Lsat_1_v5_gn_1_29301	5.32646	5.61184	5.31543	6.00462	6.23872	6.30086
Lsat_1_v5_gn_1_29320	3.97547	4.32573	3.84755	5.2603	5.77682	5.51351
Lsat_1_v5_gn_1_2940	4.76621	4.75961	2.7497	4.62286	3.95658	4.42027
Lsat_1_v5_gn_1_29421	1.23384	1.45567	1.32099	1.02503	0.996723	0.525964
Lsat_1_v5_gn_1_29520	4.58025	4.53711	4.3444	2.03079	0.996723	0.826834
Lsat_1_v5_gn_1_29580	1.25562	0.85774	1.06748	1.89967	2.12362	2.25034
Lsat_1_v5_gn_1_29601	5.04629	4.70917	4.79191	6.03097	6.02062	5.92079
Lsat_1_v5_gn_1_29661	1.16647	1.3957	-0.460182	1.39326	0.579514	0.80976
Lsat_1_v5_gn_1_2980	2.96807	2.88676	1.14832	4.66833	5.07199	5.48959
Lsat_1_v5_gn_1_29881	3.30737	2.9645	2.03164	1.88433	-1.02293	-0.334647
Lsat_1_v5_gn_1_29960	0.99582	1.75518	1.2495	2.21368	2.42226	1.58737
Lsat_1_v5_gn_1_300	2.5851	2.92261	3.00617	3.72234	3.73404	4.08988
Lsat_1_v5_gn_1_30041	0.0897307	1.02542	0.906378	3.66067	3.52565	3.29397
Lsat_1_v5_gn_1_30080	4.54752	4.30415	4.38388	3.88526	4.03427	4.05045
Lsat_1_v5_gn_1_30101	5.00831	4.82927	5.07987	5.21045	4.82476	4.69242
Lsat_1_v5_gn_1_30120	2.69278	2.5715	2.8417	2.58959	2.82338	2.92525
Lsat_1_v5_gn_1_30140	3.88055	4.06199	4.27559	4.96106	5.36797	5.39259
Lsat_1_v5_gn_1_30200	3.93892	2.49734	4.43311	3.8343	2.5512	3.37746
Lsat_1_v5_gn_1_3021	0.0404025	1.02542	1.22487	1.75541	2.70166	2.86454
Lsat_1_v5_gn_1_30220	-1.02375	-1.62965	-1.71713	0.877944	0.272614	0.0898588
Lsat_1_v5_gn_1_30241	1.02147	0.827796	1.08127	0.529344	-0.500465	-0.412652
Lsat_1_v5_gn_1_30260	4.0047	3.97928	3.96006	2.75046	2.85228	3.00991
Lsat_1_v5_gn_1_30481	2.70074	2.5256	2.80061	5.33834	5.73671	5.73091
Lsat_1_v5_gn_1_30601	-0.430055	0.40954	0.123327	0.0687272	0.773245	1.14537
Lsat_1_v5_gn_1_30640	1.31904	1.51325	2.00294	3.59625	3.90924	4.05589
Lsat_1_v5_gn_1_30661	0.99582	0.765976	1.16136	0.448242	1.54898	0.843708
Lsat_1_v5_gn_1_30681	0.969707	0.488221	2.77962	2.77561	2.02556	2.17234
Lsat_1_v5_gn_1_30741	-1.02375	-1.33054	-0.873768	0.405914	0.889307	1.37164
Lsat_1_v5_gn_1_30761	6.99936	7.28093	7.50638	7.49332	7.71691	7.80413
Lsat_1_v5_gn_1_30780	2.53255	2.00307	1.68844	1.15849	0.579514	-0.22502
Lsat_1_v5_gn_1_30801	3.0071	3.04479	3.8616	2.94777	3.02716	3.24082
Lsat_1_v5_gn_1_30821	-0.92246	-1.80621	-0.382409	-0.527496	-1.02293	-0.373122
Lsat_1_v5_gn_1_30840	-0.118589	0.562831	1.12187	4.74036	4.08384	3.82897
Lsat_1_v5_gn_1_30880	2.79298	3.09593	3.32295	2.98418	3.40409	3.19224
Lsat_1_v5_gn_1_30900	3.98853	4.03931	4.17306	3.71802	4.3551	3.90931
Lsat_1_v5_gn_1_30920	5.04785	5.35794	5.03717	4.12265	4.19515	4.41464
Lsat_1_v5_gn_1_30941	3.0071	3.43574	2.61871	1.95942	1.92035	2.1317
Lsat_1_v5_gn_1_3100	1.6666	0.827796	0.123327	4.01413	3.4801	3.30315
Lsat_1_v5_gn_1_31020	0.888407	-0.12221	0.557507	-1.94437	-0.500465	-0.938735
Lsat_1_v5_gn_1_31041	6.88394	6.82594	6.90471	6.36234	5.47402	4.91031
Lsat_1_v5_gn_1_31080	3.10031	3.58641	3.22695	3.35061	1.99997	2.26294
Lsat_1_v5_gn_1_31101	0.433321	0.282837	3.25156	-0.611955	-2.28094	0.0321423
Lsat_1_v5_gn_1_31140	2.65231	3.07697	1.34406	3.53865	3.18312	3.19881
Lsat_1_v5_gn_1_31160	0.5078	-0.973424	0.175691	0.270928	0.43421	0.172322
Lsat_1_v5_gn_1_31180	-3.34581	-3.99799	-0.542388	0.568247	-0.00979946	-0.334647
Lsat_1_v5_gn_1_31200	1.47569	1.28985	1.29756	-0.166505	-0.654511	-0.297172
Lsat_1_v5_gn_1_31221	4.04277	4.02288	3.92033	5.01661	5.27501	5.2135
Lsat_1_v5_gn_1_31280	6.09485	6.29046	6.68946	5.85139	5.69146	5.70978
Lsat_1_v5_gn_1_31320	3.88405	3.61299	4.06789	3.58681	3.96982	3.94493
Lsat_1_v5_gn_1_31341	3.10632	3.78258	3.00978	2.12513	1.97392	2.84372
Lsat_1_v5_gn_1_31380	4.72387	4.99674	4.30527	4.79469	5.33253	5.42799
Lsat_1_v5_gn_1_31421	-1.51972	-0.524034	-1.81592	1.2086	-0.234373	-0.334647
Lsat_1_v5_gn_1_31461	2.95482	3.11466	2.1864	4.292	4.19515	4.39044
Lsat_1_v5_gn_1_31661	2.01191	2.5805	1.88995	1.34926	1.80686	1.5672
Lsat_1_v5_gn_1_31740	3.77141	4.08433	3.4346	2.1764	1.99997	2.43426
Lsat_1_v5_gn_1_3180	-2.28159	-0.871649	-0.139126	0.877944	0.508691	1.03215
Lsat_1_v5_gn_1_3200	4.24953	3.9308	5.03274	4.34057	3.83157	4.39187
Lsat_1_v5_gn_1_32000	4.04902	3.88791	3.98411	2.96973	2.47894	2.88913
Lsat_1_v5_gn_1_32021	-0.92246	-0.244125	-1.45583	-0.79733	-1.85022	-1.8822
Lsat_1_v5_gn_1_32080	4.14548	4.15537	3.6877	2.53171	2.97557	3.10745
Lsat_1_v5_gn_1_321	1.69875	2.14339	2.16065	4.79469	5.03467	4.9183
Lsat_1_v5_gn_1_32101	2.94814	3.08964	3.17645	3.51395	3.29257	3.39187
Lsat_1_v5_gn_1_32120	5.86093	5.80577	5.47804	6.80757	6.62304	6.76812
Lsat_1_v5_gn_1_32141	6.0566	6.12641	6.11837	6.83923	7.99711	7.79751
Lsat_1_v5_gn_1_32200	6.16197	6.2035	6.63702	6.4976	6.17439	5.84582
Lsat_1_v5_gn_1_3221	5.33288	5.44064	5.43974	4.85689	5.13213	5.08634
Lsat_1_v5_gn_1_32261	2.60219	2.58945	3.33739	2.53171	0.43421	0.774995
Lsat_1_v5_gn_1_32281	4.93766	4.95753	5.40726	6.47794	6.40272	6.35704
Lsat_1_v5_gn_1_32321	2.36234	2.42918	2.75402	2.51189	2.36326	2.70747
Lsat_1_v5_gn_1_32360	3.68176	3.56842	3.57281	4.16134	3.73404	3.70978
Lsat_1_v5_gn_1_32381	3.01351	2.72559	1.26167	2.07198	0.711514	0.684228
Lsat_1_v5_gn_1_3240	8.1809	7.96834	7.90045	7.66466	6.74552	6.53218
Lsat_1_v5_gn_1_32600	5.92179	6.36988	5.11967	5.04102	4.6832	5.07478
Lsat_1_v5_gn_1_32681	3.72533	3.6261	3.57281	3.12783	2.34305	2.67955
Lsat_1_v5_gn_1_32701	7.32284	7.5587	7.50318	7.88819	8.44197	8.33492
Lsat_1_v5_gn_1_32721	4.07986	4.22881	4.26505	3.0949	3.47081	3.5312
Lsat_1_v5_gn_1_32740	5.60405	5.53052	5.59981	5.64055	5.71328	5.67543
Lsat_1_v5_gn_1_3281	2.18077	2.56243	2.50564	3.84226	4.56163	4.29551
Lsat_1_v5_gn_1_32961	0.183599	0.915826	0.70732	-1.25974	-1.85022	-1.41269
Lsat_1_v5_gn_1_32980	6.62943	6.45192	7.03311	8.31349	8.40558	8.24361
Lsat_1_v5_gn_1_33001	-1.02375	-0.603404	-0.34504	-1.56182	-0.361293	-0.938735
Lsat_1_v5_gn_1_33020	3.70964	3.86598	4.14707	3.21622	2.92207	2.94884
Lsat_1_v5_gn_1_33080	3.01351	3.19895	3.26068	2.00267	2.21544	2.01736
Lsat_1_v5_gn_1_33101	6.37717	6.35945	6.87062	4.03857	1.80686	1.557
Lsat_1_v5_gn_1_33120	5.53227	5.1407	5.28819	4.62747	3.55231	2.64627
Lsat_1_v5_gn_1_3320	4.61014	4.04907	5.77498	3.58207	1.68368	0.972033
Lsat_1_v5_gn_1_33201	1.98609	1.45567	1.88209	-0.166505	-1.02293	-1.33468
Lsat_1_v5_gn_1_33221	1.93302	1.83261	1.72404	2.15099	2.65323	2.40614
Lsat_1_v5_gn_1_33301	1.60006	2.02962	1.71522	4.45397	4.37016	4.27077
Lsat_1_v5_gn_1_33321	8.15344	8.35223	8.98535	7.80742	8.09743	7.74739
Lsat_1_v5_gn_1_33361	-3.99799	-3.32463	-3.99799	0.362307	-0.234373	-0.628386
Lsat_1_v5_gn_1_3341	5.08633	4.83304	4.76118	5.6954	5.23718	5.17568
Lsat_1_v5_gn_1_33521	3.55577	3.07697	2.83358	4.62055	4.36014	4.63783
Lsat_1_v5_gn_1_33541	4.18006	3.83996	4.09703	5.13471	5.22342	5.46322
Lsat_1_v5_gn_1_33581	2.90056	2.33652	2.96585	2.3427	1.19018	2.20535
Lsat_1_v5_gn_1_33641	3.41772	4.01294	-0.722345	3.2703	3.68671	4.30315
Lsat_1_v5_gn_1_33661	5.75502	5.75794	5.26648	5.91125	6.17868	6.13428
Lsat_1_v5_gn_1_33701	1.25562	1.41597	1.84215	3.79794	3.76476	3.79467
Lsat_1_v5_gn_1_33720	4.57809	4.79292	4.71327	4.15496	4.16668	4.19553
Lsat_1_v5_gn_1_33740	0.969707	1.45567	3.73427	8.43785	8.91479	8.7748
Lsat_1_v5_gn_1_33780	6.80399	6.5815	6.58654	6.70001	6.59233	6.29397
Lsat_1_v5_gn_1_33801	0.137428	-0.687397	0.367985	-1.94437	-2.89781	-2.41275
Lsat_1_v5_gn_1_33901	6.22404	7.09742	5.9571	12.9335	13.0918	12.9134
Lsat_1_v5_gn_1_33920	4.41591	4.36014	4.57998	5.38539	5.24537	5.26059
Lsat_1_v5_gn_1_33941	1.25562	2.55331	2.05279	9.17142	9.86307	9.57085
Lsat_1_v5_gn_1_34020	0.27173	0.282837	0.615525	-0.899789	-1.85022	-1.33468
Lsat_1_v5_gn_1_34040	1.77612	2.76563	3.27275	8.17621	9.08249	8.86338
Lsat_1_v5_gn_1_34061	1.29821	1.70664	4.22212	0.362307	0.43421	1.26294
Lsat_1_v5_gn_1_34101	2.5851	2.42918	2.59967	1.18376	0.355673	1.0613
Lsat_1_v5_gn_1_34140	7.49149	7.56211	7.03	6.4805	5.99332	5.66123
Lsat_1_v5_gn_1_34161	-0.430055	-0.687397	-0.460182	-1.74045	-1.02293	-1.19028
Lsat_1_v5_gn_1_34180	3.52023	3.19895	3.34598	2.55126	2.58602	2.23123
Lsat_1_v5_gn_1_34201	6.99856	6.74564	7.00104	6.39854	5.5922	5.37963
Lsat_1_v5_gn_1_34301	5.45084	5.5467	5.70544	7.05489	7.31277	7.34801
Lsat_1_v5_gn_1_34320	5.24444	5.10993	5.41545	4.86863	4.9369	4.7794
Lsat_1_v5_gn_1_34341	-0.73901	-0.603404	-0.5007	-1.56182	-1.24973	-1.33468
Lsat_1_v5_gn_1_34361	8.5378	8.54314	9.08064	9.02943	8.94759	9.33217
Lsat_1_v5_gn_1_34401	8.02797	8.2311	8.44444	6.08311	5.86629	5.79738
Lsat_1_v5_gn_1_34581	1.63372	1.05157	0.981843	0.643041	-1.02293	-1.49515
Lsat_1_v5_gn_1_34721	1.56561	0.887075	3.52568	3.47865	3.19444	3.3001
Lsat_1_v5_gn_1_34740	0.61277	0.191732	0.81028	0.448242	0.711514	0.843708
Lsat_1_v5_gn_1_34781	5.75598	5.44558	5.82706	4.7615	4.37514	4.42448
Lsat_1_v5_gn_1_34800	4.44937	4.44642	4.82916	3.57731	3.49849	3.56974
Lsat_1_v5_gn_1_34820	2.59367	2.19122	2.03873	2.55126	2.56871	2.43426
Lsat_1_v5_gn_1_34841	4.15421	4.37574	4.56779	5.59064	5.94048	5.8146
Lsat_1_v5_gn_1_34861	6.70804	6.27181	6.74195	7.32357	7.35439	7.32266
Lsat_1_v5_gn_1_34921	3.22697	2.13119	3.08015	6.40259	6.53111	6.83873
Lsat_1_v5_gn_1_35180	5.16179	5.04797	5.16166	5.15242	5.53543	5.1205
Lsat_1_v5_gn_1_3521	1.79111	0.701388	1.16136	-0.44771	0.272614	-0.724604
Lsat_1_v5_gn_1_35241	9.32137	9.2667	8.91357	7.7985	6.93131	6.3119
Lsat_1_v5_gn_1_35260	7.68897	7.55899	7.1196	7.02679	6.54334	6.30048
Lsat_1_v5_gn_1_35280	1.29821	1.24524	1.06748	1.15849	0.996723	0.721223
Lsat_1_v5_gn_1_35300	5.7617	5.59861	5.62475	5.06162	5.06892	4.93906
Lsat_1_v5_gn_1_35320	1.83517	1.51325	1.54652	2.03079	0.996723	0.546723
Lsat_1_v5_gn_1_35340	3.66965	4.20571	3.86758	3.16002	3.35446	3.34523
Lsat_1_v5_gn_1_35361	3.07604	2.61598	3.64423	1.65055	0.579514	0.876875
Lsat_1_v5_gn_1_35381	4.09202	4.23738	4.26656	3.40535	3.90924	3.52598
Lsat_1_v5_gn_1_35400	2.02465	1.33313	2.15414	-0.166505	-1.51895	-1.99768
Lsat_1_v5_gn_1_35440	4.27641	3.93783	4.04344	2.72486	-0.361293	0.843708
Lsat_1_v5_gn_1_35460	6.37468	6.34102	6.44871	7.20862	7.43419	7.378
Lsat_1_v5_gn_1_35540	4.14257	3.8586	3.78361	3.81421	3.4801	3.27544
Lsat_1_v5_gn_1_35621	6.16629	6.02119	5.94017	7.6429	7.32377	7.27252
Lsat_1_v5_gn_1_35640	1.65025	1.94846	2.14103	1.41477	1.36074	1.93315
Lsat_1_v5_gn_1_35700	2.53255	2.5715	2.33194	2.37597	3.14859	2.68892
Lsat_1_v5_gn_1_35720	-0.501314	-1.62965	4.29199	-0.300267	-3.99799	-3.58285
Lsat_1_v5_gn_1_35820	4.43989	4.40138	5.21736	5.14279	4.62579	4.40045
Lsat_1_v5_gn_1_35840	6.63099	6.54055	6.67276	6.87651	6.99099	6.8774
Lsat_1_v5_gn_1_35981	2.1227	2.78134	2.3377	4.7615	5.26967	5.1317
Lsat_1_v5_gn_1_36001	3.56016	3.3222	3.36019	3.35061	3.33413	3.41181
Lsat_1_v5_gn_1_36021	4.05834	4.18519	4.21901	4.52243	4.4047	4.4795
Lsat_1_v5_gn_1_36061	-0.576278	-0.973424	-0.308615	-1.01009	-2.89781	-2.5827
Lsat_1_v5_gn_1_36080	6.38953	6.31765	6.32919	6.51389	6.46951	6.51087
Lsat_1_v5_gn_1_36141	4.3364	5.70436	4.31988	3.06121	4.43844	4.65227
Lsat_1_v5_gn_1_3621	4.57809	4.06199	4.65337	2.83265	1.4004	1.97969
Lsat_1_v5_gn_1_36260	2.85848	3.21639	2.46413	3.08823	4.18383	4.59488
Lsat_1_v5_gn_1_36281	2.75526	3.37492	3.29954	2.0988	2.56871	2.31227
Lsat_1_v5_gn_1_36301	6.74988	6.77094	6.81908	5.59889	4.75762	5.08457
Lsat_1_v5_gn_1_36320	5.415	5.57401	5.43438	5.50926	5.31707	5.37673
Lsat_1_v5_gn_1_36380	1.14329	1.15165	1.30932	0.748428	-0.654511	0.224791
Lsat_1_v5_gn_1_36421	3.5292	3.40565	4.00235	5.23029	6.00784	6.20291
Lsat_1_v5_gn_1_36441	5.44612	5.10213	5.1826	4.90897	4.50817	4.58362
Lsat_1_v5_gn_1_36500	3.6075	3.51304	3.55562	1.18376	1.27798	1.63662
Lsat_1_v5_gn_1_36520	3.88754	4.32305	3.78992	3.94929	4.00884	3.85208
Lsat_1_v5_gn_1_36540	4.36423	4.1032	4.33291	7.21361	6.43292	6.39438
Lsat_1_v5_gn_1_36561	3.09428	2.77351	3.09722	1.73846	1.54898	1.99488
Lsat_1_v5_gn_1_36600	4.19704	4.11564	3.57525	3.61959	2.65323	2.29397
Lsat_1_v5_gn_1_3661	-2.28159	-2.86735	-0.821508	4.51498	4.38011	4.26764
Lsat_1_v5_gn_1_36681	0.741813	0.998792	1.85826	2.76728	2.97557	3.25981
Lsat_1_v5_gn_1_36740	3.80872	3.73094	3.92416	4.07617	4.53515	4.24559
Lsat_1_v5_gn_1_36780	4.31322	4.97641	4.67171	3.58681	4.15513	4.27077
Lsat_1_v5_gn_1_36801	1.3798	1.69009	1.4856	0.714147	0.272614	0.394718
Lsat_1_v5_gn_1_36821	0.0404025	0.143926	1.1998	0.489363	0.0906075	0.00239448
Lsat_1_v5_gn_1_36841	5.68753	5.89601	5.72644	5.65078	5.49249	5.43287
Lsat_1_v5_gn_1_36941	6.66851	7.02174	7.12544	7.02723	7.29841	7.29723
Lsat_1_v5_gn_1_37000	1.16647	1.07725	0.93704	0.568247	-0.654511	0.275417
Lsat_1_v5_gn_1_3701	3.56016	3.39036	2.66065	2.87205	3.98946	4.77171
Lsat_1_v5_gn_1_37021	-1.85094	-2.24134	-3.28141	2.16375	2.60312	1.9173
Lsat_1_v5_gn_1_37041	-3.99799	-3.32463	-3.02352	1.85317	1.6179	0.860387
Lsat_1_v5_gn_1_37081	2.60219	2.50682	2.61397	1.70394	0.889307	1.08987
Lsat_1_v5_gn_1_37160	1.11973	1.80213	1.28569	1.59512	1.99997	2.12481
Lsat_1_v5_gn_1_37181	3.39828	3.01852	5.72863	3.22233	3.0016	3.1317
Lsat_1_v5_gn_1_3720	-0.297297	1.92035	1.85826	1.77217	2.74852	3.77501
Lsat_1_v5_gn_1_37201	2.21452	2.41917	2.43758	1.32675	0.773245	-0.123139
Lsat_1_v5_gn_1_37260	4.95606	4.82738	4.81891	5.42567	5.33765	5.24242
Lsat_1_v5_gn_1_3740	-1.85094	-0.448803	-1.23468	9.26467	9.71879	9.72359
Lsat_1_v5_gn_1_37481	3.24341	3.11466	3.18286	0.846639	-3.99799	-2.12322
Lsat_1_v5_gn_1_37500	0.916019	1.9061	1.75017	0.173367	-0.117721	0.275417
Lsat_1_v5_gn_1_3761	-3.99799	-3.99799	-3.59566	4.16768	4.65067	4.75842
Lsat_1_v5_gn_1_37680	5.15457	5.50592	1.26167	4.27152	5.71918	5.62264
Lsat_1_v5_gn_1_37740	0.543645	0.887075	-0.139126	-0.231836	-0.234373	-0.123139
Lsat_1_v5_gn_1_37760	-0.297297	-0.524034	0.367985	0.814639	1.14419	1.19881
Lsat_1_v5_gn_1_37780	5.11193	5.04959	5.185	6.3561	6.30553	6.4104
Lsat_1_v5_gn_1_37821	3.76763	4.17631	3.9675	4.0106	4.16092	4.23284
Lsat_1_v5_gn_1_37841	0.916019	1.26772	0.345304	7.5295	7.14705	7.25961
Lsat_1_v5_gn_1_37860	4.45878	4.65691	4.82916	6.18205	6.40394	6.53478
Lsat_1_v5_gn_1_37881	5.90035	5.47847	6.04506	5.23181	4.1895	4.28319
Lsat_1_v5_gn_1_37901	2.70074	2.71745	2.4214	2.07198	1.43901	1.86039
Lsat_1_v5_gn_1_37941	2.43094	1.70664	3.46385	1.49772	0.773245	0.250326
Lsat_1_v5_gn_1_37961	3.10632	3.2106	2.85782	3.70062	4.16092	3.65586
Lsat_1_v5_gn_1_37980	6.91421	6.62785	6.56523	7.79491	8.24465	8.27738
Lsat_1_v5_gn_1_380	0.5078	1.60438	-0.585317	6.41331	6.73587	6.74108
Lsat_1_v5_gn_1_38001	5.73385	5.822	5.7908	5.57401	5.73671	5.64748
Lsat_1_v5_gn_1_38060	4.39153	4.40646	4.60764	3.83828	4.40957	4.16397
Lsat_1_v5_gn_1_3821	-3.99799	-3.99799	-3.99799	1.53747	2.25924	1.82684
Lsat_1_v5_gn_1_38221	0.99582	1.26772	0.81028	0.908584	0.889307	0.757292
Lsat_1_v5_gn_1_38241	7.31184	7.10797	7.52305	8.9898	8.34811	8.39232
Lsat_1_v5_gn_1_38321	4.97752	4.89211	6.07896	6.89767	6.52888	6.62874
Lsat_1_v5_gn_1_38341	1.16647	1.86245	2.10098	-0.300267	-0.234373	0.439807
Lsat_1_v5_gn_1_38361	0.916019	0.827796	0.875051	1.10658	0.832443	0.607265
Lsat_1_v5_gn_1_38380	5.25123	5.40939	5.56097	6.38158	6.58804	6.69997
Lsat_1_v5_gn_1_38401	2.78551	2.44899	2.58523	2.87205	3.10124	2.85625
Lsat_1_v5_gn_1_38421	0.27173	0.734043	1.94378	0.489363	-0.00979946	1.32434
Lsat_1_v5_gn_1_38480	8.23655	8.47338	8.22323	9.16022	9.04465	8.976
Lsat_1_v5_gn_1_38501	5.60829	5.59083	5.91055	6.99725	6.67652	6.67514
Lsat_1_v5_gn_1_38541	-0.118589	-0.244125	-1.3047	3.28205	3.11322	3.18564
Lsat_1_v5_gn_1_38561	3.87353	3.43077	4.53183	3.56293	2.93563	2.79249
Lsat_1_v5_gn_1_3860	3.30214	3.16941	3.35168	3.26439	3.5076	3.14877
Lsat_1_v5_gn_1_38660	0.394588	0.765976	0.70732	1.66857	1.97392	2.91331
Lsat_1_v5_gn_1_38680	1.35983	1.63928	1.74152	2.95512	3.0016	3.73487
Lsat_1_v5_gn_1_38700	0.710618	1.35429	0.843029	2.2259	2.98864	3.27544
Lsat_1_v5_gn_1_38720	4.79994	4.40138	4.60764	5.18251	5.48789	5.01085
Lsat_1_v5_gn_1_38741	-2.89831	-2.24134	-3.99799	-0.372106	-0.654511	0.909297
Lsat_1_v5_gn_1_3881	6.66952	7.00511	6.71539	6.46383	6.75033	6.82499
Lsat_1_v5_gn_1_38961	1.58294	1.58661	1.29756	1.61384	2.49734	2.3062
Lsat_1_v5_gn_1_39081	-2.55724	-1.62965	-1.10408	2.28548	1.89281	1.39473
Lsat_1_v5_gn_1_39161	2.27973	2.51624	2.6375	2.89518	2.8806	2.5312
Lsat_1_v5_gn_1_39180	6.97085	7.07568	7.21202	7.8256	8.2426	8.1377
Lsat_1_v5_gn_1_39321	5.25933	5.74097	7.87692	5.68437	4.97352	5.15977
Lsat_1_v5_gn_1_39341	-2.28159	-2.00743	-2.44717	3.33377	3.21683	3.64387
Lsat_1_v5_gn_1_39361	1.56561	1.05157	0.298843	0.448242	0.272614	-0.453295
Lsat_1_v5_gn_1_39381	0.969707	1.15165	0.634357	-1.12952	-2.28094	-1.19028
Lsat_1_v5_gn_1_39440	3.81972	4.03931	4.01678	3.44769	3.18312	3.23444
Lsat_1_v5_gn_1_39460	4.08291	4.16138	3.82928	4.4924	4.72675	4.61713
Lsat_1_v5_gn_1_39481	5.01311	4.973	5.17619	4.74674	4.566	4.58988
Lsat_1_v5_gn_1_39500	2.54144	2.0813	3.93369	2.16375	2.56871	2.93709
Lsat_1_v5_gn_1_39541	-0.576278	-0.244125	4.03461	3.07478	2.12362	2.41181
Lsat_1_v5_gn_1_39580	3.01989	2.77351	2.73233	3.32244	2.8806	2.94493
Lsat_1_v5_gn_1_39601	3.17649	2.5349	5.36983	7.32854	6.97466	6.63481
Lsat_1_v5_gn_1_39620	0.433321	1.69009	1.60498	7.41445	7.51828	7.66687
Lsat_1_v5_gn_1_39720	6.28488	6.21149	6.12004	7.83833	7.97717	7.88124
Lsat_1_v5_gn_1_39740	-3.99799	-3.32463	-3.99799	0.317341	0.579514	0.250326
Lsat_1_v5_gn_1_39760	5.2072	5.15585	6.32846	4.92965	5.10837	5.18812
Lsat_1_v5_gn_1_39781	5.82497	5.91216	5.74171	6.97571	7.56648	7.51927
Lsat_1_v5_gn_1_3980	3.70173	3.55933	3.69893	3.66964	3.70266	4.02663
Lsat_1_v5_gn_1_39801	4.74519	4.67804	4.29495	3.87753	3.06467	2.7706
Lsat_1_v5_gn_1_39821	6.37282	6.16135	6.58534	5.66094	5.61134	5.5338
Lsat_1_v5_gn_1_39880	4.38166	4.49248	4.05397	5.88453	5.81585	5.89167
Lsat_1_v5_gn_1_39900	3.68578	3.72282	3.65349	2.9985	2.94907	2.89723
Lsat_1_v5_gn_1_39920	3.84867	4.11564	3.45593	4.09295	4.23409	4.23923
Lsat_1_v5_gn_1_39941	0.888407	-0.603404	0.298843	0.317341	-1.24973	-0.582581
Lsat_1_v5_gn_1_39980	3.03255	3.15742	3.8087	1.92985	2.5512	2.11789
Lsat_1_v5_gn_1_40001	3.34848	3.13314	3.087	1.59512	0.355673	1.07566
Lsat_1_v5_gn_1_40040	-0.297297	-0.0649099	-0.204552	-0.79733	-0.500465	-0.495116
Lsat_1_v5_gn_1_40080	4.12493	4.42157	4.37131	4.00706	4.39492	4.13513
Lsat_1_v5_gn_1_40141	-0.0636219	-0.973424	-0.171468	-1.01009	-2.89781	-1.33468
Lsat_1_v5_gn_1_40201	3.46522	3.94133	3.9786	2.55126	2.40286	1.8353
Lsat_1_v5_gn_1_40220	4.99218	4.97812	5.04158	5.42169	5.30144	5.33707
Lsat_1_v5_gn_1_40241	7.23342	7.20361	7.39155	6.31595	5.40744	4.95468
Lsat_1_v5_gn_1_40281	7.7583	7.93339	7.94733	9.51839	10.013	10.026
Lsat_1_v5_gn_1_40301	1.7302	2.0164	1.63334	3.98207	4.04682	3.78596
Lsat_1_v5_gn_1_40321	7.00299	6.855	7.29887	7.35277	8.35127	7.86493
Lsat_1_v5_gn_1_40460	2.61909	2.69274	4.37131	1.94471	-1.24973	1.10395
Lsat_1_v5_gn_1_40481	-2.05025	-1.33054	-2.03646	8.22115	8.72086	9.04391
Lsat_1_v5_gn_1_40580	2.91432	3.26748	3.05241	2.42977	2.97557	2.95661
Lsat_1_v5_gn_1_4060	6.5313	6.46778	5.62357	4.02815	3.85317	4.11094
Lsat_1_v5_gn_1_40641	7.12002	6.59989	7.41812	7.81603	7.46725	7.67367
Lsat_1_v5_gn_1_40680	3.78645	3.53174	3.78782	3.55327	3.34433	3.25034
Lsat_1_v5_gn_1_40720	6.16773	5.92459	6.53298	5.88741	5.54873	5.70863
Lsat_1_v5_gn_1_40801	2.1227	2.5256	2.33194	1.70394	1.71547	1.85208
Lsat_1_v5_gn_1_4081	4.54973	4.01626	3.59941	3.2405	2.90838	3.38612
Lsat_1_v5_gn_1_40861	2.79298	1.56861	0.577107	0.908584	-1.85022	-1.41269
Lsat_1_v5_gn_1_40980	3.99502	3.91309	3.93559	3.53865	3.47081	3.83742
Lsat_1_v5_gn_1_41000	5.23488	5.05929	5.15107	6.43781	6.8405	6.67955
Lsat_1_v5_gn_1_4101	4.8616	4.86288	4.6774	3.87366	3.33413	3.42588
Lsat_1_v5_gn_1_41060	2.37235	2.47819	2.55589	0.529344	0.184479	-0.373122
Lsat_1_v5_gn_1_41100	5.84486	6.00205	5.75898	4.22663	3.80226	3.8332
Lsat_1_v5_gn_1_41201	4.85626	5.00346	4.98676	4.35732	4.46206	4.67955
Lsat_1_v5_gn_1_41340	0.61277	1.723	-1.45583	-0.372106	-0.654511	0.417438
Lsat_1_v5_gn_1_41381	4.78692	5.06892	4.74286	4.86081	4.83926	4.85936
Lsat_1_v5_gn_1_41500	3.41289	3.90594	4.7396	5.39082	5.92186	5.97013
Lsat_1_v5_gn_1_41580	3.83065	3.28411	3.96378	6.05171	5.77682	5.67955
Lsat_1_v5_gn_1_4160	5.03689	5.28955	5.77339	6.26357	5.76927	6.4033
Lsat_1_v5_gn_1_41620	-3.34581	-2.86735	-2.80481	2.90281	3.05228	2.98731
Lsat_1_v5_gn_1_41680	2.7476	2.72559	3.71892	2.20136	2.74852	2.4996
Lsat_1_v5_gn_1_4180	6.22818	6.32168	6.27659	6.00551	5.70934	5.93217
Lsat_1_v5_gn_1_41821	2.85848	2.36807	3.11073	1.41477	-0.00979946	1.11789
Lsat_1_v5_gn_1_41861	1.7302	1.723	1.70635	5.24987	4.82476	4.7292
Lsat_1_v5_gn_1_41900	7.92662	7.84459	7.96534	8.38656	8.2289	8.31587
Lsat_1_v5_gn_1_41920	0.969707	0.282837	0.557507	0.748428	-0.00979946	0.546723
Lsat_1_v5_gn_1_4200	1.09579	0.944015	0.77677	6.04999	6.01424	6.05453
Lsat_1_v5_gn_1_42021	3.53366	3.37492	3.34312	3.58681	4.12585	3.69823
Lsat_1_v5_gn_1_42081	2.54144	2.78134	2.86182	1.78874	2.5512	2.33632
Lsat_1_v5_gn_1_42160	2.15782	2.43912	2.536	1.68636	1.6179	1.79249
Lsat_1_v5_gn_1_4221	1.45702	2.04271	2.09419	5.52912	6.02538	6.08413
Lsat_1_v5_gn_1_4241	4.88972	4.67594	4.9183	5.64511	5.94048	5.71093
Lsat_1_v5_gn_1_42421	6.55014	7.04307	6.23786	11.3964	11.9567	12.2113
Lsat_1_v5_gn_1_42501	5.77966	5.74498	4.95715	9.84548	10.1794	10.3367
Lsat_1_v5_gn_1_42601	3.45585	3.66048	2.89734	3.76063	2.6857	2.88506
Lsat_1_v5_gn_1_4261	3.96559	3.90952	3.80455	5.08528	5.1555	5.08368
Lsat_1_v5_gn_1_42621	0.543645	1.10248	0.981843	0.568247	1.36074	1.74837
Lsat_1_v5_gn_1_42641	4.09202	4.70094	4.50009	3.0475	3.20568	3.17568
Lsat_1_v5_gn_1_42721	-0.501314	-0.18188	-0.585317	0.679032	-0.00979946	0.525964
Lsat_1_v5_gn_1_42781	4.32357	3.80581	4.94212	5.54992	6.63452	6.59612
Lsat_1_v5_gn_1_42821	2.15782	2.9985	2.1278	2.2259	3.48933	3.66775
Lsat_1_v5_gn_1_42841	4.11006	4.4805	3.53071	2.27376	2.80872	2.80116
Lsat_1_v5_gn_1_42900	5.7319	5.64335	6.02958	5.83653	5.92866	5.87894
Lsat_1_v5_gn_1_42920	3.46989	3.55933	3.68995	4.84901	4.82111	4.83952
Lsat_1_v5_gn_1_42940	2.29032	2.30427	3.31421	0.173367	0.711514	1.03215
Lsat_1_v5_gn_1_43100	3.76003	3.2951	3.38542	3.08152	2.70166	2.75284
Lsat_1_v5_gn_1_43161	3.42254	3.3329	3.61609	4.10292	3.68671	3.73487
Lsat_1_v5_gn_1_43181	0.471041	0.797217	-0.675208	1.41477	0.0906075	1.30009
Lsat_1_v5_gn_1_4321	4.07375	4.18814	4.05047	3.48883	2.47894	2.45637
Lsat_1_v5_gn_1_43320	2.18077	2.5256	3.29659	2.50188	2.66955	2.87689
Lsat_1_v5_gn_1_43360	3.31257	3.33822	2.9358	2.84854	2.90838	2.93315
Lsat_1_v5_gn_1_43380	7.11854	7.78545	7.15325	7.56088	7.66544	7.49977
Lsat_1_v5_gn_1_43420	-1.25052	-0.603404	0.537637	5.28094	5.89087	6.04727
Lsat_1_v5_gn_1_43440	3.40316	3.38008	3.07326	4.292	4.17242	4.00242
Lsat_1_v5_gn_1_43561	4.24682	4.87574	3.34883	2.33143	2.62001	2.50492
Lsat_1_v5_gn_1_4360	4.99542	4.72956	4.34296	3.64711	3.90924	4.03768
Lsat_1_v5_gn_1_43600	2.16934	3.07697	1.16136	-0.44771	-1.51895	-1.99768
Lsat_1_v5_gn_1_43720	4.29493	4.09379	3.84956	4.04548	4.07161	3.76618
Lsat_1_v5_gn_1_43760	5.53561	5.68778	5.83777	5.39353	5.84848	5.8044
Lsat_1_v5_gn_1_43780	4.10707	3.85489	4.18907	2.53171	0.355673	1.14537
Lsat_1_v5_gn_1_43821	3.31257	3.22216	3.49509	1.85317	2.09972	2.389
Lsat_1_v5_gn_1_43881	7.81211	7.88673	7.63453	8.63496	8.60123	8.54271
Lsat_1_v5_gn_1_43901	5.45673	5.31945	5.68639	5.1036	5.11733	5.31076
Lsat_1_v5_gn_1_43921	4.72972	4.72956	4.28306	5.06842	5.15839	5.05408
Lsat_1_v5_gn_1_43941	4.99704	5.15434	5.05911	5.97778	6.07831	5.90228
Lsat_1_v5_gn_1_43980	4.97588	5.42572	5.91296	4.33494	5.35289	5.42168
Lsat_1_v5_gn_1_440	1.89189	1.87715	1.91326	2.74198	2.94907	2.71666
Lsat_1_v5_gn_1_44000	2.33192	2.5805	2.64216	1.63231	1.97392	2.35409
Lsat_1_v5_gn_1_44040	4.35164	4.38862	4.42502	5.82954	5.99656	5.87638
Lsat_1_v5_gn_1_44081	4.93934	4.83116	4.59328	3.21008	3.74178	4.06491
Lsat_1_v5_gn_1_44140	5.62407	5.94565	5.77126	7.03549	7.37071	7.23244
Lsat_1_v5_gn_1_44200	2.94814	2.86481	3.7299	3.78147	4.14349	4.58362
Lsat_1_v5_gn_1_44261	5.37825	5.46273	5.09609	5.41637	5.46469	5.68541
Lsat_1_v5_gn_1_44521	0.99582	1.07725	1.05356	0.568247	-0.500465	-0.0590072
Lsat_1_v5_gn_1_44581	-2.89831	-2.24134	-3.02352	1.41477	-0.654511	0.721223
Lsat_1_v5_gn_1_4460	3.24341	3.97245	3.83539	1.39326	2.21544	2.53639
Lsat_1_v5_gn_1_44740	-0.576278	-2.86735	-0.873768	0.846639	-1.24973	-2.77536
Lsat_1_v5_gn_1_44761	3.31257	3.0052	3.45593	2.99136	3.10124	3.08634
Lsat_1_v5_gn_1_44781	2.07451	2.28235	2.24271	3.14723	3.55231	3.6342
Lsat_1_v5_gn_1_44961	0.61277	1.07725	0.577107	-0.104005	0.711514	-0.373122
Lsat_1_v5_gn_1_45000	0.433321	-0.0649099	-0.273087	0.270928	0.272614	0.925239
Lsat_1_v5_gn_1_45020	-0.501314	-0.776584	-1.10408	-0.79733	-1.51895	-0.997631
Lsat_1_v5_gn_1_45060	-3.99799	-3.99799	-3.99799	0.173367	0.647024	0.9873
Lsat_1_v5_gn_1_45081	7.05048	6.57588	7.61791	6.08646	4.95033	5.3236
Lsat_1_v5_gn_1_45101	5.07719	5.22353	5.26723	4.2774	4.49907	4.80655
Lsat_1_v5_gn_1_45180	-3.99799	-3.99799	-3.99799	-0.701667	0.43421	0.64626
Lsat_1_v5_gn_1_45361	-0.0636219	-1.62965	0.123327	0.270928	-0.654511	-0.495116
Lsat_1_v5_gn_1_45380	3.24885	1.55039	3.71892	6.7809	6.75607	6.39688
Lsat_1_v5_gn_1_45401	0.772348	0.633772	0.689422	2.0168	2.8379	2.18564
Lsat_1_v5_gn_1_45420	-3.99799	-3.32463	-3.02352	5.36482	5.24264	5.13256
Lsat_1_v5_gn_1_45540	-3.99799	-3.99799	-3.02352	4.9756	4.32964	4.72238
Lsat_1_v5_gn_1_45601	5.27007	5.11614	3.94316	4.74885	4.14349	3.99488
Lsat_1_v5_gn_1_45641	-3.99799	-3.32463	-2.03646	-0.44771	0.272614	-0.297172
Lsat_1_v5_gn_1_45660	0.860256	1.70664	0.367985	0.0687272	-0.500465	-0.997631
Lsat_1_v5_gn_1_45720	3.17078	3.68156	3.67866	3.30527	3.30307	3.36582
Lsat_1_v5_gn_1_45761	3.93218	4.19402	4.45711	6.61779	6.96063	6.80089
Lsat_1_v5_gn_1_45900	2.55028	1.75518	2.66065	2.35387	-0.00979946	0.371634
Lsat_1_v5_gn_1_45940	0.943113	2.06855	1.34406	0.938587	-1.24973	-0.0590072
Lsat_1_v5_gn_1_4600	2.57647	2.49734	1.79271	1.39326	0.43421	0.525964
Lsat_1_v5_gn_1_46180	-2.89831	-2.00743	-2.29689	0.0134163	0.647024	0.461833
Lsat_1_v5_gn_1_46340	1.07144	1.28985	0.275039	-1.94437	-2.28094	-2.41275
Lsat_1_v5_gn_1_46500	5.67547	6.39051	5.24673	6.1647	6.54113	6.62722
Lsat_1_v5_gn_1_46581	-0.118589	-0.00979918	0.298843	-0.79733	-0.361293	-0.8277
Lsat_1_v5_gn_1_46601	5.72802	5.67628	5.82348	4.84901	4.70316	4.96435
Lsat_1_v5_gn_1_46781	4.13377	3.66048	5.05562	2.35387	-0.361293	0.972033
Lsat_1_v5_gn_1_4680	-1.25052	-1.20143	-2.44717	-0.701667	-1.24973	-0.675693
Lsat_1_v5_gn_1_46861	2.64408	2.34712	2.66524	2.38689	2.09972	1.80977
Lsat_1_v5_gn_1_47021	2.65231	2.6506	2.23657	2.71623	2.71745	3.27854
Lsat_1_v5_gn_1_47121	-3.99799	-2.86735	-3.99799	4.32645	4.76144	4.82047
Lsat_1_v5_gn_1_47140	2.53255	2.98499	1.92095	6.4709	6.38923	6.3251
Lsat_1_v5_gn_1_47161	5.86713	5.91661	4.79714	5.34815	5.53097	5.63541
Lsat_1_v5_gn_1_47181	2.60219	2.39895	2.53098	2.3427	2.14713	1.98731
Lsat_1_v5_gn_1_47221	2.77801	2.51624	1.69742	1.75541	2.65323	2.55188
Lsat_1_v5_gn_1_47261	1.31904	0.191732	3.17645	1.34926	-0.117721	0.172322
Lsat_1_v5_gn_1_47281	0.646129	0.282837	0.412305	0.222972	0.773245	1.37164
Lsat_1_v5_gn_1_47320	-0.175734	0.526008	-0.273087	5.06672	5.03467	4.76397
Lsat_1_v5_gn_1_4741	4.45408	4.4853	4.76759	4.67503	4.99311	4.85104
Lsat_1_v5_gn_1_4761	3.35354	3.05128	2.97696	3.16002	3.28199	3.23124
Lsat_1_v5_gn_1_47621	-1.25052	-0.973424	-2.61494	6.06026	6.24826	6.3043
Lsat_1_v5_gn_1_47980	3.8124	3.6261	4.1405	3.59154	3.47081	3.50492
Lsat_1_v5_gn_1_48000	0.710618	1.24524	0.759718	4.08626	4.74997	5.14962
Lsat_1_v5_gn_1_4801	0.543645	0.598738	0.0964149	0.489363	1.43901	1.0613
Lsat_1_v5_gn_1_48041	2.82246	2.88676	2.18001	2.52184	2.58602	2.28782
Lsat_1_v5_gn_1_48100	3.50213	3.81728	3.43996	5.29985	5.83407	5.6336
Lsat_1_v5_gn_1_48120	5.11788	5.31	4.7856	5.73867	6.25504	6.29167
Lsat_1_v5_gn_1_48181	-1.13268	-0.973424	-0.585317	-2.46648	-2.28094	-1.8822
Lsat_1_v5_gn_1_48281	-1.85094	-1.80621	-0.873768	-1.56182	0.272614	0.371634
Lsat_1_v5_gn_1_48300	2.1108	1.75518	1.96625	1.23302	1.04757	0.956603
Lsat_1_v5_gn_1_48340	0.433321	0.36853	1.7843	0.643041	0.272614	0.504902
Lsat_1_v5_gn_1_4841	2.16934	2.50682	2.7626	1.15849	1.43901	1.5672
Lsat_1_v5_gn_1_48460	-1.85094	-1.20143	-1.81592	0.489363	-0.361293	0.145355
Lsat_1_v5_gn_1_48480	4.31581	4.02288	3.98411	4.57352	4.71106	4.47138
Lsat_1_v5_gn_1_48520	1.93302	1.8917	2.34914	2.75889	2.8806	2.69822
Lsat_1_v5_gn_1_48540	6.36783	6.61969	5.71929	4.62055	3.70266	4.14878
Lsat_1_v5_gn_1_48761	4.58456	4.24306	4.93644	3.73094	2.6857	2.76175
Lsat_1_v5_gn_1_48821	0.646129	1.28985	0.0964149	-0.79733	-2.28094	-0.938735
Lsat_1_v5_gn_1_48880	11.0626	10.8612	12.3438	10.3594	8.49446	8.70877
Lsat_1_v5_gn_1_48980	2.90056	2.894	2.69245	2.81658	1.86472	1.00241
Lsat_1_v5_gn_1_49060	4.07375	3.89876	3.71228	4.51995	4.22859	4.27388
Lsat_1_v5_gn_1_49081	3.19915	3.40057	3.16354	3.78561	4.28266	3.96435
Lsat_1_v5_gn_1_49160	6.76039	6.53593	6.39382	5.00956	3.66244	3.60481
Lsat_1_v5_gn_1_49181	5.02425	5.15283	5.12134	5.88356	6.05053	6.02894
Lsat_1_v5_gn_1_4921	5.36579	5.47968	5.82655	5.6954	6.22083	6.13385
Lsat_1_v5_gn_1_49241	3.78271	4.3549	3.62081	6.93582	7.28258	7.19656
Lsat_1_v5_gn_1_49321	5.24035	7.16895	4.63712	6.55563	6.58374	7.14133
Lsat_1_v5_gn_1_49341	6.84945	8.43246	5.87684	9.72194	8.71104	8.06548
Lsat_1_v5_gn_1_49441	7.61982	8.94644	7.84583	10.8384	11.1307	10.8136
Lsat_1_v5_gn_1_49481	4.06452	3.96559	3.92798	4.3601	4.26127	4.28009
Lsat_1_v5_gn_1_49561	-3.99799	-3.32463	-3.99799	4.56633	6.12049	5.7876
Lsat_1_v5_gn_1_49660	0.578622	1.05157	-2.03646	-0.231836	-2.89781	-2.26074
Lsat_1_v5_gn_1_49720	5.36829	5.70539	5.28	6.53552	6.76275	6.61067
Lsat_1_v5_gn_1_49781	5.33799	4.95407	6.03136	5.0462	4.68721	4.89319
Lsat_1_v5_gn_1_49821	0.578622	0.701388	0.298843	2.90281	1.36074	1.64627
Lsat_1_v5_gn_1_49841	-0.92246	-1.33054	-1.23468	-0.0441	-2.28094	-1.05903
Lsat_1_v5_gn_1_49860	3.31776	3.12084	2.92437	4.38482	4.49449	4.5325
Lsat_1_v5_gn_1_49881	5.21972	5.23783	4.58725	5.76926	5.91503	5.73826
Lsat_1_v5_gn_1_50000	8.00344	7.9463	7.66246	8.48022	8.31119	8.16994
Lsat_1_v5_gn_1_50021	7.51791	7.43412	7.21652	7.79568	7.60518	7.66894
Lsat_1_v5_gn_1_50041	6.03394	5.88697	7.12918	5.448	4.55286	5.00617
Lsat_1_v5_gn_1_50100	2.38228	2.74975	2.97696	4.24475	4.90623	4.82366
Lsat_1_v5_gn_1_50121	5.3469	5.67417	5.22748	5.14118	4.102	4.16565
Lsat_1_v5_gn_1_50141	1.86381	2.64202	1.61449	1.10658	1.31995	1.17233
Lsat_1_v5_gn_1_50160	0.943113	2.4091	-1.53778	2.9985	3.60418	3.50492
Lsat_1_v5_gn_1_50180	4.0047	3.97245	3.80038	3.48883	3.70266	3.73713
Lsat_1_v5_gn_1_50200	7.28198	7.62005	7.72021	10.0898	10.8805	10.8915
Lsat_1_v5_gn_1_50300	4.47047	4.21442	4.28753	3.72234	2.71745	2.64146
Lsat_1_v5_gn_1_50340	5.24852	5.52936	5.47282	5.63827	5.51073	5.43148
Lsat_1_v5_gn_1_50361	4.7681	4.86473	5.01309	5.73012	5.3829	5.65765
Lsat_1_v5_gn_1_50421	3.70569	3.9308	4.05572	6.20229	6.16866	5.94689
Lsat_1_v5_gn_1_50480	0.860256	0.701388	0.345304	-1.12952	-1.85022	-0.88215
Lsat_1_v5_gn_1_50520	0.228337	0.40954	0.22622	0.121996	-1.02293	0.117874
Lsat_1_v5_gn_1_50600	2.59367	2.14339	2.99164	1.47742	0.508691	1.08987
Lsat_1_v5_gn_1_50620	4.72192	4.11874	5.49101	2.11203	-0.117721	1.46184
Lsat_1_v5_gn_1_50640	0.0897307	0.143926	-0.107493	-0.701667	-0.500465	-0.8277
Lsat_1_v5_gn_1_50660	2.45937	2.1675	1.97367	1.23302	-0.117721	0.439807
Lsat_1_v5_gn_1_50681	2.69278	3.08332	3.16354	2.61768	2.74852	2.58236
Lsat_1_v5_gn_1_50700	4.23316	4.01957	3.90684	7.95943	8.51832	8.58918
Lsat_1_v5_gn_1_50801	-1.37885	-0.18188	-0.984335	1.2086	2.40286	1.95661
Lsat_1_v5_gn_1_50821	2.62747	2.2375	3.46121	7.36386	5.95886	6.00617
Lsat_1_v5_gn_1_50861	5.99644	5.65085	5.96967	6.85455	6.97794	7.0347
Lsat_1_v5_gn_1_51001	2.43094	3.03827	1.22487	2.12513	2.40286	2.63662
Lsat_1_v5_gn_1_51040	4.50042	4.14933	4.55054	3.11475	2.30175	2.25034
Lsat_1_v5_gn_1_5120	1.80595	1.56861	0.967063	1.59512	1.77704	1.775
Lsat_1_v5_gn_1_51321	2.30083	2.33652	2.2117	2.90281	2.46029	2.9797
Lsat_1_v5_gn_1_51360	-3.99799	1.10248	-0.821508	1.0799	3.18312	1.5672
Lsat_1_v5_gn_1_51401	-1.51972	0.238004	-1.37829	6.75215	7.2014	7.03768
Lsat_1_v5_gn_1_51421	-2.89831	-1.33054	-2.29689	6.70765	7.22575	6.84267
Lsat_1_v5_gn_1_51441	2.91432	3.45055	3.52062	0.814639	0.996723	1.33631
Lsat_1_v5_gn_1_51541	3.31257	3.74302	3.02056	1.63231	1.6179	1.74837
Lsat_1_v5_gn_1_5160	1.91944	2.4878	2.33194	1.28065	0.832443	0.757292
Lsat_1_v5_gn_1_51600	5.67446	5.61404	5.32561	7.70831	7.34171	7.43235
Lsat_1_v5_gn_1_51620	2.31127	2.60719	2.13443	1.23302	1.23475	1.71207
Lsat_1_v5_gn_1_51641	2.67673	2.78134	4.1372	8.70373	9.27015	9.06272
Lsat_1_v5_gn_1_51660	-2.55724	-3.99799	-2.61494	1.68636	1.80686	2.37745
Lsat_1_v5_gn_1_51681	5.63346	6.06677	5.87387	4.73823	4.96694	5.09341
Lsat_1_v5_gn_1_51701	6.19405	6.32168	5.90716	6.28051	6.77977	6.58988
Lsat_1_v5_gn_1_5181	4.50497	4.44148	4.46502	4.39838	4.73453	4.86557
Lsat_1_v5_gn_1_51960	5.26606	5.23356	5.277	5.15562	4.81378	5.23843
Lsat_1_v5_gn_1_51980	2.08671	1.67335	3.00978	4.04548	4.26665	4.33035
Lsat_1_v5_gn_1_52021	6.62001	6.75661	7.15997	8.43258	9.06485	8.98208
Lsat_1_v5_gn_1_52061	6.2862	6.28082	6.87112	8.2534	8.92991	8.91518
Lsat_1_v5_gn_1_52081	-0.430055	0.36853	-1.92198	4.58067	4.13176	4.15555
Lsat_1_v5_gn_1_52240	-0.118589	0.282837	-0.927992	8.48101	8.3623	8.47206
Lsat_1_v5_gn_1_52320	2.76288	2.90121	2.86182	1.05272	1.83608	2.04681
Lsat_1_v5_gn_1_52340	3.33831	3.4941	2.932	3.28789	3.70266	3.41181
Lsat_1_v5_gn_1_52361	4.53867	4.05231	2.83765	2.28548	1.43901	2.02478
Lsat_1_v5_gn_1_52460	4.12197	4.18519	4.3501	4.63207	4.79902	4.61098
Lsat_1_v5_gn_1_52520	-1.02375	0.526008	-0.460182	-2.46648	0.0906075	0.30008
Lsat_1_v5_gn_1_52540	0.137428	0.282837	-0.382409	1.75541	1.94739	2.27543
Lsat_1_v5_gn_1_52561	2.43094	3.03171	2.39955	4.81707	5.80111	5.5767
Lsat_1_v5_gn_1_52580	2.43094	3.03171	2.39955	4.81707	5.80111	5.5767
Lsat_1_v5_gn_1_5261	2.91432	2.84999	3.27275	3.50896	3.3135	3.06491
Lsat_1_v5_gn_1_52621	5.06182	5.01347	5.0451	5.24237	5.30928	5.24321
Lsat_1_v5_gn_1_52661	7.12335	6.99209	7.01571	7.30065	6.87347	6.69271
Lsat_1_v5_gn_1_52700	-0.92246	-1.33054	-0.382409	-1.94437	-2.28094	-3.26086
Lsat_1_v5_gn_1_52741	5.83946	5.59971	5.89012	5.89986	6.0552	6.09165
Lsat_1_v5_gn_1_52760	2.41167	3.36973	2.10098	2.94777	3.71844	3.20536
Lsat_1_v5_gn_1_5280	4.71407	4.75961	4.83325	3.62421	3.34433	3.20536
Lsat_1_v5_gn_1_52821	3.02623	3.48933	3.07671	4.57591	4.45266	4.38468
Lsat_1_v5_gn_1_52881	-1.67584	-0.0649099	-0.927992	2.08546	1.6179	1.58737
Lsat_1_v5_gn_1_52900	5.6293	6.00957	4.30233	6.73836	7.31342	6.90203
Lsat_1_v5_gn_1_52921	1.56561	1.26772	2.37737	7.7178	8.3443	8.57125
Lsat_1_v5_gn_1_52961	4.2359	4.21731	3.94693	4.11938	3.62944	3.65586
Lsat_1_v5_gn_1_52980	-1.51972	-0.524034	-0.460182	1.57616	1.68368	1.9173
Lsat_1_v5_gn_1_53001	1.65025	2.24885	1.54652	1.23302	1.6179	1.65585
Lsat_1_v5_gn_1_5301	5.72509	6.22016	5.54115	6.26135	6.52664	6.45569
Lsat_1_v5_gn_1_53040	3.34848	3.01852	3.8556	1.68636	0.944014	0.909297
Lsat_1_v5_gn_1_53141	4.2441	4.2459	3.98961	4.22663	4.43366	4.17568
Lsat_1_v5_gn_1_53200	1.16647	1.37514	0.724998	0.967979	1.31995	1.26294
Lsat_1_v5_gn_1_53221	6.90261	6.80784	6.94109	7.85564	8.16987	8.19615
Lsat_1_v5_gn_1_53241	1.39949	0.449417	1.01096	1.68636	0.355673	0.546723
Lsat_1_v5_gn_1_53261	6.27957	6.45008	6.39658	7.2615	7.86735	7.63647
Lsat_1_v5_gn_1_53381	-1.13268	-1.62965	0.175691	2.82464	1.51325	2.3001
Lsat_1_v5_gn_1_5340	-1.85094	-0.603404	1.49594	5.61871	6.4625	6.55669
Lsat_1_v5_gn_1_53480	3.35354	3.15742	2.92437	2.83265	2.93563	2.92525
Lsat_1_v5_gn_1_53501	3.51573	3.19895	3.59941	4.03857	4.18383	4.1317
Lsat_1_v5_gn_1_53521	4.89146	4.44148	4.64874	4.00352	3.06467	2.97588
Lsat_1_v5_gn_1_53641	5.30965	5.24917	5.64462	5.22269	5.13213	5.25193
Lsat_1_v5_gn_1_53780	3.03885	3.05775	3.21136	1.89967	0.889307	1.87688
Lsat_1_v5_gn_1_5380	1.9598	2.2601	1.45415	1.7213	2.58602	2.53639
Lsat_1_v5_gn_1_53840	5.27007	5.45663	5.47869	3.70499	3.88847	4.1092
Lsat_1_v5_gn_1_53881	0.27173	-0.448803	-0.0462345	-1.12952	-3.99799	-1.8822
Lsat_1_v5_gn_1_53901	6.85704	6.76107	6.26681	7.47616	7.32119	7.27524
Lsat_1_v5_gn_1_53921	2.46872	2.2601	2.12114	2.37597	1.36074	0.73937
Lsat_1_v5_gn_1_53961	0.471041	0.191732	1.13516	0.529344	-0.826993	-0.8277
Lsat_1_v5_gn_1_53981	4.70223	5.08325	4.42907	6.31237	5.97537	5.74164
Lsat_1_v5_gn_1_5401	4.6559	4.46112	4.36286	4.61823	4.26665	4.11268
Lsat_1_v5_gn_1_54021	3.18787	2.78134	2.72795	3.75643	3.57848	3.61713
Lsat_1_v5_gn_1_54041	3.87353	3.83244	3.95819	3.4529	3.36453	3.42588
Lsat_1_v5_gn_1_54060	1.11973	1.47512	1.95131	0.606128	1.4004	0.876875
Lsat_1_v5_gn_1_54160	0.969707	0.944015	0.77677	-1.56182	-0.654511	-0.582581
Lsat_1_v5_gn_1_5420	3.3686	3.38523	3.65118	3.36725	3.43306	3.37456
Lsat_1_v5_gn_1_54200	2.59367	2.41917	1.9588	1.02503	-1.02293	-0.453295
Lsat_1_v5_gn_1_54241	1.33958	0.797217	0.793622	0.529344	0.43421	0.172322
Lsat_1_v5_gn_1_54260	5.10744	5.18419	5.22437	4.94821	5.23718	5.12998
Lsat_1_v5_gn_1_54301	0.0404025	-0.377301	-0.139126	-0.372106	0.43421	-0.190254
Lsat_1_v5_gn_1_54380	4.47512	4.69057	4.87838	4.64122	5.07812	4.85
Lsat_1_v5_gn_1_5440	5.07719	5.32883	6.42727	4.40377	4.14349	4.14878
Lsat_1_v5_gn_1_54400	4.63735	4.83493	4.52428	5.4467	5.61345	5.40756
Lsat_1_v5_gn_1_54441	2.94144	3.14533	1.83402	2.25003	2.12362	2.15216
Lsat_1_v5_gn_1_5460	5.62093	6.02037	6.9392	4.46174	5.23718	5.27077
Lsat_1_v5_gn_1_54681	1.09579	1.02542	0.81028	1.94471	2.2375	1.98731
Lsat_1_v5_gn_1_54721	3.54255	3.58641	3.89322	1.80512	1.68368	1.79249
Lsat_1_v5_gn_1_54740	0.678734	0.915826	1.55643	1.61384	1.97392	1.6269
Lsat_1_v5_gn_1_54761	4.14257	4.37833	4.54433	4.3122	4.76144	4.7201
Lsat_1_v5_gn_1_54780	7.13295	7.38066	6.81161	6.02923	5.83407	5.75508
Lsat_1_v5_gn_1_54840	4.71996	4.64193	4.91734	7.06129	6.86552	6.71466
Lsat_1_v5_gn_1_54920	2.54144	2.77351	2.84575	3.07478	2.93563	3.14197
Lsat_1_v5_gn_1_55000	6.28355	6.04172	5.85242	5.73119	5.1785	5.13513
Lsat_1_v5_gn_1_55101	0.80225	0.598738	1.27373	1.02503	1.68368	1.41745
Lsat_1_v5_gn_1_55180	3.53366	3.62174	3.76023	3.98567	3.93648	3.66775
Lsat_1_v5_gn_1_55221	2.1345	2.04271	2.01017	2.25003	1.99997	1.80977
Lsat_1_v5_gn_1_55260	3.12419	3.31682	2.90511	2.27376	2.56871	2.79249
Lsat_1_v5_gn_1_55341	4.99218	5.03983	5.57444	7.86274	7.78592	7.43183
Lsat_1_v5_gn_1_55401	4.43751	4.68849	4.28455	4.99357	4.99959	5.05136
Lsat_1_v5_gn_1_55421	4.84553	4.72144	4.87046	5.46098	5.25622	5.31757
Lsat_1_v5_gn_1_55460	6.14165	6.03518	5.92304	6.35749	6.49492	6.26843
Lsat_1_v5_gn_1_55500	2.65231	3.26189	1.05356	1.95942	0.508691	0.172322
Lsat_1_v5_gn_1_55521	5.73385	6.17554	5.84385	5.58946	6.02855	5.9297
Lsat_1_v5_gn_1_55640	6.3176	6.35749	5.7866	5.503	5.46936	5.30772
Lsat_1_v5_gn_1_55661	1.68276	1.62193	1.85826	1.34926	-1.02293	-0.22502
Lsat_1_v5_gn_1_55680	4.5208	5.11768	4.86449	2.36496	3.10124	2.93315
Lsat_1_v5_gn_1_55740	0.80225	1.41597	1.09493	4.25969	4.35004	4.47002
Lsat_1_v5_gn_1_5581	-3.34581	-3.32463	-2.80481	6.15115	6.62304	6.86661
Lsat_1_v5_gn_1_55841	6.40362	5.48927	5.95007	5.35512	3.02716	2.61713
Lsat_1_v5_gn_1_55860	2.43094	2.32585	2.30868	1.94471	1.6179	0.860387
Lsat_1_v5_gn_1_55881	2.38228	2.29335	2.51583	1.73846	0.944014	1.2248
Lsat_1_v5_gn_1_55900	3.76383	4.15235	3.12744	2.1764	1.4766	1.14537
Lsat_1_v5_gn_1_55940	5.39552	5.43071	5.46363	5.50426	5.45766	5.62081
Lsat_1_v5_gn_1_56021	3.14183	3.47007	3.51301	3.37275	3.61265	3.75285
Lsat_1_v5_gn_1_56061	0.969707	0.701388	0.996474	0.606128	0.43421	0.567187
Lsat_1_v5_gn_1_56100	-0.0106723	-0.309177	-0.0765386	-0.701667	-1.85022	-1.05903
Lsat_1_v5_gn_1_56140	1.31904	1.45567	1.51638	0.846639	0.889307	0.792482
Lsat_1_v5_gn_1_56161	3.35858	3.43574	3.37146	2.29711	2.5512	2.58236
Lsat_1_v5_gn_1_56180	4.58671	4.50436	4.4046	4.5249	4.08992	4.16733
Lsat_1_v5_gn_1_56201	4.02703	4.03931	4.27108	4.86863	5.29619	4.87484
Lsat_1_v5_gn_1_5621	2.0622	2.0164	3.55067	4.46174	5.39522	6.28628
Lsat_1_v5_gn_1_56260	3.42254	2.97136	2.56082	1.83733	-0.00979946	-0.582581
Lsat_1_v5_gn_1_56280	1.90573	2.4091	2.8213	1.13277	0.996723	1.9173
Lsat_1_v5_gn_1_56301	4.18006	3.93432	4.42367	3.86196	3.80226	3.93513
Lsat_1_v5_gn_1_56320	3.62851	3.64768	3.37706	2.60837	2.90838	2.89319
Lsat_1_v5_gn_1_56341	4.08899	4.31768	4.3401	4.44877	4.43844	4.60852
Lsat_1_v5_gn_1_56360	4.06452	4.14022	4.39359	3.28789	3.28199	3.31832
Lsat_1_v5_gn_1_56381	7.20642	7.70666	7.62249	5.72583	4.4714	4.7925
Lsat_1_v5_gn_1_56460	6.23984	6.17256	6.52827	6.7282	6.86641	6.75396
Lsat_1_v5_gn_1_56481	-0.827821	-0.687397	-0.927992	-0.44771	-1.02293	-0.775231
Lsat_1_v5_gn_1_56540	2.6358	2.33652	2.32616	5.31136	5.18703	5.33035
Lsat_1_v5_gn_1_56600	4.24137	5.06411	5.17458	11.5357	12.1779	12.3599
Lsat_1_v5_gn_1_5661	-3.34581	-3.32463	-3.59566	3.05437	3.64603	2.92921
Lsat_1_v5_gn_1_56680	-1.25052	0.526008	-0.771075	8.59505	9.81984	10.2301
Lsat_1_v5_gn_1_56720	4.24137	5.06411	5.17458	11.5357	12.1779	12.3599
Lsat_1_v5_gn_1_5681	3.84149	4.27393	3.39097	5.23029	5.52425	5.5214
Lsat_1_v5_gn_1_56821	5.47076	5.37357	5.36983	5.49166	5.37047	5.48422
Lsat_1_v5_gn_1_56861	2.81515	3.98607	3.15705	4.52737	5.65708	5.55701
Lsat_1_v5_gn_1_56881	4.13083	3.93432	5.15189	1.95942	1.09669	0.80976
Lsat_1_v5_gn_1_56901	7.64066	7.40368	10.2443	7.33419	5.86452	6.62203
Lsat_1_v5_gn_1_57020	-0.0636219	0.488221	-0.34504	3.16637	3.77988	3.87484
Lsat_1_v5_gn_1_57120	8.27953	8.22447	8.43625	7.65057	6.87874	6.32847
Lsat_1_v5_gn_1_57140	1.3798	1.86245	1.74152	0.748428	0.579514	0.546723
Lsat_1_v5_gn_1_57181	1.60006	1.56861	1.9588	0.173367	-0.654511	0.73937
Lsat_1_v5_gn_1_57281	1.90573	1.33313	1.66115	0.967979	-0.500465	0.117874
Lsat_1_v5_gn_1_57301	3.64098	3.92728	4.33291	4.2774	4.43844	4.54803
Lsat_1_v5_gn_1_57321	6.41334	6.43278	6.23053	6.07384	6.17153	6.22239
Lsat_1_v5_gn_1_57381	-3.34581	-2.86735	-3.02352	2.30864	3.06467	2.73034
Lsat_1_v5_gn_1_5740	1.58294	1.33313	0.843029	1.05272	1.74658	1.01736
Lsat_1_v5_gn_1_57561	1.54807	1.07725	1.29756	0.938587	0.944014	1.37164
Lsat_1_v5_gn_1_57580	3.17078	3.24499	3.59941	2.97697	2.89456	3.00991
Lsat_1_v5_gn_1_57661	5.87419	5.93164	5.87239	6.92369	7.0615	6.96121
Lsat_1_v5_gn_1_57701	-0.430055	-0.309177	-0.171468	-1.12952	-3.99799	-3.58285
Lsat_1_v5_gn_1_57801	3.54255	4.25436	4.53183	7.07106	7.55004	7.29742
Lsat_1_v5_gn_1_57901	-1.37885	-2.00743	1.30932	3.68742	5.20953	5.84843
Lsat_1_v5_gn_1_581	5.14147	5.03328	5.16003	4.48987	4.18383	4.17234
Lsat_1_v5_gn_1_58180	6.39445	6.15005	6.7675	6.56827	5.73089	5.63299
Lsat_1_v5_gn_1_5820	1.94647	-3.99799	3.0594	4.70807	5.77494	6.14069
Lsat_1_v5_gn_1_58201	0.969707	1.69009	-0.420772	6.73409	6.59126	6.7115
Lsat_1_v5_gn_1_58241	-3.99799	-3.32463	-3.28141	3.63799	3.5871	3.49427
Lsat_1_v5_gn_1_58280	-3.99799	-2.86735	-3.59566	3.52882	3.3943	3.42308
Lsat_1_v5_gn_1_58301	4.13671	3.95178	3.96564	5.69869	5.53097	5.08013
Lsat_1_v5_gn_1_58321	6.06664	6.1094	5.89012	5.66094	4.44793	4.32284
Lsat_1_v5_gn_1_58340	-3.99799	-3.99799	-3.99799	9.44647	9.59272	9.55885
Lsat_1_v5_gn_1_58361	2.96146	2.74975	2.74104	1.10658	0.0906075	0.417438
Lsat_1_v5_gn_1_58400	5.59447	5.81438	5.9283	5.68658	5.57497	5.65586
Lsat_1_v5_gn_1_58421	-0.118589	-0.603404	-0.460182	0.679032	0.0906075	0.64626
Lsat_1_v5_gn_1_58461	-0.235236	0.734043	-0.821508	0.270928	3.43306	0.925239
Lsat_1_v5_gn_1_58500	4.6742	4.66116	5.09779	2.41917	1.4004	1.90127
Lsat_1_v5_gn_1_58521	2.80041	2.55331	2.82541	1.43596	0.773245	0.972033
Lsat_1_v5_gn_1_58540	0.860256	0.0432836	-0.34504	-0.79733	-1.85022	-1.19028
Lsat_1_v5_gn_1_58580	2.42134	2.4091	3.04539	1.02503	-0.00979946	0.626894
Lsat_1_v5_gn_1_5861	7.13662	7.0271	6.97288	7.65368	7.72083	7.71466
Lsat_1_v5_gn_1_58621	5.04785	4.75762	5.02116	3.69623	3.66244	4.6208
Lsat_1_v5_gn_1_58740	0.943113	0.915826	0.826747	0.908584	1.54898	0.757292
Lsat_1_v5_gn_1_58760	0.61277	1.771	2.24271	1.18376	2.30175	2.37745
Lsat_1_v5_gn_1_58781	6.14311	7.38098	6.51181	2.25003	4.69919	4.96917
Lsat_1_v5_gn_1_5881	4.36923	3.95178	4.32279	3.27619	2.7939	2.62691
Lsat_1_v5_gn_1_58821	1.11973	2.02962	1.30932	-0.701667	0.944014	0.607265
Lsat_1_v5_gn_1_58840	0.354787	-0.0649099	-0.420772	1.47742	-0.00979946	0.145355
Lsat_1_v5_gn_1_58860	4.92242	4.40646	4.97481	5.72475	5.53543	5.45912
Lsat_1_v5_gn_1_58880	2.35227	2.37844	2.4214	2.29711	2.21544	2.63177
Lsat_1_v5_gn_1_58901	-0.235236	0.143926	-0.460182	-1.94437	-3.99799	-1.26068
Lsat_1_v5_gn_1_5900	3.50213	3.99284	3.77515	3.75643	3.96982	3.84791
Lsat_1_v5_gn_1_59001	5.77023	5.97754	5.64055	6.60089	7.23538	7.44778
Lsat_1_v5_gn_1_59041	5.0179	4.49248	4.10549	3.78973	1.51325	1.85208
Lsat_1_v5_gn_1_5920	2.82246	2.894	2.59967	2.00267	1.54898	2.02478
Lsat_1_v5_gn_1_59200	1.63372	2.4091	1.86624	-0.231836	0.889307	1.23763
Lsat_1_v5_gn_1_59220	0.183599	0.734043	0.793622	-0.44771	-3.99799	-1.8822
Lsat_1_v5_gn_1_59241	4.78317	4.82549	5.00587	4.48734	4.44793	4.66538
Lsat_1_v5_gn_1_59261	6.28355	6.28427	6.44004	6.61721	7.1536	7.44398
Lsat_1_v5_gn_1_59281	7.00419	6.77585	6.54267	8.07853	8.27163	8.18243
Lsat_1_v5_gn_1_59360	2.26907	2.73369	2.08737	0.222972	-0.654511	-0.582581
Lsat_1_v5_gn_1_59380	4.96766	5.22927	4.90576	6.53736	7.0807	7.06086
Lsat_1_v5_gn_1_59401	3.98528	4.03931	3.6581	2.73345	3.38444	3.35997
Lsat_1_v5_gn_1_59520	5.26874	5.24776	5.77285	5.96326	5.73865	5.99347
Lsat_1_v5_gn_1_59540	2.94144	2.61598	2.85782	2.62692	2.02556	2.00991
Lsat_1_v5_gn_1_59561	2.92794	4.66116	3.66499	7.49332	8.64987	8.69866
Lsat_1_v5_gn_1_59620	0.0897307	0.143926	-0.382409	0.270928	-0.117721	0.172322
Lsat_1_v5_gn_1_59641	2.85848	2.9645	3.58496	3.14723	3.71844	3.68892
Lsat_1_v5_gn_1_59680	5.3226	5.41065	5.54923	5.23483	5.08117	5.16816
Lsat_1_v5_gn_1_59700	5.73675	5.66679	5.89696	3.13432	1.4766	0.941006
Lsat_1_v5_gn_1_59720	3.77519	3.92374	3.41022	3.35617	3.92972	3.34523
Lsat_1_v5_gn_1_59740	4.13964	4.62679	3.78361	6.07469	6.78164	6.57638
Lsat_1_v5_gn_1_59781	4.40377	4.27115	4.23914	4.37663	3.8603	4.16733
Lsat_1_v5_gn_1_59860	1.21173	1.58661	2.55589	0.606128	-0.117721	0.909297
Lsat_1_v5_gn_1_59881	6.72521	6.81977	6.34571	7.45069	7.38808	7.33147
Lsat_1_v5_gn_1_59961	3.96559	4.37315	4.50266	3.63341	3.77988	3.98161
Lsat_1_v5_gn_1_6001	4.40864	4.19109	3.86758	5.03756	4.6832	4.85625
Lsat_1_v5_gn_1_60041	5.66228	5.63148	5.23057	6.0998	5.96549	5.9629
Lsat_1_v5_gn_1_60080	-3.34581	-3.32463	-3.99799	5.19499	6.1455	5.88098
Lsat_1_v5_gn_1_60200	-0.175734	-0.603404	-2.44717	2.13812	1.74658	1.53639
Lsat_1_v5_gn_1_6021	1.63372	1.86245	1.38911	1.59512	1.54898	1.86866
Lsat_1_v5_gn_1_60260	-0.827821	-0.776584	-0.420772	0.846639	0.944014	1.26294
Lsat_1_v5_gn_1_60340	3.33831	3.2951	3.67184	1.92985	0.996723	1.23763
Lsat_1_v5_gn_1_60360	5.10295	5.35663	5.09694	4.21748	4.37514	4.20373
Lsat_1_v5_gn_1_60601	0.471041	0.40954	1.40015	1.28065	1.94739	1.53639
Lsat_1_v5_gn_1_6061	1.82063	1.69009	1.41111	2.21368	2.34305	2.179
Lsat_1_v5_gn_1_60701	3.68176	3.35406	4.32858	2.58959	2.05071	2.0685
Lsat_1_v5_gn_1_60741	-0.430055	0.0944823	-0.273087	-1.25974	-1.24973	-0.997631
Lsat_1_v5_gn_1_6081	5.53116	5.64012	5.34717	5.18564	5.33509	5.21836
Lsat_1_v5_gn_1_60921	4.34911	5.19009	3.55067	3.06121	4.11993	3.24082
Lsat_1_v5_gn_1_60941	4.447	4.40899	4.26957	3.55811	2.86651	2.86454
Lsat_1_v5_gn_1_60961	5.53227	5.55928	5.73791	6.39246	6.37437	6.14282
Lsat_1_v5_gn_1_61061	5.25394	5.28681	5.47674	3.42137	2.76381	3.0577
Lsat_1_v5_gn_1_61300	1.80595	1.94846	1.4856	1.61384	1.4004	1.2248
Lsat_1_v5_gn_1_61320	2.33192	2.35763	1.80938	1.25703	-0.117721	0.0321423
Lsat_1_v5_gn_1_61380	1.65025	1.47512	1.34406	-0.300267	-1.85022	-0.88215
Lsat_1_v5_gn_1_61441	5.36704	5.20618	5.52484	5.25733	4.94698	5.07745
Lsat_1_v5_gn_1_61501	1.973	1.73918	1.64267	1.05272	1.31995	1.71207
Lsat_1_v5_gn_1_61521	0.943113	0.971663	0.123327	-0.79733	0.0906075	-0.0907166
Lsat_1_v5_gn_1_61561	5.33416	5.41317	5.8803	4.18029	3.27133	3.74837
Lsat_1_v5_gn_1_61581	-0.118589	0.734043	-1.37829	-1.25974	-1.02293	-0.22502
Lsat_1_v5_gn_1_61641	0.313856	0.488221	0.123327	0.121996	-2.28094	-0.190254
Lsat_1_v5_gn_1_61681	3.13597	2.87948	2.33194	3.0267	2.74852	2.57732
Lsat_1_v5_gn_1_61700	6.72375	6.71017	6.73297	6.91003	7.0553	7.01225
Lsat_1_v5_gn_1_61720	1.23384	1.62193	1.56627	5.23634	5.68144	5.73543
Lsat_1_v5_gn_1_61821	1.53031	0.449417	-0.308615	-0.44771	-1.85022	-1.05903
Lsat_1_v5_gn_1_61880	7.24605	6.91586	7.53061	6.07806	5.43635	5.65168
Lsat_1_v5_gn_1_61900	3.75622	3.53637	3.85359	2.25003	0.773245	0.774995
Lsat_1_v5_gn_1_61921	5.33288	5.37486	5.45373	5.47768	5.63647	5.4639
Lsat_1_v5_gn_1_61941	0.646129	1.81745	0.0689911	1.57616	2.42226	2.08988
Lsat_1_v5_gn_1_620	2.54144	2.33652	2.24884	1.30388	0.832443	1.34818
Lsat_1_v5_gn_1_62020	5.59767	4.90113	5.08158	6.33016	5.73478	5.99063
Lsat_1_v5_gn_1_62040	6.43557	6.24232	5.87536	6.86142	6.70749	6.7238
Lsat_1_v5_gn_1_62060	5.48235	5.18861	5.3486	4.3122	3.78738	3.7925
Lsat_1_v5_gn_1_62081	3.94898	3.68574	4.0452	2.74198	2.93563	3.34227
Lsat_1_v5_gn_1_62101	6.33368	6.04335	5.63764	6.7282	6.77694	6.925
Lsat_1_v5_gn_1_62120	2.55906	2.32585	2.2117	1.32675	1.54898	1.51548
Lsat_1_v5_gn_1_62140	4.88099	4.17928	3.05591	4.77819	4.42888	4.34671
Lsat_1_v5_gn_1_62161	5.57295	5.65512	5.92687	4.59015	3.52565	3.02108
Lsat_1_v5_gn_1_62181	1.31904	1.83261	0.875051	0.846639	0.832443	0.9873
Lsat_1_v5_gn_1_62640	2.99421	2.66761	2.40505	2.6361	2.63672	2.52074
Lsat_1_v5_gn_1_62721	6.05272	6.06837	6.44205	5.9412	5.53097	5.54222
Lsat_1_v5_gn_1_62940	3.38845	3.77476	5.21502	5.29115	5.88738	5.973
Lsat_1_v5_gn_1_6300	-0.362149	-0.776584	-1.04297	0.362307	-0.234373	0.0321423
Lsat_1_v5_gn_1_63021	3.24341	2.70103	2.86581	6.073	5.65093	5.3976
Lsat_1_v5_gn_1_63041	4.27375	4.10943	4.47289	3.0197	3.02716	3.08279
Lsat_1_v5_gn_1_63140	7.20851	7.35956	7.36167	8.38213	8.90211	8.86228
Lsat_1_v5_gn_1_63160	7.51142	7.55013	7.62264	8.71407	9.18079	9.16769
Lsat_1_v5_gn_1_63180	4.25224	4.25717	4.25444	2.30864	1.89281	1.38323
Lsat_1_v5_gn_1_63561	3.10031	2.90121	3.14725	5.37308	5.38537	5.84634
Lsat_1_v5_gn_1_63680	2.42134	1.771	1.45415	1.25703	0.711514	0.324328
Lsat_1_v5_gn_1_63701	8.87548	8.82558	8.57735	8.89304	8.0413	7.58158
Lsat_1_v5_gn_1_63840	-3.99799	-3.99799	-3.99799	3.96395	5.25622	5.54996
Lsat_1_v5_gn_1_63941	-2.55724	-2.86735	-3.59566	0.529344	0.647024	0.843708
Lsat_1_v5_gn_1_63980	3.38845	3.21639	3.39097	2.35387	3.27133	3.06851
Lsat_1_v5_gn_1_64020	4.57593	4.49248	4.44382	6.10394	6.15133	6.30924
Lsat_1_v5_gn_1_64080	4.28967	3.92728	3.99508	4.57591	4.4714	4.76175
Lsat_1_v5_gn_1_64100	3.94898	3.57294	3.20822	1.18376	-0.00979946	0.483528
Lsat_1_v5_gn_1_64121	0.313856	1.02542	2.17359	2.39773	3.68671	3.5672
Lsat_1_v5_gn_1_64141	5.86182	5.91483	5.97845	6.03271	6.07984	6.11182
Lsat_1_v5_gn_1_64180	4.2441	4.32305	4.73524	4.49997	4.78035	4.82366
Lsat_1_v5_gn_1_64201	4.61014	4.82927	4.72759	4.58067	4.72675	4.7258
Lsat_1_v5_gn_1_6421	5.11491	5.50118	5.8911	4.94636	5.01244	5.15301
Lsat_1_v5_gn_1_64221	3.50668	3.67317	5.45637	5.2984	5.46235	5.63844
Lsat_1_v5_gn_1_64240	6.13873	6.30412	6.23748	7.10163	7.33916	7.24579
Lsat_1_v5_gn_1_64300	7.1036	7.97476	6.21849	4.11282	3.36453	3.35409
Lsat_1_v5_gn_1_64481	1.60006	2.1555	1.55643	0.173367	0.832443	1.14537
Lsat_1_v5_gn_1_64540	-0.827821	-1.47236	1.35545	-0.104005	-0.00979946	0.324328
Lsat_1_v5_gn_1_64561	3.66559	2.91551	3.11744	2.89518	1.97392	2.1317
Lsat_1_v5_gn_1_64580	0.578622	0.282837	0.875051	-0.0441	-0.500465	-0.0590072
Lsat_1_v5_gn_1_64601	3.33831	3.96559	4.3699	0.568247	0.832443	1.11789
Lsat_1_v5_gn_1_64661	5.68853	5.9474	4.41416	4.66833	3.38444	4.02294
Lsat_1_v5_gn_1_64681	1.60006	1.80213	1.97367	1.25703	1.09669	1.07566
Lsat_1_v5_gn_1_64700	-1.37885	-1.08293	-1.71713	0.121996	1.19018	-0.334647
Lsat_1_v5_gn_1_64780	0.27173	-0.18188	0.367985	0.748428	-0.500465	-0.495116
Lsat_1_v5_gn_1_64800	1.18928	1.19921	0.8908	2.2259	2.09972	2.21187
Lsat_1_v5_gn_1_64820	2.9812	3.03171	3.53322	2.76728	3.36453	3.50757
Lsat_1_v5_gn_1_64840	4.94102	4.7194	5.12134	4.18656	4.37016	4.64387
Lsat_1_v5_gn_1_64881	1.39949	1.81745	1.96625	1.47742	2.36326	1.86866
Lsat_1_v5_gn_1_64901	6.73494	6.56685	8.61287	7.26373	7.46783	7.77542
Lsat_1_v5_gn_1_64981	4.46581	4.38091	4.69769	4.24775	4.11397	4.24559
Lsat_1_v5_gn_1_65060	0.772348	0.944015	-0.171468	0.448242	-1.24973	-1.58262
Lsat_1_v5_gn_1_65160	3.88754	3.82488	3.31713	5.14118	5.71131	5.34523
Lsat_1_v5_gn_1_65280	1.45702	1.58661	0.8908	1.49772	2.34305	2.17234
Lsat_1_v5_gn_1_65300	-0.118589	0.449417	0.22622	-2.18194	-3.99799	-2.99779
Lsat_1_v5_gn_1_65340	-1.85094	-0.687397	-0.722345	-1.94437	-1.24973	-0.453295
Lsat_1_v5_gn_1_65361	3.1123	2.81225	2.81719	2.00267	2.17026	1.97969
Lsat_1_v5_gn_1_65381	1.31904	1.69009	1.80938	0.846639	-0.117721	0.348175
Lsat_1_v5_gn_1_6540	7.33983	7.37485	7.56981	7.79799	7.96275	7.72963
Lsat_1_v5_gn_1_65421	3.38352	3.42578	3.82928	3.73094	4.22859	4.22963
Lsat_1_v5_gn_1_65461	5.95128	5.25622	5.30959	6.34774	5.76358	5.87176
Lsat_1_v5_gn_1_65480	4.13671	4.11254	3.57768	4.92779	5.19551	5.11094
Lsat_1_v5_gn_1_65500	3.27041	3.26189	3.25764	3.13432	2.65323	2.89319
Lsat_1_v5_gn_1_65541	5.75502	5.84834	5.80386	5.92349	6.42453	6.25509
Lsat_1_v5_gn_1_65581	6.86282	6.9644	6.64575	5.28824	5.61976	5.81406
Lsat_1_v5_gn_1_65761	-3.99799	-3.99799	-3.99799	-0.0441	0.711514	-0.724604
Lsat_1_v5_gn_1_65780	-3.34581	-2.52065	-3.59566	0.529344	1.71547	1.19881
Lsat_1_v5_gn_1_6581	2.37235	2.95067	2.75402	1.57616	0.889307	1.26294
Lsat_1_v5_gn_1_65921	1.07144	1.51325	0.298843	7.56299	7.85625	7.88595
Lsat_1_v5_gn_1_65961	7.72039	7.53573	7.8826	8.0494	7.9886	8.08346
Lsat_1_v5_gn_1_65981	5.09843	5.27576	5.32489	6.00285	6.28183	6.16523
Lsat_1_v5_gn_1_66000	4.57593	4.64408	4.7265	6.31809	6.18295	6.43913
Lsat_1_v5_gn_1_66020	3.85582	3.71467	3.8596	3.70934	3.83881	3.70054
Lsat_1_v5_gn_1_66080	2.07451	2.37844	3.86758	1.34926	0.773245	0.546723
Lsat_1_v5_gn_1_66101	8.4333	7.75146	8.63736	8.63124	7.87968	7.52957
Lsat_1_v5_gn_1_66120	-0.501314	-0.603404	-0.5007	-0.0441	-1.51895	-1.19028
Lsat_1_v5_gn_1_66180	3.3636	2.87948	3.0348	4.83113	4.62996	4.42027
Lsat_1_v5_gn_1_66200	0.99582	1.67335	0.759718	10.351	10.6416	10.6095
Lsat_1_v5_gn_1_66240	-0.235236	-0.603404	0.843029	0.222972	-1.85022	-0.724604
Lsat_1_v5_gn_1_66260	2.67673	3.05128	2.15414	3.64711	3.8243	3.69125
Lsat_1_v5_gn_1_66300	3.82701	3.78648	4.04168	3.81016	3.90235	3.99677
Lsat_1_v5_gn_1_66321	-1.02375	0.0944823	2.46413	1.9884	1.99997	2.58236
Lsat_1_v5_gn_1_66380	6.1627	5.95261	6.47898	4.81908	3.94991	3.78814
Lsat_1_v5_gn_1_66401	0.354787	0.633772	-0.771075	0.568247	-0.361293	0.371634
Lsat_1_v5_gn_1_6641	4.52304	4.89211	4.23298	5.84942	6.48458	6.28474
Lsat_1_v5_gn_1_66441	0.183599	0.36853	-1.04297	-0.79733	-0.234373	-1.19028
Lsat_1_v5_gn_1_66741	2.48725	3.52708	2.75402	3.61495	2.36326	2.71207
Lsat_1_v5_gn_1_6680	6.5139	6.39817	6.60337	6.74156	6.91856	6.69213
Lsat_1_v5_gn_1_66921	-1.02375	0.36853	-2.29689	7.75701	8.94633	9.02502
Lsat_1_v5_gn_1_66961	-2.55724	-1.33054	-2.80481	6.00462	6.52776	6.6895
Lsat_1_v5_gn_1_6701	4.21104	3.93783	3.7299	4.52737	4.62996	4.69707
Lsat_1_v5_gn_1_67140	-0.827821	-0.973424	-1.71713	-0.527496	-1.51895	-2.99779
Lsat_1_v5_gn_1_6720	4.46814	4.53711	4.48591	3.16637	3.33413	3.35409
Lsat_1_v5_gn_1_67200	-0.827821	-0.973424	-0.273087	0.0134163	-0.117721	0.371634
Lsat_1_v5_gn_1_67260	2.55028	2.59835	2.84978	2.28548	2.32255	1.76618
Lsat_1_v5_gn_1_67281	2.59367	2.59835	2.73233	1.63231	1.14419	1.86866
Lsat_1_v5_gn_1_67340	7.592	7.82483	6.78683	6.12285	5.57497	5.46322
Lsat_1_v5_gn_1_6740	2.36234	1.84761	2.16713	2.11203	1.51325	1.28781
Lsat_1_v5_gn_1_67421	4.71604	4.64408	4.83935	5.66879	5.34783	5.42589
Lsat_1_v5_gn_1_67440	2.85135	3.63477	2.17359	7.63919	7.26925	7.3607
Lsat_1_v5_gn_1_67460	5.07719	4.92076	5.30445	4.44355	3.53459	3.08988
Lsat_1_v5_gn_1_67481	-1.02375	-0.687397	0.345304	4.2978	4.76524	4.51943
Lsat_1_v5_gn_1_67541	3.91517	3.63044	4.55425	3.01267	2.6857	2.65586
Lsat_1_v5_gn_1_6760	5.26203	5.45173	5.15922	5.94675	6.20691	6.16858
Lsat_1_v5_gn_1_67700	1.6666	1.63928	1.42199	0.814639	1.51325	1.34818
Lsat_1_v5_gn_1_67781	4.21938	4.7871	5.05475	4.03857	4.9369	4.88812
Lsat_1_v5_gn_1_67800	1.29821	1.75518	1.85022	4.89946	5.91503	5.5653
Lsat_1_v5_gn_1_67980	2.85135	3.05128	3.20508	2.12513	2.80872	3.00991
Lsat_1_v5_gn_1_68000	3.1123	3.3329	3.19242	4.33494	4.73065	4.93217
Lsat_1_v5_gn_1_6801	10.2891	10.6058	10.5096	10.3162	9.83406	10.0772
Lsat_1_v5_gn_1_681	0.710618	1.28985	0.390315	-0.611955	-0.500465	-0.297172
Lsat_1_v5_gn_1_68181	-0.655351	0.0944823	0.843029	-1.40288	-1.85022	-0.582581
Lsat_1_v5_gn_1_68240	5.98018	5.91927	5.70655	6.8035	6.68558	6.66063
Lsat_1_v5_gn_1_68261	-0.235236	1.10248	-1.23468	-3.29286	-2.89781	-2.41275
Lsat_1_v5_gn_1_68280	6.46741	6.24587	6.45898	5.04275	3.36453	2.95661
Lsat_1_v5_gn_1_68301	2.96146	2.47819	1.83402	2.08546	1.80686	2.38324
Lsat_1_v5_gn_1_68321	2.57647	2.55331	2.90123	3.30527	3.3943	3.60975
Lsat_1_v5_gn_1_68341	0.394588	0.915826	0.497058	0.529344	0.355673	-0.123139
Lsat_1_v5_gn_1_68380	-1.85094	-1.33054	-2.44717	6.03271	6.35557	6.88557
Lsat_1_v5_gn_1_68400	-1.02375	-1.62965	-1.37829	3.31101	3.44259	3.82047
Lsat_1_v5_gn_1_68420	0.741813	0.667976	0.826747	0.814639	-0.00979946	-0.297172
Lsat_1_v5_gn_1_68460	6.887	6.9423	7.30421	5.25733	3.78738	3.25981
Lsat_1_v5_gn_1_68481	5.31095	5.10526	5.09864	5.42036	5.46001	5.70401
Lsat_1_v5_gn_1_68521	6.67357	6.57476	6.78315	8.11697	7.76566	7.50094
Lsat_1_v5_gn_1_68580	-1.13268	0.0432836	-0.821508	-0.701667	0.579514	0.117874
Lsat_1_v5_gn_1_68640	3.28636	3.306	3.06288	3.44246	3.57848	3.47545
Lsat_1_v5_gn_1_68820	3.21034	3.40565	3.39097	3.4529	3.48933	3.88913
Lsat_1_v5_gn_1_68841	1.71456	1.07725	-0.0765386	2.42977	1.89281	1.88506
Lsat_1_v5_gn_1_68941	-1.51972	0.765976	1.88209	-0.899789	-0.00979946	0.684228
Lsat_1_v5_gn_1_68981	3.08215	3.13314	3.25156	3.92701	4.33988	4.36728
Lsat_1_v5_gn_1_69020	7.03797	7.19704	7.18473	6.9639	7.66798	7.44864
Lsat_1_v5_gn_1_69121	2.0622	1.87715	0.652947	-0.611955	-1.02293	-1.19028
Lsat_1_v5_gn_1_69221	4.7681	5.19596	4.95341	2.21368	0.184479	0.504902
Lsat_1_v5_gn_1_69320	5.62093	5.89782	5.93591	5.87486	6.10106	6.10964
Lsat_1_v5_gn_1_69340	1.82063	1.8917	2.16713	5.40701	5.52201	5.69707
Lsat_1_v5_gn_1_69381	3.98853	3.66472	0.537637	1.15849	1.27798	1.21186
Lsat_1_v5_gn_1_69401	6.02128	6.32436	6.33998	5.35094	5.62605	5.65586
Lsat_1_v5_gn_1_69561	-0.0106723	0.32632	-1.10408	-1.94437	-3.99799	-3.99799
Lsat_1_v5_gn_1_69581	2.1921	2.06855	1.90553	2.7839	2.76381	2.37745
Lsat_1_v5_gn_1_69641	5.05252	4.9506	5.09864	4.84901	4.5962	4.41322
Lsat_1_v5_gn_1_69760	0.578622	0.526008	0.742463	-1.12952	-1.51895	-0.997631
Lsat_1_v5_gn_1_69881	-0.655351	-0.973424	-0.927992	-2.18194	-1.85022	-1.49515
Lsat_1_v5_gn_1_69920	5.27007	4.93136	4.81169	4.19901	3.06467	2.3001
Lsat_1_v5_gn_1_69940	7.45372	7.39604	8.27224	6.76947	6.08897	5.85677
Lsat_1_v5_gn_1_69961	3.62014	3.82867	3.64191	6.45801	6.85038	6.77143
Lsat_1_v5_gn_1_69980	3.52023	3.82867	2.10098	2.81658	4.18383	4.37746
Lsat_1_v5_gn_1_70060	6.36282	6.48107	5.51788	3.23447	3.16019	3.61713
Lsat_1_v5_gn_1_70121	1.93302	1.75518	1.65194	2.55126	2.28065	2.55188
Lsat_1_v5_gn_1_70140	0.943113	0.85774	0.596444	0.643041	0.0906075	0.0898588
Lsat_1_v5_gn_1_70160	-2.05025	-1.80621	-2.44717	4.60192	4.89586	5.0577
Lsat_1_v5_gn_1_70200	-1.85094	-0.603404	-2.61494	7.25444	7.80544	7.81914
Lsat_1_v5_gn_1_70280	2.23658	1.94846	-0.675208	1.85317	1.89281	1.99488
Lsat_1_v5_gn_1_70301	1.45702	1.35429	1.40015	1.13277	0.579514	1.0613
Lsat_1_v5_gn_1_70360	0.80225	0.915826	0.652947	-0.899789	-1.51895	-0.938735
Lsat_1_v5_gn_1_70400	5.81858	5.82484	6.27696	6.04397	6.36563	6.28512
Lsat_1_v5_gn_1_70420	2.33192	2.2601	2.19911	4.10953	3.9161	3.53899
Lsat_1_v5_gn_1_70440	4.04902	4.32305	3.77939	5.45969	5.68746	5.56657
Lsat_1_v5_gn_1_70641	4.23041	3.98946	4.20962	4.51249	4.83926	4.51417
Lsat_1_v5_gn_1_70741	0.678734	-0.244125	-0.34504	1.49772	1.97392	1.33631
Lsat_1_v5_gn_1_70780	11.1099	10.5888	10.9726	12.2196	12.2843	12.0874
Lsat_1_v5_gn_1_70801	3.29164	3.16941	3.02056	3.6103	4.00884	3.93513
Lsat_1_v5_gn_1_71080	5.42945	5.89962	5.63764	2.95512	2.46029	2.71666
Lsat_1_v5_gn_1_71160	3.76763	4.59158	3.35736	4.39838	5.29356	5.5299
Lsat_1_v5_gn_1_71221	4.59527	4.79099	4.63127	5.81445	5.60498	5.73487
Lsat_1_v5_gn_1_71301	3.08823	2.78913	2.44826	2.1764	2.21544	1.95661
Lsat_1_v5_gn_1_71321	4.17435	3.97587	4.10549	3.19151	3.1369	3.07923
Lsat_1_v5_gn_1_71340	1.27707	1.22241	1.06748	0.222972	-0.361293	0.461833
Lsat_1_v5_gn_1_71380	-0.118589	0.526008	0.275039	1.7213	2.34305	2.29397
Lsat_1_v5_gn_1_71440	4.72777	4.82359	4.91542	6.04999	6.27917	6.02108
Lsat_1_v5_gn_1_71460	3.38352	4.19109	3.66956	3.06801	4.50817	4.78159
Lsat_1_v5_gn_1_71481	4.64356	4.4829	5.24902	5.04792	4.715	5.04408
Lsat_1_v5_gn_1_71501	5.42825	5.27991	4.85649	6.79993	7.0553	6.90354
Lsat_1_v5_gn_1_71541	0.0404025	1.10248	-2.29689	5.57997	5.84669	5.77446
Lsat_1_v5_gn_1_71561	3.78271	3.82867	3.59941	4.34617	4.32964	4.43426
Lsat_1_v5_gn_1_71580	-2.89831	-3.32463	-2.80481	0.996784	1.86472	1.33631
Lsat_1_v5_gn_1_7161	6.09938	6.52431	6.58503	4.31506	2.60312	2.78378
Lsat_1_v5_gn_1_71660	1.51234	1.26772	1.27373	0.568247	0.579514	0.893177
Lsat_1_v5_gn_1_71681	3.13009	4.84804	3.53071	2.72486	2.82338	3.09341
Lsat_1_v5_gn_1_71701	3.75622	4.40392	5.12966	4.44355	5.27234	5.32284
Lsat_1_v5_gn_1_71720	6.41152	6.52605	6.58079	5.98049	6.31204	6.29704
Lsat_1_v5_gn_1_7181	0.888407	1.05157	0.793622	2.85642	2.34305	2.23763
Lsat_1_v5_gn_1_71921	-3.99799	-3.99799	-3.99799	2.07198	1.68368	1.95661
Lsat_1_v5_gn_1_72000	3.70569	3.84371	3.98411	4.174	4.14933	4.26764
Lsat_1_v5_gn_1_72020	5.59874	5.5071	5.706	6.17419	6.67551	6.62661
Lsat_1_v5_gn_1_72041	2.87265	2.46852	3.26068	2.4403	2.36326	2.26294
Lsat_1_v5_gn_1_72060	2.79298	2.36807	2.14103	2.27376	2.70166	2.22481
Lsat_1_v5_gn_1_72081	-2.28159	-1.08293	-0.722345	-0.899789	-0.826993	0.30008
Lsat_1_v5_gn_1_721	1.76098	1.723	1.98838	0.606128	0.184479	0.483528
Lsat_1_v5_gn_1_72160	3.03255	2.90121	2.86581	2.25003	2.49734	2.73487
Lsat_1_v5_gn_1_72181	3.45114	3.43574	3.34026	3.97847	4.08992	4.09694
Lsat_1_v5_gn_1_72241	-0.175734	-0.448803	-1.16791	-1.74045	-2.89781	-3.26086
Lsat_1_v5_gn_1_72281	4.24682	3.68991	2.68795	4.59015	5.3402	5.77226
Lsat_1_v5_gn_1_72301	1.21173	1.53194	0.859129	4.2978	4.09597	3.98351
Lsat_1_v5_gn_1_72341	5.79647	5.65085	5.60996	7.15132	7.35754	7.30315
Lsat_1_v5_gn_1_72381	4.30018	4.20862	4.10042	4.70589	4.39982	4.57607
Lsat_1_v5_gn_1_72461	6.54075	6.54803	7.49885	6.23212	6.63348	7.22723
Lsat_1_v5_gn_1_72481	1.27707	1.55039	1.40015	0.814639	-1.51895	0.0612892
Lsat_1_v5_gn_1_72761	5.75502	6.41022	6.53768	4.08626	3.4801	3.94884
Lsat_1_v5_gn_1_72781	3.56888	3.45546	3.47172	3.95664	4.23409	4.169
Lsat_1_v5_gn_1_72861	7.55021	7.47121	7.86912	9.03671	9.30109	9.46952
Lsat_1_v5_gn_1_72901	1.6666	0.633772	7.21006	1.82131	-0.00979946	0.702844
Lsat_1_v5_gn_1_72941	1.6666	0.633772	7.21006	1.82131	-0.00979946	0.702844
Lsat_1_v5_gn_1_72961	8.04799	8.32921	10.1113	7.55877	6.76749	7.00007
Lsat_1_v5_gn_1_73080	-0.118589	0.0432836	0.0125284	-0.231836	-0.117721	0.00239448
Lsat_1_v5_gn_1_73121	1.39949	2.54413	0.77677	7.79081	8.67864	8.291
Lsat_1_v5_gn_1_73301	5.86536	6.22663	6.43098	5.81445	5.7974	5.5312
Lsat_1_v5_gn_1_73320	2.14621	2.80459	1.06748	-0.44771	-2.89781	-3.26086
Lsat_1_v5_gn_1_73601	-0.0106723	1.56861	3.54322	-0.104005	1.23475	2.33034
Lsat_1_v5_gn_1_7361	5.4053	6.47323	4.93738	11.0252	11.6762	11.8449
Lsat_1_v5_gn_1_7381	1.6666	1.07725	0.92179	0.967979	2.19302	1.35996
Lsat_1_v5_gn_1_73901	5.33927	5.29504	5.43102	3.05437	0.647024	0.702844
Lsat_1_v5_gn_1_73921	2.88667	2.2601	3.01697	2.86426	3.38444	3.48892
Lsat_1_v5_gn_1_741	4.80549	4.82738	5.09609	4.94082	5.12623	4.95273
Lsat_1_v5_gn_1_74141	-0.655351	-0.309177	0.275039	-1.74045	-2.89781	-2.99779
Lsat_1_v5_gn_1_74180	5.74351	5.98094	4.78244	6.59737	6.99666	6.79385
Lsat_1_v5_gn_1_7420	3.70964	4.03931	4.26957	1.47742	0.996723	1.03215
Lsat_1_v5_gn_1_74200	3.76763	3.58193	3.99326	3.89677	4.14933	4.05408
Lsat_1_v5_gn_1_74220	5.23488	5.32079	5.40178	5.18721	5.60498	5.35041
Lsat_1_v5_gn_1_74260	4.98242	5.28955	5.30519	5.74611	5.96218	6.12482
Lsat_1_v5_gn_1_74341	-1.13268	-1.47236	-0.420772	-1.12952	-0.361293	-0.775231
Lsat_1_v5_gn_1_74360	-0.827821	-1.08293	-0.585317	-0.701667	-1.51895	0.417438
Lsat_1_v5_gn_1_74581	2.41167	2.00307	1.79271	3.62882	3.61265	3.54674
Lsat_1_v5_gn_1_74601	6.86237	6.98405	7.30843	5.78792	6.06449	5.97253
Lsat_1_v5_gn_1_74661	1.54807	1.97602	1.75017	0.781913	-0.826993	0.394718
Lsat_1_v5_gn_1_74780	1.39949	1.78665	2.69693	1.05272	1.31995	2.0395
Lsat_1_v5_gn_1_7480	3.35354	3.33822	3.5922	2.30864	2.02556	2.33034
Lsat_1_v5_gn_1_74900	4.69028	5.0068	5.13049	5.03582	5.38042	5.3251
Lsat_1_v5_gn_1_74920	3.922	3.94133	3.76023	3.63799	3.88148	3.95855
Lsat_1_v5_gn_1_74961	4.17721	4.02947	4.48331	3.49389	3.44259	3.75953
Lsat_1_v5_gn_1_7501	0.741813	1.24524	1.13516	-0.44771	0.773245	1.39473
Lsat_1_v5_gn_1_75020	1.58294	1.67335	2.68795	2.73345	2.25924	2.71207
Lsat_1_v5_gn_1_75060	-2.28159	-0.0649099	-2.61494	-3.29286	-0.654511	0.546723
Lsat_1_v5_gn_1_75080	3.40316	3.23362	3.41295	3.67411	3.67866	3.66063
Lsat_1_v5_gn_1_75101	0.943113	0.488221	0.51749	3.0197	3.60418	3.14197
Lsat_1_v5_gn_1_75121	3.56016	3.39548	3.32874	3.21008	3.05228	2.95273
Lsat_1_v5_gn_1_75161	6.85793	6.84569	6.83316	8.21484	8.4702	8.70726
Lsat_1_v5_gn_1_75181	-3.99799	-3.99799	-3.99799	-0.231836	1.23475	0.145355
Lsat_1_v5_gn_1_75221	3.01351	2.95067	2.67891	2.56094	2.5512	2.59736
Lsat_1_v5_gn_1_75260	2.09881	2.3151	2.33194	0.938587	-0.117721	0.483528
Lsat_1_v5_gn_1_75300	5.83223	5.78838	5.92639	4.41715	3.0016	2.48354
Lsat_1_v5_gn_1_75420	4.25495	4.02618	4.60287	4.07954	4.108	4.18729
Lsat_1_v5_gn_1_75441	3.57322	3.53637	3.87947	2.95512	2.74852	2.80547
Lsat_1_v5_gn_1_75460	6.76704	6.40389	6.45137	6.23136	5.14678	4.77501
Lsat_1_v5_gn_1_75501	3.84508	3.94482	3.86957	4.23572	4.46206	4.31227
Lsat_1_v5_gn_1_75540	7.64942	7.79371	7.70734	8.67687	8.85069	8.94774
Lsat_1_v5_gn_1_75561	0.394588	-0.18188	-0.821508	-0.44771	-2.28094	-1.26068
Lsat_1_v5_gn_1_75580	1.45702	1.56861	1.7843	1.82131	1.92035	2.42868
Lsat_1_v5_gn_1_75601	3.90142	3.74302	3.7983	3.63799	3.03977	3.43705
Lsat_1_v5_gn_1_75620	3.20476	2.43912	2.98064	2.75046	2.21544	2.69822
Lsat_1_v5_gn_1_75641	6.29674	6.19912	6.31758	6.37679	6.23598	6.25351
Lsat_1_v5_gn_1_75661	-1.85094	-1.62965	-0.984335	0.270928	-0.361293	-0.675693
Lsat_1_v5_gn_1_75680	5.08481	5.14678	4.76866	5.65644	5.5728	5.67012
Lsat_1_v5_gn_1_75741	-0.0106723	0.915826	2.88166	-0.527496	2.14713	2.7573
Lsat_1_v5_gn_1_75781	-1.13268	-0.448803	-1.04297	-0.899789	0.184479	0.80976
Lsat_1_v5_gn_1_75801	0.969707	0.633772	1.88995	0.908584	1.14419	1.58737
Lsat_1_v5_gn_1_760	4.25224	4.20862	4.18109	5.03409	5.01244	4.82579
Lsat_1_v5_gn_1_7600	-0.362149	-0.377301	0.275039	-1.12952	-0.826993	-0.88215
Lsat_1_v5_gn_1_76041	0.183599	-0.687397	1.7328	0.908584	-0.00979946	0.757292
Lsat_1_v5_gn_1_76060	-0.827821	-0.776584	-0.984335	-1.12952	-2.28094	-2.41275
Lsat_1_v5_gn_1_76101	4.28967	4.63113	4.26807	2.59901	2.47894	2.3062
Lsat_1_v5_gn_1_76140	5.91239	5.91483	5.6533	4.37663	3.66244	3.25351
Lsat_1_v5_gn_1_76340	-2.55724	-2.86735	-3.02352	0.714147	1.23475	0.587366
Lsat_1_v5_gn_1_76380	5.84306	5.81152	5.80542	5.58354	5.78246	5.74276
Lsat_1_v5_gn_1_7640	1.25562	1.35429	1.27373	-0.231836	0.0906075	0.250326
Lsat_1_v5_gn_1_76460	-0.827821	-0.244125	-1.23468	-1.25974	-0.361293	0.0612892
Lsat_1_v5_gn_1_76480	4.91902	4.99	4.78981	4.83512	4.37514	4.26295
Lsat_1_v5_gn_1_76500	6.09712	5.8742	5.77498	6.96845	7.24222	7.26118
Lsat_1_v5_gn_1_76521	3.51121	3.14533	2.83765	0.814639	-1.24973	-1.05903
Lsat_1_v5_gn_1_76820	-3.99799	-2.86735	-3.99799	3.30527	3.80226	4.46867
Lsat_1_v5_gn_1_76940	7.67414	7.74422	8.04039	8.14015	8.24771	8.36874
Lsat_1_v5_gn_1_76961	-0.827821	-1.08293	-1.62467	-0.231836	-1.85022	0.145355
Lsat_1_v5_gn_1_76981	6.05737	5.85206	5.9397	6.6385	6.00462	6.48925
Lsat_1_v5_gn_1_77001	5.1253	5.34081	5.50771	4.91275	4.67108	4.58863
Lsat_1_v5_gn_1_77061	3.31257	3.20479	2.88952	4.28034	4.06545	3.96628
Lsat_1_v5_gn_1_77081	4.42795	4.19109	4.32858	3.90058	3.76476	3.34523
Lsat_1_v5_gn_1_77140	0.61277	2.99176	-0.139126	4.33494	4.8284	4.50226
Lsat_1_v5_gn_1_77161	5.68653	5.85206	6.14447	6.1399	6.13084	6.13385
Lsat_1_v5_gn_1_77261	7.60531	7.58299	7.55475	8.2904	8.34811	8.39983
Lsat_1_v5_gn_1_77280	1.09579	1.45567	0.689422	0.222972	0.184479	0.0321423
Lsat_1_v5_gn_1_77340	3.62433	3.79811	3.63725	3.67856	4.1895	3.93709
Lsat_1_v5_gn_1_77441	2.18077	2.13119	2.07364	1.39326	1.19018	1.52597
Lsat_1_v5_gn_1_77480	-2.28159	-0.524034	-3.59566	0.714147	1.6179	1.51548
Lsat_1_v5_gn_1_77501	2.21452	1.83261	3.35736	1.02503	0.832443	1.35996
Lsat_1_v5_gn_1_77520	2.04979	1.94846	2.1278	1.39326	1.43901	0.9873
Lsat_1_v5_gn_1_77541	3.89797	3.42578	3.49251	3.0267	2.2375	2.81833
Lsat_1_v5_gn_1_77581	5.54006	5.50946	5.38102	5.95503	5.94384	5.81192
Lsat_1_v5_gn_1_7760	0.137428	-0.524034	-0.0462345	-1.56182	-1.51895	-1.8822
Lsat_1_v5_gn_1_77620	4.43989	4.26836	3.99144	4.97921	5.51976	5.34078
Lsat_1_v5_gn_1_77640	6.95721	6.94449	7.22198	5.62564	4.24502	4.21674
Lsat_1_v5_gn_1_77661	1.65025	1.41597	1.76734	1.23302	1.36074	1.14537
Lsat_1_v5_gn_1_77681	4.58671	4.84431	4.68532	6.35749	6.21944	6.14878
Lsat_1_v5_gn_1_77700	6.45217	6.47444	6.36521	7.17632	7.26523	7.15597
Lsat_1_v5_gn_1_77721	3.74856	4.04257	3.67639	3.49893	3.84601	3.55701
Lsat_1_v5_gn_1_77780	10.3731	10.971	9.5762	9.66313	9.85584	9.68142
Lsat_1_v5_gn_1_7780	5.76644	5.93954	5.70877	5.49293	5.28564	5.22723
Lsat_1_v5_gn_1_77821	3.66559	3.82488	4.28008	4.42247	4.6832	4.75619
Lsat_1_v5_gn_1_77880	7.12113	7.53428	7.61139	5.57042	5.67942	5.0712
Lsat_1_v5_gn_1_77900	3.21591	2.98499	3.00978	2.4403	1.71547	2.57732
Lsat_1_v5_gn_1_77921	6.20738	7.02586	7.40635	8.29149	9.19549	9.15629
Lsat_1_v5_gn_1_77960	4.05834	3.9587	4.18429	2.73345	2.58602	3.22481
Lsat_1_v5_gn_1_7800	2.81515	2.59835	2.64681	2.0168	1.77704	1.76618
Lsat_1_v5_gn_1_78000	5.02425	5.17827	5.12218	4.811	5.44586	5.29551
Lsat_1_v5_gn_1_78021	3.37359	3.51774	3.61609	3.34502	3.57848	3.74837
Lsat_1_v5_gn_1_781	4.45173	4.5714	4.64527	3.01267	2.4414	2.67955
Lsat_1_v5_gn_1_7820	-1.51972	-1.47236	-2.16081	4.57829	3.66244	4.26138
Lsat_1_v5_gn_1_7841	-3.99799	-3.32463	-3.28141	4.51	4.84646	5.38108
Lsat_1_v5_gn_1_7940	2.92794	3.08332	2.46939	1.25703	1.09669	1.07566
Lsat_1_v5_gn_1_7960	3.75239	3.1872	3.48734	3.9419	2.73307	2.8604
Lsat_1_v5_gn_1_79741	-1.02375	0.143926	-0.0462345	-0.611955	0.355673	-0.453295
Lsat_1_v5_gn_1_7980	5.46142	5.18271	5.99903	5.1715	5.10237	4.4795
Lsat_1_v5_gn_1_80040	2.91432	3.41071	1.93621	1.78874	1.27798	1.67484
Lsat_1_v5_gn_1_80200	3.73699	4.34964	3.26068	4.28909	4.56163	4.39474
Lsat_1_v5_gn_1_80260	2.26907	2.14339	2.46413	3.49389	3.71844	3.87894
Lsat_1_v5_gn_1_80280	3.20476	3.38008	3.10061	3.0949	3.1717	3.28473
Lsat_1_v5_gn_1_80300	2.62747	2.5349	2.34343	2.9104	2.97557	2.99488
Lsat_1_v5_gn_1_80340	2.25832	3.35406	2.26705	2.59901	3.02716	2.73487
Lsat_1_v5_gn_1_80541	-0.235236	-0.871649	-0.34504	-0.166505	0.43421	-0.775231
Lsat_1_v5_gn_1_80561	4.89146	5.16785	4.33866	2.56094	2.65323	2.35409
Lsat_1_v5_gn_1_80680	4.26303	3.95178	4.6932	1.91484	-1.85022	0.117874
Lsat_1_v5_gn_1_80721	7.95497	7.72455	7.8918	7.3039	6.33653	5.7275
Lsat_1_v5_gn_1_80741	2.47801	2.70926	2.86979	2.66331	3.0016	3.14877
Lsat_1_v5_gn_1_80781	4.27907	3.90952	4.5739	5.26623	5.31707	5.29551
Lsat_1_v5_gn_1_80901	-3.99799	-3.99799	-2.44717	1.25703	1.43901	2.22481
Lsat_1_v5_gn_1_80920	5.5555	5.5444	5.33283	3.11475	1.4766	1.84372
Lsat_1_v5_gn_1_80940	4.64768	4.33374	5.13298	4.38482	4.17814	4.30315
Lsat_1_v5_gn_1_81241	6.45746	6.52547	6.58866	5.19655	3.53459	3.0577
Lsat_1_v5_gn_1_81541	-1.25052	-0.377301	-1.3047	-1.74045	-3.99799	-0.453295
Lsat_1_v5_gn_1_81560	-0.297297	1.19921	-0.382409	5.27948	5.69944	6.03951
Lsat_1_v5_gn_1_81581	5.37577	5.36577	5.56404	4.85296	4.24502	4.19882
Lsat_1_v5_gn_1_81601	2.72436	2.99176	3.04891	2.85642	2.80872	3.25351
Lsat_1_v5_gn_1_81640	2.83698	2.55331	2.26101	1.9884	0.508691	0.9873
Lsat_1_v5_gn_1_81660	2.92115	2.54413	2.60445	3.72234	3.56108	3.35409
Lsat_1_v5_gn_1_81840	4.6559	4.76357	4.84036	5.79203	5.12327	5.45706
Lsat_1_v5_gn_1_81901	5.90121	5.88151	5.92113	6.42792	6.43889	6.51121
Lsat_1_v5_gn_1_81921	2.82974	3.30056	3.33163	5.43753	5.74058	5.56275
Lsat_1_v5_gn_1_82001	9.58313	9.95952	10.6781	8.7119	8.47833	8.52034
Lsat_1_v5_gn_1_82081	0.710618	0.598738	1.08127	0.0134163	-0.234373	0.504902
Lsat_1_v5_gn_1_82120	-1.25052	-0.377301	-1.81592	0.606128	0.184479	-0.495116
Lsat_1_v5_gn_1_82200	0.543645	0.797217	0.952129	1.68636	1.4766	1.48354
Lsat_1_v5_gn_1_82301	6.67559	6.31899	6.20949	5.69869	4.77281	4.70863
Lsat_1_v5_gn_1_82460	8.14124	8.109	7.90579	8.59151	8.50246	8.46807
Lsat_1_v5_gn_1_82540	3.06991	2.90121	2.88952	2.32008	2.46029	2.18564
Lsat_1_v5_gn_1_82580	6.35527	6.06597	6.59468	6.30807	6.09805	6.02664
Lsat_1_v5_gn_1_82941	5.03058	5.0753	5.08415	2.57055	1.14419	1.86866
Lsat_1_v5_gn_1_8300	-0.235236	-0.603404	-0.771075	-1.01009	-2.28094	-2.12322
Lsat_1_v5_gn_1_83021	0.943113	0.734043	0.0964149	-2.18194	-0.117721	-1.19028
Lsat_1_v5_gn_1_83041	4.20546	3.99284	5.97568	3.22841	2.2375	2.69822
Lsat_1_v5_gn_1_83080	5.85024	5.5627	5.25891	9.58593	9.69681	9.62123
Lsat_1_v5_gn_1_83120	0.137428	0.238004	0.689422	-0.300267	-1.24973	-1.67573
Lsat_1_v5_gn_1_83221	3.41289	4.62244	5.13215	3.21008	4.04682	4.05045
Lsat_1_v5_gn_1_83321	-0.576278	0.488221	-0.629563	4.79058	5.64681	6.821
Lsat_1_v5_gn_1_8340	4.24682	4.67173	4.55796	4.83512	5.40744	5.37818
Lsat_1_v5_gn_1_83600	5.97033	5.70744	5.89648	4.59722	3.94321	4.20862
Lsat_1_v5_gn_1_8361	6.77695	7.0447	7.06274	4.74674	4.13176	3.75731
Lsat_1_v5_gn_1_83640	5.39797	5.26323	5.56158	5.86317	6.06603	5.76895
Lsat_1_v5_gn_1_83660	3.84867	4.0652	3.88538	5.3579	5.61766	5.45843
Lsat_1_v5_gn_1_83741	3.05756	3.38523	3.37985	2.33143	3.59567	3.26295
Lsat_1_v5_gn_1_83801	3.599	3.64339	3.79202	4.30646	4.21753	4.15892
Lsat_1_v5_gn_1_83981	3.599	3.13314	3.0348	3.22233	2.8806	3.33333
Lsat_1_v5_gn_1_840	-2.28159	-0.871649	-0.238412	-1.25974	-1.85022	-0.724604
Lsat_1_v5_gn_1_84160	5.05096	5.15434	5.25207	5.66768	5.80111	5.5955
Lsat_1_v5_gn_1_84200	4.28438	4.38605	3.8775	4.56873	4.78785	4.3585
Lsat_1_v5_gn_1_84280	3.91175	4.21731	3.3882	4.81707	4.87841	4.92228
Lsat_1_v5_gn_1_84340	0.183599	1.69009	-2.16081	2.52184	2.74852	3.10396
Lsat_1_v5_gn_1_84360	3.83065	5.4505	1.58575	10.0782	10.0904	10.1728
Lsat_1_v5_gn_1_8440	4.08595	4.32305	5.06953	4.30358	4.715	4.70863
Lsat_1_v5_gn_1_84401	3.05756	3.07697	2.46939	2.21368	2.82338	3.15892
Lsat_1_v5_gn_1_84440	2.15782	2.36807	2.2117	1.05272	0.996723	0.684228
Lsat_1_v5_gn_1_84561	3.30214	3.19309	2.92819	2.03079	1.71547	1.97969
Lsat_1_v5_gn_1_8460	3.18787	3.30056	3.23005	4.68613	5.02518	4.54931
Lsat_1_v5_gn_1_84721	4.12197	4.14933	4.11055	4.21135	4.21753	4.17901
Lsat_1_v5_gn_1_8480	4.11603	3.88064	3.40475	3.0267	3.29257	3.27232
Lsat_1_v5_gn_1_84880	2.39214	1.75518	2.29691	1.13277	-0.00979946	0.702844
Lsat_1_v5_gn_1_84941	-3.99799	-3.99799	-3.99799	0.606128	0.944014	0.684228
Lsat_1_v5_gn_1_85201	5.2458	5.26742	4.76652	5.32136	5.1555	5.31227
Lsat_1_v5_gn_1_85400	0.433321	0.765976	0.175691	-0.300267	-0.826993	-1.33468
Lsat_1_v5_gn_1_85420	0.27173	0.36853	0.476332	1.57616	2.25924	1.68424
Lsat_1_v5_gn_1_85441	3.62433	3.61299	3.63491	3.69183	3.62944	3.55956
Lsat_1_v5_gn_1_85641	0.313856	-0.18188	-0.0462345	0.781913	-0.00979946	0.0321423
Lsat_1_v5_gn_1_85681	0.394588	0.40954	0.201177	0.317341	-0.654511	-0.938735
Lsat_1_v5_gn_1_85820	-1.37885	1.31165	-2.80481	2.52184	4.26665	3.98161
Lsat_1_v5_gn_1_85921	3.35858	3.61299	3.36865	3.44246	3.54348	3.41463
Lsat_1_v5_gn_1_85960	-0.576278	0.701388	-0.5007	0.121996	0.647024	0.9873
Lsat_1_v5_gn_1_8600	4.30802	4.5646	4.44649	7.35798	7.65574	7.29474
Lsat_1_v5_gn_1_86061	-1.67584	-0.12221	-0.675208	-0.104005	-0.234373	0.145355
Lsat_1_v5_gn_1_86180	3.55577	4.33374	3.48734	6.49129	7.07305	6.93808
Lsat_1_v5_gn_1_86321	2.76288	3.05775	2.46939	1.80512	2.14713	1.59736
Lsat_1_v5_gn_1_86480	-3.34581	-2.24134	-2.61494	1.13277	1.83608	1.53639
Lsat_1_v5_gn_1_8661	-1.02375	-0.973424	-0.722345	-1.74045	-1.24973	-1.26068
Lsat_1_v5_gn_1_86700	6.20528	6.02697	6.28406	6.83524	6.78352	6.9554
Lsat_1_v5_gn_1_86800	-0.297297	0.633772	-2.80481	3.2525	3.88847	3.60233
Lsat_1_v5_gn_1_86860	-0.73901	-0.871649	-1.04297	2.18893	2.34305	2.21187
Lsat_1_v5_gn_1_86980	5.13854	4.6093	5.91006	7.39868	7.35628	7.47714
Lsat_1_v5_gn_1_87001	-3.99799	-2.86735	-3.28141	1.13277	0.0906075	1.54673
Lsat_1_v5_gn_1_87140	-0.92246	-2.00743	-1.45583	-0.372106	-0.234373	-0.0907166
Lsat_1_v5_gn_1_87200	4.66202	5.06411	4.79191	5.20583	5.61766	5.22159
Lsat_1_v5_gn_1_8721	5.62825	5.64442	5.55604	5.58354	5.83588	5.84843
Lsat_1_v5_gn_1_87220	7.24026	7.1479	6.92302	9.59434	9.9523	10.0934
Lsat_1_v5_gn_1_87261	3.75622	3.61737	3.53823	4.26562	4.21753	4.44536
Lsat_1_v5_gn_1_87300	8.06428	8.21727	8.0649	6.72927	6.82328	6.80386
Lsat_1_v5_gn_1_87381	-1.85094	-0.776584	-2.29689	-0.44771	-0.234373	-0.582581
Lsat_1_v5_gn_1_8741	-1.13268	-0.973424	-0.34504	-1.25974	-1.51895	-1.77528
Lsat_1_v5_gn_1_87481	4.64974	4.00961	4.50905	2.58959	1.19018	1.68424
Lsat_1_v5_gn_1_8801	2.1108	2.63339	1.85022	3.20392	3.33413	3.42868
Lsat_1_v5_gn_1_88060	0.710618	1.35429	0.843029	2.2259	2.98864	3.27544
Lsat_1_v5_gn_1_88080	1.39949	2.65913	2.45357	3.56774	4.91653	5.69242
Lsat_1_v5_gn_1_88101	1.94647	-3.99799	3.0594	4.70807	5.77494	6.14069
Lsat_1_v5_gn_1_88121	3.30214	5.32214	4.37691	5.35373	5.91503	6.364
Lsat_1_v5_gn_1_88180	-3.34581	-1.08293	-3.02352	-2.46648	1.4766	-0.190254
Lsat_1_v5_gn_1_88201	-0.501314	0.633772	-0.308615	-1.74045	-3.99799	-3.58285
Lsat_1_v5_gn_1_88221	-1.37885	-1.20143	-0.873768	-2.46648	-3.99799	-2.99779
Lsat_1_v5_gn_1_88300	0.228337	-0.00979918	0.557507	-0.527496	-0.500465	-0.190254
Lsat_1_v5_gn_1_88321	-0.73901	0.143926	-1.81592	-2.18194	-0.826993	0.439807
Lsat_1_v5_gn_1_8881	4.90013	5.17232	5.24136	4.06941	4.39492	4.3702
Lsat_1_v5_gn_1_89100	0.313856	0.915826	0.149746	1.37143	2.14713	1.39473
Lsat_1_v5_gn_1_89320	1.61699	0.998792	1.64267	0.908584	0.773245	0.665369
Lsat_1_v5_gn_1_89341	5.51093	5.6992	5.87832	3.71802	2.40286	1.80977
Lsat_1_v5_gn_1_8940	0.772348	1.47512	-1.04297	-2.18194	-2.28094	-0.997631
Lsat_1_v5_gn_1_89400	5.48004	5.66891	6.01124	6.11384	6.38923	6.58488
Lsat_1_v5_gn_1_89461	2.38228	2.74975	2.3885	-0.79733	-1.85022	-1.05903
Lsat_1_v5_gn_1_89501	0.916019	0.998792	0.967063	-0.44771	0.773245	1.47273
Lsat_1_v5_gn_1_89581	2.1108	3.1813	1.44351	0.814639	1.65116	1.775
Lsat_1_v5_gn_1_89600	3.32292	3.43077	3.62317	2.9104	2.77893	3.02848
Lsat_1_v5_gn_1_89661	4.56289	3.87699	4.89311	10.5013	10.099	10.2411
Lsat_1_v5_gn_1_89681	2.32163	1.81745	3.78992	4.69274	3.78738	3.48354
Lsat_1_v5_gn_1_89721	-1.02375	-0.871649	-2.61494	9.17122	9.37201	9.83406
Lsat_1_v5_gn_1_8980	2.57647	2.05569	2.35483	2.47142	3.24978	3.07567
Lsat_1_v5_gn_1_89941	5.43064	5.41065	5.49359	5.22574	5.46001	5.41605
Lsat_1_v5_gn_1_89980	1.49413	1.41597	1.26167	1.18376	0.508691	0.348175
Lsat_1_v5_gn_1_9001	0.354787	2.05569	-0.0765386	4.35454	5.90128	5.02479
Lsat_1_v5_gn_1_90081	4.02386	3.99621	4.24681	3.8814	4.45736	4.02663
Lsat_1_v5_gn_1_90121	2.49642	2.68441	2.90123	1.41477	1.89281	2.23123
Lsat_1_v5_gn_1_90161	1.9598	2.09393	1.76734	2.00267	0.889307	1.80977
Lsat_1_v5_gn_1_9021	8.81432	8.67749	8.66596	8.13672	7.79013	7.67529
Lsat_1_v5_gn_1_90341	1.39949	1.3957	2.48504	1.05272	-0.654511	0.324328
Lsat_1_v5_gn_1_9041	5.81675	5.93954	5.88669	8.19633	8.34175	8.10352
Lsat_1_v5_gn_1_90561	-3.34581	-3.32463	-3.59566	0.967979	1.58385	1.52597
Lsat_1_v5_gn_1_90600	4.69028	4.2767	4.6195	3.8891	3.21683	3.30315
Lsat_1_v5_gn_1_9061	2.30083	2.5256	2.88952	5.6268	6.23735	6.13642
Lsat_1_v5_gn_1_90680	5.18751	5.09743	5.61233	4.86668	5.1526	5.50426
Lsat_1_v5_gn_1_90700	-3.99799	-3.99799	-3.99799	-0.372106	0.996723	0.546723
Lsat_1_v5_gn_1_90860	1.54807	2.35763	1.17429	5.74611	7.0239	6.96001
[truncated: 17,600 more rows]

## Sheet: DEGs
Supplementary Dataset 6d - Lettuce genes differentially expressed 42hpi after S. sclerotiorum inoculation or 24hpi after B. cinerea inoculation (compared to mock inoculation at the same timepoint). The Log2 fold change in expression between pathogen and mock inoculated samples is shown (along with corresponding FDR adjusted P value), with NA meaning the gene is not differentially expressed in res…
Gene.id	logFC_Sclero42hpi	adj.P.Val_Sclero	logFC_Botry	adj.P.Val_Botry
Lsat_1_v5_gn_1_58340	12.04	0.00146601	15.6	1.17422e-05
Lsat_1_v5_gn_9_20380	13.57	0.000546093	11.22	1.17422e-05
Lsat_1_v5_gn_1_89721	12.76	0.000364839	11.34	2.17829e-05
Lsat_1_v5_gn_4_56321	11.16	0.0038161	12.58	9.77553e-05
Lsat_1_v5_gn_3_56241	12.22	0.00032014	12.2	8.15438e-05
Lsat_1_v5_gn_2_36340	12.22	0.000324856	10.67	1.43532e-05
Lsat_1_v5_gn_2_92600	12.08	0.00613014	11.32	1.83145e-05
Lsat_1_v5_gn_9_55481	11.99	0.000161719	11.36	1.43532e-05
Lsat_1_v5_gn_4_129660	11.92	0.000274501	11.25	1.60184e-05
Lsat_1_v5_gn_1_40481	11.87	0.000148381	10.75	1.65003e-05
Lsat_1_v5_gn_1_3740	11.71	0.000373269	10.94	1.30529e-05
Lsat_1_v5_gn_1_11220	11.64	0.000148381	10.5	1.71768e-05
Lsat_1_v5_gn_5_121721	10.58	0.000179155	11.62	1.37666e-05
Lsat_1_v5_gn_4_22640	11.61	0.00015824	8.91	0.00173414
Lsat_1_v5_gn_4_46601	11.6	0.000148381	10.36	0.00018785
Lsat_1_v5_gn_1_2840	10.96	0.000148381	11.58	2.22545e-05
Lsat_1_v5_gn_5_114201	11.49	0.000148381	10.15	0.000102888
Lsat_1_v5_gn_1_68380	11.46	0.000148381	8.66	5.11221e-05
Lsat_1_v5_gn_8_113160	11.38	0.000148381	10.56	1.30529e-05
Lsat_1_v5_gn_3_82701	11.38	0.000148381	9.89	1.43532e-05
Lsat_1_v5_gn_3_2821	10.39	0.000710352	11.36	1.90849e-05
Lsat_1_v5_gn_5_59420	10.18	0.000313083	11.36	2.23693e-05
Lsat_1_v5_gn_6_74200	7.77	0.0047717	11.36	1.30529e-05
Lsat_1_v5_gn_8_151560	8.85	0.000463974	11.35	1.89054e-05
Lsat_1_v5_gn_3_9520	8.83	0.00117105	11.34	3.38999e-05
Lsat_1_v5_gn_7_84860	11.32	0.000340164	9.84	1.30529e-05
Lsat_1_v5_gn_5_129180	9.73	0.000444667	11.31	0.000157888
Lsat_1_v5_gn_3_107800	11.29	0.00346182	10.75	1.71768e-05
Lsat_1_v5_gn_5_34261	10.74	0.000148381	11.27	1.6684e-05
Lsat_1_v5_gn_3_21161	8.71	0.00486812	11.08	1.90839e-05
Lsat_1_v5_gn_2_53260	11.05	0.000148381	9.76	7.27544e-05
Lsat_1_v5_gn_1_49561	9.03	0.00477899	11.01	0.000366255
Lsat_1_v5_gn_4_31120	8.62	0.0118171	11	0.000149669
Lsat_1_v5_gn_3_82721	10.97	0.00015824	8.93	1.39995e-05
Lsat_1_v5_gn_1_63840	8.51	0.0018981	10.97	0.000326571
Lsat_1_v5_gn_1_52240	10.96	0.000148381	8.86	1.30529e-05
Lsat_1_v5_gn_4_164020	10.91	0.000394576	10.44	1.17422e-05
Lsat_1_v5_gn_1_51421	10.88	0.000148381	9.53	2.65365e-05
Lsat_1_v5_gn_5_55281	10.87	0.00130451	10.08	1.17422e-05
Lsat_1_v5_gn_1_47621	10.85	0.000172828	8.22	3.42355e-05
Lsat_1_v5_gn_1_11180	10.81	0.000239016	10.65	6.11877e-05
Lsat_1_v5_gn_3_111480	10.77	0.000275863	9.71	1.30529e-05
Lsat_1_v5_gn_1_5581	10.76	0.00271427	10.47	2.67516e-05
Lsat_1_v5_gn_1_60080	10.51	0.000277034	10.74	0.000107426
Lsat_1_v5_gn_4_54680	10.22	0.006953	10.73	2.64678e-05
Lsat_1_v5_gn_2_113920	10.45	0.00015824	10.71	3.95945e-05
Lsat_1_v5_gn_9_123300	10.7	0.000148381	9.63	2.17383e-05
Lsat_1_v5_gn_4_99441	5.44	0.0322083	10.68	1.37623e-05
Lsat_1_v5_gn_5_119940	10.29	0.000293738	10.66	1.78371e-05
Lsat_1_v5_gn_7_50300	8.23	0.00149011	10.64	1.39995e-05
Lsat_1_v5_gn_7_49380	8.82	0.00379695	10.62	3.45774e-05
Lsat_1_v5_gn_1_123521	10.56	0.007938	9.68	3.23649e-05
Lsat_1_v5_gn_8_37881	9.6	0.00112851	10.56	3.00821e-05
Lsat_1_v5_gn_5_182281	10.55	0.000244024	8.45	3.82921e-05
Lsat_1_v5_gn_9_105880	10.51	0.000244831	10.13	1.30529e-05
Lsat_1_v5_gn_5_149321	6.94	0.00296329	10.5	1.5481e-05
Lsat_1_v5_gn_7_23661	10.47	0.000821802	10.32	1.30529e-05
Lsat_1_v5_gn_7_89821	6.96	0.00256064	10.44	0.000269706
Lsat_1_v5_gn_2_49721	9.16	0.00282577	10.41	1.30529e-05
Lsat_1_v5_gn_5_115840	10.4	0.000262694	10.13	0.000175522
Lsat_1_v5_gn_3_82761	10.39	0.000239016	7.93	1.66149e-05
Lsat_1_v5_gn_8_99240	10.38	0.00135409	10.37	1.20452e-05
Lsat_1_v5_gn_5_150120	10.12	0.000289208	10.38	2.77978e-05
Lsat_1_v5_gn_9_73441	9.8	0.00032014	10.37	3.5607e-05
Lsat_1_v5_gn_5_60400	9.96	0.000891679	10.35	1.83145e-05
Lsat_1_v5_gn_4_116280	8.29	0.000441571	10.33	2.77978e-05
Lsat_1_v5_gn_7_52320	9.38	0.00519436	10.31	5.85472e-05
Lsat_1_v5_gn_1_2800	8.66	0.000268649	10.29	2.03145e-05
Lsat_1_v5_gn_7_87840	7.12	0.0282396	10.29	0.000467961
Lsat_1_v5_gn_2_116801	7.78	0.00649381	10.27	1.17422e-05
Lsat_1_v5_gn_5_181601	10.25	0.00015824	9.08	4.48621e-05
Lsat_1_v5_gn_7_29921	6.89	0.0120809	10.25	2.28772e-05
Lsat_1_v5_gn_7_10741	8.3	0.000825279	10.21	4.26334e-05
Lsat_1_v5_gn_7_16501	10.2	0.000239016	9.58	4.11413e-05
Lsat_1_v5_gn_5_150921	NA	NA	10.18	0.000229495
Lsat_1_v5_gn_1_56680	8.37	0.000657978	10.18	5.88859e-05
Lsat_1_v5_gn_7_16380	8.29	0.00217217	10.18	1.37666e-05
Lsat_1_v5_gn_6_52561	8.58	0.00244874	10.15	6.16651e-05
Lsat_1_v5_gn_4_56301	8.7	0.0217522	10.15	0.000120546
Lsat_1_v5_gn_5_147860	8.85	0.00156009	10.14	3.5607e-05
Lsat_1_v5_gn_3_121961	10.12	0.000239016	9.31	2.27239e-05
Lsat_1_v5_gn_4_17200	10.12	0.000212444	10.01	4.11413e-05
Lsat_1_v5_gn_5_100341	9.9	0.00585518	10.12	0.000301603
Lsat_1_v5_gn_2_6961	10.1	0.000148381	9.87	0.000100453
Lsat_1_v5_gn_9_44040	8.61	0.0033263	10.1	1.20452e-05
Lsat_1_v5_gn_4_95601	8.78	0.00055411	10.09	0.000294597
Lsat_1_v5_gn_9_120460	8.25	0.000946202	10.07	2.89119e-05
Lsat_1_v5_gn_5_40321	5.69	0.00140176	10.07	1.37666e-05
Lsat_1_v5_gn_5_175321	10.07	0.000340164	9.08	2.4635e-05
Lsat_1_v5_gn_1_3761	9.61	0.00015824	10.06	2.4635e-05
Lsat_1_v5_gn_9_1180	10.05	0.000167448	8.31	2.22545e-05
Lsat_1_v5_gn_9_20320	8.32	0.00112851	9.98	4.42213e-05
Lsat_1_v5_gn_3_120520	7.78	0.000540836	9.97	5.03481e-05
Lsat_1_v5_gn_5_71340	7.93	0.00139068	9.96	3.81583e-05
Lsat_1_v5_gn_6_26860	9.17	0.000449812	9.96	0.0022156
Lsat_1_v5_gn_4_59441	5.87	0.00858589	9.96	0.000513422
Lsat_1_v5_gn_9_60260	9.94	0.000148381	8.42	7.76176e-05
Lsat_1_v5_gn_5_95221	8.93	0.000907531	9.94	3.5068e-05
Lsat_1_v5_gn_9_87761	NA	NA	9.94	0.00354867
Lsat_1_v5_gn_3_54960	8.26	0.0011336	9.93	1.83548e-05
Lsat_1_v5_gn_7_10721	6.67	0.0102693	9.93	2.48587e-05
Lsat_1_v5_gn_1_66921	5.71	0.005052	9.92	0.000116253
Lsat_1_v5_gn_1_47121	6.08	0.000493954	9.92	7.7446e-05
Lsat_1_v5_gn_4_132740	9.86	0.000817032	9.91	0.000108192
Lsat_1_v5_gn_2_54080	8.78	0.000148381	9.9	2.20443e-05
Lsat_1_v5_gn_5_51120	8.44	0.00133491	9.88	0.00176615
Lsat_1_v5_gn_5_154020	8.52	0.000340164	9.88	0.000414553
Lsat_1_v5_gn_4_171301	9.88	0.0023831	9.69	0.000123412
Lsat_1_v5_gn_4_185301	9.87	0.000213373	8.35	3.42224e-05
Lsat_1_v5_gn_5_58881	9.35	0.000417681	9.87	0.000166031
Lsat_1_v5_gn_1_45420	7.16	0.00224964	9.84	2.20443e-05
Lsat_1_v5_gn_1_45540	7.38	0.00120772	9.82	4.6501e-05
Lsat_1_v5_gn_4_123001	9.58	0.000221826	9.82	1.43532e-05
Lsat_1_v5_gn_1_18361	7.66	0.00315898	9.81	0.000437241
Lsat_1_v5_gn_8_116421	7.32	0.00723405	9.81	1.68679e-05
Lsat_1_v5_gn_4_35441	9.2	0.00452557	9.79	4.60526e-05
Lsat_1_v5_gn_7_103561	9.78	0.000396592	8.46	0.0004655
Lsat_1_v5_gn_7_75581	7.14	0.000180598	9.77	0.00021946
Lsat_1_v5_gn_8_6561	7.42	0.000239016	9.77	0.000320765
Lsat_1_v5_gn_7_52180	7.32	0.0061291	9.77	1.30529e-05
Lsat_1_v5_gn_4_94821	7.86	0.00367561	9.76	1.20452e-05
Lsat_1_v5_gn_9_41960	9.17	0.000797719	9.75	2.20443e-05
Lsat_1_v5_gn_4_152421	8.23	0.00022524	9.74	1.30529e-05
Lsat_1_v5_gn_1_70200	7.15	0.00282128	9.73	3.57737e-05
Lsat_1_v5_gn_4_71481	9.63	0.000239016	9.73	1.30529e-05
Lsat_1_v5_gn_4_129700	9.72	0.000239016	9.61	1.49242e-05
Lsat_1_v5_gn_8_92820	9.71	0.000373269	9.68	1.3159e-05
Lsat_1_v5_gn_4_152601	7.25	0.0039358	9.71	3.05572e-05
Lsat_1_v5_gn_4_130341	7.13	0.00226859	9.7	3.46218e-05
Lsat_1_v5_gn_9_83280	9.7	0.000148381	9.54	6.61257e-05
Lsat_1_v5_gn_5_96161	9.13	0.000553372	9.69	0.000529275
Lsat_1_v5_gn_4_41580	9.16	0.000244831	9.68	1.71768e-05
Lsat_1_v5_gn_1_7841	9.66	0.000148381	9.68	8.39422e-05
Lsat_1_v5_gn_8_31200	9.68	0.00032014	9.55	1.30529e-05
Lsat_1_v5_gn_9_104441	9.6	0.000236064	9.64	2.03067e-05
Lsat_1_v5_gn_3_123400	9.64	0.00251534	8.82	0.000129729
Lsat_1_v5_gn_5_143000	9.09	0.000239016	9.62	1.30529e-05
Lsat_1_v5_gn_4_52841	7.89	0.000820859	9.6	8.28806e-05
Lsat_1_v5_gn_1_66961	9.6	0.000172828	9.13	4.88841e-05
Lsat_1_v5_gn_3_6860	9.59	0.000239016	8.46	2.55365e-05
Lsat_1_v5_gn_9_104481	8.68	0.000239016	9.58	3.46946e-05
Lsat_1_v5_gn_6_114941	8.89	0.000277034	9.58	1.8244e-05
Lsat_1_v5_gn_8_81900	6.18	0.00683693	9.56	0.00187094
Lsat_1_v5_gn_1_11741	8.17	0.000259742	9.56	8.36177e-05
Lsat_1_v5_gn_2_49641	8.98	0.000263575	9.56	1.67612e-05
Lsat_1_v5_gn_5_78720	9.55	0.000281957	9.18	1.30529e-05
Lsat_1_v5_gn_2_66121	8.68	0.000244831	9.52	1.53328e-05
Lsat_1_v5_gn_8_68601	9.52	0.00219989	8.99	3.23649e-05
Lsat_1_v5_gn_8_131420	8.5	0.000496756	9.5	0.000142366
Lsat_1_v5_gn_2_100500	9.27	0.00256351	9.5	2.36728e-05
Lsat_1_v5_gn_7_106841	6.98	0.00406293	9.5	0.000175506
Lsat_1_v5_gn_3_127861	7.92	0.0136141	9.49	3.00821e-05
Lsat_1_v5_gn_1_104720	7.99	0.00032014	9.49	0.000100919
Lsat_1_v5_gn_1_66200	9.26	0.00223801	9.47	1.17422e-05
Lsat_1_v5_gn_8_95100	9.43	0.00028701	7.27	0.000234694
Lsat_1_v5_gn_9_7300	NA	NA	9.43	0.000254523
Lsat_1_v5_gn_5_18720	6.99	0.000809186	9.42	2.28772e-05
Lsat_1_v5_gn_6_71300	9.4	0.000262694	7.81	5.05426e-05
Lsat_1_v5_gn_6_115001	6.35	0.00232885	9.4	0.000244033
Lsat_1_v5_gn_7_62840	6.98	0.000463974	9.39	1.43532e-05
Lsat_1_v5_gn_6_86760	8.1	0.0235793	9.35	1.83145e-05
Lsat_1_v5_gn_8_117001	6.8	0.00142168	9.31	1.67612e-05
Lsat_1_v5_gn_8_135800	9.3	0.000239016	7.71	4.6501e-05
Lsat_1_v5_gn_9_73501	8.55	0.000239016	9.3	1.87249e-05
Lsat_1_v5_gn_9_8501	9.3	0.000496377	7.87	0.000112652
Lsat_1_v5_gn_6_102660	9.29	0.000394576	8.85	1.30529e-05
Lsat_1_v5_gn_7_22241	9.29	0.000148381	7.56	1.71768e-05
Lsat_1_v5_gn_5_25761	-3.13	0.0346401	-9.28	0.00333437
Lsat_1_v5_gn_4_130100	8.24	0.000247206	9.28	0.00445719
Lsat_1_v5_gn_9_83600	9.28	0.00197591	7.65	0.000441192
Lsat_1_v5_gn_3_65241	8.17	0.00156998	9.26	1.37666e-05
Lsat_1_v5_gn_6_82640	6.92	0.0102035	9.25	8.94289e-05
Lsat_1_v5_gn_2_34501	9.24	0.000289156	7.04	4.67172e-05
Lsat_1_v5_gn_1_127360	6.31	0.00595814	9.24	0.00366077
Lsat_1_v5_gn_3_120181	9.23	0.00185152	7.44	0.000345402
Lsat_1_v5_gn_1_76820	7.61	0.00174326	9.2	0.000322261
Lsat_1_v5_gn_1_19661	8.52	0.00396598	9.19	1.20452e-05
Lsat_1_v5_gn_2_73280	6.7	0.000708433	9.19	0.000175522
Lsat_1_v5_gn_2_65621	9.19	0.000148381	7.07	3.2952e-05
Lsat_1_v5_gn_0_40001	6.27	0.00151586	9.19	2.19894e-05
Lsat_1_v5_gn_9_75881	6.27	0.00151586	9.19	2.19894e-05
Lsat_1_v5_gn_8_101161	6.64	0.00411009	9.18	8.21085e-05
Lsat_1_v5_gn_2_124161	9.17	0.00015824	7.93	2.51275e-05
Lsat_1_v5_gn_7_80960	7.7	0.000216546	9.16	2.34152e-05
Lsat_1_v5_gn_8_16081	9.16	0.00032014	8.64	6.15346e-05
Lsat_1_v5_gn_9_76760	6.57	0.0036435	9.15	1.71768e-05
Lsat_1_v5_gn_8_116340	6.83	0.00262938	9.14	1.30529e-05
Lsat_1_v5_gn_6_52661	7.5	0.000340164	9.12	1.43532e-05
Lsat_1_v5_gn_4_70660	5.34	0.013003	9.12	6.25488e-05
Lsat_1_v5_gn_4_56281	8.13	0.0118681	9.11	6.95118e-05
Lsat_1_v5_gn_1_58280	9.1	0.000910946	8.21	4.67172e-05
Lsat_1_v5_gn_8_35201	8.06	0.00117754	9.09	0.000190681
Lsat_1_v5_gn_2_126821	6.87	0.0129198	9.08	1.30529e-05
Lsat_1_v5_gn_0_8701	9.08	0.000148381	7.71	4.23031e-05
Lsat_1_v5_gn_0_8741	9.08	0.000148381	7.71	4.23031e-05
Lsat_1_v5_gn_4_121041	8.28	0.000313083	9.08	3.71965e-05
Lsat_1_v5_gn_3_94941	7.88	0.00400246	9.08	0.000261515
Lsat_1_v5_gn_6_114421	6.4	0.001761	9.07	0.000124335
Lsat_1_v5_gn_3_50200	8.69	0.000236064	9.07	1.30529e-05
Lsat_1_v5_gn_8_125440	7.43	0.00197664	9.04	1.94617e-05
Lsat_1_v5_gn_2_51461	5.16	0.00585206	9.03	0.000185384
Lsat_1_v5_gn_7_28101	8.96	0.000394576	9.03	1.76197e-05
Lsat_1_v5_gn_3_50541	NA	NA	9.03	0.00106742
Lsat_1_v5_gn_9_76780	8.43	0.000148381	9.02	6.16829e-05
Lsat_1_v5_gn_1_106381	6.89	0.0124542	9.01	3.00821e-05
Lsat_1_v5_gn_2_84940	8.07	0.000270253	9.01	1.37666e-05
Lsat_1_v5_gn_2_4121	5.25	0.00341914	9	8.82446e-05
Lsat_1_v5_gn_8_98440	8.59	0.00323955	8.98	3.54082e-05
Lsat_1_v5_gn_3_9480	6.29	0.00120772	8.98	1.66149e-05
Lsat_1_v5_gn_7_84820	7.44	0.00496134	8.97	0.000141049
Lsat_1_v5_gn_5_10300	8.97	0.00143312	8.72	1.71768e-05
Lsat_1_v5_gn_8_18701	6.05	0.000307343	8.96	0.000130807
Lsat_1_v5_gn_9_43300	8.68	0.000148381	8.95	0.000237497
Lsat_1_v5_gn_7_63300	7.51	0.00384254	8.95	0.000250188
Lsat_1_v5_gn_2_77261	8.14	0.00167222	8.94	5.98486e-05
Lsat_1_v5_gn_8_90220	7.33	0.0122496	8.94	7.00123e-05
Lsat_1_v5_gn_9_4161	6.78	0.00274915	8.93	5.56477e-05
Lsat_1_v5_gn_2_92620	8.92	0.000148381	8.64	2.44591e-05
Lsat_1_v5_gn_4_68260	8.78	0.00252623	8.91	3.44388e-05
Lsat_1_v5_gn_3_80881	7.51	0.000540836	8.91	1.39995e-05
Lsat_1_v5_gn_2_52841	8.82	0.000493954	8.89	0.00048863
Lsat_1_v5_gn_2_52881	8.82	0.000493954	8.89	0.00048863
Lsat_1_v5_gn_4_147740	NA	NA	8.89	0.00259978
Lsat_1_v5_gn_4_54020	6.18	0.00139068	8.88	3.95945e-05
Lsat_1_v5_gn_7_51781	8.82	0.000394576	8.87	6.19025e-05
Lsat_1_v5_gn_8_78801	5.67	0.0284068	8.87	0.000188662
Lsat_1_v5_gn_7_5080	6.39	0.0033263	8.86	6.64273e-05
Lsat_1_v5_gn_8_37660	8.82	0.001336	7.3	0.00121508
Lsat_1_v5_gn_4_58221	NA	NA	8.81	0.000164726
Lsat_1_v5_gn_7_35740	8.8	0.00184454	7.9	1.37666e-05
Lsat_1_v5_gn_8_82901	5.61	0.000514968	8.8	0.0038557
Lsat_1_v5_gn_4_124580	8.8	0.000281957	8.1	0.000522058
Lsat_1_v5_gn_8_111620	8.45	0.00177081	8.79	3.54082e-05
Lsat_1_v5_gn_8_155860	7.9	0.00398356	8.79	1.30529e-05
Lsat_1_v5_gn_7_61061	5.84	0.000920493	8.79	0.00173727
Lsat_1_v5_gn_9_38680	NA	NA	8.78	0.00018286
Lsat_1_v5_gn_2_128981	8.7	0.0141808	8.78	0.00144189
Lsat_1_v5_gn_5_175381	8.76	0.000148381	6.32	0.000135189
Lsat_1_v5_gn_9_75921	6.27	0.00172417	8.75	2.61535e-05
Lsat_1_v5_gn_5_86101	7.77	0.00170378	8.75	4.71762e-05
Lsat_1_v5_gn_6_104300	8.26	0.000327788	8.74	8.75462e-05
Lsat_1_v5_gn_5_85721	7.3	0.00168713	8.74	0.00016777
Lsat_1_v5_gn_9_33161	7.32	0.00331468	8.74	1.30529e-05
Lsat_1_v5_gn_3_28021	7.97	0.000907531	8.73	1.83145e-05
Lsat_1_v5_gn_8_66180	NA	NA	8.72	0.000171288
Lsat_1_v5_gn_6_92840	8.71	0.00021114	7.22	2.17829e-05
Lsat_1_v5_gn_4_17160	8.68	0.000318107	8.03	1.30529e-05
Lsat_1_v5_gn_8_31781	8.67	0.000148381	5.89	0.000846083
Lsat_1_v5_gn_8_137820	6.33	0.00191875	8.66	0.000432349
Lsat_1_v5_gn_8_65701	7.99	0.000725051	8.65	6.70768e-05
Lsat_1_v5_gn_7_87680	6.37	0.00280476	8.65	6.11951e-05
Lsat_1_v5_gn_2_133440	7.58	0.000430964	8.65	2.54344e-05
Lsat_1_v5_gn_2_5961	8.4	0.000196939	8.64	0.000136095
Lsat_1_v5_gn_2_78140	6.92	0.00184855	8.64	3.38999e-05
Lsat_1_v5_gn_7_57361	5.32	0.00420077	8.63	0.0001997
Lsat_1_v5_gn_6_78280	7.94	0.000292355	8.63	6.76205e-05
Lsat_1_v5_gn_8_131921	8.61	0.00349235	6.69	9.4212e-05
Lsat_1_v5_gn_7_74080	8.6	0.000262694	6.68	0.000172145
Lsat_1_v5_gn_5_128901	6.36	0.00159008	8.59	0.000114632
Lsat_1_v5_gn_4_96901	6.5	0.00854608	8.59	3.34695e-05
Lsat_1_v5_gn_6_114720	7.72	0.000844549	8.58	2.67516e-05
Lsat_1_v5_gn_3_35360	7.16	0.000590668	8.57	0.000278716
Lsat_1_v5_gn_4_52500	7.99	0.00023493	8.56	0.000191071
Lsat_1_v5_gn_4_51301	7.63	0.00327527	8.56	5.11221e-05
Lsat_1_v5_gn_5_107101	8.55	0.000148381	NA	NA
Lsat_1_v5_gn_9_50321	8.2	0.000514439	8.54	2.54894e-05
Lsat_1_v5_gn_1_23041	8.1	0.000596495	8.54	7.43021e-05
Lsat_1_v5_gn_7_19621	8.53	0.00979541	7.16	0.00100174
Lsat_1_v5_gn_4_120860	7.01	0.00122998	8.53	1.20452e-05
Lsat_1_v5_gn_2_113940	8.33	0.000170226	8.52	6.11877e-05
Lsat_1_v5_gn_8_124840	8.23	0.000183006	8.51	1.5481e-05
Lsat_1_v5_gn_8_142140	5.97	0.00132172	8.51	1.83145e-05
Lsat_1_v5_gn_6_117600	7.68	0.000239016	8.5	4.71762e-05
Lsat_1_v5_gn_7_43640	6.97	0.000248468	8.5	1.20452e-05
Lsat_1_v5_gn_4_129180	6.35	0.00229165	8.49	0.000102828
Lsat_1_v5_gn_3_134300	7.76	0.000466007	8.49	1.30529e-05
Lsat_1_v5_gn_7_35780	7.25	0.00029178	8.48	0.00010555
Lsat_1_v5_gn_5_63541	7.3	0.000196939	8.46	0.000103836
Lsat_1_v5_gn_7_23201	5.04	0.0101886	8.45	4.47279e-05
Lsat_1_v5_gn_8_115041	7.14	0.000154978	8.44	2.22545e-05
Lsat_1_v5_gn_9_30661	7.31	0.00110307	8.44	0.000654948
Lsat_1_v5_gn_4_120340	8.44	0.00356448	7.76	9.73317e-05
Lsat_1_v5_gn_6_109980	NA	NA	8.43	0.00159786
Lsat_1_v5_gn_8_100641	7.72	0.00037033	8.43	5.65259e-05
Lsat_1_v5_gn_9_43280	8.43	0.000446604	8.25	8.19216e-05
Lsat_1_v5_gn_8_74780	6.33	0.00442709	8.41	0.000108723
Lsat_1_v5_gn_1_93321	NA	NA	8.4	0.00176182
Lsat_1_v5_gn_2_39381	5.15	0.0100412	8.4	0.000174668
Lsat_1_v5_gn_8_160821	7.78	0.000390732	8.39	0.000135401
Lsat_1_v5_gn_7_15340	7.83	0.00577565	8.39	3.29094e-05
Lsat_1_v5_gn_5_96241	8.38	0.00152932	8.23	0.000131991
Lsat_1_v5_gn_5_160161	6.84	0.00706323	8.38	0.00109431
Lsat_1_v5_gn_1_11280	8.37	0.000281957	5.68	0.000615988
Lsat_1_v5_gn_8_130860	8.37	0.000248468	7.75	0.000398879
Lsat_1_v5_gn_6_114620	7.54	0.0064555	8.35	7.48883e-05
Lsat_1_v5_gn_1_2780	5.72	0.0027974	8.35	3.29316e-05
Lsat_1_v5_gn_4_165481	8.06	0.000470932	8.35	0.000106218
Lsat_1_v5_gn_5_49200	8.35	0.00541637	6.81	0.000328544
Lsat_1_v5_gn_8_155541	7.29	0.000239016	8.34	1.37666e-05
Lsat_1_v5_gn_1_94880	NA	NA	8.33	0.000765614
Lsat_1_v5_gn_4_68560	8.33	0.00505672	7.47	0.000142834
Lsat_1_v5_gn_6_98621	NA	NA	8.32	0.000639733
Lsat_1_v5_gn_6_102560	6.51	0.00199692	8.32	1.17422e-05
Lsat_1_v5_gn_1_58241	7.62	0.00123895	8.32	2.67516e-05
Lsat_1_v5_gn_9_104401	8.31	0.000239016	6.95	0.000477563
Lsat_1_v5_gn_8_101181	6.65	0.000618652	8.31	6.56697e-05
Lsat_1_v5_gn_4_164320	6.02	0.00312266	8.3	1.90853e-05
Lsat_1_v5_gn_3_8741	6.25	0.000540836	8.3	0.000110104
Lsat_1_v5_gn_3_2660	7.32	0.00279435	8.3	1.66149e-05
Lsat_1_v5_gn_6_17480	7.45	0.00628929	8.29	3.80632e-05
Lsat_1_v5_gn_3_14340	NA	NA	8.29	5.46494e-05
Lsat_1_v5_gn_8_147781	7.19	0.00366357	8.27	0.000145736
Lsat_1_v5_gn_3_25221	NA	NA	8.27	0.00546653
Lsat_1_v5_gn_9_100640	8.27	0.000173163	6	0.0024188
Lsat_1_v5_gn_8_19121	8.04	0.00117754	8.26	6.79367e-05
Lsat_1_v5_gn_3_107581	8.25	0.0179609	8.22	0.00187126
Lsat_1_v5_gn_6_12141	8.25	0.000463974	6.18	0.000371369
Lsat_1_v5_gn_7_15520	8.25	0.00110813	7.93	5.28779e-05
Lsat_1_v5_gn_2_67900	7.32	0.00117797	8.23	9.41396e-05
Lsat_1_v5_gn_5_42681	8.22	0.000307597	7.45	6.32171e-05
Lsat_1_v5_gn_2_46860	8.21	0.000148381	8.02	7.38267e-05
Lsat_1_v5_gn_7_106760	6.01	0.00306083	8.2	0.000180831
Lsat_1_v5_gn_1_91301	NA	NA	8.2	0.000254584
Lsat_1_v5_gn_3_133881	8.19	0.00185517	7.46	6.56697e-05
Lsat_1_v5_gn_8_100441	8.18	0.000148381	7.21	0.000202846
Lsat_1_v5_gn_8_125180	6.6	0.00015824	8.18	1.40369e-05
Lsat_1_v5_gn_2_73460	5.9	0.0142097	8.18	3.80368e-05
Lsat_1_v5_gn_2_113841	5.39	0.00866763	8.18	0.000245007
Lsat_1_v5_gn_5_151081	5.2	0.0120809	8.17	0.000174352
Lsat_1_v5_gn_6_36221	6.69	0.0043199	8.16	1.39995e-05
Lsat_1_v5_gn_9_98401	7.95	0.000148381	8.16	1.83145e-05
Lsat_1_v5_gn_5_53841	8.15	0.000262694	6.75	0.0018089
Lsat_1_v5_gn_5_37901	7.58	0.000212444	8.15	6.86785e-05
Lsat_1_v5_gn_1_91381	NA	NA	8.14	0.000117659
Lsat_1_v5_gn_5_183141	6.23	0.00616892	8.12	0.000213902
Lsat_1_v5_gn_4_120300	7.48	0.00074515	8.12	1.43532e-05
Lsat_1_v5_gn_5_129440	7.77	0.000213373	8.12	0.000130009
Lsat_1_v5_gn_1_51401	7.3	0.000148381	8.1	3.23649e-05
Lsat_1_v5_gn_1_3821	8.1	0.000148381	7.88	3.5607e-05
Lsat_1_v5_gn_2_40101	6.96	0.00710892	8.1	3.16736e-05
Lsat_1_v5_gn_2_71240	8.09	0.000852364	7.04	0.000648679
Lsat_1_v5_gn_3_28540	7.12	0.000468208	8.09	1.17422e-05
Lsat_1_v5_gn_5_92600	7.83	0.00168713	8.09	6.20135e-05
Lsat_1_v5_gn_6_72881	6.23	0.00258455	8.08	8.33358e-05
Lsat_1_v5_gn_2_107340	8.08	0.0267311	7.91	0.00575231
Lsat_1_v5_gn_4_90821	8.08	0.000448241	6.52	4.56763e-05
Lsat_1_v5_gn_7_36701	7.49	0.0027845	8.07	6.45489e-05
Lsat_1_v5_gn_2_84761	7.46	0.00768023	8.05	0.00058378
Lsat_1_v5_gn_8_153060	8.04	0.00163003	7.46	0.000127158
Lsat_1_v5_gn_5_185301	6.45	0.000566156	8.04	1.30529e-05
Lsat_1_v5_gn_1_24481	6.25	0.00091998	8.04	0.00025174
Lsat_1_v5_gn_9_104300	8.03	0.00117754	6.52	5.37136e-05
Lsat_1_v5_gn_9_100901	8.03	0.000496756	NA	NA
Lsat_1_v5_gn_9_21080	7.67	0.000606776	8.02	3.77053e-05
Lsat_1_v5_gn_3_65300	8.01	0.00400246	7.6	0.000199183
Lsat_1_v5_gn_6_70301	8.01	0.000400689	6.83	0.000101457
Lsat_1_v5_gn_3_121100	8	0.00110307	7.9	0.000144419
Lsat_1_v5_gn_9_28180	7.99	0.0040671	7.66	2.28772e-05
Lsat_1_v5_gn_2_116461	7.99	0.0121596	5.85	0.000851779
Lsat_1_v5_gn_6_102380	7.12	0.00504173	7.98	2.77978e-05
Lsat_1_v5_gn_6_102440	7.12	0.00504173	7.98	2.77978e-05
Lsat_1_v5_gn_1_71921	5.97	0.00444812	7.98	2.20443e-05
Lsat_1_v5_gn_4_182581	5.84	0.00378487	7.97	0.00153361
Lsat_1_v5_gn_1_3661	7.96	0.00266153	6.59	0.000108891
Lsat_1_v5_gn_8_93080	7.42	0.00542422	7.96	5.08535e-05
Lsat_1_v5_gn_3_7900	6.43	0.0113118	7.95	3.34695e-05
Lsat_1_v5_gn_2_6220	5.09	0.00579275	7.95	0.000812539
Lsat_1_v5_gn_2_71481	6.53	0.00266153	7.95	4.18299e-05
Lsat_1_v5_gn_9_83660	6.46	0.000566156	7.94	1.30529e-05
Lsat_1_v5_gn_4_24021	7.94	0.000196939	NA	NA
Lsat_1_v5_gn_4_133341	6.92	0.000577318	7.94	4.47279e-05
Lsat_1_v5_gn_9_76840	NA	NA	7.92	0.000124499
Lsat_1_v5_gn_1_119141	4.61	0.0486183	7.92	2.34267e-05
Lsat_1_v5_gn_4_136401	6.64	0.000437507	7.91	0.00115124
Lsat_1_v5_gn_3_80901	7.91	0.00172559	7.45	3.38999e-05
Lsat_1_v5_gn_1_17521	6.88	0.000758889	7.91	0.000515215
Lsat_1_v5_gn_8_157101	6.23	0.0441999	7.89	0.00145919
Lsat_1_v5_gn_7_16541	7.88	0.000168978	6.77	4.48621e-05
Lsat_1_v5_gn_3_26320	7.88	0.00032014	7.23	5.90781e-05
Lsat_1_v5_gn_6_92940	7.87	0.000893837	7.02	0.000180831
Lsat_1_v5_gn_8_78000	6.63	0.000148381	7.87	0.000665905
Lsat_1_v5_gn_8_98880	7.75	0.000739572	7.86	1.17422e-05
Lsat_1_v5_gn_8_36361	7.86	0.000148381	7.67	2.69274e-05
Lsat_1_v5_gn_1_14060	5.81	0.0158391	7.86	1.83145e-05
Lsat_1_v5_gn_3_134041	5.69	0.00575596	7.84	1.36388e-05
Lsat_1_v5_gn_9_73281	6.93	0.00218013	7.84	3.47574e-05
Lsat_1_v5_gn_4_68360	7.83	0.000753692	6.66	3.5068e-05
Lsat_1_v5_gn_7_39321	4.84	0.000584381	7.83	6.8456e-05
Lsat_1_v5_gn_7_60201	5.84	0.000498149	7.82	0.00129761
Lsat_1_v5_gn_8_40921	7.19	0.00122644	7.82	0.00021821
Lsat_1_v5_gn_6_41440	5.78	0.00744233	7.82	8.70171e-05
Lsat_1_v5_gn_4_165741	7.8	0.000183411	7.81	1.89054e-05
Lsat_1_v5_gn_6_82860	NA	NA	7.81	0.00559759
Lsat_1_v5_gn_4_68960	7.14	0.00315898	7.81	6.43689e-05
Lsat_1_v5_gn_2_6361	4.56	0.024363	7.8	0.00634167
Lsat_1_v5_gn_6_50720	NA	NA	7.8	0.0143051
Lsat_1_v5_gn_7_56801	7.18	0.00664856	7.78	0.00159405
Lsat_1_v5_gn_8_4320	6.42	0.000739133	7.78	0.00011984
Lsat_1_v5_gn_5_96221	7.78	0.000318035	7.3	0.000633629
Lsat_1_v5_gn_1_22601	6.92	0.00947595	7.76	0.000226705
Lsat_1_v5_gn_5_123441	6.95	0.000464382	7.75	6.11951e-05
Lsat_1_v5_gn_4_30161	7.29	0.00535501	7.75	0.000748515
Lsat_1_v5_gn_2_29441	6.92	0.00124505	7.74	5.59711e-05
Lsat_1_v5_gn_8_47821	6.1	0.00960043	7.74	0.0026521
Lsat_1_v5_gn_9_101820	NA	NA	7.74	0.000341135
Lsat_1_v5_gn_8_124860	7.7	0.00115276	7.74	1.90853e-05
Lsat_1_v5_gn_9_92461	4.52	0.00508046	7.73	1.43532e-05
Lsat_1_v5_gn_3_13920	NA	NA	7.73	0.00256231
Lsat_1_v5_gn_3_7981	7.73	0.000420713	NA	NA
Lsat_1_v5_gn_7_6461	7.55	0.000244831	7.72	0.000174906
Lsat_1_v5_gn_9_84700	7.11	0.000753692	7.72	1.78872e-05
Lsat_1_v5_gn_1_11500	5.63	0.00554889	7.7	0.000121847
Lsat_1_v5_gn_5_124161	7.7	0.00074515	6.81	0.00156864
Lsat_1_v5_gn_3_14780	7.7	0.000464337	6.87	1.66149e-05
Lsat_1_v5_gn_6_22621	4.11	0.00957599	7.7	0.00311731
Lsat_1_v5_gn_8_110600	7.7	0.000319986	7.3	0.000380235
Lsat_1_v5_gn_4_155900	6.43	0.000915233	7.69	1.30529e-05
Lsat_1_v5_gn_8_85000	7.05	0.000263575	7.67	8.51453e-05
Lsat_1_v5_gn_2_41240	6.08	0.00194201	7.65	1.43532e-05
Lsat_1_v5_gn_4_58020	NA	NA	7.64	0.000870528
Lsat_1_v5_gn_1_94820	4.97	0.00178522	7.63	8.74688e-05
Lsat_1_v5_gn_8_155781	7.6	0.00262976	7.63	3.29316e-05
Lsat_1_v5_gn_9_76700	5.24	0.00143256	7.63	1.17422e-05
Lsat_1_v5_gn_4_138740	7.17	0.00268351	7.62	3.38999e-05
Lsat_1_v5_gn_9_104240	6.42	0.00262938	7.62	0.000213902
Lsat_1_v5_gn_5_96201	7.62	0.00134507	7.59	6.56697e-05
Lsat_1_v5_gn_7_33721	6.15	0.00446024	7.62	5.73674e-05
Lsat_1_v5_gn_7_27461	6.07	0.00268697	7.61	1.43532e-05
Lsat_1_v5_gn_1_33941	5.41	0.00906231	7.61	1.8133e-05
Lsat_1_v5_gn_1_5661	6.56	0.00142168	7.6	6.14035e-05
Lsat_1_v5_gn_1_60060	7.6	0.000170226	NA	NA
Lsat_1_v5_gn_5_107081	7.59	0.00130451	NA	NA
Lsat_1_v5_gn_6_51200	5.19	0.000753692	7.58	3.2952e-05
Lsat_1_v5_gn_8_11840	5.04	0.009776	7.58	1.66149e-05
Lsat_1_v5_gn_7_1260	6.76	0.000416775	7.57	3.49919e-05
Lsat_1_v5_gn_7_15460	7.22	0.00442138	7.57	2.23693e-05
Lsat_1_v5_gn_5_110561	7.29	0.00297788	7.57	1.71768e-05
Lsat_1_v5_gn_4_182601	4.98	0.00319847	7.56	8.35163e-05
Lsat_1_v5_gn_8_49320	7.56	0.000854548	6.48	0.00203715
Lsat_1_v5_gn_9_34320	6.51	0.00211311	7.56	0.000561402
Lsat_1_v5_gn_7_16521	7.55	0.000293738	6.19	0.000194334
Lsat_1_v5_gn_8_110521	4.76	0.0126002	7.54	0.00016393
Lsat_1_v5_gn_1_43420	7.53	0.000277034	6.16	0.00013715
Lsat_1_v5_gn_8_135780	7.53	0.000244024	7.37	0.000236138
Lsat_1_v5_gn_2_48740	5.87	0.00131881	7.52	2.23693e-05
Lsat_1_v5_gn_3_62720	5.51	0.00613014	7.52	0.00359885
Lsat_1_v5_gn_6_66781	5.35	0.000958143	7.51	3.00821e-05
Lsat_1_v5_gn_4_153381	7.51	0.00225575	6.68	0.000229044
Lsat_1_v5_gn_8_22660	7.5	0.000927821	6.75	7.59709e-05
Lsat_1_v5_gn_7_25601	7.5	0.00144544	7.41	0.000273998
Lsat_1_v5_gn_3_40701	7.05	0.00922976	7.49	0.000922873
Lsat_1_v5_gn_2_102360	6.88	0.000464382	7.49	0.000707618
Lsat_1_v5_gn_1_13380	7.13	0.000148381	7.49	3.02904e-05
Lsat_1_v5_gn_4_18820	7.48	0.00017911	5.25	0.00121037
Lsat_1_v5_gn_2_119260	6.3	0.00316654	7.48	6.88167e-05
Lsat_1_v5_gn_1_56600	7.48	0.00224276	7.19	2.51136e-05
Lsat_1_v5_gn_1_56720	7.48	0.00224276	7.19	2.51136e-05
Lsat_1_v5_gn_5_150340	6.7	0.000462505	7.47	8.70171e-05
Lsat_1_v5_gn_7_78460	7.18	0.000566156	7.46	0.000102888
Lsat_1_v5_gn_5_123120	7.44	0.0014921	5.17	0.00269876
Lsat_1_v5_gn_8_77560	6.58	0.00224858	7.43	0.000303083
Lsat_1_v5_gn_9_73380	7.43	0.000148381	7.43	9.16132e-05
Lsat_1_v5_gn_9_42661	6.05	0.000553181	7.43	0.000340874
Lsat_1_v5_gn_3_64721	7.26	0.0114438	7.43	0.000924306
Lsat_1_v5_gn_2_113980	7.05	0.00256351	7.42	0.00195669
Lsat_1_v5_gn_2_25220	7.42	0.000274546	6.93	1.83145e-05
Lsat_1_v5_gn_8_152060	6.82	0.00388463	7.41	0.000201371
Lsat_1_v5_gn_5_151121	NA	NA	7.41	0.0018278
Lsat_1_v5_gn_9_73660	4.58	0.000419117	7.41	1.90853e-05
Lsat_1_v5_gn_6_82740	NA	NA	7.4	0.00488767
Lsat_1_v5_gn_5_143260	7.4	0.00270017	4.82	0.00317218
Lsat_1_v5_gn_3_69821	6.01	0.000148381	7.38	7.9323e-05
Lsat_1_v5_gn_3_131620	6.21	0.00115276	7.36	0.000100453
Lsat_1_v5_gn_6_33780	7.35	0.00074515	5.66	6.32171e-05
Lsat_1_v5_gn_6_115920	4.84	0.00651852	7.34	0.000634208
Lsat_1_v5_gn_7_10960	7.23	0.000239016	7.34	3.34695e-05
Lsat_1_v5_gn_1_70160	7.27	0.00187302	7.34	2.74596e-05
Lsat_1_v5_gn_4_43181	7.34	0.00554889	4.7	0.00287075
Lsat_1_v5_gn_1_126860	5.5	0.000302142	7.34	2.22545e-05
Lsat_1_v5_gn_2_85140	7.33	0.0124586	5.69	0.000137567
Lsat_1_v5_gn_7_95821	7.25	0.00477437	7.33	0.000378355
Lsat_1_v5_gn_8_102461	7.28	0.00133603	7.33	1.5481e-05
Lsat_1_v5_gn_8_20041	7.33	0.000236064	6.53	3.29633e-05
Lsat_1_v5_gn_5_180180	6.13	0.000430964	7.32	1.20452e-05
Lsat_1_v5_gn_7_38701	5.95	0.00469807	7.31	1.71768e-05
Lsat_1_v5_gn_4_82580	4.07	0.000695254	7.31	0.000708948
Lsat_1_v5_gn_3_26481	NA	NA	7.31	0.00287641
Lsat_1_v5_gn_7_88460	NA	NA	7.31	0.00287641
Lsat_1_v5_gn_3_14320	NA	NA	7.3	0.000295458
Lsat_1_v5_gn_9_110401	6.42	0.000281957	7.3	1.71768e-05
Lsat_1_v5_gn_9_65381	6.47	0.000148381	7.3	0.00376506
Lsat_1_v5_gn_8_29380	7.29	0.000939242	5.62	0.000328544
Lsat_1_v5_gn_7_74040	7.27	0.000344004	5.82	0.000503643
Lsat_1_v5_gn_4_24140	7.27	0.000173163	NA	NA
Lsat_1_v5_gn_5_162100	NA	NA	7.26	9.87723e-05
Lsat_1_v5_gn_9_90140	5.58	0.00140302	7.26	3.95945e-05
Lsat_1_v5_gn_7_61081	5.59	0.00185517	7.26	0.000626298
Lsat_1_v5_gn_2_132241	7.26	0.000514968	7.05	7.1068e-05
Lsat_1_v5_gn_5_160601	6.06	0.0031417	7.24	0.000157888
Lsat_1_v5_gn_5_190460	5.89	0.000247206	7.24	1.66149e-05
Lsat_1_v5_gn_3_133761	7.23	0.00161647	7.21	3.34615e-05
Lsat_1_v5_gn_0_8660	6.61	0.000546093	7.23	0.000656988
Lsat_1_v5_gn_2_113960	7.13	0.000213373	7.23	0.000595843
Lsat_1_v5_gn_8_8941	7.23	0.000244831	5.12	0.00390333
Lsat_1_v5_gn_4_152320	6.85	0.00374917	7.22	2.20751e-05
Lsat_1_v5_gn_9_42501	6.38	0.00306061	7.22	8.22777e-05
Lsat_1_v5_gn_2_131360	5.64	0.000148381	7.21	6.09102e-05
Lsat_1_v5_gn_3_30360	6.84	0.00228496	7.21	6.71203e-05
Lsat_1_v5_gn_8_98420	6.03	0.00177794	7.2	7.31777e-05
Lsat_1_v5_gn_0_44280	7.2	0.000244024	6.26	0.00013299
Lsat_1_v5_gn_9_86300	7.16	0.00609954	NA	NA
Lsat_1_v5_gn_6_72741	NA	NA	7.16	2.36313e-05
Lsat_1_v5_gn_9_49060	NA	NA	7.16	0.00102923
Lsat_1_v5_gn_3_25320	4.21	0.0127708	7.16	0.000143647
Lsat_1_v5_gn_3_58801	7.15	0.000636137	6.83	0.000123707
Lsat_1_v5_gn_8_101700	6.83	0.000771127	7.14	7.60342e-05
Lsat_1_v5_gn_9_94040	6.7	0.000202036	7.14	2.15384e-05
Lsat_1_v5_gn_5_177901	6.26	0.000148381	7.14	0.00010386
Lsat_1_v5_gn_2_81020	3.8	0.0069258	7.13	3.29316e-05
Lsat_1_v5_gn_2_36780	7.13	0.000875097	6.73	0.00251295
Lsat_1_v5_gn_9_33140	5.96	0.015204	7.13	6.61578e-05
Lsat_1_v5_gn_9_74581	4.96	0.00145904	7.13	0.000218421
Lsat_1_v5_gn_3_59640	7.02	0.000148381	7.11	3.45774e-05
Lsat_1_v5_gn_6_17860	6.77	0.00620991	7.11	2.47496e-05
Lsat_1_v5_gn_5_51020	7.11	0.00222896	6.38	0.0004079
Lsat_1_v5_gn_8_73481	7.1	0.00319478	5.41	0.000161075
Lsat_1_v5_gn_8_43101	7.1	0.000148381	6.8	0.000205983
Lsat_1_v5_gn_4_179820	5.65	0.00743938	7.1	0.000464655
Lsat_1_v5_gn_2_83840	6.2	0.00570026	7.1	0.000314857
Lsat_1_v5_gn_2_133341	7.1	0.000148381	6.12	2.23693e-05
Lsat_1_v5_gn_9_50261	5.47	0.019307	7.09	0.000423303
Lsat_1_v5_gn_2_29401	6.49	0.00104887	7.08	1.83145e-05
Lsat_1_v5_gn_9_122560	5.31	0.000843384	7.07	3.00821e-05
Lsat_1_v5_gn_7_34280	5.96	0.00684102	7.07	4.4594e-05
Lsat_1_v5_gn_3_57100	5.83	0.000927821	7.06	0.00014245
Lsat_1_v5_gn_9_28061	7.06	0.0012126	7.03	1.89054e-05
Lsat_1_v5_gn_5_67041	4.79	0.00536982	7.06	0.00358439
Lsat_1_v5_gn_4_18120	NA	NA	7.05	0.00175528
Lsat_1_v5_gn_3_47000	6.17	0.000412499	7.05	0.000313232
Lsat_1_v5_gn_7_101401	6.87	0.00127592	7.05	0.000846083
Lsat_1_v5_gn_3_123420	7.05	0.00945314	6.13	0.00085151
Lsat_1_v5_gn_2_121400	7.04	0.00032014	6.93	4.44785e-05
Lsat_1_v5_gn_9_4641	7.04	0.000247206	3.36	0.00611498
Lsat_1_v5_gn_4_54261	5.91	0.000469759	7.04	3.16736e-05
Lsat_1_v5_gn_3_31461	7.04	0.000148381	6.99	1.17422e-05
Lsat_1_v5_gn_1_91700	NA	NA	7.03	0.000216664
Lsat_1_v5_gn_9_28901	7.03	0.000167448	NA	NA
Lsat_1_v5_gn_7_33780	6.12	0.00112725	7.03	4.80876e-05
Lsat_1_v5_gn_2_50720	6.11	0.0003421	7.02	3.80368e-05
Lsat_1_v5_gn_1_126880	5.36	0.000514439	7.02	3.68503e-05
Lsat_1_v5_gn_4_90701	7.01	0.000921537	4.9	0.00441653
Lsat_1_v5_gn_5_128980	6.54	0.0014552	7.01	3.54082e-05
Lsat_1_v5_gn_9_87001	7.01	0.00909309	6.83	2.54344e-05
Lsat_1_v5_gn_7_15100	NA	NA	7.01	0.000603816
Lsat_1_v5_gn_3_62301	5.42	0.00155355	6.99	0.000198857
Lsat_1_v5_gn_6_94020	5.39	0.000239016	6.99	6.47191e-05
Lsat_1_v5_gn_4_13301	6.97	0.000496756	6.35	0.000166929
Lsat_1_v5_gn_0_9341	5.58	0.000498487	6.96	1.17422e-05
Lsat_1_v5_gn_8_133781	4.19	0.00938669	6.96	1.20452e-05
Lsat_1_v5_gn_2_97041	6.96	0.000496756	NA	NA
Lsat_1_v5_gn_2_117620	6.96	0.000446371	5.86	0.000478478
Lsat_1_v5_gn_4_5840	5.67	0.00108977	6.96	0.000160214
Lsat_1_v5_gn_9_35821	5.58	0.000313083	6.96	0.000111464
Lsat_1_v5_gn_3_122520	6.94	0.0127139	5.03	0.00185479
Lsat_1_v5_gn_9_50301	6.05	0.000244024	6.93	0.00013811
Lsat_1_v5_gn_1_65921	6.7	0.000148381	6.92	1.71995e-05
Lsat_1_v5_gn_9_5281	3.52	0.0106895	6.92	0.000717183
Lsat_1_v5_gn_3_100941	NA	NA	6.92	0.00257514
Lsat_1_v5_gn_6_84881	6.17	0.000955496	6.91	3.34695e-05
Lsat_1_v5_gn_5_92321	5.94	0.000710352	6.91	0.000961273
Lsat_1_v5_gn_4_69101	5.22	0.00138172	6.91	0.000138108
Lsat_1_v5_gn_9_31541	6.91	0.00117179	4.82	0.000128782
Lsat_1_v5_gn_4_18540	5.2	0.00289537	6.9	0.000304931
Lsat_1_v5_gn_9_100700	6.9	0.00176486	NA	NA
Lsat_1_v5_gn_9_71981	5.31	0.00575596	6.9	0.00084382
Lsat_1_v5_gn_6_58041	6.9	0.0139947	6.79	0.00132741
Lsat_1_v5_gn_2_134540	6.89	0.00848135	6.68	1.67612e-05
Lsat_1_v5_gn_1_45560	6.89	0.000248468	NA	NA
Lsat_1_v5_gn_9_76660	5.84	0.0214468	6.89	1.57302e-05
Lsat_1_v5_gn_8_43520	6.38	0.000148381	6.88	1.43169e-05
Lsat_1_v5_gn_1_15201	5.65	0.00439596	6.88	2.23693e-05
Lsat_1_v5_gn_1_51360	6.87	0.0167531	NA	NA
Lsat_1_v5_gn_9_13041	6.87	0.000340164	NA	NA
Lsat_1_v5_gn_1_1181	6.24	0.000466007	6.87	1.57302e-05
Lsat_1_v5_gn_7_105480	6.87	0.00101304	6.6	0.000359768
Lsat_1_v5_gn_8_42841	6.75	0.000236064	6.86	2.88057e-05
Lsat_1_v5_gn_4_17220	NA	NA	6.86	6.4684e-05
Lsat_1_v5_gn_3_67720	5.35	0.0132467	6.85	0.000918836
Lsat_1_v5_gn_6_109261	4.24	0.00262938	6.85	0.000505108
Lsat_1_v5_gn_8_32880	5.14	0.0167188	6.85	1.43169e-05
Lsat_1_v5_gn_2_114020	6.84	0.000366503	6.79	0.000574137
Lsat_1_v5_gn_9_101281	6.26	0.000814717	6.84	0.000226705
Lsat_1_v5_gn_9_18940	6.6	0.000955638	6.84	2.20443e-05
Lsat_1_v5_gn_4_173280	6.84	0.00168253	5.83	0.000146814
Lsat_1_v5_gn_1_73121	5.48	0.00295275	6.83	6.09102e-05
Lsat_1_v5_gn_5_188641	6.36	0.000258867	6.83	3.08653e-05
Lsat_1_v5_gn_3_2800	5.15	0.000461745	6.82	3.72064e-05
Lsat_1_v5_gn_5_181520	6.79	0.0003421	6.82	8.64704e-05
Lsat_1_v5_gn_3_31320	4.38	0.000262694	6.81	0.000118218
Lsat_1_v5_gn_2_57721	6.58	0.00174326	6.8	0.000734363
Lsat_1_v5_gn_3_128240	6.28	0.000753692	6.79	9.76045e-05
Lsat_1_v5_gn_1_24061	4.32	0.00613014	6.79	0.0014571
Lsat_1_v5_gn_9_43321	5.8	0.000430964	6.78	0.000379518
Lsat_1_v5_gn_6_116560	5.8	0.000411869	6.78	1.37666e-05
Lsat_1_v5_gn_6_83220	6.24	0.00322269	6.76	3.3589e-05
Lsat_1_v5_gn_3_11920	5.77	0.00490694	6.76	0.000128472
Lsat_1_v5_gn_3_125141	4.4	0.0189948	6.76	0.00014361
Lsat_1_v5_gn_1_22720	NA	NA	6.76	0.000305647
Lsat_1_v5_gn_5_187461	5.41	0.000148381	6.76	1.30529e-05
Lsat_1_v5_gn_1_84941	6.44	0.000684151	6.74	3.80368e-05
Lsat_1_v5_gn_1_71541	6.74	0.000729224	6.53	0.000441192
Lsat_1_v5_gn_4_140521	6.55	0.00115811	6.73	1.83145e-05
Lsat_1_v5_gn_2_107320	6.73	0.000313083	4.01	0.0015918
Lsat_1_v5_gn_7_37541	6.72	0.00154258	5.99	0.00167316
Lsat_1_v5_gn_9_17620	5.08	0.00810591	6.71	0.000294944
Lsat_1_v5_gn_2_77300	6.62	0.000739572	6.71	3.34695e-05
Lsat_1_v5_gn_7_95961	5.53	0.000820859	6.71	0.000898515
Lsat_1_v5_gn_2_107800	6.7	0.000394576	NA	NA
Lsat_1_v5_gn_8_125780	4.54	0.0084435	6.7	0.000135401
Lsat_1_v5_gn_7_102740	5.66	0.00222346	6.69	8.28815e-05
Lsat_1_v5_gn_7_75940	NA	NA	6.69	0.00159437
Lsat_1_v5_gn_1_27161	5.68	0.00122936	6.69	0.000106884
Lsat_1_v5_gn_9_93021	5.73	0.002397	6.69	0.000150148
Lsat_1_v5_gn_7_114101	5.52	0.000830955	6.68	1.6684e-05
Lsat_1_v5_gn_3_136181	5.54	0.0271739	6.68	0.000963957
Lsat_1_v5_gn_3_90920	5.81	0.000248468	6.67	1.89054e-05
Lsat_1_v5_gn_1_45060	5.4	0.000609012	6.67	8.33221e-05
Lsat_1_v5_gn_7_88121	5.7	0.00098263	6.67	0.00332935
Lsat_1_v5_gn_9_20601	5.44	0.00157443	6.67	2.11696e-05
Lsat_1_v5_gn_1_84360	6.5	0.0321908	6.67	0.00154399
Lsat_1_v5_gn_3_58781	4.7	0.01866	6.66	0.000149149
Lsat_1_v5_gn_3_75181	6.66	0.00378992	6.24	0.000455741
Lsat_1_v5_gn_3_56281	6.66	0.000320744	5.5	6.13903e-05
Lsat_1_v5_gn_5_2221	5.85	0.0116577	6.66	0.000220994
Lsat_1_v5_gn_7_52621	6.66	0.00381737	6.57	3.95945e-05
Lsat_1_v5_gn_8_152980	6.66	0.0108758	6	0.000477563
Lsat_1_v5_gn_1_41620	6.25	0.000681171	6.66	2.5977e-05
Lsat_1_v5_gn_5_77180	NA	NA	6.66	0.000892117
Lsat_1_v5_gn_4_147101	NA	NA	6.66	1.89054e-05
Lsat_1_v5_gn_2_92340	5.55	0.000203531	6.66	3.47574e-05
Lsat_1_v5_gn_7_102080	5.46	0.000148381	6.65	3.56189e-05
Lsat_1_v5_gn_5_143341	5.81	0.00115276	6.65	1.17422e-05
Lsat_1_v5_gn_4_145381	3.34	0.00209288	6.65	3.3063e-05
Lsat_1_v5_gn_1_14761	6.57	0.000239016	6.64	4.66206e-05
Lsat_1_v5_gn_1_125981	6.64	0.00015824	6.3	0.00028685
Lsat_1_v5_gn_8_6800	5.63	0.000373269	6.64	8.28815e-05
Lsat_1_v5_gn_1_27041	NA	NA	6.64	0.000407865
Lsat_1_v5_gn_7_49320	NA	NA	6.62	0.000113269
Lsat_1_v5_gn_4_60721	6.15	0.00032014	6.62	1.17422e-05
Lsat_1_v5_gn_9_49441	6.26	0.000148381	6.61	1.71768e-05
Lsat_1_v5_gn_5_11641	6.6	0.000853076	6.2	0.000543971
Lsat_1_v5_gn_5_156621	6.6	0.000262694	6.46	0.000441192
Lsat_1_v5_gn_8_117021	NA	NA	6.6	0.000121847
Lsat_1_v5_gn_5_11061	6.59	0.000401345	5.81	0.000862855
Lsat_1_v5_gn_1_16900	NA	NA	6.58	0.000117309
Lsat_1_v5_gn_2_129401	4.68	0.0103451	6.58	5.5728e-05
Lsat_1_v5_gn_5_162041	6.58	0.000808952	5.51	0.000204274
Lsat_1_v5_gn_6_12421	5.48	0.00262765	6.57	5.28655e-05
Lsat_1_v5_gn_1_37841	5.95	0.000148381	6.57	1.55508e-05
Lsat_1_v5_gn_6_92860	6.56	0.00336597	5.7	0.00120972
Lsat_1_v5_gn_4_97800	5.72	0.00391804	6.56	8.96679e-05
Lsat_1_v5_gn_6_37181	NA	NA	6.56	4.19919e-05
Lsat_1_v5_gn_4_5860	5.69	0.000366503	6.56	3.56646e-05
Lsat_1_v5_gn_6_85380	6.56	0.000423764	5.72	0.000498435
Lsat_1_v5_gn_7_52800	6.56	0.000252478	6.21	0.000218026
Lsat_1_v5_gn_8_18121	5.87	0.00741712	6.56	1.30529e-05
Lsat_1_v5_gn_3_60280	3.64	0.0182232	6.55	0.000406281
Lsat_1_v5_gn_8_160440	4.91	0.00690663	6.55	0.000190681
Lsat_1_v5_gn_2_124221	6.25	0.00023493	6.55	7.57679e-05
Lsat_1_v5_gn_1_80901	4.83	0.00608944	6.55	0.000606997
Lsat_1_v5_gn_9_35080	5.15	0.0175594	6.55	0.000205061
Lsat_1_v5_gn_1_33901	5.93	0.00162912	6.54	4.4741e-05
Lsat_1_v5_gn_5_177840	4.71	0.00565253	6.54	1.81896e-05
Lsat_1_v5_gn_7_30140	4.99	0.000852878	6.54	2.66904e-05
Lsat_1_v5_gn_2_60380	5.58	0.0154452	6.54	3.32404e-05
Lsat_1_v5_gn_2_85100	6.35	0.000148381	6.53	3.3063e-05
Lsat_1_v5_gn_5_168220	6.53	0.00170292	6.12	0.0106674
Lsat_1_v5_gn_5_165541	5.29	0.0115861	6.52	0.00376846
Lsat_1_v5_gn_2_92320	6.52	0.00972223	5.94	0.000336148
Lsat_1_v5_gn_1_11701	4.84	0.00512582	6.52	0.00118265
Lsat_1_v5_gn_4_34160	6.5	0.000739628	NA	NA
Lsat_1_v5_gn_7_33081	6.16	0.00664292	6.5	0.000166145
Lsat_1_v5_gn_2_126380	6.5	0.00110392	5.3	0.00098463
Lsat_1_v5_gn_3_63081	6.49	0.00122879	3.14	0.00136307
Lsat_1_v5_gn_4_162960	NA	NA	6.49	0.0219302
Lsat_1_v5_gn_1_57381	4.22	0.00083338	6.49	8.19216e-05
Lsat_1_v5_gn_1_33740	5.9	0.000175885	6.49	0.000308529
Lsat_1_v5_gn_1_33361	6.48	0.000544036	5.23	0.000816827
Lsat_1_v5_gn_7_82160	6.22	0.0011722	6.48	0.000106741
Lsat_1_v5_gn_6_34641	5.46	0.000733077	6.48	0.000733025
Lsat_1_v5_gn_8_157261	4.75	0.00294003	6.48	0.000117309
Lsat_1_v5_gn_5_179700	3.81	0.00452221	6.47	1.90853e-05
Lsat_1_v5_gn_7_114941	4.66	0.000509809	6.47	1.43532e-05
Lsat_1_v5_gn_3_8840	6.03	0.0039358	6.47	0.000195655
Lsat_1_v5_gn_3_8400	5.17	0.00205309	6.46	0.000610043
Lsat_1_v5_gn_2_124860	6.15	0.000282837	6.46	1.83145e-05
Lsat_1_v5_gn_8_165821	6.46	0.000446371	5.08	0.00141962
Lsat_1_v5_gn_8_153941	5.46	0.000403182	6.46	0.00010426
Lsat_1_v5_gn_9_111840	6.45	0.000308251	5.89	5.47268e-05
Lsat_1_v5_gn_4_165501	5.92	0.00251534	6.45	0.000180024
Lsat_1_v5_gn_9_112720	5.87	0.000373269	6.45	0.00011448
Lsat_1_v5_gn_1_5340	6.37	0.000436415	6.44	0.00063412
Lsat_1_v5_gn_4_4881	5.64	0.0142679	6.44	6.851e-05
Lsat_1_v5_gn_9_59420	6.44	0.000430964	6.04	0.00144945
Lsat_1_v5_gn_2_52961	NA	NA	6.43	0.0021358
Lsat_1_v5_gn_4_140321	6.42	0.000148381	6.32	2.48587e-05
Lsat_1_v5_gn_4_120360	5.87	0.00249132	6.42	1.28488e-05
Lsat_1_v5_gn_1_58201	6.42	0.000148381	6.12	8.23855e-05
Lsat_1_v5_gn_1_52921	5.68	0.000196939	6.41	3.23649e-05
Lsat_1_v5_gn_1_85820	6.4	0.00549919	5.03	0.00755614
Lsat_1_v5_gn_2_2940	6.4	0.000496377	6.08	9.73317e-05
Lsat_1_v5_gn_9_13261	4.89	0.016998	6.38	1.30529e-05
Lsat_1_v5_gn_8_49220	6.38	0.000312205	5.53	0.000318172
Lsat_1_v5_gn_1_90700	5.7	0.000776524	6.37	0.000209025
Lsat_1_v5_gn_2_117181	NA	NA	6.37	4.83213e-05
Lsat_1_v5_gn_6_42700	5.44	0.000770154	6.36	6.45489e-05
Lsat_1_v5_gn_3_71241	4.79	0.00168322	6.35	0.000643621
Lsat_1_v5_gn_5_175300	6.25	0.00215758	6.34	0.000173251
Lsat_1_v5_gn_5_89440	5.59	0.000394576	6.34	0.000481896
Lsat_1_v5_gn_4_54061	4.26	0.0121461	6.34	0.00112059
Lsat_1_v5_gn_2_75560	4.7	0.00228189	6.34	0.00210252
Lsat_1_v5_gn_5_31481	6.33	0.00610598	NA	NA
Lsat_1_v5_gn_9_34461	6.25	0.000148381	6.32	2.09956e-05
Lsat_1_v5_gn_9_28941	6.32	0.00316654	4.36	0.000407865
Lsat_1_v5_gn_4_18860	6.32	0.000773256	4.41	0.00132019
Lsat_1_v5_gn_1_380	4.52	0.000353872	6.32	8.39422e-05
Lsat_1_v5_gn_6_110541	4.01	0.0128022	6.32	0.000187334
Lsat_1_v5_gn_9_12380	6.31	0.000818665	6.25	0.000135982
Lsat_1_v5_gn_6_56420	6.31	0.000886992	6.11	4.50869e-05
Lsat_1_v5_gn_3_58380	NA	NA	6.31	0.000403067
Lsat_1_v5_gn_4_121121	5.69	0.00458542	6.29	1.30529e-05
Lsat_1_v5_gn_6_5060	4.52	0.00032014	6.29	2.54894e-05
Lsat_1_v5_gn_1_19541	6.29	0.000540836	6.07	0.000174906
Lsat_1_v5_gn_1_75181	5.36	0.000441956	6.28	0.000241658
Lsat_1_v5_gn_6_9881	NA	NA	6.28	0.00533124
Lsat_1_v5_gn_5_188861	3.86	0.00473726	6.28	0.000541157
Lsat_1_v5_gn_1_39620	5.2	0.000394576	6.28	2.19209e-05
Lsat_1_v5_gn_8_119040	NA	NA	6.27	0.00123377
Lsat_1_v5_gn_6_81461	6.26	0.000562485	5.3	0.000120566
Lsat_1_v5_gn_4_139200	5.95	0.00117754	6.26	0.000116253
Lsat_1_v5_gn_4_28520	3.11	0.00290788	6.25	0.000668105
Lsat_1_v5_gn_7_61041	6.24	0.00160544	5.12	0.00442473
Lsat_1_v5_gn_1_7820	4.05	0.00800519	6.24	0.000119866
Lsat_1_v5_gn_4_56060	5.23	0.00028701	6.24	1.83548e-05
Lsat_1_v5_gn_8_6060	6.24	0.00355495	6.14	0.00253429
Lsat_1_v5_gn_4_134060	4.2	0.016034	6.24	0.000462863
Lsat_1_v5_gn_2_117961	NA	NA	6.23	0.00051146
Lsat_1_v5_gn_3_133981	5.74	0.0150768	6.23	1.37666e-05
Lsat_1_v5_gn_3_133940	5.3	0.0209537	6.22	1.63969e-05
Lsat_1_v5_gn_1_83321	6.22	0.000496377	6.11	0.00113456
Lsat_1_v5_gn_6_31481	6.19	0.000733376	6.22	0.000170177
Lsat_1_v5_gn_4_20620	NA	NA	6.21	0.000106281
Lsat_1_v5_gn_2_73021	4.36	0.00154258	6.21	7.76176e-05
Lsat_1_v5_gn_3_90340	6.21	0.000373269	4.42	0.00481905
Lsat_1_v5_gn_6_92900	6.21	0.000685276	5.25	0.0011801
Lsat_1_v5_gn_8_125800	4.74	0.00703267	6.2	0.000593762
Lsat_1_v5_gn_4_123961	6.2	0.0003421	NA	NA
Lsat_1_v5_gn_4_139401	5.19	0.000262694	6.19	1.37666e-05
Lsat_1_v5_gn_8_68380	4.11	0.0195459	6.19	0.00337157
Lsat_1_v5_gn_9_6000	5.51	0.000148381	6.19	6.74185e-05
Lsat_1_v5_gn_3_128920	NA	NA	6.18	8.89887e-05
Lsat_1_v5_gn_4_164920	5.45	0.000239016	6.18	1.83145e-05
Lsat_1_v5_gn_2_83940	NA	NA	6.18	0.000171131
Lsat_1_v5_gn_5_85681	NA	NA	6.18	0.000147154
Lsat_1_v5_gn_1_45180	NA	NA	6.17	0.000300698
Lsat_1_v5_gn_5_85441	5.91	0.000148381	6.17	1.8244e-05
Lsat_1_v5_gn_7_107421	6.16	0.000237493	5.72	5.83545e-05
Lsat_1_v5_gn_5_100420	4.96	0.000955496	6.16	0.000165282
Lsat_1_v5_gn_1_19141	5.05	0.0039358	6.16	0.000879446
Lsat_1_v5_gn_9_67821	6.15	0.000496756	5.33	0.000108891
Lsat_1_v5_gn_4_149820	4.92	0.0117122	6.14	0.000604585
Lsat_1_v5_gn_2_35740	6.14	0.000907188	5.26	0.00151675
Lsat_1_v5_gn_8_129360	5.2	0.00381439	6.14	0.000121847
Lsat_1_v5_gn_9_88600	3.28	0.0039818	6.14	0.000371389
Lsat_1_v5_gn_3_107501	NA	NA	6.14	7.38267e-05
Lsat_1_v5_gn_3_139941	4.06	0.00104887	6.14	0.000314194
Lsat_1_v5_gn_4_120380	6.14	0.00055411	NA	NA
Lsat_1_v5_gn_8_129040	6.13	0.00015824	5.88	1.71768e-05
Lsat_1_v5_gn_8_129480	NA	NA	6.13	0.000760883
Lsat_1_v5_gn_5_46240	6.13	0.000739133	5.94	0.00121107
Lsat_1_v5_gn_5_43821	4.81	0.0199831	6.12	0.00060996
Lsat_1_v5_gn_8_163020	5.65	0.00413396	6.12	0.000102698
Lsat_1_v5_gn_5_7381	6.12	0.00194739	3.87	0.00103291
Lsat_1_v5_gn_4_12981	6.06	0.000988199	6.11	0.00261682
Lsat_1_v5_gn_5_26160	4.42	0.00529651	6.11	0.00115745
Lsat_1_v5_gn_9_72200	NA	NA	6.1	0.000134899
Lsat_1_v5_gn_6_19520	6.1	0.000180598	5.94	0.0053767
Lsat_1_v5_gn_8_2820	4.74	0.014474	6.09	0.000517133
Lsat_1_v5_gn_9_85400	4.99	0.0275564	6.09	0.0002553
Lsat_1_v5_gn_4_18480	6.09	0.00105778	5.62	0.000613876
Lsat_1_v5_gn_2_128341	NA	NA	6.09	0.000428913
Lsat_1_v5_gn_1_39341	5.59	0.000514968	6.09	3.80368e-05
Lsat_1_v5_gn_6_111680	4.96	0.00381737	6.08	0.000106291
Lsat_1_v5_gn_5_108940	5.78	0.00271323	6.08	2.95366e-05
Lsat_1_v5_gn_8_156261	6.08	0.000293738	5.27	0.00066821
Lsat_1_v5_gn_4_16061	5.84	0.000202036	6.08	0.000239316
Lsat_1_v5_gn_2_89300	-2.45	0.0472955	-6.08	0.00782616
Lsat_1_v5_gn_8_115481	5.91	0.000247206	6.07	2.20443e-05
Lsat_1_v5_gn_6_24221	6.07	0.00115276	3.75	0.00914838
Lsat_1_v5_gn_4_12520	NA	NA	6.07	0.000280797
Lsat_1_v5_gn_6_43941	6.07	0.00167165	3.76	0.00426173
Lsat_1_v5_gn_3_27501	5.22	0.000216546	6.06	0.000247747
Lsat_1_v5_gn_6_98601	4.11	0.0368121	6.05	0.000210323
Lsat_1_v5_gn_2_106540	4.92	0.000265336	6.05	2.88153e-05
Lsat_1_v5_gn_1_34040	4.54	0.000601495	6.05	6.851e-05
Lsat_1_v5_gn_5_168460	5.66	0.00252623	6.05	0.00187377
Lsat_1_v5_gn_2_85000	5.5	0.00201083	6.05	0.000120675
Lsat_1_v5_gn_1_65780	6.04	0.000262694	5.16	0.000707618
Lsat_1_v5_gn_3_125960	6.04	0.000514439	5.44	0.00275496
Lsat_1_v5_gn_2_18221	5.92	0.000148381	6.03	1.20452e-05
Lsat_1_v5_gn_7_105741	6.03	0.000427146	5.47	0.000121538
Lsat_1_v5_gn_3_6800	4.73	0.00455922	6.03	0.00162737
Lsat_1_v5_gn_5_6000	6.02	0.0014639	4.69	0.00283208
Lsat_1_v5_gn_1_52081	6.02	0.00239218	5.26	0.000329952
Lsat_1_v5_gn_9_124081	5.68	0.000239016	6.02	1.17422e-05
Lsat_1_v5_gn_3_85721	NA	NA	6.02	0.0107828
Lsat_1_v5_gn_8_110620	5.99	0.000278248	6.02	0.000152319
Lsat_1_v5_gn_8_19340	5.43	0.00488464	6.02	0.000273584
Lsat_1_v5_gn_1_25581	3.85	0.0033263	6.01	3.16699e-05
Lsat_1_v5_gn_7_9101	4.56	0.0106097	6.01	0.00177083
Lsat_1_v5_gn_4_68641	5.73	0.00111992	6.01	0.000378355
Lsat_1_v5_gn_8_115380	6	0.000772313	5.75	1.71768e-05
Lsat_1_v5_gn_5_150741	4.29	0.0334355	6	0.00184643
Lsat_1_v5_gn_3_14101	6	0.0121268	NA	NA
Lsat_1_v5_gn_1_19840	5.99	0.0231125	5.51	0.000878684
Lsat_1_v5_gn_9_67881	5.99	0.0100412	5.28	0.000228204
Lsat_1_v5_gn_8_78180	5.56	0.00920833	5.99	0.000801489
Lsat_1_v5_gn_1_12561	NA	NA	5.98	0.000663999
Lsat_1_v5_gn_5_53001	5.48	0.000148381	5.98	1.17422e-05
Lsat_1_v5_gn_2_114201	4.08	0.0185906	5.97	6.86785e-05
Lsat_1_v5_gn_1_51660	1.66	0.0365384	5.96	0.000534581
Lsat_1_v5_gn_9_5581	NA	NA	5.96	0.000314977
Lsat_1_v5_gn_2_59461	5.96	0.00392571	NA	NA
Lsat_1_v5_gn_4_155700	5.96	0.00174309	5.09	0.000277144
Lsat_1_v5_gn_8_85820	5.91	0.000148381	5.95	0.000138108
Lsat_1_v5_gn_5_21320	-3.8	0.0119781	-5.95	0.0438942
Lsat_1_v5_gn_5_117640	5.42	0.000925076	5.95	0.0103575
Lsat_1_v5_gn_2_58360	5.15	0.00310756	5.94	0.00107546
Lsat_1_v5_gn_4_160241	5.94	0.00162912	5.18	0.00188898
Lsat_1_v5_gn_3_12421	5.94	0.00295275	5.26	0.00213303
Lsat_1_v5_gn_6_31080	5.28	0.000601495	5.93	1.71768e-05
Lsat_1_v5_gn_1_37041	3.85	0.00431174	5.92	0.000453396
Lsat_1_v5_gn_5_83461	NA	NA	5.92	0.000263464
Lsat_1_v5_gn_4_155920	NA	NA	5.92	0.000193001
Lsat_1_v5_gn_7_95781	NA	NA	5.92	0.000332507
Lsat_1_v5_gn_1_24181	5.92	0.00130451	5.3	0.000102685
Lsat_1_v5_gn_7_102981	4.03	0.000825279	5.91	0.0098173
Lsat_1_v5_gn_9_7881	4.96	0.00306083	5.9	1.71768e-05
Lsat_1_v5_gn_5_12760	5.9	0.00309453	5.78	0.000110104
Lsat_1_v5_gn_4_180741	5.24	0.00302711	5.9	3.87002e-05
Lsat_1_v5_gn_3_41420	NA	NA	-5.89	0.00496266
Lsat_1_v5_gn_1_7361	4.78	0.00439807	5.89	0.000158356
Lsat_1_v5_gn_3_64701	5	0.000496756	5.89	3.80764e-05
Lsat_1_v5_gn_3_122721	5.89	0.000437841	NA	NA
Lsat_1_v5_gn_2_66701	4.84	0.00331283	5.89	0.000434333
Lsat_1_v5_gn_2_116640	3.79	0.000239016	5.88	0.000221511
Lsat_1_v5_gn_7_83340	5.88	0.00891122	3.08	0.0354283
Lsat_1_v5_gn_3_70321	NA	NA	5.88	0.00154813
Lsat_1_v5_gn_4_63880	NA	NA	5.88	0.00028302
Lsat_1_v5_gn_9_111400	5.65	0.00121652	5.88	0.000191379
Lsat_1_v5_gn_9_95120	5.86	0.00240802	NA	NA
Lsat_1_v5_gn_9_105520	NA	NA	-5.86	0.0253605
Lsat_1_v5_gn_8_151001	5.36	0.00106624	5.86	0.0283603
Lsat_1_v5_gn_3_38200	4.9	0.00388281	5.86	0.00119837
Lsat_1_v5_gn_3_118780	NA	NA	5.86	0.000662819
Lsat_1_v5_gn_7_18141	NA	NA	5.85	0.000332592
Lsat_1_v5_gn_8_1580	3.74	0.00301475	5.85	0.000160329
Lsat_1_v5_gn_8_114481	5.77	0.000179155	5.85	0.0012824
Lsat_1_v5_gn_6_116540	4.7	0.00028701	5.85	1.43532e-05
Lsat_1_v5_gn_7_63540	NA	NA	5.85	6.86785e-05
Lsat_1_v5_gn_3_35301	5.85	0.000180598	5.29	1.37623e-05
Lsat_1_v5_gn_8_152540	4.1	0.000294975	5.84	5.99704e-05
Lsat_1_v5_gn_4_17140	5.83	0.000218045	5.32	1.30529e-05
Lsat_1_v5_gn_5_146340	4.58	0.00101844	5.83	5.59711e-05
Lsat_1_v5_gn_1_39740	5.61	0.000394576	5.83	0.000280797
Lsat_1_v5_gn_6_73741	4.82	0.00668457	5.83	0.000836124
Lsat_1_v5_gn_5_180201	5.4	0.000725051	5.83	0.00179027
Lsat_1_v5_gn_6_74900	NA	NA	5.82	0.000458521
Lsat_1_v5_gn_3_47421	3.75	0.0024764	5.82	0.000236744
Lsat_1_v5_gn_1_89661	5.47	0.000196245	5.82	2.91512e-05
Lsat_1_v5_gn_6_30441	3.35	0.0202771	5.81	0.000576118
Lsat_1_v5_gn_1_90561	3.65	0.0220169	5.81	0.000107549
Lsat_1_v5_gn_5_153681	5.81	0.000148381	5.33	4.07012e-05
Lsat_1_v5_gn_2_125601	5.45	0.00032014	5.81	8.36177e-05
Lsat_1_v5_gn_1_65761	5.37	0.000652855	5.81	0.000355108
Lsat_1_v5_gn_6_16901	5.44	0.00125907	5.8	0.00027446
Lsat_1_v5_gn_3_63200	2.7	0.0103832	5.8	2.59256e-05
Lsat_1_v5_gn_4_2061	5.13	0.000148381	5.79	1.53328e-05
Lsat_1_v5_gn_2_127301	5.12	0.00525933	5.79	0.000443474
Lsat_1_v5_gn_4_155320	NA	NA	5.78	0.000959732
Lsat_1_v5_gn_5_96340	3.69	0.00690139	5.78	3.57737e-05
Lsat_1_v5_gn_9_1260	5.78	0.00382451	NA	NA
Lsat_1_v5_gn_9_95381	4.51	0.000875004	5.76	1.8133e-05
Lsat_1_v5_gn_4_1720	5.55	0.00019299	5.76	0.000393887
Lsat_1_v5_gn_2_127061	NA	NA	5.76	0.000414889
Lsat_1_v5_gn_2_69560	5.17	0.00199301	5.76	0.000107042
Lsat_1_v5_gn_4_46321	5.35	0.00176193	5.76	0.00325001
Lsat_1_v5_gn_5_27140	3.78	0.00176486	5.75	2.64516e-05
Lsat_1_v5_gn_2_126920	-2.77	0.0140161	-5.75	0.0019253
Lsat_1_v5_gn_9_7261	5.15	0.00172418	5.75	0.000111464
Lsat_1_v5_gn_4_57061	5.6	0.000148381	5.75	7.39161e-05
Lsat_1_v5_gn_2_87480	5.57	0.00133561	5.74	2.5977e-05
Lsat_1_v5_gn_4_1201	5.37	0.000496756	5.74	7.70035e-05
Lsat_1_v5_gn_1_51641	4.64	0.000420391	5.74	9.02577e-05
Lsat_1_v5_gn_4_77580	NA	NA	5.73	0.000578601
Lsat_1_v5_gn_2_74220	NA	NA	5.73	0.000578601
Lsat_1_v5_gn_4_17621	5.73	0.000148381	5.04	0.000442229
Lsat_1_v5_gn_8_92000	3.99	0.000289156	5.73	1.71768e-05
Lsat_1_v5_gn_0_17841	4.79	0.0173365	5.73	0.000181733
Lsat_1_v5_gn_2_53240	5.65	0.000438305	5.73	4.01081e-05
Lsat_1_v5_gn_2_119560	5.72	0.0112652	NA	NA
Lsat_1_v5_gn_4_124961	5.58	0.00129404	5.72	0.000145633
Lsat_1_v5_gn_2_62621	5.24	0.000463974	5.72	0.000108723
Lsat_1_v5_gn_6_107660	2.44	0.000340996	5.71	0.000194922
Lsat_1_v5_gn_4_15421	5.53	0.00471583	5.71	0.000264697
Lsat_1_v5_gn_3_47620	NA	NA	5.71	0.000862855
Lsat_1_v5_gn_1_12041	NA	NA	5.71	0.000336581
Lsat_1_v5_gn_2_73941	5.41	0.000373269	5.71	0.000369477
Lsat_1_v5_gn_9_5000	5.71	0.000803872	4.31	0.00027478
Lsat_1_v5_gn_7_13441	4.59	0.00233822	5.7	0.00191487
Lsat_1_v5_gn_9_87881	5.7	0.00504814	5.51	0.00220866
Lsat_1_v5_gn_2_132721	NA	NA	5.7	0.000107209
Lsat_1_v5_gn_1_95860	NA	NA	5.7	8.75462e-05
Lsat_1_v5_gn_6_5540	5.7	0.000273311	5.52	5.34384e-05
Lsat_1_v5_gn_9_28921	5.7	0.000777361	3.94	0.000867051
Lsat_1_v5_gn_2_107521	NA	NA	5.69	6.44879e-05
Lsat_1_v5_gn_7_10781	4.9	0.00187668	5.69	0.000629939
Lsat_1_v5_gn_7_91420	5.69	0.00251525	5.47	0.000638007
Lsat_1_v5_gn_6_84541	NA	NA	5.68	0.000277266
Lsat_1_v5_gn_9_114080	5.68	0.00015824	5.68	8.39422e-05
Lsat_1_v5_gn_9_62601	5.68	0.00015824	3.06	0.000368934
Lsat_1_v5_gn_4_170740	5.65	0.000523831	5.68	1.90839e-05
Lsat_1_v5_gn_2_62920	4.71	0.00254489	5.67	6.45489e-05
Lsat_1_v5_gn_8_67760	NA	NA	5.67	7.4307e-05
Lsat_1_v5_gn_2_2021	5.27	0.000148381	5.67	0.000455935
Lsat_1_v5_gn_2_94701	3.96	0.0032593	5.67	0.000168726
Lsat_1_v5_gn_7_99020	4.05	0.00425074	5.66	5.8015e-05
Lsat_1_v5_gn_8_142700	5.21	0.000366503	5.66	4.01081e-05
Lsat_1_v5_gn_5_132361	5.12	0.000657978	5.66	0.000185854
Lsat_1_v5_gn_4_180681	5.2	0.000348989	5.65	3.58531e-05
Lsat_1_v5_gn_3_48401	4.54	0.00130451	5.65	7.69494e-05
Lsat_1_v5_gn_5_107560	5.37	0.000799427	5.65	0.000613426
Lsat_1_v5_gn_4_182640	NA	NA	5.65	0.000793053
Lsat_1_v5_gn_6_12161	5.65	0.00083338	4.44	5.64557e-05
Lsat_1_v5_gn_7_13080	4.48	0.0046722	5.64	0.000348479
Lsat_1_v5_gn_1_81560	3.06	0.00101844	5.64	0.00012384
Lsat_1_v5_gn_7_105881	5.64	0.000393268	4.9	2.03067e-05
Lsat_1_v5_gn_5_100260	5.64	0.000433411	NA	NA
Lsat_1_v5_gn_5_110840	5.13	0.00176193	5.63	0.000110871
Lsat_1_v5_gn_8_115061	4.5	0.000148381	5.63	6.1498e-05
Lsat_1_v5_gn_2_70180	5.37	0.000464337	5.63	0.000133114
Lsat_1_v5_gn_8_115261	4.51	0.000888757	5.62	2.74269e-05
Lsat_1_v5_gn_3_16881	NA	NA	5.61	0.000104598
Lsat_1_v5_gn_7_41480	4.26	0.00149647	5.61	2.57157e-05
Lsat_1_v5_gn_9_40600	NA	NA	5.61	0.000258336
Lsat_1_v5_gn_5_9201	4.76	0.000258867	5.6	1.30529e-05
Lsat_1_v5_gn_8_13440	NA	NA	5.6	0.00139864
Lsat_1_v5_gn_6_84341	5.6	0.00032014	4.51	0.000281442
Lsat_1_v5_gn_1_71580	5.6	0.00332663	5.01	0.000206503
Lsat_1_v5_gn_5_134561	5.59	0.00408052	4.7	0.00019931
Lsat_1_v5_gn_9_96420	NA	NA	5.59	0.00300895
Lsat_1_v5_gn_6_40261	4.46	0.00545981	5.59	4.11413e-05
Lsat_1_v5_gn_2_6240	5.59	0.00179572	5.37	0.000132333
Lsat_1_v5_gn_3_91921	5.06	0.000236064	5.58	1.58689e-05
Lsat_1_v5_gn_9_111801	2.91	0.00497782	5.58	0.00137002
Lsat_1_v5_gn_3_54660	5.22	0.00182213	5.58	0.000903351
Lsat_1_v5_gn_3_134181	5.28	0.00918192	5.58	1.87249e-05
Lsat_1_v5_gn_4_155741	4.45	0.00200177	5.58	0.00704699
Lsat_1_v5_gn_7_10420	3.63	0.0352369	5.57	1.37666e-05
Lsat_1_v5_gn_5_66800	3.6	0.0109062	5.57	0.000304137
Lsat_1_v5_gn_1_87001	5.23	0.00268697	5.57	0.000889881
Lsat_1_v5_gn_7_34160	3.95	0.0317769	5.56	8.66015e-05
Lsat_1_v5_gn_5_140300	3.59	0.00377823	5.56	0.000371369
Lsat_1_v5_gn_5_157901	5.07	0.00252566	5.56	5.14598e-05
Lsat_1_v5_gn_3_82781	4.99	0.000651406	5.56	7.76176e-05
Lsat_1_v5_gn_9_94921	5.54	0.000308251	5.43	0.000153951
Lsat_1_v5_gn_1_57901	3.5	0.00655478	5.54	0.00639548
Lsat_1_v5_gn_2_62541	4.41	0.00104887	5.54	2.62705e-05
Lsat_1_v5_gn_7_17880	5.3	0.000292355	5.53	0.000113269
Lsat_1_v5_gn_5_89720	4.9	0.000566156	5.53	2.59256e-05
Lsat_1_v5_gn_8_59300	NA	NA	5.53	0.000217058
Lsat_1_v5_gn_5_14380	4.81	0.00233822	5.52	0.00137002
Lsat_1_v5_gn_8_125161	4.86	0.000727234	5.52	0.000129415
Lsat_1_v5_gn_9_17680	4.59	0.00319279	5.51	0.000187052
Lsat_1_v5_gn_3_2180	5.5	0.00125214	4.74	0.0158784
Lsat_1_v5_gn_6_98541	3.43	0.00968927	5.5	0.00364657
Lsat_1_v5_gn_7_29740	NA	NA	5.5	0.00862334
Lsat_1_v5_gn_5_8960	5.28	0.00980536	5.5	0.000109692
Lsat_1_v5_gn_5_131240	NA	NA	-5.5	0.00789029
Lsat_1_v5_gn_9_60760	5.5	0.00463275	3.94	0.00230652
Lsat_1_v5_gn_4_44640	-2.22	0.0413418	-5.48	0.00284203
Lsat_1_v5_gn_3_37701	3.13	0.0402794	5.48	0.000633769
Lsat_1_v5_gn_8_121301	5.48	0.000242378	5.48	1.30529e-05
Lsat_1_v5_gn_9_23360	4.78	0.000148381	5.48	1.83145e-05
Lsat_1_v5_gn_4_123620	4.99	0.000584381	5.47	0.00212466
Lsat_1_v5_gn_0_8100	5.47	0.0151875	5.44	0.00158539
Lsat_1_v5_gn_6_34661	5.46	0.000148381	5.43	1.66003e-05
Lsat_1_v5_gn_2_66921	NA	NA	5.45	0.000107042
Lsat_1_v5_gn_2_47620	3.81	0.000733474	5.45	3.0478e-05
Lsat_1_v5_gn_7_40261	4.87	0.000466007	5.45	8.21085e-05
Lsat_1_v5_gn_5_152061	4.33	0.00337178	5.45	0.000215673
Lsat_1_v5_gn_7_89600	5.11	0.0155699	5.45	0.000661572
Lsat_1_v5_gn_3_77800	4.1	0.00122936	5.45	3.30128e-05
Lsat_1_v5_gn_7_92481	4.1	0.00122936	5.45	3.30128e-05
Lsat_1_v5_gn_4_68621	5.33	0.00131425	5.44	0.000677966
Lsat_1_v5_gn_3_33481	5.44	0.000281928	5.39	3.58531e-05
Lsat_1_v5_gn_6_22800	3.51	0.0103738	5.44	0.00103556
Lsat_1_v5_gn_6_60620	5.43	0.000843788	3.81	0.0110246
Lsat_1_v5_gn_5_186481	5.43	0.00116011	4.7	0.00236443
Lsat_1_v5_gn_7_81260	5.42	0.000584381	NA	NA
Lsat_1_v5_gn_6_66080	4.86	0.000887129	5.42	4.06463e-05
Lsat_1_v5_gn_3_35341	5.42	0.000179155	4.71	2.67516e-05
Lsat_1_v5_gn_3_94041	4.7	0.000723826	5.41	1.57302e-05
Lsat_1_v5_gn_3_6761	5.27	0.00110793	5.41	0.000275035
Lsat_1_v5_gn_4_62781	4.64	0.00205309	5.4	0.0181447
Lsat_1_v5_gn_3_14400	4.59	0.00019871	5.4	0.00168734
Lsat_1_v5_gn_7_115621	2.89	0.0113302	5.4	0.000107426
Lsat_1_v5_gn_9_78940	5.16	0.000202036	5.39	3.56686e-05
Lsat_1_v5_gn_6_52021	NA	NA	5.39	0.00011489
Lsat_1_v5_gn_8_23040	3.06	0.00199301	5.38	0.0159666
Lsat_1_v5_gn_1_5820	NA	NA	5.38	0.0305309
Lsat_1_v5_gn_1_88101	NA	NA	5.38	0.0305309
Lsat_1_v5_gn_4_101120	4.15	0.00153304	5.38	3.35754e-05
Lsat_1_v5_gn_7_42621	4.08	0.000234134	5.38	2.23693e-05
Lsat_1_v5_gn_8_90180	NA	NA	5.37	0.000113927
Lsat_1_v5_gn_3_91620	3.71	0.0164728	5.37	0.00211759
Lsat_1_v5_gn_2_29361	5.35	0.00136698	NA	NA
Lsat_1_v5_gn_2_113321	NA	NA	5.35	0.000110104
Lsat_1_v5_gn_8_28060	4.83	0.000148381	5.35	1.30529e-05
Lsat_1_v5_gn_8_131900	5.35	0.000175885	4.78	1.83145e-05
Lsat_1_v5_gn_2_118001	3.5	0.0103738	5.34	0.000711019
Lsat_1_v5_gn_5_92921	5.33	0.000668536	3.02	0.0185979
Lsat_1_v5_gn_3_19261	-3	0.00819631	-5.33	0.00283048
Lsat_1_v5_gn_4_165541	3.85	0.000791187	5.32	0.000754097
Lsat_1_v5_gn_4_42441	2.05	0.014448	5.32	0.00324597
Lsat_1_v5_gn_6_98960	3.85	0.00283888	5.32	1.30529e-05
Lsat_1_v5_gn_1_26041	5.32	0.000570871	5.21	0.000282773
Lsat_1_v5_gn_8_136581	3.85	0.0285025	5.32	0.000134747
Lsat_1_v5_gn_1_27140	5.32	0.0040277	4.71	0.000266192
Lsat_1_v5_gn_0_19021	3.52	0.0192456	5.3	0.000818663
Lsat_1_v5_gn_6_5500	4.91	0.000394767	5.3	0.000129606
Lsat_1_v5_gn_4_69040	3.89	0.000373269	5.29	0.00119934
Lsat_1_v5_gn_5_164981	3.73	0.00128404	5.29	1.30529e-05
Lsat_1_v5_gn_3_96140	4.43	0.00145859	5.29	1.8244e-05
Lsat_1_v5_gn_2_29221	5.28	0.00094684	5.05	0.00223181
Lsat_1_v5_gn_4_51700	3.99	0.000239016	5.28	0.000219906
Lsat_1_v5_gn_3_75041	4.17	0.00146019	5.27	2.20443e-05
Lsat_1_v5_gn_4_117321	-4.3	0.027852	-5.27	0.000515215
Lsat_1_v5_gn_8_35781	4.66	0.000582415	5.27	0.00298123
Lsat_1_v5_gn_6_72801	NA	NA	5.26	0.000217328
Lsat_1_v5_gn_9_48960	4.81	0.00015311	5.26	1.83145e-05
Lsat_1_v5_gn_6_39540	-4.17	0.0122496	-5.26	0.00388064
Lsat_1_v5_gn_7_9121	NA	NA	5.25	0.00163419
Lsat_1_v5_gn_1_37021	4.27	0.0111424	5.25	0.000415919
Lsat_1_v5_gn_1_20300	NA	NA	5.24	1.66149e-05
Lsat_1_v5_gn_1_114741	5.22	0.000274546	5.24	0.000135401
Lsat_1_v5_gn_8_142560	3.86	0.000970309	5.24	0.000147154
Lsat_1_v5_gn_8_75280	4.31	0.00886063	5.24	7.54617e-05
Lsat_1_v5_gn_2_113521	NA	NA	5.24	0.00272405
Lsat_1_v5_gn_1_29060	NA	NA	5.24	0.00174338
Lsat_1_v5_gn_3_99261	NA	NA	5.24	0.0133812
Lsat_1_v5_gn_4_154601	4.5	0.00023493	5.23	0.000102888
Lsat_1_v5_gn_9_107121	5.23	0.00128327	NA	NA
Lsat_1_v5_gn_9_104921	3.71	0.00132426	5.23	0.000110962
Lsat_1_v5_gn_1_95341	NA	NA	-5.23	0.0103364
Lsat_1_v5_gn_7_45101	5.23	0.000239016	1.97	0.0438914
Lsat_1_v5_gn_4_74461	5.21	0.000262694	5.22	3.26354e-05
Lsat_1_v5_gn_4_91521	5.22	0.000177662	3.81	0.00292549
Lsat_1_v5_gn_1_42421	5.16	0.0148304	5.21	4.0542e-05
Lsat_1_v5_gn_5_139440	NA	NA	5.21	0.000205476
Lsat_1_v5_gn_6_89780	-2.43	0.0175871	-5.21	0.000783074
Lsat_1_v5_gn_8_74420	5.01	0.000514968	5.2	0.00572371
Lsat_1_v5_gn_4_119521	4.53	0.000441571	5.2	0.000107209
Lsat_1_v5_gn_2_111280	5.2	0.000596495	5.08	0.00167827
Lsat_1_v5_gn_8_115421	NA	NA	5.2	0.0129296
Lsat_1_v5_gn_3_120981	4.7	0.00285893	5.2	0.000129415
Lsat_1_v5_gn_4_180801	5.2	0.000237493	4.22	0.000149149
Lsat_1_v5_gn_4_92880	4.97	0.000196939	5.19	3.57073e-05
Lsat_1_v5_gn_1_37481	-2.79	0.0120574	-5.18	0.00303387
Lsat_1_v5_gn_5_137041	5.03	0.00201843	5.18	0.000826734
Lsat_1_v5_gn_8_99521	4.45	0.000239016	5.18	0.00159437
Lsat_1_v5_gn_8_142680	5.04	0.000584381	5.17	6.09126e-05
Lsat_1_v5_gn_6_58800	4.46	0.0013723	5.17	0.00246334
Lsat_1_v5_gn_2_106520	4.35	0.00222346	5.17	2.36728e-05
Lsat_1_v5_gn_8_27720	4.86	0.0029942	5.17	0.000220931
Lsat_1_v5_gn_2_102421	NA	NA	-5.16	0.00525891
Lsat_1_v5_gn_9_119221	4.3	0.000822723	5.16	0.00387651
Lsat_1_v5_gn_1_34921	5.16	0.00455966	3.74	9.73317e-05
Lsat_1_v5_gn_9_101841	5.01	0.000514968	5.16	0.0131776
Lsat_1_v5_gn_8_46180	4.37	0.0052851	5.16	0.00109352
Lsat_1_v5_gn_8_69441	NA	NA	5.16	0.000862855
Lsat_1_v5_gn_2_51941	NA	NA	5.16	0.00106619
Lsat_1_v5_gn_5_76141	NA	NA	5.16	0.00443128
Lsat_1_v5_gn_1_4200	4.11	0.00158667	5.15	1.30529e-05
Lsat_1_v5_gn_2_136261	5.15	0.000248468	4.06	5.78351e-05
Lsat_1_v5_gn_6_96960	4.91	0.00761976	5.14	0.000327841
Lsat_1_v5_gn_9_102560	4.51	0.00194899	5.14	0.000198857
Lsat_1_v5_gn_2_84380	NA	NA	5.13	0.000674538
Lsat_1_v5_gn_8_2621	5.13	0.00236939	3.7	0.000738434
Lsat_1_v5_gn_3_82641	5.13	0.000991786	NA	NA
Lsat_1_v5_gn_3_95961	NA	NA	-5.13	0.000845324
Lsat_1_v5_gn_2_97980	4.87	0.00178297	5.13	8.2213e-05
Lsat_1_v5_gn_2_43461	NA	NA	5.12	0.00037064
Lsat_1_v5_gn_4_142200	NA	NA	5.12	0.000635132
Lsat_1_v5_gn_8_72700	5.12	0.00148652	4.31	0.0153361
Lsat_1_v5_gn_5_115100	5.12	0.00037033	4.11	0.00168571
Lsat_1_v5_gn_7_90001	NA	NA	5.11	0.00109055
Lsat_1_v5_gn_8_49240	3.88	0.00164304	5.11	0.000103881
Lsat_1_v5_gn_8_149620	4.02	0.00123286	5.11	2.23693e-05
Lsat_1_v5_gn_2_71061	NA	NA	5.1	0.000127843
Lsat_1_v5_gn_3_69661	4.51	0.00461883	5.1	0.00052597
Lsat_1_v5_gn_8_58080	4.74	0.000307597	5.1	2.25908e-05
Lsat_1_v5_gn_6_57841	4.05	0.00331872	5.1	9.35999e-05
Lsat_1_v5_gn_8_74461	4.03	0.0181003	5.1	3.90059e-05
Lsat_1_v5_gn_3_23121	5.1	0.00225356	NA	NA
Lsat_1_v5_gn_4_12800	3.17	0.0190181	5.09	3.38999e-05
Lsat_1_v5_gn_1_68400	3.77	0.00307334	5.09	6.51486e-05
Lsat_1_v5_gn_9_105960	5.09	0.00216321	4.87	0.00366254
Lsat_1_v5_gn_3_89440	4.52	0.000239016	5.08	6.6923e-05
Lsat_1_v5_gn_2_57620	3.53	0.00280363	5.07	1.5481e-05
Lsat_1_v5_gn_3_30600	-3.59	0.00961212	-5.07	0.000541157
Lsat_1_v5_gn_8_107941	NA	NA	5.07	0.000804641
Lsat_1_v5_gn_5_6501	NA	NA	-5.06	0.033801
Lsat_1_v5_gn_5_148040	3.44	0.0281375	5.06	0.000551223
Lsat_1_v5_gn_9_93960	4.98	0.000167448	5.05	0.000889761
Lsat_1_v5_gn_1_20661	3.57	0.00167546	5.05	2.53317e-05
Lsat_1_v5_gn_2_52540	5.05	0.000248468	3.59	0.00277203
Lsat_1_v5_gn_1_121241	5.05	0.0016926	NA	NA
Lsat_1_v5_gn_8_19660	2.36	0.0191562	5.04	0.00141794
Lsat_1_v5_gn_7_92201	4.07	0.00176706	5.04	0.00058017
Lsat_1_v5_gn_4_148200	3.09	0.00892759	5.04	0.000168389
Lsat_1_v5_gn_5_116621	3.24	0.00511717	5.04	0.000764887
Lsat_1_v5_gn_3_39820	4.6	0.00019299	5.04	0.000539358
Lsat_1_v5_gn_9_98381	2.74	0.0211564	5.03	0.00200154
Lsat_1_v5_gn_1_47320	3.71	0.00555605	5.03	2.88057e-05
Lsat_1_v5_gn_6_72841	NA	NA	5.03	0.000663999
Lsat_1_v5_gn_8_85560	5.03	0.00015824	4.8	0.000202846
Lsat_1_v5_gn_7_29201	5.02	0.000263575	4.86	1.71768e-05
Lsat_1_v5_gn_8_148521	5.02	0.000148381	4.7	3.49919e-05
Lsat_1_v5_gn_9_25801	-3.04	0.0203631	-5.01	0.0104092
Lsat_1_v5_gn_5_57281	2.96	0.0011319	5.01	3.04719e-05
Lsat_1_v5_gn_8_88881	5	0.00074515	4.04	0.00025811
Lsat_1_v5_gn_4_122780	3.66	0.00224512	5	0.000271651
Lsat_1_v5_gn_8_39160	5	0.000158631	4.72	1.30529e-05
Lsat_1_v5_gn_2_45340	4.01	0.00200177	4.98	0.000438756
Lsat_1_v5_gn_5_93720	4.98	0.000236064	4.55	1.71768e-05
Lsat_1_v5_gn_8_131480	4.73	0.00023493	4.98	3.5068e-05
Lsat_1_v5_gn_2_125581	4.3	0.0039358	4.97	0.00622494
Lsat_1_v5_gn_1_67481	3.54	0.000739572	4.97	9.78736e-05
Lsat_1_v5_gn_9_2700	4.97	0.000390732	4.06	0.00463618
Lsat_1_v5_gn_4_68701	4.8	0.000584381	4.97	0.000290136
Lsat_1_v5_gn_1_90860	3.58	0.00183206	4.96	0.000295539
Lsat_1_v5_gn_8_62421	4.96	0.00073239	4.77	6.51486e-05
Lsat_1_v5_gn_2_33560	4.96	0.00719173	4.13	0.000365044
Lsat_1_v5_gn_9_58621	4.95	0.000148381	4.88	1.30529e-05
Lsat_1_v5_gn_5_115481	3.95	0.00120772	4.95	1.39995e-05
Lsat_1_v5_gn_9_49640	3.63	0.0110658	4.95	0.000325616
Lsat_1_v5_gn_3_111920	3.87	0.000275863	4.95	9.87723e-05
Lsat_1_v5_gn_4_124001	3.89	0.0204087	4.95	0.0132899
Lsat_1_v5_gn_2_99340	4.45	0.00156821	4.95	0.000424783
Lsat_1_v5_gn_9_8621	4.95	0.00328471	NA	NA
Lsat_1_v5_gn_9_93760	4.94	0.000239016	4.42	3.5695e-05
Lsat_1_v5_gn_5_183021	3.7	0.000973286	4.94	0.00380873
Lsat_1_v5_gn_8_82321	4.92	0.000237173	4.7	2.87686e-05
Lsat_1_v5_gn_2_95461	4.08	0.000446371	4.92	2.88057e-05
Lsat_1_v5_gn_5_164460	3.72	0.00023493	4.92	1.87249e-05
Lsat_1_v5_gn_9_57201	4.92	0.00466307	4.85	0.000214454
Lsat_1_v5_gn_3_122700	3.61	0.0187499	4.91	0.00574119
Lsat_1_v5_gn_7_43920	4.91	0.00213745	3.05	0.00208332
Lsat_1_v5_gn_5_95800	4.66	0.000281957	4.9	0.00132067
Lsat_1_v5_gn_5_185861	2.2	0.00433375	4.9	3.29633e-05
Lsat_1_v5_gn_0_6400	4.32	0.0120099	4.89	0.00149511
Lsat_1_v5_gn_5_122201	4.81	0.00115451	4.89	8.62521e-05
Lsat_1_v5_gn_1_77140	4.88	0.000148381	3.58	0.00314014
Lsat_1_v5_gn_5_131560	NA	NA	-4.88	0.010055
Lsat_1_v5_gn_9_41620	-3.66	0.00535501	-4.88	0.000275789
Lsat_1_v5_gn_2_125281	4.88	0.00400246	4.44	0.000211175
Lsat_1_v5_gn_1_86800	NA	NA	4.87	0.00238711
Lsat_1_v5_gn_7_60801	NA	NA	4.87	4.62625e-05
Lsat_1_v5_gn_6_7760	4.87	0.00015824	4.67	1.30529e-05
Lsat_1_v5_gn_5_93541	4.22	0.000384749	4.87	4.11413e-05
Lsat_1_v5_gn_4_50420	4.26	0.00271323	4.87	0.00114533
Lsat_1_v5_gn_4_12541	4.47	0.00032014	4.87	2.55369e-05
Lsat_1_v5_gn_8_45301	NA	NA	4.86	0.000864073
Lsat_1_v5_gn_5_92480	NA	NA	4.86	0.00141256
Lsat_1_v5_gn_3_63340	4.36	0.0022699	4.86	4.28589e-05
Lsat_1_v5_gn_5_43380	4.86	0.0198893	4.86	0.000732664
Lsat_1_v5_gn_5_54420	NA	NA	4.85	0.000936045
Lsat_1_v5_gn_5_48061	4.85	0.00217017	3.79	0.0108742
Lsat_1_v5_gn_8_25940	4.58	0.00105778	4.85	0.000535285
Lsat_1_v5_gn_5_120361	4.21	0.00155355	4.84	0.000547042
Lsat_1_v5_gn_3_124521	3.87	0.0208143	4.84	6.38278e-05
Lsat_1_v5_gn_4_99281	4.84	0.00410735	3.49	0.0168328
Lsat_1_v5_gn_8_98801	4.84	0.0043487	4.02	0.000567636
Lsat_1_v5_gn_9_35220	NA	NA	4.84	0.000368128
Lsat_1_v5_gn_8_83161	NA	NA	-4.84	0.0388851
Lsat_1_v5_gn_5_24920	NA	NA	4.84	0.000109129
Lsat_1_v5_gn_9_6621	3.57	0.00125767	4.84	1.43532e-05
Lsat_1_v5_gn_2_102941	NA	NA	-4.84	0.0101337
Lsat_1_v5_gn_8_63761	3.51	0.000758889	4.84	2.28772e-05
Lsat_1_v5_gn_5_149040	3.52	0.00152766	4.84	2.36728e-05
Lsat_1_v5_gn_8_53380	3.96	0.00117754	4.83	0.000441139
Lsat_1_v5_gn_4_23340	-2.57	0.043584	-4.83	0.00124883
Lsat_1_v5_gn_7_98820	NA	NA	4.83	0.00013811
Lsat_1_v5_gn_6_56480	4.44	0.000376591	4.83	6.09102e-05
Lsat_1_v5_gn_4_56041	3.74	0.000350363	4.83	7.7446e-05
Lsat_1_v5_gn_5_77580	4.5	0.000244831	4.82	2.77527e-05
Lsat_1_v5_gn_7_78381	4.15	0.000148381	4.82	4.4594e-05
Lsat_1_v5_gn_2_22321	4.82	0.00112234	4.59	0.00025453
Lsat_1_v5_gn_6_72700	4.81	0.017064	3.61	0.00259978
Lsat_1_v5_gn_7_17820	NA	NA	4.81	0.000171131
Lsat_1_v5_gn_5_64321	3.33	0.00741712	4.81	0.000623186
Lsat_1_v5_gn_3_132321	4.67	0.000796425	4.81	4.68233e-05
Lsat_1_v5_gn_6_81441	4.8	0.00121202	3.04	0.00142925
Lsat_1_v5_gn_7_34481	NA	NA	-4.8	0.0351854
Lsat_1_v5_gn_2_93521	4.8	0.0046987	4.33	0.00363574
Lsat_1_v5_gn_9_64040	NA	NA	4.8	0.00116923
Lsat_1_v5_gn_9_21460	NA	NA	4.8	0.00150942
Lsat_1_v5_gn_9_73540	3.65	0.00194719	4.8	0.000209538
Lsat_1_v5_gn_5_143101	3.29	0.00213924	4.79	5.14598e-05
Lsat_1_v5_gn_4_153121	3.18	0.00125836	4.79	1.30529e-05
Lsat_1_v5_gn_8_25880	3.96	0.000544036	4.78	0.000113927
Lsat_1_v5_gn_3_980	3.89	0.000338737	4.78	0.000285149
Lsat_1_v5_gn_9_63921	4.77	0.0028724	4.62	0.000885184
Lsat_1_v5_gn_2_77740	NA	NA	4.77	0.0160632
Lsat_1_v5_gn_3_41740	4.77	0.000584381	3.43	0.000146205
Lsat_1_v5_gn_1_86480	NA	NA	4.77	0.000312808
Lsat_1_v5_gn_2_104600	4.3	0.000252478	4.77	1.83145e-05
Lsat_1_v5_gn_8_107560	4.77	0.000239016	4.48	2.80253e-05
Lsat_1_v5_gn_8_45920	-3.15	0.00660696	-4.76	0.00067151
Lsat_1_v5_gn_5_33881	4.11	0.000460727	4.76	1.94617e-05
Lsat_1_v5_gn_9_113360	4.03	0.00623832	4.76	0.000394392
Lsat_1_v5_gn_9_19241	-3.02	0.00584061	-4.75	0.00196697
Lsat_1_v5_gn_6_99320	3.51	0.0121652	4.75	0.00105972
Lsat_1_v5_gn_9_53561	4.75	0.00560349	3.06	0.0246051
Lsat_1_v5_gn_5_63400	4.43	0.00028701	4.74	0.000447867
Lsat_1_v5_gn_3_4300	4.29	0.000281928	4.74	5.85371e-05
Lsat_1_v5_gn_8_103681	4.74	0.00015824	4.18	2.03145e-05
Lsat_1_v5_gn_2_124061	3.97	0.00228221	4.74	0.000987895
Lsat_1_v5_gn_8_117141	4.62	0.000236064	4.74	1.30529e-05
Lsat_1_v5_gn_7_13180	-4.06	0.0128041	-4.74	0.00307736
Lsat_1_v5_gn_9_73401	4.4	0.00137107	4.73	0.000553785
Lsat_1_v5_gn_2_53840	3.52	0.00663262	4.73	0.000890456
Lsat_1_v5_gn_6_114381	4.73	0.00129404	4.61	0.000136095
Lsat_1_v5_gn_4_179181	4.73	0.000279755	4.12	4.74328e-05
Lsat_1_v5_gn_2_107281	-1.95	0.0139188	-4.73	0.00215806
Lsat_1_v5_gn_1_123460	3.06	0.0309252	4.73	4.60004e-05
Lsat_1_v5_gn_8_39420	NA	NA	-4.72	0.0260108
Lsat_1_v5_gn_2_75400	4.44	0.000239016	4.71	2.05631e-05
Lsat_1_v5_gn_2_113301	NA	NA	4.71	6.16829e-05
Lsat_1_v5_gn_8_55360	4.29	0.00019299	4.71	0.000473956
Lsat_1_v5_gn_7_115941	3.65	0.000298187	4.7	0.000100919
Lsat_1_v5_gn_6_12580	3.66	0.00679171	4.7	1.30529e-05
Lsat_1_v5_gn_2_88961	-2.99	0.0426986	-4.7	0.00322114
Lsat_1_v5_gn_7_75541	4.06	0.00228189	4.69	0.000318734
Lsat_1_v5_gn_8_111541	4.68	0.0248372	3.69	0.000269209
Lsat_1_v5_gn_3_31761	4.64	0.00206997	4.68	0.00308713
Lsat_1_v5_gn_6_37320	3.11	0.0144496	4.68	0.000558342
Lsat_1_v5_gn_2_129920	NA	NA	-4.68	0.0125543
Lsat_1_v5_gn_5_158521	4.68	0.00131507	NA	NA
Lsat_1_v5_gn_5_151201	-1.99	0.040476	-4.67	0.0207589
Lsat_1_v5_gn_1_73320	NA	NA	-4.67	0.00764262
Lsat_1_v5_gn_8_37961	4.25	0.000168978	4.67	9.87723e-05
Lsat_1_v5_gn_6_54441	3.72	0.00506335	4.67	0.00408139
Lsat_1_v5_gn_2_43281	4.66	0.00363447	4.61	0.000488694
Lsat_1_v5_gn_4_17680	NA	NA	-4.66	0.0253778
Lsat_1_v5_gn_5_168420	NA	NA	4.66	0.0103367
Lsat_1_v5_gn_4_19380	-2.97	0.0053738	-4.66	0.000846411
Lsat_1_v5_gn_7_6341	3.53	0.00145859	4.66	5.59711e-05
Lsat_1_v5_gn_3_31741	4.65	0.000148381	3.87	0.0021976
Lsat_1_v5_gn_6_87481	4.1	0.000798853	4.65	2.20443e-05
Lsat_1_v5_gn_3_99141	NA	NA	4.65	0.0121046
Lsat_1_v5_gn_9_111281	4.65	0.0306718	3.43	0.00543954
Lsat_1_v5_gn_7_66100	4	0.00552935	4.64	4.14277e-05
Lsat_1_v5_gn_2_117100	NA	NA	-4.64	0.016839
Lsat_1_v5_gn_2_62280	NA	NA	4.64	0.0116983
Lsat_1_v5_gn_8_98080	-2.72	0.0173751	-4.64	0.00600685
Lsat_1_v5_gn_6_8261	4.63	0.00106901	3.65	0.00202764
Lsat_1_v5_gn_6_110941	4.04	0.0104493	4.63	0.000678477
Lsat_1_v5_gn_9_28881	4.63	0.00202595	NA	NA
Lsat_1_v5_gn_3_44201	3.76	0.000424504	4.62	1.67612e-05
Lsat_1_v5_gn_1_67440	4	0.00015824	4.62	9.28086e-05
Lsat_1_v5_gn_3_116040	NA	NA	4.62	0.00505984
Lsat_1_v5_gn_5_159920	3.87	0.000839944	4.62	7.15937e-05
Lsat_1_v5_gn_4_23100	-2.29	0.0439722	-4.62	0.00351254
Lsat_1_v5_gn_4_157941	-3.65	0.0408076	-4.62	0.00196476
Lsat_1_v5_gn_8_55381	3.65	0.00120272	4.62	0.00027745
Lsat_1_v5_gn_3_30780	4.62	0.00564424	3.9	0.00025453
Lsat_1_v5_gn_7_85360	4.14	0.0193466	4.62	0.00128391
Lsat_1_v5_gn_7_83841	NA	NA	4.62	0.0225273
Lsat_1_v5_gn_9_22261	4.62	0.000674036	2.83	0.00274835
Lsat_1_v5_gn_6_65760	3.52	0.001946	4.62	0.000478478
Lsat_1_v5_gn_1_126121	3.38	0.00281063	4.62	0.00127243
Lsat_1_v5_gn_1_42501	4.35	0.00650952	4.61	5.14272e-05
Lsat_1_v5_gn_9_13740	3.99	0.00135168	4.61	0.00160517
Lsat_1_v5_gn_2_39061	3.82	0.00107844	4.61	0.000150532
Lsat_1_v5_gn_3_125601	-2.21	0.0289494	-4.61	0.0173548
Lsat_1_v5_gn_5_114741	3.29	0.00242567	4.61	2.36728e-05
Lsat_1_v5_gn_8_9920	3	0.00891802	4.61	0.00330875
Lsat_1_v5_gn_6_83401	NA	NA	4.6	0.000286328
Lsat_1_v5_gn_2_133481	4.54	0.00152873	4.6	4.11413e-05
Lsat_1_v5_gn_2_2080	4.6	0.000312394	3.51	0.000109129
Lsat_1_v5_gn_7_26360	NA	NA	4.6	0.00623791
Lsat_1_v5_gn_7_108540	4.6	0.00293777	3.32	0.000175506
Lsat_1_v5_gn_6_106641	NA	NA	4.6	0.0340636
Lsat_1_v5_gn_1_120601	3.37	0.00771977	4.6	0.00276262
Lsat_1_v5_gn_8_19501	NA	NA	4.6	0.000499252
Lsat_1_v5_gn_8_24961	4.59	0.00591495	NA	NA
Lsat_1_v5_gn_8_34901	1.71	0.0470173	4.59	0.00146527
Lsat_1_v5_gn_9_33220	NA	NA	-4.59	0.00130185
Lsat_1_v5_gn_3_20441	3.86	0.00702881	4.59	7.1507e-05
Lsat_1_v5_gn_4_78221	-2.53	0.0148333	-4.59	0.000397149
Lsat_1_v5_gn_8_103501	4.25	0.00465162	4.58	0.00624111
Lsat_1_v5_gn_4_87180	4.25	0.000248906	4.58	9.8616e-05
Lsat_1_v5_gn_7_4861	NA	NA	-4.58	0.0385223
Lsat_1_v5_gn_5_190321	4.57	0.00707731	3.85	7.1407e-05
Lsat_1_v5_gn_1_13680	4.27	0.000366503	4.56	5.17123e-05
Lsat_1_v5_gn_7_93161	NA	NA	4.56	0.000135982
Lsat_1_v5_gn_3_71181	3.71	0.00206479	4.56	6.09126e-05
Lsat_1_v5_gn_9_21201	3.58	0.0315411	4.56	0.00599359
Lsat_1_v5_gn_9_93061	3.7	0.0082368	4.56	0.000106291
Lsat_1_v5_gn_8_64381	-2.82	0.039701	-4.56	0.0109403
Lsat_1_v5_gn_7_18981	4.01	0.000830955	4.55	2.20443e-05
Lsat_1_v5_gn_8_52681	4.55	0.0040902	4.41	8.75462e-05
Lsat_1_v5_gn_5_27160	3.31	0.0137215	4.55	0.00022706
Lsat_1_v5_gn_5_98900	2.6	0.00777908	4.55	0.00028849
Lsat_1_v5_gn_3_103720	NA	NA	4.55	0.000589931
Lsat_1_v5_gn_5_100940	4.55	0.00275398	4.54	0.00250072
Lsat_1_v5_gn_5_63420	NA	NA	4.55	0.000792522
Lsat_1_v5_gn_6_7081	3.05	0.0109691	4.55	0.000393887
Lsat_1_v5_gn_8_98240	3.7	0.0010547	4.55	0.000158357
Lsat_1_v5_gn_1_59561	4.33	0.0118404	4.55	0.000423291
Lsat_1_v5_gn_3_841	-2.59	0.0408076	-4.54	0.02442
Lsat_1_v5_gn_2_99561	3.74	0.00123393	4.54	0.000148517
Lsat_1_v5_gn_6_103400	3.26	0.00154258	4.54	0.000605721
Lsat_1_v5_gn_1_63941	2.62	0.0185902	4.54	0.000539431
Lsat_1_v5_gn_3_111220	NA	NA	4.53	0.00180674
Lsat_1_v5_gn_6_31460	4.53	0.00015824	4.38	0.000914816
Lsat_1_v5_gn_7_83821	3.6	0.0134972	4.53	0.0135691
Lsat_1_v5_gn_6_89441	-2.54	0.0360924	-4.52	0.000318172
Lsat_1_v5_gn_4_86881	4.45	0.00210725	4.52	5.31547e-05
Lsat_1_v5_gn_8_73460	4.13	0.0020675	4.52	0.00028485
Lsat_1_v5_gn_6_24401	3.67	0.000351798	4.51	0.000205884
Lsat_1_v5_gn_6_1580	3.92	0.000493954	4.51	7.23473e-05
Lsat_1_v5_gn_7_85721	-2.5	0.0432829	-4.51	0.00529191
Lsat_1_v5_gn_9_119461	4.32	0.000446371	4.5	0.000159821
Lsat_1_v5_gn_4_152541	3.49	0.00148542	4.5	4.47279e-05
Lsat_1_v5_gn_8_40680	3.94	0.000247206	4.5	0.00131839
Lsat_1_v5_gn_9_23820	4.5	0.00415758	3.93	0.00132532
Lsat_1_v5_gn_4_172801	NA	NA	4.5	0.00145549
Lsat_1_v5_gn_4_18681	4.49	0.00111775	3.24	0.00205451
Lsat_1_v5_gn_6_116360	3.94	0.000630217	4.49	1.43169e-05
Lsat_1_v5_gn_9_42201	4.49	0.00111069	NA	NA
Lsat_1_v5_gn_6_99401	3.84	0.000239016	4.49	0.000124342
Lsat_1_v5_gn_5_18140	NA	NA	4.49	0.000179524
Lsat_1_v5_gn_8_127861	-3.56	0.0256464	-4.49	0.00226947
Lsat_1_v5_gn_5_89540	NA	NA	4.49	0.00092732
Lsat_1_v5_gn_4_184601	4	0.000483796	4.49	1.83145e-05
Lsat_1_v5_gn_9_84461	4	0.0115038	4.48	0.000314977
Lsat_1_v5_gn_4_147160	NA	NA	4.48	0.00127343
Lsat_1_v5_gn_7_76640	4.48	0.020211	3.11	0.0190675
Lsat_1_v5_gn_8_154420	4.43	0.000486939	4.48	0.000191071
Lsat_1_v5_gn_8_78021	3.87	0.000148381	4.48	0.0014571
Lsat_1_v5_gn_3_10580	-2.3	0.038464	-4.48	0.00864025
Lsat_1_v5_gn_9_84520	4.47	0.00357308	3.63	0.00126438
Lsat_1_v5_gn_3_8420	NA	NA	4.47	0.000389793
Lsat_1_v5_gn_1_103761	NA	NA	4.47	0.00121684
Lsat_1_v5_gn_5_182420	4.47	0.000464382	2.62	0.0481554
Lsat_1_v5_gn_8_46620	2.67	0.00847634	4.46	8.39422e-05
Lsat_1_v5_gn_4_183661	4.31	0.00015034	4.46	2.81715e-05
Lsat_1_v5_gn_5_32121	NA	NA	4.46	0.00215181
Lsat_1_v5_gn_2_68540	4.46	0.000708347	NA	NA
Lsat_1_v5_gn_5_301	4.12	0.00110396	4.46	0.00010252
Lsat_1_v5_gn_6_41301	3.63	0.000753692	4.46	9.05208e-05
Lsat_1_v5_gn_2_124321	NA	NA	4.45	0.000458399
Lsat_1_v5_gn_2_116340	4.45	0.005052	NA	NA
Lsat_1_v5_gn_3_3380	3.68	0.00961957	4.45	0.00142303
Lsat_1_v5_gn_1_101201	NA	NA	4.45	0.00094291
Lsat_1_v5_gn_4_129381	4.26	0.00821831	4.45	0.00178003
Lsat_1_v5_gn_8_110560	4.45	0.00613842	NA	NA
Lsat_1_v5_gn_9_51780	2.91	0.00337177	4.45	0.000165439
Lsat_1_v5_gn_1_12101	4.44	0.00015824	4.43	7.36386e-05
Lsat_1_v5_gn_8_81940	3.86	0.000753639	4.44	0.00022857
Lsat_1_v5_gn_2_71421	3.49	0.0217588	4.44	0.000578745
Lsat_1_v5_gn_2_79721	-2.46	0.0219101	-4.44	0.00048729
Lsat_1_v5_gn_6_52740	4.44	0.00383874	4.27	0.000505092
Lsat_1_v5_gn_5_118400	3.41	0.0124651	4.43	0.00395988
Lsat_1_v5_gn_1_9001	3.83	0.00757621	4.43	0.0015447
Lsat_1_v5_gn_2_44341	3.07	0.0416759	4.43	0.000107426
Lsat_1_v5_gn_8_57280	3.83	0.000356617	4.43	0.000724856
Lsat_1_v5_gn_3_8260	3.88	0.000805809	4.43	1.71768e-05
Lsat_1_v5_gn_9_81781	4.24	0.00603338	4.42	0.000381726
Lsat_1_v5_gn_6_17840	NA	NA	4.42	0.000535285
Lsat_1_v5_gn_4_154580	2.85	0.00161727	4.41	6.61578e-05
Lsat_1_v5_gn_6_21441	NA	NA	4.41	0.00195025
Lsat_1_v5_gn_8_154980	4.41	0.000491438	4.12	6.09126e-05
Lsat_1_v5_gn_9_54581	-3.73	0.00461253	-4.4	0.00090445
Lsat_1_v5_gn_6_31000	2.97	0.00297398	4.4	0.000376855
Lsat_1_v5_gn_2_92400	3.03	0.00392483	4.4	0.00025453
Lsat_1_v5_gn_7_27321	3.48	0.000496756	4.4	4.8184e-05
Lsat_1_v5_gn_4_5960	3.95	0.00847769	4.4	0.00337759
Lsat_1_v5_gn_5_116820	4.28	0.00137145	4.4	0.000179814
Lsat_1_v5_gn_2_118500	2.41	0.0363611	4.39	0.00014268
Lsat_1_v5_gn_5_24101	2.41	0.0363611	4.39	0.00014268
Lsat_1_v5_gn_5_107040	NA	NA	-4.39	0.019268
Lsat_1_v5_gn_8_117320	-1.89	0.0467842	-4.39	0.0120201
Lsat_1_v5_gn_1_23721	NA	NA	4.39	0.00143156
Lsat_1_v5_gn_4_124421	-2.43	0.0171343	-4.39	0.0095563
Lsat_1_v5_gn_8_87840	4.35	0.00022524	4.39	0.000113295
Lsat_1_v5_gn_2_77800	NA	NA	4.38	5.19895e-05
Lsat_1_v5_gn_5_148221	NA	NA	-4.38	0.00272478
Lsat_1_v5_gn_8_111221	NA	NA	-4.37	0.0024656
Lsat_1_v5_gn_4_47760	NA	NA	4.37	0.00428196
Lsat_1_v5_gn_5_108141	4.35	0.000890612	4.37	0.000121786
Lsat_1_v5_gn_3_19221	4.25	0.000148381	4.37	2.27239e-05
Lsat_1_v5_gn_6_42181	4.17	0.00195516	4.37	2.64678e-05
Lsat_1_v5_gn_4_113360	-3.99	0.0328119	-4.36	0.0039763
Lsat_1_v5_gn_3_6221	-2.85	0.00721444	-4.36	0.0064452
Lsat_1_v5_gn_5_71221	3.17	0.0015777	4.36	0.00417187
Lsat_1_v5_gn_9_96781	2.65	0.00447867	4.36	0.000114702
Lsat_1_v5_gn_2_116501	NA	NA	-4.36	0.000917459
Lsat_1_v5_gn_5_182240	-2.78	0.0122617	-4.36	0.00383871
Lsat_1_v5_gn_1_9280	4.35	0.00195239	3.78	1.71768e-05
Lsat_1_v5_gn_3_3741	-2.12	0.0239303	-4.35	0.000724063
Lsat_1_v5_gn_5_55261	3.07	0.000782704	4.35	0.000819338
Lsat_1_v5_gn_7_53061	NA	NA	-4.35	0.000596817
Lsat_1_v5_gn_3_17581	-2.04	0.019975	-4.35	0.00306611
Lsat_1_v5_gn_4_11320	-2.04	0.019975	-4.35	0.00306611
Lsat_1_v5_gn_8_48881	3.99	0.0030842	4.35	3.57737e-05
Lsat_1_v5_gn_8_155641	4.35	0.000148381	3.83	1.89054e-05
Lsat_1_v5_gn_8_13121	-2.19	0.0135642	-4.34	0.00942293
Lsat_1_v5_gn_9_31081	-2.21	0.0248942	-4.34	0.00320541
Lsat_1_v5_gn_6_86341	-2.98	0.00664292	-4.33	0.00121099
Lsat_1_v5_gn_6_37661	3.47	0.0235793	4.33	9.77553e-05
Lsat_1_v5_gn_9_92240	-2.66	0.0221366	-4.32	0.00520063
Lsat_1_v5_gn_3_45080	3.01	0.000598984	4.32	0.000184705
Lsat_1_v5_gn_3_101901	4.32	0.00133491	4.04	0.000102685
Lsat_1_v5_gn_8_14940	4.32	0.0003421	2.6	0.000731452
Lsat_1_v5_gn_9_70320	3.95	0.0030106	4.32	0.0014144
Lsat_1_v5_gn_2_105800	-1.99	0.0234584	-4.32	0.00145499
Lsat_1_v5_gn_8_34920	3.25	0.00876143	4.32	0.00523296
Lsat_1_v5_gn_2_84800	NA	NA	4.32	0.00281017
Lsat_1_v5_gn_1_38741	NA	NA	4.32	0.0094604
Lsat_1_v5_gn_9_50921	NA	NA	4.32	0.0094604
Lsat_1_v5_gn_7_4000	3.66	0.00357757	4.32	0.000130009
Lsat_1_v5_gn_4_61461	4.31	0.0003421	4.22	6.61578e-05
Lsat_1_v5_gn_8_166820	NA	NA	4.31	0.00119171
Lsat_1_v5_gn_8_167581	4.31	0.00406363	NA	NA
Lsat_1_v5_gn_9_91601	-3.16	0.0222645	-4.31	0.0206031
Lsat_1_v5_gn_1_17540	3.88	0.000274546	4.31	3.38999e-05
Lsat_1_v5_gn_7_2441	-2.21	0.016998	-4.31	0.00111923
Lsat_1_v5_gn_1_50700	3.15	0.00213745	4.31	1.89219e-05
Lsat_1_v5_gn_2_31000	2.98	0.000244831	4.31	0.000130807
Lsat_1_v5_gn_7_70200	-3.43	0.00585302	-4.31	0.000594661
Lsat_1_v5_gn_5_141980	3.14	0.000651399	4.31	0.000117659
Lsat_1_v5_gn_2_128100	3.07	0.00460843	4.31	0.000109129
Lsat_1_v5_gn_9_68460	3.55	0.000268005	4.31	1.43532e-05
Lsat_1_v5_gn_9_79900	3.69	0.00760999	4.31	0.0146416
Lsat_1_v5_gn_6_98760	4.24	0.000572359	4.31	5.85639e-05
Lsat_1_v5_gn_1_128641	3.8	0.00161618	4.3	8.28806e-05
Lsat_1_v5_gn_4_109340	NA	NA	-4.3	0.0228173
Lsat_1_v5_gn_1_25160	4.3	0.0101306	2.68	0.0265867
Lsat_1_v5_gn_7_51821	-2.11	0.021937	-4.3	0.00184542
Lsat_1_v5_gn_8_135941	-2.47	0.0305151	-4.29	0.000989783
Lsat_1_v5_gn_8_53660	-2.99	0.0125975	-4.29	0.0171173
Lsat_1_v5_gn_1_108561	4.15	0.000626152	4.29	0.000106948
Lsat_1_v5_gn_2_60600	NA	NA	4.29	0.000479822
Lsat_1_v5_gn_6_89800	-2.55	0.0153416	-4.29	0.0128139
Lsat_1_v5_gn_2_133001	4.29	0.00470518	NA	NA
Lsat_1_v5_gn_9_111061	-2.36	0.0271809	-4.28	0.0146548
Lsat_1_v5_gn_2_129441	4.28	0.00366357	3.22	0.00144945
Lsat_1_v5_gn_9_125181	3.42	0.000353872	4.28	0.000485551
Lsat_1_v5_gn_4_179800	3.64	0.000393268	4.28	2.4006e-05
Lsat_1_v5_gn_4_6101	4.27	0.000166491	4.27	2.27239e-05
Lsat_1_v5_gn_2_8321	4.27	0.000172828	3.96	1.69557e-05
Lsat_1_v5_gn_7_106541	NA	NA	-4.27	0.0050883
Lsat_1_v5_gn_7_4621	-3.74	0.0214999	-4.27	0.000473223
Lsat_1_v5_gn_9_66380	3.35	0.000275863	4.27	1.87706e-05
Lsat_1_v5_gn_9_99940	-3.87	0.0160297	-4.27	0.000822653
Lsat_1_v5_gn_6_77361	NA	NA	4.27	0.00123296
Lsat_1_v5_gn_4_105781	3.76	0.00996728	4.26	0.000917459
Lsat_1_v5_gn_4_127960	4.11	0.00019871	4.26	3.54082e-05
Lsat_1_v5_gn_2_50300	NA	NA	4.26	0.0136359
Lsat_1_v5_gn_3_3901	2.42	0.00292996	4.26	0.000413721
Lsat_1_v5_gn_6_62340	2.06	0.0245651	4.26	0.0101052
Lsat_1_v5_gn_8_145260	4.26	0.00825445	4.19	0.00230147
Lsat_1_v5_gn_7_87300	2.02	0.0260696	4.25	3.92111e-05
Lsat_1_v5_gn_4_130320	4.25	0.00366316	NA	NA
Lsat_1_v5_gn_7_23740	2.32	0.0040277	4.25	0.0017862
Lsat_1_v5_gn_6_56440	4.24	0.000805809	3.82	0.00314947
Lsat_1_v5_gn_1_76340	4.24	0.00282128	4.19	0.000304931
Lsat_1_v5_gn_3_34501	4.24	0.000277034	4.11	4.18299e-05
Lsat_1_v5_gn_3_43821	3.97	0.00380414	4.24	0.00171021
Lsat_1_v5_gn_4_179900	3.08	0.0146029	4.24	0.000135401
Lsat_1_v5_gn_1_77480	NA	NA	4.23	0.00685251
Lsat_1_v5_gn_2_103541	4.23	0.00222319	3.86	0.00362312
Lsat_1_v5_gn_3_137960	-2.65	0.0228309	-4.23	0.000987281
Lsat_1_v5_gn_2_97920	4.23	0.000364496	3.83	0.000112801
Lsat_1_v5_gn_7_107680	3.41	0.000274546	4.23	5.11221e-05
Lsat_1_v5_gn_1_15881	4.22	0.00119419	4.14	8.19216e-05
Lsat_1_v5_gn_9_40640	3.51	0.00292996	4.22	0.00216443
Lsat_1_v5_gn_5_126500	3.35	0.000511416	4.22	3.08653e-05
Lsat_1_v5_gn_1_22040	3.71	0.000313083	4.22	1.98197e-05
Lsat_1_v5_gn_2_53220	3.11	0.0039358	4.22	0.0101422
Lsat_1_v5_gn_5_186580	3.55	0.0195509	4.22	0.00809179
Lsat_1_v5_gn_5_173120	3.44	0.00457906	4.21	0.00578243
Lsat_1_v5_gn_2_50821	3.06	0.00446563	4.21	7.60342e-05
Lsat_1_v5_gn_8_42821	3.8	0.00234162	4.21	7.9093e-05
Lsat_1_v5_gn_8_2421	3.45	0.00060053	4.21	8.39422e-05
Lsat_1_v5_gn_3_80180	3.51	0.00117754	4.21	1.83145e-05
Lsat_1_v5_gn_8_2560	-3.35	0.00642195	-4.21	0.000909759
Lsat_1_v5_gn_3_16621	-2.48	0.0224302	-4.21	0.000251282
Lsat_1_v5_gn_6_421	3.92	0.000266275	4.2	0.000241568
Lsat_1_v5_gn_8_1621	-2.6	0.0191834	-4.2	0.000496151
Lsat_1_v5_gn_4_93560	3.87	0.000148381	4.2	1.20452e-05
Lsat_1_v5_gn_1_116040	2.95	0.0141173	4.2	0.00110181
Lsat_1_v5_gn_9_64441	3.55	0.0382706	4.2	4.46871e-05
Lsat_1_v5_gn_2_77500	NA	NA	-4.19	0.00707192
Lsat_1_v5_gn_4_73540	4.19	0.00023493	4.08	0.000116253
Lsat_1_v5_gn_5_156300	3.68	0.00037574	4.18	1.5481e-05
Lsat_1_v5_gn_6_81901	NA	NA	4.18	0.00210735
Lsat_1_v5_gn_2_128141	4.18	0.000247206	3.85	0.000407865
Lsat_1_v5_gn_5_30320	-1.84	0.0281373	-4.18	0.00396262
Lsat_1_v5_gn_8_156221	3.75	0.00032014	4.18	3.76924e-05
Lsat_1_v5_gn_5_157480	-3.2	0.0109283	-4.17	0.00737584
Lsat_1_v5_gn_8_74161	3.14	0.0338936	4.17	0.000215673
Lsat_1_v5_gn_8_74260	3.14	0.0338936	4.17	0.000215673
Lsat_1_v5_gn_5_4521	-2.5	0.0128115	-4.17	0.0129331
Lsat_1_v5_gn_9_93360	3.21	0.00179549	4.17	3.54082e-05
Lsat_1_v5_gn_8_118040	4.08	0.000240039	4.17	0.000423035
Lsat_1_v5_gn_2_107900	3.78	0.00313407	4.17	5.73674e-05
Lsat_1_v5_gn_3_125760	NA	NA	4.17	0.00286486
Lsat_1_v5_gn_7_32841	2.25	0.0425188	4.17	0.0112338
Lsat_1_v5_gn_5_139181	NA	NA	4.17	0.000744121
Lsat_1_v5_gn_8_28160	-4.17	0.00841322	NA	NA
Lsat_1_v5_gn_9_42261	1.49	0.0182526	4.17	0.000679422
Lsat_1_v5_gn_1_80680	-2.84	0.0126002	-4.17	0.00236443
Lsat_1_v5_gn_4_38480	NA	NA	-4.16	0.00105573
Lsat_1_v5_gn_4_28880	NA	NA	-4.16	0.00897899
Lsat_1_v5_gn_9_10681	4.16	0.0130264	NA	NA
Lsat_1_v5_gn_6_8820	4.16	0.000438305	4.08	0.000301675
Lsat_1_v5_gn_2_128600	-2.88	0.00573856	-4.16	0.00035732
Lsat_1_v5_gn_2_123461	4.16	0.00110307	3.69	0.000717183
Lsat_1_v5_gn_5_2060	3.97	0.000239016	4.15	2.11696e-05
Lsat_1_v5_gn_3_66240	NA	NA	4.15	0.000408672
Lsat_1_v5_gn_3_27981	3.6	0.00542038	4.15	0.004403
Lsat_1_v5_gn_7_116520	NA	NA	-4.15	0.00450007
Lsat_1_v5_gn_3_30801	1.75	0.00646079	4.15	0.000125032
Lsat_1_v5_gn_8_160401	4.15	0.000275863	4	0.00229909
Lsat_1_v5_gn_9_17580	4.15	0.00592134	2.28	0.0156502
Lsat_1_v5_gn_2_80441	-3.46	0.00641863	-4.15	0.00275895
Lsat_1_v5_gn_1_49441	4.14	0.0442232	2.79	0.00121269
Lsat_1_v5_gn_5_71281	3.78	0.00022524	4.14	2.45177e-05
Lsat_1_v5_gn_2_43400	NA	NA	-4.14	0.0346232
Lsat_1_v5_gn_4_86400	4.14	0.000373269	3.7	0.000105549
Lsat_1_v5_gn_2_17540	3.7	0.000665745	4.14	8.41227e-05
Lsat_1_v5_gn_4_157601	2.3	0.00138607	4.14	0.00214349
Lsat_1_v5_gn_9_14580	3.97	0.000927821	4.14	3.47541e-05
Lsat_1_v5_gn_1_33101	-2.34	0.0259245	-4.14	0.001069
Lsat_1_v5_gn_8_74941	-1.98	0.0248127	-4.14	0.00140675
Lsat_1_v5_gn_4_64720	NA	NA	4.13	0.0048021
Lsat_1_v5_gn_8_60480	4.02	0.0003421	4.13	0.000272842
Lsat_1_v5_gn_3_113201	3.78	0.000339341	4.13	1.89054e-05
Lsat_1_v5_gn_6_118241	NA	NA	4.13	0.0139247
Lsat_1_v5_gn_4_4281	1.81	0.0157852	4.13	0.00147006
Lsat_1_v5_gn_5_174081	-3.79	0.00206371	-4.12	0.000423698
Lsat_1_v5_gn_7_84100	3.33	0.0141808	4.12	0.000892117
Lsat_1_v5_gn_2_108040	4.12	0.00019871	3.7	0.000110451
Lsat_1_v5_gn_2_33761	2.64	0.00366357	4.12	2.54344e-05
Lsat_1_v5_gn_4_15881	NA	NA	4.12	0.0329657
Lsat_1_v5_gn_8_79880	4.11	0.000196939	3.32	3.57737e-05
Lsat_1_v5_gn_2_72380	3.09	0.0130147	4.11	0.000597394
Lsat_1_v5_gn_9_20480	3.18	0.00511717	4.1	9.50278e-05
Lsat_1_v5_gn_4_171021	-1.9	0.0179535	-4.1	0.000956115
Lsat_1_v5_gn_9_46720	-2.38	0.0317572	-4.1	0.000879071
Lsat_1_v5_gn_1_120200	4.1	0.0215267	NA	NA
Lsat_1_v5_gn_2_3881	4.06	0.00125836	4.1	0.000285036
Lsat_1_v5_gn_2_72981	2.3	0.0301066	4.1	0.000802839
Lsat_1_v5_gn_7_96001	4.1	0.00204542	3.86	0.0018685
Lsat_1_v5_gn_5_139561	2.9	0.00032014	4.1	5.59711e-05
Lsat_1_v5_gn_2_91541	NA	NA	4.1	0.00238396
Lsat_1_v5_gn_9_60660	4.1	0.00116603	3.75	0.00140146
Lsat_1_v5_gn_7_61001	4.1	0.011426	3.51	0.017779
Lsat_1_v5_gn_5_114481	-2.24	0.0207301	-4.09	0.00198766
Lsat_1_v5_gn_5_166481	-2.28	0.00971646	-4.09	0.000660067
Lsat_1_v5_gn_9_40620	3.42	0.0341948	4.09	0.000537617
Lsat_1_v5_gn_3_10220	-1.9	0.0458464	-4.09	0.00410232
Lsat_1_v5_gn_5_86620	NA	NA	-4.09	0.00837592
Lsat_1_v5_gn_1_61720	2.54	0.0180752	4.09	3.46218e-05
Lsat_1_v5_gn_9_33720	-3.9	0.0269617	-4.08	0.0129003
Lsat_1_v5_gn_9_65460	NA	NA	4.08	0.000304931
Lsat_1_v5_gn_3_31500	4.08	0.000245774	3.72	0.000748574
Lsat_1_v5_gn_1_24360	NA	NA	4.08	0.000952169
Lsat_1_v5_gn_1_83080	3.05	0.00170938	4.08	2.19209e-05
Lsat_1_v5_gn_7_93561	4.08	0.000402681	3.43	0.000459711
Lsat_1_v5_gn_6_84361	NA	NA	4.08	0.00126064
Lsat_1_v5_gn_6_97801	3.75	0.000248468	4.08	0.000320574
Lsat_1_v5_gn_3_29480	3.87	0.0023636	4.07	0.000341992
Lsat_1_v5_gn_4_128940	-4.07	0.024029	-2.33	0.0374596
Lsat_1_v5_gn_8_82500	3.85	0.000467683	4.07	3.19125e-05
Lsat_1_v5_gn_8_28300	3.4	0.00205309	4.07	0.0366341
Lsat_1_v5_gn_3_91021	-2.64	0.00970591	-4.07	0.00890034
Lsat_1_v5_gn_8_120300	3.43	0.0353842	4.07	0.00027321
Lsat_1_v5_gn_6_8041	3.31	0.000555137	4.07	0.000448714
Lsat_1_v5_gn_5_116201	4.07	0.00142168	4.03	0.00215142
Lsat_1_v5_gn_1_105461	3.86	0.000584381	4.07	0.000209766
Lsat_1_v5_gn_1_69561	-3.85	0.0322411	-4.07	0.012394
Lsat_1_v5_gn_6_5920	4.06	0.000907531	3.79	0.00636823
Lsat_1_v5_gn_9_10881	4.06	0.00112851	3.65	0.000111464
Lsat_1_v5_gn_6_78761	4.06	0.00222346	2.67	0.00399103
Lsat_1_v5_gn_9_19740	4.01	0.000216546	4.06	1.30529e-05
Lsat_1_v5_gn_6_58181	3.58	0.000819101	4.06	1.37666e-05
Lsat_1_v5_gn_2_88760	1.76	0.00238999	4.06	0.00178661
Lsat_1_v5_gn_5_154060	3.01	0.0439521	4.05	0.000535285
Lsat_1_v5_gn_5_5280	4.05	0.000383879	4.03	5.52626e-05
Lsat_1_v5_gn_5_182601	-2.45	0.0147295	-4.05	0.000862855
Lsat_1_v5_gn_7_8081	-2.57	0.0177713	-4.05	0.00141404
Lsat_1_v5_gn_9_70980	NA	NA	4.05	0.000781167
Lsat_1_v5_gn_3_27460	3.65	0.00020508	4.05	5.63722e-05
Lsat_1_v5_gn_9_5361	1.99	0.00813924	4.05	0.000100453
Lsat_1_v5_gn_5_6741	NA	NA	-4.05	0.0140611
Lsat_1_v5_gn_4_132700	3.14	0.000714207	4.05	0.000155951
Lsat_1_v5_gn_2_86520	3.29	0.000533324	4.04	2.4006e-05
Lsat_1_v5_gn_7_102940	-1.97	0.0452576	-4.04	0.0176075
Lsat_1_v5_gn_1_16200	4.04	0.000312394	3.75	0.00363793
Lsat_1_v5_gn_5_177740	4.04	0.000749748	3.88	0.000171719
Lsat_1_v5_gn_8_103001	2.65	0.00722775	4.04	8.33358e-05
Lsat_1_v5_gn_9_47180	-2.34	0.0301804	-4.04	0.00145804
Lsat_1_v5_gn_8_66721	NA	NA	-4.04	0.00215344
Lsat_1_v5_gn_5_154461	3.69	0.00032014	4.03	3.26354e-05
Lsat_1_v5_gn_1_69221	-2.51	0.0121754	-4.03	0.000403947
Lsat_1_v5_gn_1_59700	-2.34	0.0269955	-4.03	0.000534305
Lsat_1_v5_gn_5_170480	3.6	0.000318554	4.02	1.5481e-05
Lsat_1_v5_gn_6_25901	-4.02	0.00352287	NA	NA
Lsat_1_v5_gn_5_57381	2.65	0.00250438	4.02	0.000325968
Lsat_1_v5_gn_8_42261	-2.04	0.0410523	-4.02	0.00922929
Lsat_1_v5_gn_8_59160	NA	NA	-4.02	0.0079912
Lsat_1_v5_gn_3_87981	-3.47	0.00682924	-4.02	0.000429473
Lsat_1_v5_gn_8_98481	NA	NA	-4.01	0.00796407
Lsat_1_v5_gn_4_162200	4.01	0.00910942	2.95	0.000473075
Lsat_1_v5_gn_6_41521	NA	NA	4.01	0.000423637
Lsat_1_v5_gn_8_163520	3.21	0.00154258	4.01	2.69506e-05
Lsat_1_v5_gn_6_40701	NA	NA	4.01	0.00737112
Lsat_1_v5_gn_5_79360	3.86	0.00111069	4.01	0.00169141
Lsat_1_v5_gn_8_13781	2.99	0.007212	4.01	0.000198573
Lsat_1_v5_gn_2_77840	2.31	0.0385148	4	0.00167172
Lsat_1_v5_gn_5_108740	4	0.000189051	3.83	3.95945e-05
Lsat_1_v5_gn_3_99041	2.19	0.0341948	4	6.70768e-05
Lsat_1_v5_gn_1_4221	3.21	0.00146628	4	5.43217e-05
Lsat_1_v5_gn_2_18820	2.57	0.00554889	4	5.88859e-05
Lsat_1_v5_gn_9_60020	NA	NA	4	4.11413e-05
Lsat_1_v5_gn_1_47140	2.31	0.0347482	4	5.05867e-05
Lsat_1_v5_gn_2_55181	-2.3	0.0389316	-4	0.0269792
Lsat_1_v5_gn_9_85121	NA	NA	4	0.000819943
Lsat_1_v5_gn_2_100901	-2.75	0.0336922	-4	0.000270291
Lsat_1_v5_gn_8_143900	NA	NA	4	0.000600888
Lsat_1_v5_gn_2_48320	3.09	0.00475228	3.99	0.000305729
Lsat_1_v5_gn_6_7601	NA	NA	-3.99	0.00013299
Lsat_1_v5_gn_6_50040	-2.22	0.0185635	-3.99	0.000736497
Lsat_1_v5_gn_2_86060	3.68	0.000441571	3.99	6.98365e-05
Lsat_1_v5_gn_9_123541	2.82	0.00325846	3.99	0.000170378
Lsat_1_v5_gn_2_29200	-2.4	0.00489551	-3.99	0.00173046
Lsat_1_v5_gn_4_156501	-3.99	0.0221116	NA	NA
Lsat_1_v5_gn_9_60240	3.99	0.00380414	3.26	0.00152305
Lsat_1_v5_gn_5_137700	-1.9	0.0423491	-3.98	0.0170033
Lsat_1_v5_gn_4_126520	NA	NA	-3.98	0.0149676
Lsat_1_v5_gn_8_147201	3.77	0.000174118	3.98	3.45774e-05
Lsat_1_v5_gn_3_139900	3.55	0.00320679	3.98	0.000453989
Lsat_1_v5_gn_3_36440	3.98	0.00107945	2.77	0.00140573
Lsat_1_v5_gn_9_24861	3.82	0.000154978	3.98	4.07012e-05
Lsat_1_v5_gn_3_80601	3.97	0.00871794	3.01	0.000292834
Lsat_1_v5_gn_5_126100	2.84	0.0170575	3.97	0.0010402
Lsat_1_v5_gn_4_153620	3.34	0.0011703	3.97	0.000145549
Lsat_1_v5_gn_6_37621	-1.6	0.0171976	-3.96	0.00368946
Lsat_1_v5_gn_6_18661	3.96	0.00584891	2.71	0.0101402
Lsat_1_v5_gn_6_72261	3.96	0.00786411	NA	NA
Lsat_1_v5_gn_1_19221	NA	NA	-3.96	0.0157233
Lsat_1_v5_gn_2_67020	3.8	0.00023493	3.96	1.5481e-05
Lsat_1_v5_gn_3_61861	3.08	0.00745183	3.96	7.56404e-05
Lsat_1_v5_gn_3_49441	3.44	0.0019495	3.96	0.000764011
Lsat_1_v5_gn_1_38541	3.14	0.00104887	3.95	0.000166145
Lsat_1_v5_gn_5_71041	3.95	0.00136892	2.7	0.00102817
Lsat_1_v5_gn_1_104440	3.09	0.00465162	3.95	0.00539163
Lsat_1_v5_gn_6_101780	NA	NA	-3.95	0.00145549
Lsat_1_v5_gn_8_42381	3.72	0.000154978	3.95	2.20443e-05
Lsat_1_v5_gn_4_170140	-2.97	0.00488722	-3.94	0.000949828
Lsat_1_v5_gn_1_73901	-2.07	0.0165886	-3.94	0.000883297
Lsat_1_v5_gn_5_6580	NA	NA	-3.94	0.0085329
Lsat_1_v5_gn_7_30060	3.94	0.000392877	3.72	0.00345332
Lsat_1_v5_gn_8_148500	3.94	0.0089544	3.13	0.00025271
Lsat_1_v5_gn_2_120081	2.48	0.000797719	3.94	0.00168196
Lsat_1_v5_gn_2_127241	3.94	0.000514439	3.86	0.000180189
Lsat_1_v5_gn_5_150301	3.5	0.00023493	3.93	2.27239e-05
Lsat_1_v5_gn_4_28000	NA	NA	-3.93	0.00481905
Lsat_1_v5_gn_4_89280	3.16	0.000384749	3.93	3.29316e-05
Lsat_1_v5_gn_9_83640	3.41	0.000597434	3.93	0.00058864
Lsat_1_v5_gn_5_24340	3.66	0.0169557	3.93	0.00409313
Lsat_1_v5_gn_4_179880	2.79	0.0460416	3.93	0.000611768
Lsat_1_v5_gn_1_44581	NA	NA	3.92	0.00360168
Lsat_1_v5_gn_7_83500	3.92	0.0187383	3.4	0.000781167
Lsat_1_v5_gn_4_28800	NA	NA	-3.92	0.00252163
Lsat_1_v5_gn_4_2340	NA	NA	-3.92	0.00346896
Lsat_1_v5_gn_8_82740	NA	NA	3.91	0.0016679
Lsat_1_v5_gn_7_86401	-2.61	0.00890574	-3.91	0.00143202
Lsat_1_v5_gn_8_86641	3.7	0.000172828	3.91	4.70558e-05
Lsat_1_v5_gn_9_118581	3.91	0.00682962	2.61	0.00315777
Lsat_1_v5_gn_9_45540	2.68	0.00687683	3.91	4.73424e-05
Lsat_1_v5_gn_4_28860	NA	NA	-3.91	0.0055372
Lsat_1_v5_gn_7_52700	NA	NA	3.91	0.000476956
Lsat_1_v5_gn_9_39580	-2.04	0.0182758	-3.9	0.000693957
Lsat_1_v5_gn_2_128581	3.21	0.00176485	3.9	5.62661e-05
Lsat_1_v5_gn_2_128901	-2.3	0.0260135	-3.9	0.0026317
Lsat_1_v5_gn_8_71421	2.6	0.00278645	3.9	0.000112535
Lsat_1_v5_gn_6_78620	3.9	0.0185343	3.83	0.000300745
Lsat_1_v5_gn_4_100140	3.9	0.00745836	NA	NA
Lsat_1_v5_gn_8_13680	3.9	0.0185734	3.33	0.000990551
Lsat_1_v5_gn_2_21541	-2.44	0.0423167	-3.89	0.0154269
Lsat_1_v5_gn_9_109161	3.89	0.000262694	3.68	0.000209766
Lsat_1_v5_gn_9_33301	3.89	0.00587703	3.43	0.00657566
Lsat_1_v5_gn_7_110961	3.89	0.000172828	3.74	1.94617e-05
Lsat_1_v5_gn_7_34620	3.57	0.000661074	3.89	0.000771306
Lsat_1_v5_gn_0_8901	3.89	0.0189486	3.32	0.00153919
Lsat_1_v5_gn_7_107500	2.03	0.0148333	3.89	0.000310332
Lsat_1_v5_gn_2_126280	3.46	0.0003421	3.88	2.03145e-05
Lsat_1_v5_gn_5_12880	-2.55	0.0232074	-3.88	0.00074603
Lsat_1_v5_gn_0_8301	2.17	0.0291006	3.88	0.00136958
Lsat_1_v5_gn_3_48521	3.03	0.00293332	3.88	2.27239e-05
Lsat_1_v5_gn_8_40201	2.31	0.00384696	3.88	0.00434087
Lsat_1_v5_gn_4_34101	NA	NA	-3.88	0.000996802
Lsat_1_v5_gn_3_94760	NA	NA	3.88	0.000870528
Lsat_1_v5_gn_5_157261	3.6	0.000183006	3.87	0.000940557
Lsat_1_v5_gn_8_114880	2.71	0.00219792	3.87	0.000342407
Lsat_1_v5_gn_3_51361	1.78	0.0323716	3.87	0.00514036
Lsat_1_v5_gn_4_28820	NA	NA	-3.87	0.0209095
Lsat_1_v5_gn_5_33281	3.87	0.0029264	3.54	0.00277708
Lsat_1_v5_gn_3_51160	2.42	0.0273678	3.87	0.00228006
Lsat_1_v5_gn_8_140561	2.85	0.00445321	3.87	0.000156122
Lsat_1_v5_gn_1_45380	3.86	0.000391248	3.73	0.000846083
Lsat_1_v5_gn_6_55160	3.34	0.000739572	3.86	4.60004e-05
Lsat_1_v5_gn_9_81801	3.31	0.00295066	3.86	0.000106281
Lsat_1_v5_gn_6_13121	3.53	0.00446563	3.86	0.00647794
Lsat_1_v5_gn_9_108800	NA	NA	3.86	0.0343645
Lsat_1_v5_gn_9_50660	3.68	0.00181563	3.86	0.0031152
Lsat_1_v5_gn_2_65920	NA	NA	-3.86	0.00161297
Lsat_1_v5_gn_8_144720	3.85	0.000543955	3.49	0.000107549
Lsat_1_v5_gn_3_6681	3.85	0.00032014	3.28	0.0205469
Lsat_1_v5_gn_3_136600	-2.97	0.0108656	-3.85	0.000266192
Lsat_1_v5_gn_4_123820	NA	NA	3.85	0.0099787
Lsat_1_v5_gn_9_114580	3.85	0.00112844	3.79	1.6186e-05
Lsat_1_v5_gn_7_36341	NA	NA	-3.85	0.00117721
Lsat_1_v5_gn_9_90040	-1.9	0.0243396	-3.85	0.00359248
Lsat_1_v5_gn_6_16401	-3.2	0.00251534	-3.85	0.00207542
Lsat_1_v5_gn_8_89001	2.95	0.000609012	3.85	7.9093e-05
Lsat_1_v5_gn_5_34521	3.4	0.00297398	3.85	0.000456401
Lsat_1_v5_gn_8_30540	-2.72	0.025957	-3.85	0.00348128
Lsat_1_v5_gn_3_58041	NA	NA	-3.85	0.00517142
Lsat_1_v5_gn_3_87201	-2.17	0.0285706	-3.84	0.00122667
Lsat_1_v5_gn_5_61981	3.84	0.00205678	3.5	0.0014896
Lsat_1_v5_gn_7_52980	3.84	0.00610676	3.33	0.000508051
Lsat_1_v5_gn_3_94360	2.02	0.0176458	3.84	0.010849
Lsat_1_v5_gn_3_49900	2.11	0.00729124	3.84	7.76176e-05
Lsat_1_v5_gn_5_149121	3.39	0.000148381	3.84	1.37666e-05
Lsat_1_v5_gn_8_26061	3.84	0.00307701	3.56	0.00112775
Lsat_1_v5_gn_7_46141	-2.56	0.00878594	-3.84	0.000613876
Lsat_1_v5_gn_3_9640	-2.79	0.0141659	-3.83	0.000563009
Lsat_1_v5_gn_9_81581	3.33	0.000514968	3.83	0.000371369
Lsat_1_v5_gn_9_125201	-3.83	0.00877684	NA	NA
Lsat_1_v5_gn_7_111801	2.48	0.00074515	3.83	1.43532e-05
Lsat_1_v5_gn_3_116801	3.3	0.0132242	3.83	0.00137763
Lsat_1_v5_gn_4_121781	-1.8	0.0301326	-3.83	0.000529275
Lsat_1_v5_gn_9_112601	-2.23	0.0173071	-3.82	0.000329434
Lsat_1_v5_gn_7_42401	2.69	0.000925954	3.82	1.37666e-05
Lsat_1_v5_gn_5_86680	NA	NA	-3.82	0.0048647
Lsat_1_v5_gn_1_65300	NA	NA	-3.82	0.00135545
Lsat_1_v5_gn_5_115160	3.19	0.000411869	3.82	5.22418e-05
Lsat_1_v5_gn_3_119441	NA	NA	3.82	0.00443756
Lsat_1_v5_gn_5_179121	NA	NA	-3.82	0.0144689
Lsat_1_v5_gn_4_3520	3.82	0.00170712	2.89	0.00153806
Lsat_1_v5_gn_3_70661	NA	NA	-3.82	0.000336855
Lsat_1_v5_gn_6_103160	3.82	0.00841403	NA	NA
Lsat_1_v5_gn_7_56960	3.21	0.000446371	3.82	0.000534581
Lsat_1_v5_gn_8_42680	3.82	0.000566156	2.94	0.000564295
Lsat_1_v5_gn_9_17540	3.82	0.00817846	1.47	0.0487609
Lsat_1_v5_gn_1_48000	NA	NA	3.82	0.000361592
Lsat_1_v5_gn_6_62380	3.82	0.0368381	NA	NA
Lsat_1_v5_gn_7_8421	3.82	0.00395075	3.01	0.00433684
Lsat_1_v5_gn_2_119580	2.6	0.00496134	3.81	0.0031324
Lsat_1_v5_gn_8_124401	3.81	0.000148381	3.53	0.000110104
Lsat_1_v5_gn_5_72101	3.81	0.000312935	2.17	0.00159206
Lsat_1_v5_gn_5_13860	-1.93	0.0158984	-3.81	0.000756943
Lsat_1_v5_gn_1_67800	NA	NA	3.81	0.000214685
Lsat_1_v5_gn_4_116120	3.03	0.00408554	3.81	0.00112757
Lsat_1_v5_gn_6_73221	-2.9	0.0146535	-3.81	0.00332274
Lsat_1_v5_gn_5_171460	2.73	0.00487976	3.81	0.0363632
Lsat_1_v5_gn_1_45641	NA	NA	3.81	0.00484857
Lsat_1_v5_gn_8_45681	3.81	0.000808228	3.6	0.000643621
Lsat_1_v5_gn_3_40680	3.23	0.00239704	3.8	0.000157888
Lsat_1_v5_gn_7_20000	-2.87	0.00849812	-3.8	0.00293243
Lsat_1_v5_gn_3_43240	NA	NA	3.8	0.00289889
Lsat_1_v5_gn_5_172860	-3.8	0.0317769	NA	NA
Lsat_1_v5_gn_5_168160	-2.51	0.0158591	-3.8	0.0107233
Lsat_1_v5_gn_5_115421	3.6	0.00488982	3.8	0.00465068
Lsat_1_v5_gn_5_149621	3.06	0.00203432	3.8	0.000804641
Lsat_1_v5_gn_4_165921	2.96	0.000566156	3.79	6.74185e-05
Lsat_1_v5_gn_2_129860	-2.72	0.00448816	-3.79	0.000226705
Lsat_1_v5_gn_1_89461	-2.33	0.0145032	-3.79	0.000184096
Lsat_1_v5_gn_8_153161	-2.68	0.00831018	-3.79	0.00355773
Lsat_1_v5_gn_2_11701	-2.01	0.0250276	-3.79	0.000432349
Lsat_1_v5_gn_5_153780	3.75	0.000311415	3.79	0.000171156
Lsat_1_v5_gn_9_103941	NA	NA	3.79	4.79333e-05
Lsat_1_v5_gn_4_801	NA	NA	-3.79	0.000842637
Lsat_1_v5_gn_2_111441	-1.78	0.0312015	-3.79	0.00795876
Lsat_1_v5_gn_7_112120	3.6	0.000591335	3.78	0.000816922
Lsat_1_v5_gn_5_118821	3.78	0.00208584	2.77	0.00245936
Lsat_1_v5_gn_1_88201	NA	NA	-3.78	0.00626098
Lsat_1_v5_gn_2_69520	3.78	0.00966306	NA	NA
Lsat_1_v5_gn_4_127841	NA	NA	-3.78	0.00144019
Lsat_1_v5_gn_8_150440	3.14	0.00107945	3.78	1.89054e-05
Lsat_1_v5_gn_9_16160	NA	NA	3.77	0.00119837
Lsat_1_v5_gn_1_101761	3.77	0.0222879	3.68	0.000137368
Lsat_1_v5_gn_4_73520	3.46	0.00028701	3.77	0.000101104
Lsat_1_v5_gn_8_103660	3.76	0.00153688	2.92	7.47756e-05
Lsat_1_v5_gn_8_6481	3.76	0.00819631	NA	NA
Lsat_1_v5_gn_9_84201	3.37	0.00021679	3.76	1.90853e-05
Lsat_1_v5_gn_3_16981	-3.09	0.0350992	-3.76	0.000718336
Lsat_1_v5_gn_8_49200	2.36	0.0063385	3.76	0.00070673
Lsat_1_v5_gn_8_35641	3.76	0.00337164	3.29	0.00834862
Lsat_1_v5_gn_2_4940	2.55	0.00287878	3.76	0.000989783
Lsat_1_v5_gn_4_141700	3.44	0.00143312	3.76	9.6084e-05
Lsat_1_v5_gn_2_115981	-1.79	0.0422909	-3.76	0.00168294
Lsat_1_v5_gn_4_50000	-2.84	0.00719173	-3.76	0.000495739
Lsat_1_v5_gn_3_51460	3.2	0.000629316	3.75	3.00821e-05
Lsat_1_v5_gn_6_72341	-2.21	0.0260813	-3.75	0.00195847
Lsat_1_v5_gn_6_220	2.88	0.00244874	3.75	0.00109028
Lsat_1_v5_gn_7_89121	-2.12	0.00791038	-3.75	0.000862855
Lsat_1_v5_gn_3_37760	NA	NA	3.74	0.0055726
Lsat_1_v5_gn_4_31100	3.11	0.00849061	3.74	0.00397265
Lsat_1_v5_gn_5_151680	NA	NA	-3.74	0.000579477
Lsat_1_v5_gn_1_39081	2.62	0.0161307	3.74	0.00114785
Lsat_1_v5_gn_2_87601	-1.31	0.0434192	-3.74	0.00890171
Lsat_1_v5_gn_1_76521	-2.99	0.00672996	-3.74	0.00114938
Lsat_1_v5_gn_4_128621	NA	NA	-3.74	0.00510211
Lsat_1_v5_gn_5_149781	-3.02	0.0271493	-3.74	0.0186559
Lsat_1_v5_gn_7_2400	2.54	0.000826133	3.74	0.000341606
Lsat_1_v5_gn_8_57181	3.74	0.000848634	3.63	0.00394228
Lsat_1_v5_gn_7_12901	-1.91	0.0312565	-3.73	0.00380873
Lsat_1_v5_gn_5_135940	-1.76	0.0415986	-3.73	0.00201393
Lsat_1_v5_gn_8_13081	3.73	0.0146775	NA	NA
Lsat_1_v5_gn_8_156720	3.66	0.00023493	3.73	0.000236194
Lsat_1_v5_gn_5_119101	3.35	0.000776524	3.73	0.00271079
Lsat_1_v5_gn_3_32080	3.73	0.00132426	2.87	0.00342936
Lsat_1_v5_gn_6_47340	3.15	0.00540591	3.73	0.000179524
Lsat_1_v5_gn_1_22221	2.92	0.00125836	3.73	9.87723e-05
Lsat_1_v5_gn_1_21801	3.19	0.0136452	3.72	0.00130168
Lsat_1_v5_gn_1_120661	-1.72	0.0482266	-3.72	0.0025928
Lsat_1_v5_gn_5_83141	-2.05	0.0128022	-3.72	0.00447288
Lsat_1_v5_gn_7_105960	-2.63	0.0084875	-3.72	0.000909759
Lsat_1_v5_gn_5_186980	-2.48	0.0359696	-3.72	0.00397279
Lsat_1_v5_gn_1_20761	NA	NA	3.72	0.0116192
Lsat_1_v5_gn_8_127440	-3.72	0.0249981	NA	NA
Lsat_1_v5_gn_6_41321	NA	NA	-3.72	0.00122705
Lsat_1_v5_gn_3_80141	3.39	0.00676092	3.72	0.00158197
Lsat_1_v5_gn_2_48680	-3.72	0.0404365	NA	NA
Lsat_1_v5_gn_6_53540	3.14	0.000830955	3.72	2.12423e-05
Lsat_1_v5_gn_4_101160	-1.5	0.0489983	-3.71	0.00450482
Lsat_1_v5_gn_4_38740	3.71	0.0221975	2.72	0.0031967
Lsat_1_v5_gn_5_30680	NA	NA	3.71	0.00179315
Lsat_1_v5_gn_3_27220	2.49	0.0104088	3.71	0.000585988
Lsat_1_v5_gn_7_57100	-2.11	0.025687	-3.71	0.00163449
Lsat_1_v5_gn_8_118101	3.03	0.00267169	3.71	0.000203359
Lsat_1_v5_gn_1_57020	3.64	0.00112916	3.71	0.000258905
Lsat_1_v5_gn_7_26780	3.52	0.000480515	3.7	0.000974907
Lsat_1_v5_gn_8_154380	-2.1	0.0498102	-3.7	0.0224342
Lsat_1_v5_gn_2_91081	-2.29	0.00888659	-3.7	0.00334568
Lsat_1_v5_gn_9_44441	3.7	0.00415758	3.51	0.00109509
Lsat_1_v5_gn_4_64660	-2.93	0.00564107	-3.7	0.000187291
Lsat_1_v5_gn_9_30221	NA	NA	-3.7	0.010442
Lsat_1_v5_gn_7_87281	3.26	0.000844202	3.7	1.8133e-05
Lsat_1_v5_gn_8_11820	-1.64	0.0124901	-3.7	0.00208856
Lsat_1_v5_gn_5_132621	NA	NA	-3.69	0.0145094
Lsat_1_v5_gn_6_102161	-2.5	0.0189574	-3.69	0.000826734
Lsat_1_v5_gn_4_162381	-2.14	0.0193082	-3.69	0.000539526
Lsat_1_v5_gn_8_7461	-1.47	0.0321066	-3.69	0.00148546
Lsat_1_v5_gn_4_18921	-1.82	0.0267869	-3.69	0.00224707
Lsat_1_v5_gn_4_5241	3.29	0.00083338	3.69	4.07012e-05
Lsat_1_v5_gn_2_73961	NA	NA	-3.69	0.00108556
Lsat_1_v5_gn_7_81201	-3.17	0.030498	-3.69	0.000992492
Lsat_1_v5_gn_2_120101	2.58	0.0018632	3.69	3.80368e-05
Lsat_1_v5_gn_5_136321	2.45	0.00649349	3.69	4.8238e-05
Lsat_1_v5_gn_1_11080	2.05	0.00115276	3.68	1.71768e-05
Lsat_1_v5_gn_7_20341	3.57	0.00473984	3.68	0.00187745
Lsat_1_v5_gn_2_134940	-2.9	0.0273597	-3.68	0.00795876
Lsat_1_v5_gn_9_99020	-1.67	0.0175763	-3.68	0.00194271
Lsat_1_v5_gn_2_85160	3.56	0.00109362	3.68	0.00017595
Lsat_1_v5_gn_4_101200	3.68	0.000277034	3.01	0.00289057
Lsat_1_v5_gn_7_26820	3.68	0.000398792	3.5	0.00143317
Lsat_1_v5_gn_8_166741	2.96	0.00282453	3.68	5.08408e-05
Lsat_1_v5_gn_5_185701	NA	NA	3.67	0.00626453
Lsat_1_v5_gn_6_110661	NA	NA	3.67	0.00418853
Lsat_1_v5_gn_7_98700	NA	NA	3.67	0.00731058
Lsat_1_v5_gn_5_181820	NA	NA	3.66	0.0278069
Lsat_1_v5_gn_9_23900	-1.77	0.0250865	-3.66	0.00278597
Lsat_1_v5_gn_1_30840	3.26	0.00275335	3.66	0.000564295
Lsat_1_v5_gn_4_3961	3.11	0.0267869	3.66	0.0004655
Lsat_1_v5_gn_4_182080	NA	NA	-3.66	0.000747284
Lsat_1_v5_gn_6_22481	3.2	0.000366353	3.66	0.000329434
Lsat_1_v5_gn_3_49981	3.14	0.00120772	3.66	9.98026e-05
Lsat_1_v5_gn_4_74220	-2.17	0.0248431	-3.66	0.025241
Lsat_1_v5_gn_8_135021	NA	NA	3.66	0.00672272
Lsat_1_v5_gn_8_72501	-2.33	0.021937	-3.66	0.00082825
Lsat_1_v5_gn_2_126880	NA	NA	3.66	7.68607e-05
Lsat_1_v5_gn_2_35581	3.35	0.000239016	3.65	2.82927e-05
Lsat_1_v5_gn_9_29020	-2.23	0.0497643	-3.65	0.00971121
Lsat_1_v5_gn_7_111881	3.65	0.00554889	2.75	0.0219113
Lsat_1_v5_gn_5_125200	3.32	0.00134335	3.65	0.000446802
Lsat_1_v5_gn_3_125440	NA	NA	3.65	0.000196362
Lsat_1_v5_gn_4_166021	3.44	0.000196939	3.65	0.000475852
Lsat_1_v5_gn_9_27681	2.29	0.0131287	3.65	0.00691511
Lsat_1_v5_gn_7_4401	3.12	0.013573	3.65	0.000493671
Lsat_1_v5_gn_5_14101	-3.2	0.020486	-3.65	0.00853162
Lsat_1_v5_gn_4_141440	2.77	0.00265129	3.65	3.55871e-05
Lsat_1_v5_gn_2_135121	3.65	0.00161788	3.57	0.000196429
Lsat_1_v5_gn_8_114261	NA	NA	-3.65	0.0112635
Lsat_1_v5_gn_2_83740	-2.06	0.0121668	-3.64	0.000626765
Lsat_1_v5_gn_7_40580	3.02	0.00292996	3.64	0.000432363
Lsat_1_v5_gn_3_69800	3.51	0.00117754	3.64	0.000300249
Lsat_1_v5_gn_7_37240	-2.76	0.00585302	-3.64	0.000421234
Lsat_1_v5_gn_7_82500	-3.63	0.00986761	NA	NA
Lsat_1_v5_gn_8_7780	2.92	0.0014788	3.63	0.00072859
Lsat_1_v5_gn_7_102900	-3.59	0.0236175	-3.63	0.0174245
Lsat_1_v5_gn_3_114881	2.64	0.0108313	3.63	1.30529e-05
Lsat_1_v5_gn_2_24400	NA	NA	3.63	0.00149339
Lsat_1_v5_gn_3_31601	2.89	0.00274915	3.63	0.00025453
Lsat_1_v5_gn_6_113220	NA	NA	-3.63	0.0375754
Lsat_1_v5_gn_9_57221	2.78	0.00754825	3.63	9.73317e-05
Lsat_1_v5_gn_7_20981	NA	NA	-3.63	0.000294251
Lsat_1_v5_gn_7_15560	-3.63	0.0160331	NA	NA
Lsat_1_v5_gn_5_95300	3.63	0.000650354	2.97	0.00168295
Lsat_1_v5_gn_8_25841	3.62	0.00497782	NA	NA
Lsat_1_v5_gn_5_145561	-1.95	0.0366783	-3.62	9.54256e-05
Lsat_1_v5_gn_1_112601	3.44	0.000239016	3.62	1.83145e-05
Lsat_1_v5_gn_9_117441	NA	NA	-3.62	0.00216744
Lsat_1_v5_gn_6_114321	NA	NA	-3.62	0.000422856
Lsat_1_v5_gn_8_126061	3.62	0.00960043	3.22	0.00100425
Lsat_1_v5_gn_4_176860	3.62	0.000196939	3.51	0.000100919
Lsat_1_v5_gn_2_31341	-1.84	0.0286318	-3.62	0.00277708
Lsat_1_v5_gn_4_101080	3.62	0.0120073	3.46	0.000878577
Lsat_1_v5_gn_4_90541	3.62	0.0010622	3.41	0.000197968
Lsat_1_v5_gn_1_23701	NA	NA	3.62	0.000450672
Lsat_1_v5_gn_9_109041	NA	NA	-3.62	0.00428196
Lsat_1_v5_gn_3_16321	-2.88	0.0301197	-3.62	0.00990074
Lsat_1_v5_gn_8_91840	2.77	0.00297398	3.62	0.000204456
Lsat_1_v5_gn_3_25661	NA	NA	3.61	0.000781167
Lsat_1_v5_gn_2_74920	2.95	0.0112436	3.61	0.00183945
Lsat_1_v5_gn_1_50821	2.71	0.000610292	3.61	0.00105612
Lsat_1_v5_gn_4_74321	-1.82	0.0476487	-3.61	0.00202722
Lsat_1_v5_gn_4_112460	NA	NA	-3.61	0.00821457
Lsat_1_v5_gn_8_3440	NA	NA	-3.6	0.00198965
Lsat_1_v5_gn_2_127081	NA	NA	-3.6	0.000996802
Lsat_1_v5_gn_2_75821	-2.08	0.0163117	-3.6	0.000564295
Lsat_1_v5_gn_4_160361	NA	NA	-3.6	0.00794695
Lsat_1_v5_gn_9_15261	2.93	0.000764516	3.6	0.000423637
Lsat_1_v5_gn_4_57180	3.6	0.00256351	3.46	0.00194521
Lsat_1_v5_gn_9_5701	2.67	0.00125214	3.6	3.9684e-05
Lsat_1_v5_gn_4_84241	2.27	0.0410523	3.6	0.00667652
Lsat_1_v5_gn_3_80201	-2.64	0.00519205	-3.6	0.0104725
Lsat_1_v5_gn_7_69641	-3.6	0.00144094	NA	NA
Lsat_1_v5_gn_2_92421	2.9	0.000888522	3.6	0.000102888
Lsat_1_v5_gn_8_92421	3.2	0.000600762	3.59	0.000145633
Lsat_1_v5_gn_2_128161	3.3	0.00377921	3.59	0.00271434
Lsat_1_v5_gn_5_48840	3.5	0.000239016	3.59	2.5977e-05
Lsat_1_v5_gn_1_12081	NA	NA	3.59	0.0108518
Lsat_1_v5_gn_3_69080	3.58	0.00205309	2.01	0.000583093
Lsat_1_v5_gn_3_9081	-2.41	0.00573112	-3.58	0.000612749
Lsat_1_v5_gn_8_134801	-2.16	0.0434693	-3.58	0.0435485
Lsat_1_v5_gn_4_64140	-2.18	0.0269861	-3.58	0.00279165
Lsat_1_v5_gn_3_100601	NA	NA	-3.58	0.0152689
Lsat_1_v5_gn_1_43600	-1.75	0.0195755	-3.58	0.00875604
Lsat_1_v5_gn_1_118520	-2.34	0.0164346	-3.58	6.88167e-05
Lsat_1_v5_gn_2_129520	NA	NA	-3.58	0.0283288
Lsat_1_v5_gn_5_14080	NA	NA	-3.58	0.0086789
Lsat_1_v5_gn_8_144221	-2.56	0.00855332	-3.58	0.00124909
Lsat_1_v5_gn_3_4321	3.53	0.000247371	3.57	3.3589e-05
Lsat_1_v5_gn_1_69340	3.5	0.000241052	3.57	2.20443e-05
Lsat_1_v5_gn_8_55341	NA	NA	3.57	0.000327841
Lsat_1_v5_gn_7_33101	NA	NA	3.57	0.0217052
Lsat_1_v5_gn_5_179601	NA	NA	-3.57	0.0144723
Lsat_1_v5_gn_8_90080	3.18	0.00028701	3.57	1.37666e-05
Lsat_1_v5_gn_6_108580	-2.36	0.0222108	-3.56	0.00028896
Lsat_1_v5_gn_9_34141	NA	NA	3.56	0.00081851
Lsat_1_v5_gn_2_15521	-2.16	0.0182184	-3.56	0.000987438
Lsat_1_v5_gn_5_11720	2.47	0.0163512	3.56	0.00121153
Lsat_1_v5_gn_2_99021	NA	NA	-3.56	0.00613879
Lsat_1_v5_gn_4_93041	-3	0.00172799	-3.56	0.00183335
Lsat_1_v5_gn_2_127200	3.2	0.00819631	3.55	0.000375368
Lsat_1_v5_gn_8_40440	3.55	0.00087367	2.98	0.000236194
Lsat_1_v5_gn_5_143500	3.55	0.000421551	3.43	2.87881e-05
Lsat_1_v5_gn_9_116120	2.39	0.0212778	3.55	0.000166246
[truncated: 6,701 more rows]
