# Supplementary material for: Identification of genetic loci in lettuce mediating quantitative resistance to fungal pathogens
Source: Theor Appl Genet. 2022 Jun 8;135(7):2481–500. doi: 10.1007/s00122-022-04129-5 (PMC9271113; doi:10.1007/s00122-022-04129-5)
Supplement: Supplementary file 8 — Supplementary file8 (XLSX 2065 KB) [file 122_2022_4129_MOESM8_ESM.xlsx]

## Sheet: phenotype
Supplemental Dataset 8a - Phenotype data for QTL mapping. Restricted Maximum Likelihood (REML) predicted squre root lesion size for both B. cinerea and S.sclerotiorum for each RIL
RIL	sclero	botrytis
1	6.1517	10.4412
2	4.793	10.5287
3	7.3197	9.469
4	7.3571	13.3381
5	5.717	11.4781
6	4.1507	11.4822
7	5.4873	11.0673
8	6.6291	11.1408
9	4.9014	10.7214
10	3.4929	12.3789
11	3.9474	10.4075
12	2.834	9.8852
13	5.5751	10.3449
14	4.8584	9.1084
15	3.5218	13.3127
16	4.567	11.7682
17	6.1641	11.0778
18	5.1044	11.3105
19	4.7361	9.0727
20	6.2471	13.5638
21	3.6121	9.9647
22	4.6324	11.4316
23	4.1364	10.1721
24	6.2133	13.9401
25	6.323	9.4229
26	4.9466	10.8167
27	1.626	8.433
28	6.0673	12.15
29	5.0287	11.426
30	5.95	13.1907
31	4.4714	11.2138
32	4.1378	11.4363
33	3.7374	11.4117
34	6.3457	11.2498
35	3.6012	9.1853
36	4.1954	12.8354
37	6.6966	11.9263
38	5.2972	13.5898
39	4.1003	10.0314
40	3.5486	#N/A
41	4.3417	12.4228
42	1.7143	9.6647
43	6.4581	13.3448
44	4.2508	13.7208
45	5.22	10.3305
46	5.4861	13.1336
47	5.0944	10.3807
48	4.7857	12.833
49	4.2387	11.4694
50	3.3486	11.6565
51	5.5158	11.8133
52	2.5607	9.2784
53	3.0719	10.5585
54	6.9272	10.697
55	5.7061	9.79
56	4.1479	11.1387
57	6.0491	10.8636
58	5.3393	11.375
59	3.6412	#N/A
60	8.0808	12.558
61	3.5046	12.145
62	5.2283	8.6975
64	6.4443	10.1176
65	5.5347	11.4646
66	3.8609	10.0287
67	3.9818	12.0015
68	4.1735	10.9505
69	5.2336	14.4935
70	4.7911	12.5561
71	4.5232	10.2864
72	6.7127	11.672
73	3.7229	11.9017
74	7.5995	13.4784
75	5.3102	10.3739
76	4.2113	12.7971
77	5.6769	9.6308
79	7.0297	13.6596
80	6.8514	12.8851
81	6.7075	12.5101
82	4.2575	12.0298
83	4.429	10.718
85	3.0403	10.7465
86	5.287	11.5456
87	4.3485	12.3185
88	2.3748	10.076
89	4.3079	10.8444
90	5.3045	10.3646
91	4.999	10.6418
92	5.705	12.5042
93	1.308	9.9727
94	4.7637	12.0124
95	6.9639	11.3146
96	8.1832	10.7692
97	4.972	10.8918
98	5.9117	10.5298
99	3.9894	11.3707
100	4.9858	11.3967
101	0.7137	10.5825
102	3.177	9.3004
103	4.2376	7.5636
104	3.0783	12.4451
105	3.4346	9.8791
106	#N/A	#N/A
107	5.5856	12.9322
108	2.2087	12.0693
109	4.1361	9.377
110	5.1801	10.5396
111	6.2962	12.0256
112	2.5518	9.6211
113	7.225	12.7904
114	8.5376	10.9002
115	4.302	12.1347
116	6.6103	13.044
117	4.324	10.4951
118	5.8243	12.4964
119	4.8901	10.1988
120	5.1916	12.0736
121	7.8761	10.9565
122	6.1696	10.9166
123	6.7901	11.2888
124	5.9282	12.4116
125	3.1838	12.0545
126	3.1517	10.6689
127	1.7758	10.9978
128	2.2648	11.4633
129	5.7186	10.2966
130	4.7569	11.9035
131	#N/A	#N/A
132	6.9144	11.3424
133	5.6589	9.572
134	6.6823	10.7207
135	4.5389	12.7674
136	2.014	10.1424
137	6.3932	11.5073
138	#N/A	10.9151
139	6.1411	9.6538
140	3.605	9.8269
141	4.6714	11.0695
142	4.9275	11.2753
143	7.8198	13.5236
144	6.9389	10.8889
145	5.0054	12.389
146	5.021	10.9941
147	4.6464	12.2798
148	5.3503	12.2528
149	5.8415	11.848
150	7.0473	12.1542
151	5.0842	11.4684
152	1.7389	9.5413
153	2.3714	11.0475
154	3.2993	11.2535
155	4.8784	11.5451
156	4.1346	10.3036
157	4.0325	11.3587
158	3.837	#N/A
159	4.2676	10.9765
160	5.8732	10.4682
161	5.8122	11.0391
162	3.2304	12.7385
163	3.7943	10.6502
164	5.3848	12.8711
165	5.4868	11.7673
166	4.441	10.5755
167	4.341	11.2595
168	2.8014	12.5576
169	6.0655	9.6223
170	4.8282	10.7729
171	3.5724	9.3968
172	3.8322	11.9698
173	8.0888	12.1088
174	4.7253	12.1633
175	3.6663	11.4025
176	9.241	11.562
177	4.3308	14.4605
178	3.9135	12.2492
179	3.5334	12.8031
180	4.6497	9.9071
181	4.0343	12.0251
182	3.5863	12.1568
183	2.711	10.5301
184	5.0259	10.8978
185	2.469	12.1629
186	4.5758	13.0319
187	5.3762	12.4842
188	3.706	#N/A
189	6.0363	12.4221
190	4.4423	11.1987
191	3.785	11.6991
192	3.9659	13.9446
193	2.0951	12.665
194	7.374	10.3624
195	7.1854	11.6572
196	4.1587	10.3418
197	5.0035	11.0852
198	4.8737	11.2331
199	1.4831	11.4848
200	4.2338	10.3271
201	2.9842	11.3714
202	4.2202	10.7827
203	3.0494	10.7662
204	3.2166	15.3309
205	4.8339	11.71
206	4.8465	9.9437
207	4.5219	10.4058
208	1.7915	10.7303
210	7.2377	11.5501
211	2.4486	11.6643
212	4.8493	11.592
213	2.104	11.0188
214	3.6649	11.4366
215	6.7068	10.5464
216	3.1209	10.9176
217	5.2989	11.4089
218	3.2241	10.9428
219	7.315	11.857
220	5.5994	12.2274
221	3.7092	11.7977
222	4.3671	11.4979
223	5.0495	10.8076
224	3.5391	11.3262
225	3.7464	10.4682
226	1.9554	9.3029
227	7.9029	10.3649
228	4.1082	11.9915
229	2.9296	8.4393
230	5.5653	11.6866
231	9.6285	11.7877
232	2.713	10.1232
233	6.3896	10.6186
234	3.3189	12.0549
235	5.524	12.3846
236	6.6321	10.8613
237	5.1832	9.6648
238	5.4606	8.9649

## Sheet: genotype
Supplemental Dataset 8b - Genotype by Sequencing (GbS) markers for 234 Armenian L. serriola x PI251246 RILs. Allele from Armenian L. serriola is 1, and the allele from PI251246 is 2 . 12 indicates heterozygotes.
RIL	Lsat_1_v8_lg_1.4348758_5110396	Lsat_1_v8_lg_1.235781_6444508	Lsat_1_v8_lg_1.4550727_4550737	Lsat_1_v8_lg_1.7258366_7258366	Lsat_1_v8_lg_1.7253172_7253265	Lsat_1_v8_lg_1.7762397_8053280	Lsat_1_v8_lg_1.7633789_8725231	Lsat_1_v8_lg_1.10106014_10106014	Lsat_1_v8_lg_1.10439399_10439399	Lsat_1_v8_lg_1.10439425_10439453	Lsat_1_v8_lg_1.10287034_10328826	Lsat_1_v8_lg_1.10700264_11250165	Lsat_1_v8_lg_1.10816982_10993223	Lsat_1_v8_lg_1.12800022_12800022	Lsat_1_v8_lg_1.12698045_12698045	Lsat_1_v8_lg_1.13244664_14377349	Lsat_1_v8_lg_1.13247096_14321268	Lsat_1_v8_lg_1.14709670_14709670	Lsat_1_v8_lg_1.14574447_15172517	Lsat_1_v8_lg_1.15940624_16044212	Lsat_1_v8_lg_1.16719061_17251799	Lsat_1_v8_lg_1.17342916_18032775	Lsat_1_v8_lg_1.18471061_18475868	Lsat_1_v8_lg_1.18886774_18907238	Lsat_1_v8_lg_1.19041192_12229710	Lsat_1_v8_lg_1.12650106_21266403	Lsat_1_v8_lg_1.12772439_22252350	Lsat_1_v8_lg_1.23297916_23297953	Lsat_1_v8_lg_1.23290783_23514538	Lsat_1_v8_lg_1.23975787_23975787	Lsat_1_v8_lg_1.24926695_25531308	Lsat_1_v8_lg_1.26265143_26486463	Lsat_1_v8_lg_1.26478048_26478155	Lsat_1_v8_lg_1.28241416_28241416	Lsat_1_v8_lg_1.27327893_28347015	Lsat_1_v8_lg_1.26719286_28347111	Lsat_1_v8_lg_1.27366286_27366376	Lsat_1_v8_lg_1.27870409_27870438	Lsat_1_v8_lg_1.27563993_27823224	Lsat_1_v8_lg_1.27963141_28847927	Lsat_1_v8_lg_1.29004487_29490596	Lsat_1_v8_lg_1.29302778_29302778	Lsat_1_v8_lg_1.29889783_29889848	Lsat_1_v8_lg_1.30108315_30559102	Lsat_1_v8_lg_1.30610833_30677915	Lsat_1_v8_lg_1.30815836_31451055	Lsat_1_v8_lg_1.30824087_31762728	Lsat_1_v8_lg_1.31979869_31223803	Lsat_1_v8_lg_1.32975497_33107161
	1	1	1	1	1	1	1	1	1	1	1	1	1	1	1	1	1	1	1	1	1	1	1	1	1	1	1	1	1	1	1	1	1	1	1	1	1	1	1	1	1	1	1	1	1	1	1	1	1
	0	0.427	0.855	2.586	3.014	4.307	4.734	5.162	5.589	6.016	6.444	6.871	7.298	7.726	8.584	9.012	9.439	9.866	10.294	11.152	11.579	12.007	12.434	12.861	13.289	14.147	14.575	15.868	16.295	18.027	19.759	12.052	12.479	23.121	23.638	24.066	24.493	26.225	26.652	27.079	28.373	28.8	30.093	30.512	30.948	31.375	31.803	32.23	33.523
100	12	12	12	12	12	12	12	12	12	12	12	12	12	12	12	12	12	12	12	12	12	12	12	12	12	12	12	12	12	12	12	12	12	12	12	12	12	12	12	12	12	12	12	12	12	12	12	12	12
101	22	22	22	22	22	22	22	22	22	22	22	22	22	22	22	22	22	22	22	22	22	22	22	22	22	22	22	22	22	22	22	22	22	22	22	22	22	22	22	22	22	22	22	22	22	22	22	22	22
104	22	22	22	22	22	22	22	22	22	22	22	22	22	22	22	22	22	22	22	22	22	22	22	22	22	22	22	22	22	22	22	22	22	22	22	22	22	22	22	22	22	22	22	22	22	22	22	22	22
108	22	22	22	22	22	22	22	22	22	22	22	22	22	22	22	22	22	22	22	22	22	22	22	22	22	22	22	22	22	22	22	22	22	22	22	22	22	22	22	22	22	22	22	22	22	22	22	22	22
10	22	22	22	22	22	22	22	22	22	22	22	22	22	22	22	22	22	22	22	22	22	22	22	22	22	22	22	22	22	22	22	22	22	22	22	22	22	22	22	22	22	22	22	22	22	22	22	22	22
110	22	22	22	22	22	22	22	22	22	22	22	22	22	22	22	22	22	22	22	22	22	22	22	22	22	22	22	22	22	11	11	11	11	11	11	11	11	11	11	11	11	11	11	11	11	11	11	11	11
111	11	11	11	11	11	11	11	11	11	11	11	11	11	11	11	11	11	11	11	11	11	11	11	11	11	11	11	11	11	11	11	11	11	11	12	12	12	12	12	12	12	12	12	12	12	12	12	12	11
112	22	22	22	22	22	22	22	22	22	22	22	22	22	22	22	22	22	22	22	22	22	22	22	22	22	22	22	22	22	22	22	22	22	22	22	22	22	22	22	22	11	11	11	11	11	11	11	11	11
113	11	11	11	11	11	11	11	11	11	11	11	11	11	11	11	11	11	11	11	11	11	11	11	22	22	22	22	22	22	22	22	22	22	22	22	22	22	22	22	22	22	22	22	22	22	22	22	22	22
115	22	22	22	22	22	22	22	22	22	22	22	22	22	22	22	22	22	22	22	22	22	22	22	22	22	22	22	22	22	22	22	22	22	22	22	22	22	22	22	22	12	12	12	12	12	12	12	12	12
116	22	22	22	22	22	22	22	22	22	22	22	22	22	22	22	22	22	22	22	22	22	22	22	22	22	22	22	22	22	22	22	22	22	22	22	22	22	22	22	22	22	22	22	22	22	22	22	22	22
117	22	22	22	22	22	22	22	22	22	22	22	22	22	22	22	22	22	22	22	22	12	11	11	11	11	11	11	11	11	11	11	11	11	11	11	11	11	22	22	22	22	22	22	22	22	22	22	22	22
118	22	22	22	22	22	22	22	22	22	22	22	22	22	11	11	11	11	11	11	11	11	11	11	11	11	11	11	22	22	22	22	22	22	22	22	22	22	22	22	22	22	22	22	22	22	22	22	22	22
119	22	22	22	22	22	22	22	22	22	22	22	22	22	22	22	22	22	22	22	22	22	22	22	22	22	22	22	22	22	22	22	22	22	22	22	22	22	22	22	22	22	22	22	22	22	22	22	22	22
11	22	22	22	22	22	22	22	22	22	22	22	22	22	22	22	22	22	22	22	22	22	22	22	22	22	22	22	22	22	22	22	22	22	22	22	22	22	22	22	22	22	22	22	22	22	22	22	22	22
120	11	11	11	11	11	11	11	11	11	11	11	11	11	11	11	11	11	11	11	11	11	11	11	11	11	11	11	11	11	11	11	11	11	11	11	11	11	11	11	11	11	11	11	11	11	11	11	11	11
121	22	22	22	22	22	22	22	22	22	22	22	22	12	12	12	12	12	12	12	12	12	12	12	12	12	12	12	12	12	12	12	12	12	12	12	12	12	12	12	12	12	12	12	12	12	12	12	12	12
122	22	22	22	22	22	22	22	11	11	11	11	11	11	11	11	11	11	11	11	11	11	11	11	11	11	11	11	11	11	11	11	11	11	11	11	11	11	11	11	11	11	11	11	11	11	11	11	11	11
12	11	11	11	11	11	11	11	11	11	11	11	11	11	11	11	11	11	11	11	11	11	11	11	11	11	11	11	11	11	11	11	11	11	11	11	11	11	11	11	11	11	11	11	11	11	11	11	11	11
14	11	11	11	11	11	11	11	11	11	11	11	11	11	11	11	11	11	11	11	11	11	11	11	11	11	11	11	11	11	11	11	11	11	11	11	11	11	11	11	11	11	11	11	11	11	11	11	11	11
15	11	11	11	11	11	11	11	11	11	11	11	11	11	11	11	11	11	11	11	11	11	11	11	11	11	11	11	11	11	11	11	11	11	11	11	11	11	11	11	11	11	11	11	11	11	11	11	11	11
16	22	22	22	22	22	22	22	22	22	22	22	22	22	22	22	22	22	22	22	22	22	22	22	22	22	11	11	11	11	11	11	11	11	11	11	11	11	11	11	11	11	11	11	11	11	11	11	11	11
17	22	22	22	22	22	22	22	22	22	22	22	22	22	22	22	22	22	22	22	22	22	22	22	22	22	22	22	22	22	22	22	22	22	22	22	22	22	22	22	22	22	22	22	22	22	22	22	22	22
18	22	22	22	22	22	22	22	22	22	22	22	22	22	22	22	22	22	22	22	22	22	22	22	22	22	22	22	22	22	22	22	22	22	22	22	22	22	22	22	22	22	22	11	11	11	11	11	11	11
19	22	22	22	22	22	22	22	22	22	22	22	22	22	22	22	22	22	22	22	22	22	22	22	22	22	22	22	22	22	22	22	22	22	22	22	22	22	11	11	11	11	11	11	11	11	11	11	11	11
20	22	22	22	22	22	22	22	22	22	22	22	22	22	22	22	22	22	22	22	22	22	22	22	22	22	22	22	22	22	22	22	22	22	22	22	22	22	22	22	22	22	22	22	22	22	22	22	22	22
21	22	22	22	11	11	11	11	11	11	11	11	11	11	11	11	11	11	11	11	11	11	11	11	11	11	11	11	11	11	11	11	11	11	11	11	11	11	11	11	11	11	11	11	11	11	11	11	11	11
22	11	11	11	11	11	11	11	11	11	11	11	11	11	11	11	11	11	11	11	11	11	11	11	11	11	11	11	11	11	11	11	11	11	11	11	11	11	11	11	11	11	11	11	11	11	11	11	11	11
23	11	11	11	11	11	11	11	11	11	11	11	11	11	11	11	11	11	11	11	11	11	11	11	11	11	11	11	11	11	11	11	11	11	11	11	11	11	11	11	11	11	11	11	11	11	11	11	11	11
24	22	22	22	22	22	22	22	22	22	22	22	22	22	22	22	22	22	22	22	22	22	22	22	22	22	22	22	22	22	22	22	22	22	22	22	22	22	22	22	22	22	22	22	22	22	22	22	22	22
25	22	22	22	22	22	22	22	22	22	22	22	22	22	22	22	22	22	22	22	22	22	22	22	22	22	22	22	22	22	22	22	22	22	22	22	22	22	22	22	22	22	22	22	22	22	22	22	22	22
26	22	22	22	22	22	22	22	22	22	22	22	22	22	22	22	22	22	22	22	22	22	22	22	22	22	22	22	22	22	22	11	11	11	11	11	11	11	11	11	11	11	11	11	11	11	11	11	11	11
2	22	22	22	22	22	22	22	22	22	22	22	22	22	22	22	22	22	22	22	22	22	22	22	22	22	22	22	22	22	22	22	22	22	22	22	22	22	22	22	22	22	22	22	22	22	22	22	22	22
30	22	22	22	22	22	22	22	22	22	22	22	22	22	22	22	22	22	22	22	22	22	22	22	22	22	22	22	22	22	22	22	22	22	22	22	22	22	22	22	22	22	22	22	22	22	22	22	22	22
31	11	11	11	11	11	11	11	11	11	11	11	11	11	11	11	11	11	11	11	11	11	11	11	11	11	11	11	11	11	11	11	11	11	11	11	11	11	11	11	11	11	11	11	11	11	11	11	11	11
32	11	11	11	11	11	11	11	11	11	11	11	11	11	11	11	11	11	11	11	11	11	11	11	11	11	11	11	11	11	11	11	11	11	11	11	11	11	11	11	11	11	11	11	11	11	11	11	11	11
34	22	22	22	22	22	22	22	22	22	22	22	22	22	22	22	22	22	22	22	11	11	11	11	11	11	11	11	11	11	11	11	11	11	11	11	11	11	11	11	11	11	11	11	11	11	11	11	11	11
35	11	11	11	11	11	11	11	11	11	11	11	11	11	11	11	11	11	11	11	11	11	11	11	11	11	11	11	11	11	11	11	11	11	11	11	11	11	11	11	11	11	11	11	11	11	11	11	11	11
36	11	11	11	11	11	11	11	11	11	11	11	11	11	11	11	11	11	11	11	11	11	11	11	11	11	11	11	11	11	11	11	11	11	11	11	11	11	11	11	11	22	22	22	22	22	22	22	22	22
37	22	22	22	22	22	22	22	22	22	22	22	22	22	22	22	22	22	22	22	22	22	22	22	22	22	22	22	22	22	22	22	22	22	22	22	22	22	22	22	22	22	22	22	22	22	22	22	22	22
39	22	22	22	22	22	22	22	22	22	22	22	22	22	22	22	22	22	22	22	22	22	22	22	22	22	22	22	11	11	11	11	11	11	11	11	11	11	11	11	11	11	11	11	11	11	11	11	11	11
3	22	22	22	22	22	22	22	22	22	22	22	22	22	22	22	22	22	22	22	22	22	22	22	22	22	22	22	22	22	22	22	22	22	22	22	22	22	22	22	22	22	22	22	22	22	22	22	22	22
41	22	22	22	22	22	22	22	22	22	22	22	22	22	22	22	22	22	22	22	22	22	22	22	22	22	22	22	22	22	22	22	22	22	22	22	22	22	22	22	22	22	22	22	22	22	22	22	22	22
43	22	22	22	22	22	22	22	22	22	22	22	22	22	22	22	22	22	22	22	22	22	22	22	22	22	22	22	22	22	22	22	22	22	22	22	22	22	22	22	22	22	22	22	22	22	22	22	22	22
44	11	11	11	11	11	11	11	11	11	11	11	11	11	11	11	11	11	11	11	11	11	11	11	11	11	11	11	11	11	11	11	11	11	11	11	11	11	11	11	11	11	11	11	11	11	11	11	11	11
45	22	22	22	22	22	22	22	22	22	22	22	22	22	22	22	22	22	22	22	22	22	22	22	22	22	22	22	22	22	22	22	22	22	22	22	22	22	22	22	22	22	22	22	22	22	22	22	22	22
46	22	22	22	22	22	22	22	22	22	22	22	22	22	22	22	22	22	22	22	22	22	22	22	22	22	22	22	22	22	22	22	22	22	22	22	22	22	22	22	22	22	22	22	22	22	22	22	22	22
47	22	22	22	22	22	22	22	22	22	22	22	22	22	22	22	22	22	22	22	22	22	22	22	22	22	22	22	22	22	22	22	22	22	22	22	22	22	22	22	22	22	22	22	22	22	22	22	22	22
48	22	22	22	22	22	22	22	22	22	22	22	22	22	22	22	22	22	22	22	22	22	22	22	22	22	22	22	22	22	22	22	22	22	22	22	22	22	22	22	22	22	22	22	22	22	22	22	22	22
4	22	22	22	22	22	22	22	22	22	22	22	22	22	22	22	22	22	22	22	22	22	22	22	22	22	22	22	22	22	22	22	22	22	22	22	22	22	22	22	22	22	22	22	22	22	22	22	22	22
50	22	22	22	22	22	22	22	22	22	22	22	22	22	22	22	22	22	22	22	22	22	22	22	22	22	22	22	22	22	22	22	22	22	22	22	22	22	22	22	22	22	22	22	22	22	22	22	22	22
51	11	11	11	11	11	11	11	11	11	11	11	11	11	11	11	11	11	11	11	11	11	11	11	11	11	11	11	11	11	11	11	11	11	11	11	11	11	11	11	11	11	11	11	11	11	11	11	11	11
52	11	11	11	11	11	11	11	11	11	11	12	12	12	12	12	12	12	12	12	22	22	22	22	22	22	22	22	22	22	22	22	22	22	22	22	22	22	22	22	22	22	22	22	22	22	22	22	22	22
54	11	11	11	11	11	11	11	11	11	11	11	11	11	11	11	11	11	11	11	11	11	11	11	11	11	11	11	11	11	11	11	11	11	11	11	11	11	11	11	11	11	11	11	11	11	11	11	22	22
55	11	11	11	11	11	11	11	11	11	11	11	11	11	11	11	11	11	11	11	11	11	11	11	11	11	11	11	11	11	11	11	11	11	11	11	11	11	11	11	11	11	11	11	11	11	11	11	11	11
56	22	22	22	22	22	22	22	22	22	22	22	22	22	22	22	22	22	22	22	22	22	22	22	22	22	22	22	22	22	22	22	22	22	22	22	22	22	22	22	22	22	22	22	22	22	22	22	22	22
57	22	22	22	22	22	22	22	22	22	22	22	22	22	22	22	22	22	22	22	22	22	22	22	22	22	22	22	22	22	22	22	22	22	22	22	22	22	22	22	22	22	22	22	22	22	22	22	22	22
58	22	22	22	22	22	22	22	22	22	22	22	22	22	22	22	22	22	22	22	22	11	11	11	11	11	11	11	11	11	11	11	11	11	11	11	11	11	11	11	11	11	11	11	11	11	11	11	11	11
59	22	22	22	22	22	22	22	22	22	22	22	22	22	22	22	22	22	22	22	22	22	22	22	22	22	22	22	22	22	22	22	22	22	22	22	22	22	22	22	22	22	22	22	22	22	22	22	22	22
5	22	22	22	22	22	22	22	22	22	22	22	22	22	22	22	22	22	22	22	22	22	22	22	22	22	22	22	22	22	22	22	22	22	22	22	22	22	22	22	22	22	22	22	22	22	22	22	22	22
61	11	11	11	11	11	11	11	11	11	11	11	11	11	11	11	11	11	11	11	11	11	11	11	11	11	11	11	11	11	11	11	11	11	11	11	11	11	11	11	11	11	11	11	11	11	11	11	11	11
62	11	11	11	11	11	11	11	11	11	11	11	11	11	11	11	11	11	11	11	11	11	11	11	11	11	11	11	11	11	11	11	11	11	11	11	11	11	11	11	11	11	11	11	11	11	11	11	11	11
64	11	11	11	11	11	11	11	11	11	11	11	11	11	11	11	11	11	11	11	11	11	11	11	11	11	11	11	11	11	11	11	11	11	11	11	11	11	22	22	22	22	22	22	22	22	22	22	22	22
65	11	11	11	11	11	11	11	11	11	11	11	11	11	11	11	11	11	11	11	11	11	11	11	11	11	11	11	11	11	11	11	11	11	11	11	11	11	11	11	11	11	11	11	11	11	11	11	11	11
66	22	22	22	22	22	22	22	22	22	22	22	22	22	22	22	22	22	22	22	22	22	22	22	22	22	22	22	22	22	22	22	22	22	22	22	22	22	22	22	22	22	22	22	22	22	22	22	22	22
67	22	22	22	22	22	22	22	22	22	22	22	22	22	22	22	22	22	22	22	22	22	22	22	22	22	22	22	22	22	22	22	22	22	22	22	22	22	22	22	22	22	22	22	22	22	22	22	22	22
69	11	11	11	11	11	11	11	11	11	11	11	11	11	11	11	11	11	11	11	11	11	11	11	11	11	11	11	11	11	11	22	22	22	22	22	22	22	22	22	22	22	22	22	22	22	22	22	22	22
6	22	22	22	22	22	22	22	22	22	22	22	22	22	22	22	22	22	22	22	22	22	22	22	22	22	22	22	22	22	22	22	22	22	11	11	11	11	11	11	11	11	11	11	11	11	11	11	11	11
70	22	22	22	22	22	22	22	22	22	22	22	22	22	22	22	22	22	22	22	22	22	22	22	22	22	22	22	22	22	22	22	22	22	22	22	22	22	22	22	22	22	22	22	22	22	22	22	22	22
71	22	22	22	22	22	22	22	22	22	22	22	22	22	12	12	12	12	12	12	12	12	12	12	12	12	12	12	12	12	12	12	12	12	12	12	12	12	12	12	12	12	12	12	12	12	12	12	12	11
72	22	22	22	22	22	22	22	22	22	22	22	22	22	22	22	22	22	22	22	22	22	22	22	22	22	22	22	22	22	22	22	22	22	22	22	22	22	22	22	22	22	22	22	22	22	22	22	22	22
73	22	22	22	22	22	22	22	22	22	22	22	22	22	22	22	22	22	22	22	22	22	22	22	22	22	22	22	22	22	22	22	22	22	22	22	22	22	22	22	22	22	22	22	22	22	22	22	22	22
74	11	11	11	11	11	11	11	11	11	11	11	11	11	11	11	11	11	11	11	11	11	11	11	11	22	22	22	22	22	22	22	22	22	11	11	11	11	11	11	11	11	11	11	11	11	11	11	11	11
75	22	22	22	22	22	22	22	22	22	22	22	22	22	22	22	22	22	22	22	22	22	22	22	22	22	22	22	22	22	22	22	22	22	22	22	22	22	22	22	22	22	22	22	22	22	22	22	22	22
77	22	22	22	22	22	22	22	22	22	22	22	22	22	22	22	22	22	22	22	22	22	22	22	22	22	22	22	22	22	22	22	22	22	22	22	22	22	22	22	22	22	22	22	22	22	11	11	11	11
79	11	11	11	11	11	11	11	11	11	11	11	11	11	11	11	11	11	11	11	11	11	11	11	11	11	11	11	11	11	11	11	11	11	11	11	11	11	11	11	11	11	11	11	11	11	11	11	11	22
80	11	11	11	11	11	11	11	11	11	11	11	11	11	11	11	11	11	11	11	11	11	11	11	11	11	11	11	11	11	11	11	11	11	11	11	11	11	11	11	11	11	11	11	11	11	11	11	11	11
82	22	22	22	22	22	22	22	22	22	22	22	22	22	12	11	11	11	11	11	11	11	11	11	11	11	11	11	11	11	22	22	22	22	22	22	22	22	22	22	22	22	22	22	22	22	22	22	22	22
83	12	12	11	11	11	11	11	11	11	11	11	11	11	11	11	11	11	11	11	11	11	11	11	11	11	11	11	11	11	11	12	12	12	12	12	12	12	12	12	12	12	12	12	12	12	12	12	12	12
85	11	11	11	11	11	11	11	11	11	11	11	11	11	11	11	11	11	11	11	11	11	11	11	11	11	11	11	11	11	11	11	11	11	11	11	11	11	11	11	11	11	11	11	11	11	11	11	11	11
86	11	11	11	11	11	22	22	22	22	22	22	22	22	22	22	22	22	22	22	22	22	22	22	22	22	22	22	22	22	22	22	22	22	22	22	22	22	22	22	22	22	22	22	22	22	22	22	22	22
87	22	22	22	22	22	22	22	22	22	22	22	22	22	22	22	22	22	22	22	22	22	22	22	22	22	22	22	22	22	22	22	22	22	22	22	22	22	22	22	22	22	22	22	22	22	22	22	22	22
89	22	22	22	22	22	22	22	22	22	22	22	22	22	22	22	22	22	22	22	22	22	22	22	22	22	22	22	22	22	22	22	22	22	22	22	22	22	22	22	22	22	22	22	22	22	22	22	22	22
8	22	22	22	22	22	22	22	22	22	22	22	22	22	22	22	22	22	22	22	22	22	22	22	22	22	22	22	22	22	22	22	22	22	22	22	22	22	22	22	22	22	22	22	22	22	22	22	22	22
92	11	11	11	11	11	11	11	11	11	11	11	11	11	11	11	11	11	11	11	11	11	11	11	11	11	11	11	11	11	11	11	11	11	11	11	11	11	11	11	11	11	11	11	11	11	11	11	11	11
93	22	22	22	22	22	22	22	22	22	22	22	22	22	22	22	22	22	22	22	22	22	22	22	22	22	22	22	22	22	22	22	22	22	22	22	22	22	22	22	22	22	22	22	22	22	22	22	22	22
94	11	11	11	11	11	11	11	11	11	11	11	11	11	11	11	11	11	11	11	11	11	11	11	11	11	11	11	11	11	11	11	11	11	11	11	11	11	11	11	11	11	11	11	11	11	11	11	11	11
95	22	22	22	22	22	22	22	22	22	22	22	22	22	22	22	22	22	22	22	22	22	22	22	22	22	22	22	22	22	22	22	22	22	22	22	22	22	22	22	22	22	22	22	22	22	22	22	22	22
96	11	11	11	11	11	11	11	11	11	11	11	11	11	11	11	11	11	11	11	11	11	11	11	11	11	11	11	11	11	11	22	22	22	22	22	22	22	22	22	22	22	22	22	22	22	22	22	22	22
99	22	22	22	22	22	22	22	22	22	22	22	22	22	22	22	22	22	22	22	22	22	22	22	22	22	22	22	22	22	22	22	22	22	22	22	22	22	22	22	22	22	22	22	22	22	22	22	22	22
9	12	12	12	22	22	22	22	22	22	22	22	22	22	22	22	22	22	22	22	22	22	22	22	22	22	22	22	22	22	22	22	22	22	22	22	22	22	22	22	22	22	22	22	22	22	22	22	22	22
102	11	11	11	11	11	11	11	11	11	11	11	11	11	11	11	11	11	11	11	11	11	11	11	11	11	11	11	11	11	11	11	11	11	11	11	11	11	11	11	11	11	11	11	11	11	11	11	11	11
103	11	11	11	11	11	11	11	11	11	11	11	11	11	11	11	11	11	11	11	11	11	11	11	11	11	11	11	11	11	11	11	11	11	11	11	11	11	11	11	11	11	11	11	11	11	11	11	11	11
105	11	11	11	11	11	11	11	11	11	11	11	11	11	11	11	11	11	11	11	11	11	11	11	11	11	11	11	11	11	11	11	11	11	11	11	11	11	11	11	11	11	11	11	11	11	11	11	11	11
107	11	11	11	11	11	11	11	11	11	11	11	11	11	11	11	11	11	11	11	11	11	11	11	11	11	11	11	11	11	11	11	11	11	11	11	11	11	11	11	12	12	12	12	12	12	12	12	12	12
109	12	12	12	12	12	12	22	22	22	22	22	22	22	22	22	22	22	22	22	22	22	22	22	22	22	22	22	22	22	22	22	12	11	11	11	11	11	11	11	11	11	11	11	11	11	11	11	11	11
114	22	22	22	22	22	22	22	22	22	22	22	22	22	22	22	22	22	22	22	22	22	22	22	22	22	22	22	22	22	22	22	22	22	22	22	22	22	22	22	22	22	22	22	22	22	22	22	22	22
123	22	22	22	22	22	22	22	22	22	22	22	22	22	22	22	22	22	22	22	22	22	22	22	22	22	22	22	22	22	22	22	22	22	22	22	22	22	22	22	22	22	22	22	22	22	22	22	22	22
124	22	22	22	22	22	22	22	22	22	22	22	22	22	22	22	22	22	22	22	22	22	22	22	22	22	22	22	22	22	22	22	22	22	22	22	22	22	22	22	22	22	22	22	22	22	22	22	22	22
125	11	11	11	11	11	11	11	11	11	11	11	11	11	11	11	11	11	11	11	11	11	11	11	11	11	11	11	11	11	11	11	11	11	11	11	11	11	11	11	11	11	11	11	11	11	11	11	11	11
126	22	22	22	22	22	22	22	22	22	22	22	22	22	22	22	22	22	22	22	22	22	22	22	22	22	22	22	22	22	22	22	22	22	22	22	22	22	22	22	22	22	22	22	22	22	22	22	22	22
127	22	22	22	22	22	22	22	22	22	22	22	22	22	22	22	22	22	22	22	22	22	22	22	22	22	22	22	22	22	22	22	22	22	22	22	22	22	22	22	22	22	22	22	22	22	22	22	22	22
128	11	11	11	11	11	11	11	11	11	11	11	11	11	11	11	11	11	11	11	11	11	11	11	11	11	11	11	11	11	11	11	11	11	11	11	11	11	11	11	11	11	11	11	11	11	11	11	11	11
129	11	11	11	11	11	11	11	11	22	22	22	22	22	22	22	22	22	22	22	22	22	22	22	22	22	22	22	22	22	22	22	22	22	22	22	22	22	22	22	22	22	22	22	22	22	22	22	22	22
130	11	11	11	11	11	11	11	11	11	11	11	11	11	11	11	11	11	11	11	11	11	11	11	11	11	11	11	11	11	11	11	11	11	11	11	11	11	11	11	11	11	11	11	11	11	11	11	11	11
131	11	11	11	11	11	11	11	11	11	11	11	11	11	11	11	11	11	11	11	11	11	11	11	11	11	11	11	11	11	11	11	11	11	11	11	11	11	11	11	11	11	11	11	11	11	11	11	11	11
132	11	11	11	11	11	11	11	11	11	11	11	11	11	11	11	11	11	11	11	11	11	11	11	11	11	11	11	11	11	11	11	11	11	11	11	11	11	11	11	11	11	11	11	11	11	11	11	11	11
133	22	22	22	22	22	22	22	22	22	22	22	22	22	22	22	22	22	22	22	22	22	22	22	22	22	22	22	22	22	22	22	22	22	22	22	22	22	22	22	22	22	22	22	22	22	22	22	22	22
134	11	11	11	11	11	22	22	22	22	22	22	22	22	22	22	22	22	22	22	22	22	22	22	22	22	22	22	22	22	22	22	22	22	22	22	22	22	22	22	22	22	22	22	22	22	22	22	22	22
135	22	22	22	22	22	22	22	22	22	22	22	22	22	22	22	22	22	22	22	22	22	22	22	22	22	22	22	22	22	22	22	22	22	22	22	22	22	22	22	22	22	22	22	22	22	22	22	22	22
136	11	11	11	11	11	11	11	11	11	11	11	11	11	11	11	11	11	11	11	11	11	11	11	11	11	11	11	11	11	11	11	11	11	11	11	11	11	11	11	11	11	11	11	11	11	11	11	11	11
137	22	22	22	22	22	22	22	22	22	22	22	22	22	22	22	22	22	22	22	22	22	22	22	22	22	22	22	22	22	22	22	12	12	12	12	12	12	11	11	11	11	11	11	11	11	11	11	11	11
138	22	22	22	22	22	22	22	22	22	22	22	22	22	22	22	22	22	22	22	22	22	22	22	22	22	22	22	22	22	22	22	22	22	22	22	22	22	22	22	22	22	22	22	22	22	22	22	22	22
139	11	11	11	11	11	11	11	11	11	11	11	11	11	11	11	11	11	11	11	11	11	11	11	11	11	11	11	11	11	11	11	11	11	11	11	11	11	11	11	11	11	11	22	22	22	22	22	22	22
13	11	11	11	11	11	11	11	11	11	11	11	11	11	11	11	11	11	11	11	11	11	11	11	11	11	11	11	11	11	11	11	11	11	11	11	11	11	11	11	11	11	11	11	11	11	11	11	11	11
140	22	22	22	22	22	22	22	22	22	22	22	22	22	22	22	22	22	22	22	22	22	22	22	22	22	22	22	22	22	22	22	22	22	22	22	22	22	22	22	22	22	22	22	22	22	22	22	22	22
141	11	11	11	11	11	11	11	11	11	11	11	11	11	11	11	11	11	11	11	11	11	11	11	11	11	11	11	11	11	11	11	11	11	11	11	11	11	12	22	22	22	22	22	22	22	22	22	22	22
142	11	11	11	11	11	11	11	11	11	11	11	11	11	11	11	11	11	11	11	11	11	11	11	11	11	11	11	11	11	11	11	11	11	11	11	11	11	11	11	11	11	11	11	11	22	22	22	22	22
143	22	22	22	22	22	22	22	22	22	22	22	22	22	22	22	22	22	22	22	22	22	22	22	22	22	22	22	22	22	22	22	22	22	22	22	22	22	22	22	22	22	22	22	22	22	22	22	22	22
144	22	22	22	22	22	22	22	22	22	22	22	22	22	22	22	22	22	22	22	22	22	22	22	22	22	22	22	22	22	22	22	22	22	22	22	22	22	22	22	22	22	22	22	22	22	22	22	22	22
145	22	22	22	22	22	22	22	22	22	22	22	22	22	22	22	22	22	22	22	22	22	22	22	22	22	22	22	22	22	22	22	22	22	22	22	22	22	22	22	22	22	22	22	22	22	22	22	22	22
146	22	22	22	11	11	11	11	11	11	11	11	11	11	11	11	11	11	11	11	11	11	11	11	11	11	11	11	11	11	11	11	11	11	11	11	11	11	11	11	11	11	11	11	11	11	11	11	11	11
147	22	22	22	22	22	22	22	22	22	22	22	22	22	22	22	22	22	22	22	22	22	22	22	22	22	22	22	22	22	22	22	22	22	22	22	22	22	22	22	22	22	22	22	22	22	22	22	22	22
148	11	11	11	11	11	11	11	11	11	11	11	11	11	11	22	22	22	22	22	22	22	22	22	22	22	22	22	22	22	22	22	22	22	22	22	22	22	22	22	22	22	22	22	22	22	22	22	22	22
149	22	22	22	22	22	22	22	22	22	22	22	22	22	22	22	22	22	22	22	22	22	22	22	22	22	22	22	22	22	22	22	22	22	22	22	22	22	22	22	22	22	22	22	22	22	22	22	22	22
150	11	11	11	11	11	11	11	11	11	11	11	11	11	11	11	11	11	11	11	11	11	11	11	11	11	11	11	11	11	11	11	11	11	11	11	11	11	11	11	11	11	11	11	11	11	11	11	11	11
151	11	11	11	11	11	11	11	11	11	11	11	11	11	11	11	11	11	11	11	11	11	11	11	11	11	11	11	22	22	22	22	22	22	22	22	22	22	22	22	22	22	22	22	22	22	22	22	22	22
152	11	11	11	11	11	11	11	11	11	11	11	11	11	11	11	11	11	11	11	11	11	11	11	11	11	11	11	11	11	11	11	11	11	11	11	11	11	11	11	11	11	11	11	11	11	11	11	11	11
153	22	22	22	22	22	22	22	22	22	22	22	22	22	22	22	22	22	22	22	22	22	22	22	22	22	22	22	22	22	22	22	22	22	12	12	11	11	11	11	11	11	11	11	11	11	11	11	11	11
154	22	22	22	22	22	22	22	22	22	22	22	22	22	22	22	22	22	22	22	22	22	22	22	22	22	22	22	22	22	22	22	22	22	22	22	22	22	22	22	22	22	22	22	22	22	22	22	22	22
155	22	22	22	22	22	22	22	22	22	22	22	22	22	22	22	22	22	22	22	22	22	22	22	22	22	22	22	22	22	22	22	22	22	22	22	22	22	22	22	22	22	22	22	22	22	22	22	22	22
156	11	11	11	11	11	11	11	11	11	11	11	11	11	11	11	11	11	11	11	11	11	11	11	11	11	11	11	11	11	11	11	11	11	11	11	11	11	11	11	11	11	11	11	11	11	11	11	11	11
157	11	11	11	11	11	11	11	11	11	11	11	11	11	11	11	11	11	11	11	11	11	11	11	11	11	11	11	11	11	11	11	11	11	11	11	11	11	11	11	11	11	11	11	11	11	11	11	11	11
158	22	22	22	22	22	22	22	22	22	22	22	22	22	22	22	22	22	22	22	22	22	22	22	22	22	22	22	22	22	22	22	11	11	11	11	11	11	11	11	11	11	11	11	11	11	11	11	11	11
159	22	22	22	22	22	22	22	22	22	22	22	22	22	22	22	22	22	22	22	22	22	22	22	22	22	22	22	22	22	22	22	22	22	22	22	22	22	22	22	22	22	22	22	22	22	22	22	22	22
160	11	11	11	11	11	11	11	11	11	11	11	11	11	11	11	11	11	11	11	11	11	11	11	11	11	11	11	11	11	11	11	11	11	11	11	11	11	11	11	11	11	11	11	11	11	11	11	11	11
161	22	22	22	22	22	22	22	22	22	22	22	22	22	22	22	22	22	22	22	22	22	22	22	22	22	22	22	22	22	22	22	22	22	22	22	22	22	22	22	22	22	22	22	22	22	22	22	22	22
162	11	11	11	11	11	11	11	11	11	11	11	11	11	11	11	11	11	11	11	11	11	11	11	11	11	11	11	11	11	11	11	22	22	22	22	22	22	22	22	22	22	22	22	22	22	22	22	22	22
163	22	22	22	22	22	22	22	22	22	22	22	22	22	22	22	22	22	22	22	22	22	22	22	22	22	22	22	22	22	22	22	22	22	22	22	22	22	22	22	22	22	22	22	22	22	22	22	22	22
164	22	22	22	22	22	22	22	22	22	22	22	22	22	22	22	22	22	22	22	22	22	22	22	22	22	22	22	22	22	22	22	22	22	22	22	22	22	22	22	22	22	22	22	22	22	22	22	22	22
165	22	22	22	22	22	22	22	22	22	22	22	22	22	22	22	22	22	22	22	22	22	22	22	22	22	22	22	22	22	22	22	22	22	22	22	22	22	22	22	22	22	22	22	22	22	22	22	22	22
166	22	22	22	22	22	22	22	22	22	22	22	22	22	22	22	22	22	22	22	22	22	22	22	22	22	22	22	22	22	22	22	22	22	22	22	22	22	22	22	22	22	22	22	22	22	22	22	22	22
167	22	22	22	22	22	22	22	22	22	22	22	22	22	22	22	22	22	22	22	22	22	22	22	22	22	22	22	22	22	22	22	22	22	22	22	22	22	22	22	22	22	22	22	22	22	22	22	22	22
168	22	22	22	22	22	22	22	22	22	22	22	22	22	22	22	22	22	22	22	22	22	22	22	22	22	22	22	22	22	22	22	22	22	22	22	22	22	22	22	22	22	22	22	22	22	22	22	22	22
169	22	22	22	22	22	22	22	22	22	22	22	22	22	22	22	22	22	22	22	22	22	22	22	22	22	22	22	22	22	22	22	22	22	22	22	22	22	22	22	22	22	22	22	22	22	22	22	22	22
170	11	11	11	11	11	11	11	11	11	11	11	11	11	11	11	11	11	11	11	11	11	11	11	11	11	11	11	11	11	11	11	11	11	11	11	11	11	11	11	11	11	11	11	11	11	11	11	11	11
171	22	22	22	22	22	22	22	22	22	22	22	22	22	22	22	22	22	22	22	22	22	22	22	22	22	22	22	12	11	11	11	11	11	11	11	11	11	11	11	11	11	11	11	11	11	11	11	11	11
172	22	22	22	22	22	22	22	22	22	22	22	22	22	22	22	22	22	22	22	22	22	22	22	22	22	12	11	11	11	11	11	11	11	11	11	11	11	11	11	11	11	11	11	11	11	11	11	11	11
173	22	22	22	22	22	22	22	22	22	22	22	22	22	22	22	22	22	22	22	22	22	22	22	22	22	22	22	22	22	22	22	22	22	22	22	22	22	22	22	22	22	22	22	22	22	22	22	22	22
174	11	11	11	11	11	11	11	11	11	11	11	11	11	11	11	11	11	11	11	11	11	11	11	11	11	11	11	11	11	11	11	11	11	11	11	11	11	11	11	11	11	11	12	12	12	12	12	12	12
175	11	11	11	11	11	11	11	11	11	11	11	11	11	11	11	11	11	11	11	11	11	11	11	11	11	11	11	11	11	11	11	11	11	11	11	11	11	11	11	11	11	11	11	11	11	11	11	11	11
176	11	11	11	11	11	11	11	11	11	11	11	11	11	11	11	11	11	11	11	11	11	11	11	11	11	11	11	11	11	22	22	22	22	22	22	22	22	22	22	22	22	22	22	22	22	22	22	22	22
177	11	11	11	12	22	22	22	22	22	22	22	22	22	22	22	22	22	22	22	22	22	22	22	22	22	22	22	22	22	22	22	22	22	22	22	22	22	22	12	11	11	11	11	11	11	11	11	11	11
178	22	22	22	22	22	22	22	22	22	22	22	22	22	22	22	22	22	22	22	22	22	22	22	22	22	22	22	22	22	22	22	22	22	22	22	22	22	22	22	22	22	22	22	22	22	22	22	22	22
179	11	11	11	11	11	11	11	11	11	11	11	11	11	11	11	11	11	11	11	11	11	11	11	11	11	11	11	11	11	11	11	11	11	11	11	11	11	11	11	11	11	11	11	11	11	11	11	11	11
180	11	11	11	11	11	11	11	11	11	11	11	11	11	11	11	11	11	11	11	11	11	11	11	11	11	11	11	11	11	11	11	11	11	11	11	11	11	11	11	11	11	11	11	11	11	11	11	11	11
181	11	11	11	11	11	11	11	11	11	11	11	11	11	11	11	11	11	11	11	11	11	11	11	11	11	11	11	11	11	11	11	11	11	11	11	11	11	11	11	11	11	11	11	11	11	11	11	11	11
182	11	11	11	11	11	11	11	11	11	11	11	11	11	11	11	11	11	11	11	11	11	11	11	11	11	22	22	22	22	22	22	22	22	22	22	22	22	22	22	22	22	22	22	22	22	22	22	22	22
183	11	11	11	11	11	11	11	11	11	11	11	11	11	11	11	11	11	11	11	11	11	11	11	11	11	11	11	11	11	11	11	11	11	11	11	11	11	11	11	11	11	11	11	11	11	11	11	11	11
184	11	12	12	12	12	12	12	12	12	12	12	12	12	12	12	12	12	12	12	12	12	12	12	12	12	12	12	12	12	12	12	12	12	12	12	12	12	12	12	12	12	12	12	12	12	12	12	12	12
185	11	11	11	11	11	11	11	11	11	11	11	11	11	11	11	11	11	11	11	11	11	11	11	11	11	11	11	11	11	11	11	11	11	11	11	11	11	11	11	11	11	11	11	11	11	11	11	11	11
186	11	11	11	11	11	11	11	11	11	11	11	11	11	11	11	11	11	11	11	11	11	11	11	11	11	11	11	11	11	11	11	11	11	11	11	11	11	11	11	11	11	11	11	11	11	11	11	11	11
187	22	22	22	22	22	22	22	22	22	22	22	22	22	22	22	22	22	22	22	22	22	22	22	22	22	22	22	22	22	22	11	11	11	11	11	11	11	11	11	11	11	11	11	11	11	11	11	11	11
188	22	22	22	22	22	22	22	22	22	22	22	22	22	22	22	22	22	22	22	22	22	22	22	22	22	22	22	22	22	22	22	22	22	22	22	22	22	22	22	22	22	22	22	22	22	22	22	22	22
189	11	11	11	11	11	11	11	11	11	11	11	11	11	11	11	11	11	11	11	11	11	11	11	11	12	12	12	12	12	12	12	12	12	12	12	12	12	12	12	12	12	12	12	12	12	12	22	22	22
190	11	11	11	11	11	11	11	11	11	11	11	11	11	11	11	11	11	11	11	11	11	11	11	11	11	11	11	11	11	11	11	11	11	11	11	11	11	11	11	11	11	11	11	22	22	22	22	22	22
191	11	11	11	11	11	11	11	12	12	22	22	22	22	22	22	22	22	22	22	22	22	22	22	22	22	22	22	22	22	22	22	22	22	22	22	22	22	22	22	22	22	22	22	22	22	22	22	22	22
192	11	11	11	11	11	11	11	11	11	11	11	11	11	11	11	11	11	11	11	11	11	11	11	11	11	11	11	11	11	11	11	11	11	11	11	11	11	11	11	11	11	11	11	11	11	11	11	11	11
193	22	22	22	22	22	22	22	22	22	22	22	22	22	22	22	22	22	22	22	22	22	22	22	22	22	22	22	22	22	22	22	22	22	22	22	22	22	22	22	22	22	22	22	22	22	22	22	22	22
194	11	11	11	11	11	11	11	11	11	11	11	11	11	11	11	11	11	11	11	11	11	11	11	11	11	11	11	11	11	11	11	11	11	11	11	11	11	11	11	11	11	11	11	11	11	11	11	11	11
195	22	11	11	11	11	11	11	11	11	11	11	11	11	11	11	11	11	11	11	11	11	11	11	11	11	11	11	11	11	11	11	11	11	11	11	11	11	11	11	11	11	11	11	11	11	11	11	11	11
196	22	22	22	22	22	22	22	22	22	22	22	22	22	22	22	22	22	22	22	22	22	22	22	22	22	22	22	22	22	22	22	22	22	22	22	22	22	22	22	22	22	22	22	22	22	22	22	22	22
197	22	22	22	22	22	22	22	22	22	22	22	22	22	22	22	22	22	22	22	22	22	22	22	22	22	22	22	22	22	22	22	22	22	22	22	22	22	22	22	22	22	22	22	22	22	22	22	22	22
198	22	22	22	22	22	22	22	22	22	22	22	22	22	22	22	22	22	22	22	22	22	22	22	22	22	22	22	22	22	22	22	11	11	11	11	11	11	11	11	11	11	11	11	11	11	11	11	11	11
199	12	12	12	12	12	12	12	12	12	12	12	12	12	12	12	12	12	12	12	12	12	12	12	12	12	12	12	12	12	12	12	12	12	12	12	12	12	12	12	12	12	12	12	12	12	12	12	12	12
1	11	11	11	11	11	11	11	11	11	11	11	11	11	11	11	11	11	11	11	11	11	11	11	11	11	11	11	11	11	11	11	11	11	11	11	11	11	11	11	11	11	11	11	11	11	11	11	11	11
200	11	11	11	11	11	11	11	11	11	11	11	11	11	11	11	11	11	11	12	12	12	12	12	12	12	12	12	12	12	12	12	12	12	12	12	12	12	12	12	12	12	11	11	11	11	11	11	11	11
201	11	11	11	11	11	11	11	11	11	11	11	11	11	11	11	11	11	11	11	11	11	11	11	11	11	11	11	11	11	11	11	11	11	11	11	11	11	11	11	11	11	11	11	11	11	11	11	11	11
202	11	11	11	11	11	11	11	11	11	11	11	11	11	11	11	22	22	22	22	22	22	22	22	22	22	22	22	22	22	22	22	22	22	22	22	22	22	22	22	22	22	22	22	22	22	22	22	22	22
203	11	11	11	11	11	11	11	11	11	11	11	11	11	11	11	11	11	11	11	11	11	11	11	11	11	11	11	11	11	11	11	11	11	11	11	11	11	11	11	11	11	11	11	11	11	11	11	11	11
204	11	11	11	11	11	11	11	11	11	11	11	11	11	11	11	11	11	11	11	11	11	11	11	11	11	11	11	11	11	11	11	11	11	11	11	11	11	11	11	11	11	11	11	11	11	11	11	11	11
205	22	22	22	22	22	22	22	22	22	22	22	22	22	22	22	22	22	22	22	22	22	22	22	22	22	22	22	22	22	22	22	22	22	22	22	22	22	22	22	22	22	22	22	22	22	22	22	22	22
206	22	22	22	22	22	22	22	22	22	22	22	22	22	22	22	22	22	22	22	22	22	22	22	22	22	22	22	22	22	11	11	11	11	11	11	11	11	11	11	11	11	11	11	11	11	11	11	11	11
207	22	22	22	22	22	22	22	22	22	22	22	22	22	22	22	22	22	22	22	22	22	22	22	22	22	22	22	22	22	22	22	22	22	22	22	22	22	22	22	22	22	22	22	22	22	22	22	22	22
208	11	11	11	11	11	11	11	11	11	11	11	11	11	11	11	11	11	11	11	11	11	11	11	11	11	11	11	11	11	11	11	11	11	11	11	11	11	11	11	11	11	11	11	11	11	11	11	11	11
210	11	11	11	11	11	11	11	11	11	11	11	11	11	11	11	11	11	11	11	11	11	11	11	11	11	11	11	11	11	11	11	11	11	11	11	11	11	11	11	11	11	11	11	11	11	11	11	11	11
211	11	11	11	11	11	11	11	11	11	11	11	11	11	11	11	11	11	11	11	11	11	11	11	11	11	11	11	11	11	11	11	11	11	11	11	11	11	11	11	11	11	11	11	11	11	11	11	11	11
212	22	22	22	22	22	22	22	22	22	22	22	22	22	22	22	22	22	22	22	22	22	22	22	22	22	22	22	22	22	22	22	22	22	22	22	22	22	22	22	22	22	22	22	22	22	22	22	22	22
213	22	22	22	22	22	22	22	22	22	22	22	22	22	22	22	22	22	22	22	22	22	22	22	22	22	22	22	22	22	22	22	22	22	22	22	22	22	22	22	22	22	22	22	22	22	22	22	22	22
214	22	22	22	22	22	22	22	22	22	22	22	22	22	22	22	22	22	22	22	22	22	22	22	22	22	22	22	22	22	22	22	22	22	22	22	22	22	22	22	22	22	22	22	22	22	22	22	22	22
215	11	11	11	11	11	11	11	11	11	11	11	11	11	11	11	11	11	11	11	11	11	11	11	11	11	11	11	11	11	11	11	11	11	11	11	11	11	11	11	11	11	11	11	11	11	11	11	11	11
216	11	11	11	11	11	11	11	11	11	11	11	11	11	11	11	11	11	11	11	11	11	11	11	11	11	11	11	11	11	11	11	11	11	11	11	11	11	11	11	11	11	11	11	11	11	11	11	11	11
217	22	22	22	22	22	11	11	11	11	11	11	11	11	11	11	11	11	11	11	11	11	11	11	11	11	11	11	11	11	11	11	11	11	11	11	11	11	11	11	11	12	12	12	12	12	12	12	12	12
218	11	11	11	11	11	11	11	11	11	11	11	11	11	11	11	11	11	22	22	22	22	22	22	22	22	22	22	22	22	22	22	22	22	22	22	22	22	22	22	22	22	22	22	22	22	22	22	22	22
219	11	11	11	11	11	11	11	11	11	11	11	11	11	11	11	11	11	11	11	11	11	11	11	11	11	11	11	11	11	11	11	11	11	11	11	11	11	11	11	11	11	11	11	11	11	11	11	11	11
220	22	22	22	22	22	22	22	22	22	22	22	22	22	22	22	22	22	22	22	22	22	22	22	22	22	22	22	22	22	22	22	22	22	22	22	22	22	22	22	22	22	22	22	22	22	22	22	22	22
221	11	11	11	11	11	11	11	11	11	11	11	11	11	11	11	11	11	11	11	11	11	11	22	22	22	22	22	22	22	22	22	22	22	22	22	22	22	22	22	22	22	22	22	22	22	22	22	22	22
222	11	11	11	11	11	11	11	11	11	11	11	11	11	11	11	11	11	11	11	11	11	11	11	11	11	11	11	11	11	11	11	11	11	11	11	11	11	11	11	11	11	11	11	11	11	11	11	11	11
223	22	22	22	22	22	22	22	22	22	22	22	22	22	22	22	22	22	22	22	22	22	22	22	22	22	22	22	22	22	22	22	22	12	11	11	11	11	11	11	11	11	11	11	11	11	11	11	11	11
224	22	22	22	22	22	22	22	22	22	22	22	22	22	22	22	22	22	22	22	22	22	22	22	22	22	22	22	22	22	22	22	22	22	22	22	22	22	22	22	22	22	22	22	22	22	22	22	22	22
225	22	22	22	22	22	22	22	22	22	22	22	22	22	22	22	22	22	22	22	22	22	22	22	22	22	22	22	22	22	22	22	22	22	22	22	22	22	22	22	22	22	22	22	22	22	22	22	22	22
226	22	22	22	22	22	22	22	22	22	22	11	11	11	11	11	11	11	11	11	11	11	11	11	11	11	11	11	11	11	11	11	11	11	11	11	11	11	11	11	11	11	11	11	11	11	11	11	11	11
227	22	22	22	22	22	22	22	22	22	22	22	22	22	22	22	22	22	22	22	22	22	22	22	22	22	22	22	22	22	22	22	22	22	22	22	22	22	22	22	22	22	22	22	22	22	22	22	22	22
228	11	11	11	11	11	11	11	11	11	11	11	11	11	11	11	11	11	11	11	11	11	11	11	11	11	11	11	11	11	11	11	11	11	11	11	11	11	11	11	11	11	11	11	11	11	11	11	11	11
229	11	11	11	11	11	11	11	11	11	11	11	11	11	11	11	11	11	11	11	11	11	11	11	11	11	11	11	11	11	11	11	11	11	11	11	11	11	11	11	11	11	11	11	11	11	11	11	11	11
230	22	22	22	22	22	22	22	22	22	22	22	22	22	22	22	22	22	22	22	22	22	22	22	22	22	22	22	22	22	22	22	22	22	22	22	22	22	22	22	22	22	22	22	22	22	22	22	22	22
231	11	11	11	11	11	11	11	11	11	11	11	11	11	11	11	11	11	11	11	11	11	11	11	11	11	11	11	11	11	11	11	11	11	11	11	11	11	11	11	11	11	11	11	11	11	11	11	11	11
232	11	11	11	11	11	11	11	11	11	11	11	11	11	11	11	11	11	11	11	11	11	11	11	11	11	11	11	11	11	11	11	11	11	11	11	11	11	11	11	11	11	11	11	11	11	11	11	11	11
233	11	11	11	11	11	11	11	11	11	11	11	11	11	11	11	11	11	11	11	11	11	11	11	11	11	11	11	11	11	11	11	11	11	11	11	11	11	11	11	11	11	11	11	11	11	11	11	11	11
234	22	22	22	22	22	22	22	22	22	22	22	22	22	22	22	22	22	22	22	22	22	22	22	22	22	22	22	22	22	22	22	22	22	22	22	22	22	22	22	22	22	22	22	22	22	22	22	22	22
235	22	22	22	22	22	22	22	22	22	22	22	22	22	22	22	22	22	22	22	22	22	22	22	22	22	22	22	22	22	22	22	22	22	22	22	22	22	22	22	22	22	22	22	22	22	22	22	22	22
236	22	22	22	22	22	22	22	22	22	22	22	22	22	22	22	22	22	22	22	22	22	22	22	22	22	22	22	22	22	22	22	22	22	22	22	22	22	22	22	22	22	22	22	22	22	22	22	22	22
237	11	11	11	11	11	11	11	11	11	11	11	11	11	11	11	11	11	11	11	11	11	11	11	11	11	11	11	11	11	11	11	11	11	11	11	11	11	11	11	11	11	11	11	11	11	11	11	11	11
238	22	22	22	22	22	22	22	22	22	22	22	22	22	22	22	22	22	22	22	22	22	22	22	22	22	22	22	22	22	22	22	22	22	22	22	22	22	22	22	22	22	22	22	22	22	22	22	22	22
239	22	22	22	22	22	22	22	22	22	22	22	22	22	22	22	22	22	22	22	22	22	22	22	22	22	22	22	22	22	22	22	22	22	22	22	22	22	22	22	22	22	22	22	22	22	22	22	22	22
27	11	11	11	11	11	11	11	11	11	11	11	11	11	11	11	11	11	11	11	11	11	11	11	11	11	11	11	11	11	11	11	11	11	11	11	11	11	11	11	11	11	11	11	11	11	11	11	11	11
28	11	11	11	11	11	11	11	11	11	11	11	11	11	11	11	11	11	11	11	11	11	11	11	11	11	11	11	11	11	11	11	11	11	11	11	11	11	11	11	11	11	11	11	11	11	11	11	11	11
29	22	22	22	22	22	22	22	22	22	22	22	22	22	22	22	22	22	22	22	22	22	22	22	22	22	22	22	22	22	22	22	22	22	22	22	22	22	22	22	22	22	22	22	22	22	22	22	22	22
33	11	11	11	11	11	11	11	11	11	11	11	11	11	11	11	11	11	11	11	11	11	11	11	11	11	11	11	11	11	11	11	11	11	11	11	11	11	11	11	11	11	11	11	11	11	11	11	11	11
38	11	11	11	11	11	11	11	11	11	11	11	11	11	11	11	11	11	11	11	11	11	11	11	11	11	11	11	11	11	11	11	11	11	11	11	11	11	11	11	11	11	11	11	11	11	11	11	11	11
40	22	22	22	22	22	22	22	22	22	22	22	22	22	22	22	22	22	22	22	22	22	22	22	22	22	22	22	22	22	22	22	22	22	22	22	22	22	22	22	22	22	22	22	22	22	22	22	22	22
42	11	11	11	11	11	11	11	11	11	11	11	11	11	11	11	11	11	11	11	11	11	11	11	11	11	11	11	11	11	11	11	11	11	11	11	11	11	11	11	11	11	11	11	11	11	11	11	11	11
49	22	22	22	22	22	22	22	22	22	22	22	22	22	22	22	22	22	22	22	22	22	22	22	22	22	22	22	22	22	22	22	22	22	22	22	22	11	11	11	11	11	11	11	11	11	11	11	11	11
53	11	11	11	11	11	11	11	11	11	11	11	11	11	11	11	11	11	11	11	11	11	11	11	11	11	11	11	11	11	11	11	11	11	11	11	11	11	11	11	11	11	11	11	11	11	11	11	11	11
60	12	12	12	12	12	12	12	12	12	12	12	11	11	11	11	11	11	11	11	11	11	11	11	11	11	11	11	11	11	11	11	11	11	11	11	11	11	11	11	11	11	11	11	11	11	11	11	11	11
68	22	22	22	22	22	22	22	22	22	22	22	22	22	22	22	22	22	22	22	22	22	22	22	22	22	22	22	22	22	22	22	22	22	22	22	22	22	22	22	22	22	22	22	22	22	22	22	22	22
76	22	22	22	22	22	22	22	22	22	22	22	22	22	22	22	22	22	22	22	22	22	22	22	22	22	22	22	22	22	22	22	22	22	11	11	11	11	11	11	11	11	11	11	11	11	11	11	11	11
7	22	22	22	22	22	22	22	22	22	22	22	22	22	22	22	12	11	11	11	11	11	11	11	11	11	11	11	11	11	11	11	11	11	11	11	11	11	11	11	11	11	11	11	11	11	11	11	11	11
81	22	22	22	22	22	22	22	22	22	22	22	22	22	22	22	22	22	22	22	22	22	22	22	22	22	22	22	22	22	22	22	22	22	22	22	22	22	22	22	22	22	22	22	22	22	22	22	22	22
88	11	11	11	11	11	11	11	11	11	11	11	11	11	11	11	11	11	11	11	11	11	11	11	11	11	11	11	11	11	11	11	11	11	11	11	11	11	11	11	11	11	11	11	11	11	11	11	11	11
90	11	11	11	11	11	11	11	11	11	11	11	11	11	11	11	11	11	11	11	11	11	11	11	11	11	11	11	11	11	11	11	11	11	11	11	11	11	11	11	11	11	11	11	11	11	11	11	11	11
91	11	11	11	11	11	11	11	11	11	11	11	11	11	11	11	11	11	11	11	11	11	11	11	11	11	11	11	11	11	11	11	11	11	11	11	11	11	11	11	11	11	11	11	11	11	11	11	11	11
97	11	11	11	22	22	22	22	22	22	22	22	22	22	22	22	22	22	22	22	22	22	22	22	22	22	22	22	22	22	22	22	22	22	22	22	22	22	22	22	22	22	22	22	22	22	22	22	22	22
98	22	22	22	22	22	22	22	22	22	22	22	22	22	22	22	22	22	22	22	22	22	22	22	22	22	22	22	22	22	22	22	22	22	22	22	22	22	22	22	22	22	22	22	22	22	22	22	22	22
[truncated: 2,628 more columns]

## Sheet: QTLs
Supplemental Dataset 8c - Final QTL statistics
QTL	Chr	pos	LOD	closest_marker	LOD1.5_Left_MarginPos	LOD1.5_Left_Margin_Marker	LOD1.5_Left_Margin_Marker_pos	LOD1.5_Right_MarginPos	LOD1.5_Right_Margin_Marker	LOD1.5_Right_Margin_Marker_pos	Pathogen
qSs5	5	100.971	3.42603	Lsat_1_v8_lg_5.167022518_171029049	60.1831	Lsat_1_v8_lg_5.83242419_83492826	60.1831	132.879	Lsat_1_v8_lg_5.201636457_201636457	132.879	Sclerotinia
qSs8	8	184.492	4.69543	Lsat_1_v8_lg_8.235028278_235261299	178.914	Lsat_1_v8_lg_8.224169450_227482669	178.914	204	Lsat_1_v8_lg_8.264235193_264235193	204.793	Sclerotinia
qSs9	9	125.619	4.14811	Lsat_1_v8_lg_9.145996265_145996299	116.139	Lsat_1_v8_lg_9.138685301_138685342	116.139	138.971	Lsat_1_v8_lg_9.157470971_157505633	138.971	Sclerotinia
qBc7	7	147.978	4.12813	Lsat_1_v8_lg_7.159631202_159743074	138.123	Lsat_1_v8_lg_7.150429771_152204942	138.123	174.604	Lsat_1_v8_lg_7.185358290_185358290	174.604	Botrytis
qBc9	9	6.41701	6.10264	Lsat_1_v8_lg_9.16349778_17578698	0.427001	Lsat_1_v8_lg_9.195034_8129653	0.427001	15.433	Lsat_1_v8_lg_9.25682767_26879416	15.433	Botrytis

## Sheet: Genes within QTL
Supplemental Dataset 8d - Genes located within 1.5LOD confidence intervals of Armenian L. serriola x PI251246 resistance QTL after mapping to Lactuca sativa cv Salinas v8 Genome. In some examples chromosme located within GeneID is different to chromosome of QTL, as the chromsome locater within GeneID is inherited from v5 genome, and location has been updated for v8. Arabidopsis ortholog is taken …
GeneID	QTL	TAIR10.ID	TAIR10.fescription	At_ShortName
Lsat_1_v5_gn_0_18840	qSs8	AT4G39950.1	cytochrome P450, family 79, subfamily B, polypeptide 2	CYP79B2
Lsat_1_v5_gn_0_18880	qSs8	AT1G20860.1	phosphate transporter 1;8	PHT1;8
Lsat_1_v5_gn_0_18900	qSs8	AT1G76430.1	phosphate transporter 1;9	PHT1;9
Lsat_1_v5_gn_0_19000	qSs8	no_hits_found		NA
Lsat_1_v5_gn_0_19021	qSs8	AT1G18390.2	Protein kinase superfamily protein	AT1G18390
Lsat_1_v5_gn_0_24560	qSs5	AT3G55010.1	phosphoribosylformylglycinamidine cyclo-ligase, chloroplast / phosphoribosyl-aminoimidazole synthetase / AIR synthase (PUR5)	PUR5
Lsat_1_v5_gn_0_24581	qSs5	no_hits_found		NA
Lsat_1_v5_gn_0_24661	qSs9	no_hits_found		NA
Lsat_1_v5_gn_0_24701	qSs9	AT3G20670.1	histone H2A 13	HTA13
Lsat_1_v5_gn_0_24721	qSs9	AT1G51060.1	histone H2A 10	HTA10
Lsat_1_v5_gn_0_26101	qSs5	AT3G46290.1	hercules receptor kinase 1	HERK1
Lsat_1_v5_gn_0_32260	qSs8	AT1G13120.1	embryo defective 1745	GLE1
Lsat_1_v5_gn_0_32300	qSs8	no_hits_found		NA
Lsat_1_v5_gn_0_33780	qSs5	AT1G34480.1	Cysteine/Histidine-rich C1 domain family protein	AT1G34480
Lsat_1_v5_gn_0_35401	qBc7	no_hits_found		NA
Lsat_1_v5_gn_0_35421	qBc7	AT3G16210.1	F-box family protein	AT3G16210
Lsat_1_v5_gn_0_36401	qSs5	no_hits_found		NA
Lsat_1_v5_gn_0_36860	qSs8	AT1G47420.1	succinate dehydrogenase 5	SDH5
Lsat_1_v5_gn_0_37180	qSs8	no_hits_found		NA
Lsat_1_v5_gn_0_37361	qSs5	AT1G21270.1	wall-associated kinase 2	WAK2
Lsat_1_v5_gn_0_37700	qBc9	AT4G13850.1	glycine-rich RNA-binding protein 2	GR-RBP2
Lsat_1_v5_gn_0_37721	qBc9	AT1G07790.1	Histone superfamily protein	HTB1
Lsat_1_v5_gn_0_37740	qBc9	no_hits_found		NA
Lsat_1_v5_gn_0_37761	qBc9	no_hits_found		NA
Lsat_1_v5_gn_0_37780	qBc9	AT5G59850.1	Ribosomal protein S8 family protein	AT5G59850
Lsat_1_v5_gn_0_37821	qBc9	no_hits_found		NA
Lsat_1_v5_gn_0_38741	qSs9	no_hits_found		NA
Lsat_1_v5_gn_0_39321	qSs5	AT1G33540.1	serine carboxypeptidase-like 18	scpl18
Lsat_1_v5_gn_0_40861	qSs5	AT4G36850.1	PQ-loop repeat family protein / transmembrane family protein	AT4G36850
Lsat_1_v5_gn_0_41400	qSs5	no_hits_found		NA
Lsat_1_v5_gn_0_41841	qSs9	no_hits_found		NA
Lsat_1_v5_gn_0_41861	qSs9	no_hits_found		NA
Lsat_1_v5_gn_0_41881	qSs9	no_hits_found		NA
Lsat_1_v5_gn_0_45000	qSs5	no_hits_found		NA
Lsat_1_v5_gn_0_5220	qSs9	AT5G54250.1	cyclic nucleotide-gated cation channel 4	CNGC4
Lsat_1_v5_gn_0_5240	qSs9	AT5G54250.1	cyclic nucleotide-gated cation channel 4	CNGC4
Lsat_1_v5_gn_0_5260	qSs9	AT5G54250.1	cyclic nucleotide-gated cation channel 4	CNGC4
Lsat_1_v5_gn_0_5300	qSs9	AT1G11390.1	Protein kinase superfamily protein	AT1G11390
Lsat_1_v5_gn_0_5321	qSs9	AT4G03280.1	photosynthetic electron transfer C	PETC
Lsat_1_v5_gn_0_5341	qSs9	AT3G20630.1	ubiquitin-specific protease 14	UBP14
Lsat_1_v5_gn_0_5360	qSs9	no_hits_found		NA
Lsat_1_v5_gn_0_5400	qSs9	no_hits_found		NA
Lsat_1_v5_gn_0_5420	qSs9	AT3G13330.1	proteasome activating protein 200	PA200
Lsat_1_v5_gn_0_5460	qSs9	AT2G05170.1	vacuolar protein sorting 11	VPS11
Lsat_1_v5_gn_0_5501	qSs9	AT5G54470.1	B-box type zinc finger family protein	BBX29
Lsat_1_v5_gn_0_6661	qSs9	AT3G20570.1	early nodulin-like protein 9	ENODL9
Lsat_1_v5_gn_0_6721	qSs9	no_hits_found		NA
Lsat_1_v5_gn_0_6780	qSs9	AT4G27100.1	Ypt/Rab-GAP domain of gyp1p superfamily protein	AT4G27100
Lsat_1_v5_gn_0_6841	qSs9	no_hits_found		NA
Lsat_1_v5_gn_0_6901	qSs9	AT3G28345.1	ABC transporter family protein	ABCB15
Lsat_1_v5_gn_0_6940	qSs9	AT5G54690.1	galacturonosyltransferase 12	GAUT12
Lsat_1_v5_gn_0_6961	qSs9	AT5G54670.1	kinesin 3	ATK3
Lsat_1_v5_gn_0_6981	qSs9	AT3G02520.1	general regulatory factor 7	GRF7
Lsat_1_v5_gn_0_7001	qSs9	AT5G54650.1	formin homology5	Fh5
Lsat_1_v5_gn_0_7020	qSs9	no_hits_found		NA
Lsat_1_v5_gn_0_7041	qSs9	AT3G20670.1	histone H2A 13	HTA13
Lsat_1_v5_gn_0_7101	qSs9	no_hits_found		NA
Lsat_1_v5_gn_0_7121	qSs9	no_hits_found		NA
Lsat_1_v5_gn_0_7140	qSs9	no_hits_found		NA
Lsat_1_v5_gn_0_7180	qSs9	no_hits_found		NA
Lsat_1_v5_gn_0_7200	qSs9	no_hits_found		NA
Lsat_1_v5_gn_0_7220	qSs9	no_hits_found		NA
Lsat_1_v5_gn_0_7260	qSs9	no_hits_found		NA
Lsat_1_v5_gn_0_7300	qSs9	no_hits_found		NA
Lsat_1_v5_gn_0_7320	qSs9	AT3G62870.1	Ribosomal protein L7Ae/L30e/S12e/Gadd45 family protein	AT3G62870
Lsat_1_v5_gn_2_64600	qSs5	AT5G53450.1	OBP3-responsive gene 1	ORG1
Lsat_1_v5_gn_2_64621	qSs5	AT1G31810.1	Formin Homology 14	AFH14
Lsat_1_v5_gn_5_37901	qSs5	AT3G54030.1	Protein kinase protein with tetratricopeptide repeat domain	BSK6
Lsat_1_v5_gn_5_37921	qSs5	AT1G54710.1	homolog of yeast autophagy 18 (ATG18) H	ATG18H
Lsat_1_v5_gn_5_37940	qSs5	no_hits_found		NA
Lsat_1_v5_gn_5_37960	qSs5	no_hits_found		NA
Lsat_1_v5_gn_5_38001	qSs5	AT5G17680.1	disease resistance protein (TIR-NBS-LRR class), putative	AT5G17680
Lsat_1_v5_gn_5_38020	qSs5	AT5G17680.1	disease resistance protein (TIR-NBS-LRR class), putative	AT5G17680
Lsat_1_v5_gn_5_38041	qSs5	AT1G54460.1	TPX2 (targeting protein for Xklp2) protein family	AT1G54460
Lsat_1_v5_gn_5_38100	qSs5	AT5G27330.1	Prefoldin chaperone subunit family protein	AT5G27330
Lsat_1_v5_gn_5_38140	qSs5	AT1G54690.1	gamma histone variant H2AX	GAMMA-H2AX
Lsat_1_v5_gn_5_38200	qSs5	no_hits_found		NA
Lsat_1_v5_gn_5_38261	qSs5	no_hits_found		NA
Lsat_1_v5_gn_5_38280	qSs5	no_hits_found		NA
Lsat_1_v5_gn_5_38300	qSs5	AT3G26010.1	Galactose oxidase/kelch repeat superfamily protein	AT3G26010
Lsat_1_v5_gn_5_38361	qSs5	AT1G54680.1		AT1G54680
Lsat_1_v5_gn_5_38981	qSs5	no_hits_found		NA
Lsat_1_v5_gn_5_39020	qSs5	AT5G27290.1		AT5G27290
Lsat_1_v5_gn_5_39040	qSs5	AT1G54710.1	homolog of yeast autophagy 18 (ATG18) H	ATG18H
Lsat_1_v5_gn_5_39061	qSs5	no_hits_found		NA
Lsat_1_v5_gn_5_39160	qSs5	AT5G57800.1	Fatty acid hydroxylase superfamily	CER3
Lsat_1_v5_gn_5_39180	qSs5	AT5G57800.1	Fatty acid hydroxylase superfamily	CER3
Lsat_1_v5_gn_5_39200	qSs5	AT3G05140.1	ROP binding protein kinases 2	RBK2
Lsat_1_v5_gn_5_39220	qSs5	AT3G05140.1	ROP binding protein kinases 2	RBK2
Lsat_1_v5_gn_5_39240	qSs5	AT1G54730.2	Major facilitator superfamily protein	AT1G54730
Lsat_1_v5_gn_5_39260	qSs5	AT1G54730.2	Major facilitator superfamily protein	AT1G54730
Lsat_1_v5_gn_5_39280	qSs5	AT3G05170.1	Phosphoglycerate mutase family protein	AT3G05170
Lsat_1_v5_gn_5_39340	qSs5	no_hits_found		NA
Lsat_1_v5_gn_5_39360	qSs5	AT1G10500.1	chloroplast-localized ISCA-like protein	CPISCA
Lsat_1_v5_gn_5_39380	qSs5	no_hits_found		NA
Lsat_1_v5_gn_5_39421	qSs5	AT1G57870.3	shaggy-like kinase 42	SK42
Lsat_1_v5_gn_5_39440	qSs5	AT5G17680.1	disease resistance protein (TIR-NBS-LRR class), putative	AT5G17680
Lsat_1_v5_gn_5_39460	qSs5	AT5G17680.1	disease resistance protein (TIR-NBS-LRR class), putative	AT5G17680
Lsat_1_v5_gn_5_39480	qSs5	no_hits_found		NA
Lsat_1_v5_gn_5_39540	qSs5	no_hits_found		NA
Lsat_1_v5_gn_5_39560	qSs5	no_hits_found		NA
Lsat_1_v5_gn_5_39581	qSs5	AT5G17680.1	disease resistance protein (TIR-NBS-LRR class), putative	AT5G17680
Lsat_1_v5_gn_5_39601	qSs5	no_hits_found		NA
Lsat_1_v5_gn_5_39621	qSs5	no_hits_found		NA
Lsat_1_v5_gn_5_39760	qSs5	AT1G20460.1		AT1G20460
Lsat_1_v5_gn_5_39780	qSs5	no_hits_found		NA
Lsat_1_v5_gn_5_39840	qSs5	AT5G35160.2	Endomembrane protein 70 protein family	AT5G35160
Lsat_1_v5_gn_5_39880	qSs5	AT4G31930.1	Mitochondrial glycoprotein family protein	AT4G31930
Lsat_1_v5_gn_5_39901	qSs5	AT1G15880.1	golgi snare 11	GOS11
Lsat_1_v5_gn_5_39921	qSs5	AT2G25180.1	response regulator 12	RR12
Lsat_1_v5_gn_5_39960	qSs5	AT2G16920.1	ubiquitin-conjugating enzyme 23	UBC23
Lsat_1_v5_gn_5_39981	qSs5	AT5G27430.1	Signal peptidase subunit	AT5G27430
Lsat_1_v5_gn_5_40001	qSs5	AT5G58140.2	phototropin 2	PHOT2
Lsat_1_v5_gn_5_40061	qSs5	AT3G05200.1	RING/U-box superfamily protein	ATL6
Lsat_1_v5_gn_5_40140	qSs5	AT3G56840.1	FAD-dependent oxidoreductase family protein	AT3G56840
Lsat_1_v5_gn_5_40160	qSs5	no_hits_found		NA
Lsat_1_v5_gn_5_40240	qSs5	no_hits_found		NA
Lsat_1_v5_gn_5_40280	qSs5	AT5G28750.1	Bacterial sec-independent translocation protein mttA/Hcf106	AT5G28750
Lsat_1_v5_gn_5_40301	qSs5	AT5G09850.1	Transcription elongation factor (TFIIS) family protein	AT5G09850
Lsat_1_v5_gn_5_40321	qSs5	AT5G23960.1	terpene synthase 21	TPS21
Lsat_1_v5_gn_5_40441	qSs5	AT1G66380.1	myb domain protein 114	MYB114
Lsat_1_v5_gn_5_40480	qSs5	AT1G74150.1	Galactose oxidase/kelch repeat superfamily protein	AT1G74150
Lsat_1_v5_gn_5_40701	qSs5	AT4G39690.1		AT4G39690
Lsat_1_v5_gn_5_40720	qSs5	AT5G10060.1	ENTH/VHS family protein	AT5G10060
Lsat_1_v5_gn_5_40881	qSs5	no_hits_found		NA
Lsat_1_v5_gn_5_40921	qSs5	AT1G63840.1	RING/U-box superfamily protein	AT1G63840
Lsat_1_v5_gn_5_40941	qSs5	AT5G07920.1	diacylglycerol kinase1	DGK1
Lsat_1_v5_gn_5_41060	qSs5	no_hits_found		NA
Lsat_1_v5_gn_5_41081	qSs5	no_hits_found		NA
Lsat_1_v5_gn_5_41161	qSs5	AT3G18290.1	zinc finger protein-related	BTS
Lsat_1_v5_gn_5_41181	qSs5	no_hits_found		NA
Lsat_1_v5_gn_5_41281	qSs5	AT5G09810.1	actin 7	ACT7
Lsat_1_v5_gn_5_41341	qSs5	AT5G09810.1	actin 7	ACT7
Lsat_1_v5_gn_5_41360	qSs5	AT3G17850.1	Protein kinase superfamily protein	AT3G17850
Lsat_1_v5_gn_5_41380	qSs5	no_hits_found		NA
Lsat_1_v5_gn_5_41401	qSs5	AT5G09810.1	actin 7	ACT7
Lsat_1_v5_gn_5_41421	qSs5	AT5G09810.1	actin 7	ACT7
Lsat_1_v5_gn_5_41441	qSs5	AT5G10170.1	myo-inositol-1-phosphate synthase 3	MIPS3
Lsat_1_v5_gn_5_41481	qSs5	AT5G06900.1	cytochrome P450, family 93, subfamily D, polypeptide 1	CYP93D1
Lsat_1_v5_gn_5_41561	qSs5	AT4G39710.1	FK506-binding protein 16-2	PnsL4
Lsat_1_v5_gn_5_41621	qSs5	AT4G39700.1	Heavy metal transport/detoxification superfamily protein	AT4G39700
Lsat_1_v5_gn_5_41640	qSs5	no_hits_found		NA
Lsat_1_v5_gn_5_41701	qSs5	no_hits_found		NA
Lsat_1_v5_gn_5_41720	qSs5	no_hits_found		NA
Lsat_1_v5_gn_5_41740	qSs5	no_hits_found		NA
Lsat_1_v5_gn_5_41801	qSs5	AT5G24840.1	tRNA (guanine-N-7) methyltransferase	AT5G24840
Lsat_1_v5_gn_5_41821	qSs5	no_hits_found		NA
Lsat_1_v5_gn_5_41860	qSs5	no_hits_found		NA
Lsat_1_v5_gn_5_41881	qSs5	no_hits_found		NA
Lsat_1_v5_gn_5_41900	qSs5	no_hits_found		NA
Lsat_1_v5_gn_5_41960	qSs5	AT5G50350.1		AT5G50350
Lsat_1_v5_gn_5_42001	qSs5	AT1G72750.1	translocase inner membrane subunit 23-2	TIM23-2
Lsat_1_v5_gn_5_42060	qSs5	AT2G34930.1	disease resistance family protein / LRR family protein	AT2G34930
Lsat_1_v5_gn_5_42101	qSs5	no_hits_found		NA
Lsat_1_v5_gn_5_42121	qSs5	no_hits_found		NA
Lsat_1_v5_gn_5_42161	qSs5	AT4G08685.1	Pollen Ole e 1 allergen and extensin family protein	SAH7
Lsat_1_v5_gn_5_42220	qSs5	no_hits_found		NA
Lsat_1_v5_gn_5_42341	qSs5	AT5G09810.1	actin 7	ACT7
Lsat_1_v5_gn_5_42480	qSs5	AT5G09810.1	actin 7	ACT7
Lsat_1_v5_gn_5_42501	qSs5	AT5G28680.1	Malectin/receptor-like protein kinase family protein	ANX2
Lsat_1_v5_gn_5_42521	qSs5	AT3G46290.1	hercules receptor kinase 1	HERK1
Lsat_1_v5_gn_5_42560	qSs5	no_hits_found		NA
Lsat_1_v5_gn_5_42581	qSs5	AT5G24010.1	Protein kinase superfamily protein	AT5G24010
Lsat_1_v5_gn_5_42641	qSs5	AT5G64070.1	phosphatidylinositol 4-OH kinase beta1	PI-4KBETA1
Lsat_1_v5_gn_5_42660	qSs5	AT2G46915.1	Protein of unknown function (DUF3754)	AT2G46915
Lsat_1_v5_gn_5_42681	qSs5	AT5G23960.1	terpene synthase 21	TPS21
Lsat_1_v5_gn_5_42701	qSs5	AT5G64600.1	O-fucosyltransferase family protein	AT5G64600
Lsat_1_v5_gn_5_42720	qSs5	AT5G10150.1	Domain of unknown function (DUF966)	AT5G10150
Lsat_1_v5_gn_5_42780	qSs5	AT4G25150.1	HAD superfamily, subfamily IIIB acid phosphatase	AT4G25150
Lsat_1_v5_gn_5_42800	qSs5	AT4G39790.1	Protein of unknown function (DUF630 and DUF632)	AT4G39790
Lsat_1_v5_gn_5_42900	qSs5	no_hits_found		NA
Lsat_1_v5_gn_5_42981	qSs5	no_hits_found		NA
Lsat_1_v5_gn_5_43041	qSs5	ATMG00640.1	hydrogen ion transporting ATP synthases, rotational mechanism;zinc ion binding	NA
Lsat_1_v5_gn_5_43061	qSs5	ATMG00650.1	NADH dehydrogenase subunit 4L	NA
Lsat_1_v5_gn_5_43080	qSs5	no_hits_found		NA
Lsat_1_v5_gn_5_43100	qSs5	no_hits_found		NA
Lsat_1_v5_gn_5_43140	qSs5	AT5G65030.1		AT5G65030
Lsat_1_v5_gn_5_43160	qSs5	AT5G19760.1	Mitochondrial substrate carrier family protein	AT5G19760
Lsat_1_v5_gn_5_43180	qSs5	AT5G64390.3	RNA-binding KH domain-containing protein	HEN4
Lsat_1_v5_gn_5_43200	qSs5	AT3G02730.1	thioredoxin F-type 1	TRXF1
Lsat_1_v5_gn_5_43220	qSs5	AT2G20000.1	CDC27 family protein	HBT
Lsat_1_v5_gn_5_43240	qSs5	AT5G65030.1		AT5G65030
Lsat_1_v5_gn_5_43280	qSs5	AT5G65030.1		AT5G65030
Lsat_1_v5_gn_5_43301	qSs5	AT1G18610.1	Galactose oxidase/kelch repeat superfamily protein	AT1G18610
Lsat_1_v5_gn_5_43320	qSs5	AT5G65030.1		AT5G65030
Lsat_1_v5_gn_5_43341	qSs5	AT4G00380.1	XH/XS domain-containing protein	FDM2
Lsat_1_v5_gn_5_43380	qSs5	AT5G65030.1		AT5G65030
Lsat_1_v5_gn_5_43401	qSs5	AT5G65020.1	annexin 2	ANNAT2
Lsat_1_v5_gn_5_43421	qSs5	no_hits_found		NA
Lsat_1_v5_gn_5_43440	qSs5	AT5G65120.1		AT5G65120
Lsat_1_v5_gn_5_43481	qSs5	AT5G65170.1	VQ motif-containing protein	AT5G65170
Lsat_1_v5_gn_5_43580	qSs5	AT4G39740.1	Thioredoxin superfamily protein	HCC2
Lsat_1_v5_gn_5_43661	qSs5	no_hits_found		NA
Lsat_1_v5_gn_5_43700	qSs5	AT5G64970.1	Mitochondrial substrate carrier family protein	AT5G64970
Lsat_1_v5_gn_5_43721	qSs5	AT4G19350.1	embryo defective 3006	EMB3006
Lsat_1_v5_gn_5_43741	qSs5	no_hits_found		NA
Lsat_1_v5_gn_5_43760	qSs5	AT5G65030.1		AT5G65030
Lsat_1_v5_gn_5_43780	qSs5	AT2G44980.2	SNF2 domain-containing protein / helicase domain-containing protein	ASG3
Lsat_1_v5_gn_5_43821	qSs5	AT4G39840.1		AT4G39840
Lsat_1_v5_gn_5_43841	qSs5	AT1G68660.1	Ribosomal protein L12/ ATP-dependent Clp protease adaptor protein ClpS family protein	AT1G68660
Lsat_1_v5_gn_5_44100	qSs5	no_hits_found		NA
Lsat_1_v5_gn_5_44120	qSs5	AT4G39730.1	Lipase/lipooxygenase, PLAT/LH2 family protein	PLAT1
Lsat_1_v5_gn_5_44161	qSs5	AT4G40050.1	Protein of unknown function (DUF3550/UPF0682)	AT4G40050
Lsat_1_v5_gn_5_44200	qSs5	no_hits_found		NA
Lsat_1_v5_gn_5_44281	qSs5	AT4G20070.1	allantoate amidohydrolase	AAH
Lsat_1_v5_gn_5_44300	qSs5	AT5G47820.1	P-loop containing nucleoside triphosphate hydrolases superfamily protein	FRA1
Lsat_1_v5_gn_5_44440	qSs5	no_hits_found		NA
Lsat_1_v5_gn_5_44481	qSs5	no_hits_found		NA
Lsat_1_v5_gn_5_44521	qSs5	AT2G22430.1	homeobox protein 6	HB6
Lsat_1_v5_gn_5_44541	qSs5	AT1G55340.1	Protein of unknown function (DUF1639)	AT1G55340
Lsat_1_v5_gn_5_44641	qSs5	AT2G22480.1	phosphofructokinase 5	PFK5
Lsat_1_v5_gn_5_44680	qSs5	no_hits_found		NA
Lsat_1_v5_gn_5_44701	qSs5	AT4G01020.1	helicase domain-containing protein / IBR domain-containing protein / zinc finger protein-related	AT4G01020
Lsat_1_v5_gn_5_44761	qSs5	AT1G73980.1	Phosphoribulokinase / Uridine kinase family	AT1G73980
Lsat_1_v5_gn_5_44781	qSs5	AT1G09840.1	shaggy-like protein kinase 41	SK41
Lsat_1_v5_gn_5_44921	qSs5	no_hits_found		NA
Lsat_1_v5_gn_5_44941	qSs5	AT5G44240.1	aminophospholipid ATPase 2	ALA2
Lsat_1_v5_gn_5_44981	qSs5	AT2G21860.1	violaxanthin de-epoxidase-related	AT2G21860
Lsat_1_v5_gn_5_45060	qSs5	no_hits_found		NA
Lsat_1_v5_gn_5_45101	qSs5	no_hits_found		NA
Lsat_1_v5_gn_5_45120	qSs5	AT5G43920.1	transducin family protein / WD-40 repeat family protein	AT5G43920
Lsat_1_v5_gn_5_45140	qSs5	AT5G43920.1	transducin family protein / WD-40 repeat family protein	AT5G43920
Lsat_1_v5_gn_5_45220	qSs5	AT1G59750.1	auxin response factor 1	ARF1
Lsat_1_v5_gn_5_45321	qSs5	AT5G65290.1	LMBR1-like membrane protein	AT5G65290
Lsat_1_v5_gn_5_45360	qSs5	AT2G22400.1	S-adenosyl-L-methionine-dependent methyltransferases superfamily protein	AT2G22400
Lsat_1_v5_gn_5_45400	qSs5	AT5G51110.1	Transcriptional coactivator/pterin dehydratase	AT5G51110
Lsat_1_v5_gn_5_45420	qSs5	AT5G47490.1	RGPR-related	AT5G47490
Lsat_1_v5_gn_5_45441	qSs5	AT5G11490.2	adaptin family protein	AT5G11490
Lsat_1_v5_gn_5_45480	qSs5	AT4G32620.2	Enhancer of polycomb-like transcription factor protein	AT4G32620
Lsat_1_v5_gn_5_45501	qSs5	AT3G57660.1	nuclear RNA polymerase A1	NRPA1
Lsat_1_v5_gn_5_45521	qSs5	no_hits_found		NA
Lsat_1_v5_gn_5_45560	qSs5	AT3G49680.1	branched-chain aminotransferase 3	BCAT3
Lsat_1_v5_gn_5_45581	qSs5	AT2G25660.1	embryo defective 2410	emb2410
Lsat_1_v5_gn_5_45600	qSs5	AT4G32940.1	gamma vacuolar processing enzyme	GAMMA-VPE
Lsat_1_v5_gn_5_45681	qSs5	no_hits_found		NA
Lsat_1_v5_gn_5_45700	qSs5	AT5G65010.2	asparagine synthetase 2	ASN2
Lsat_1_v5_gn_5_45721	qSs5	AT4G02750.1	Tetratricopeptide repeat (TPR)-like superfamily protein	AT4G02750
Lsat_1_v5_gn_5_45761	qSs5	no_hits_found		NA
Lsat_1_v5_gn_5_45800	qSs5	AT3G42960.1	TAPETUM 1	ATA1
Lsat_1_v5_gn_5_45900	qSs5	AT4G33010.1	glycine decarboxylase P-protein 1	GLDP1
Lsat_1_v5_gn_5_45920	qSs5	AT3G62970.1	zinc finger (C3HC4-type RING finger) family protein	AT3G62970
Lsat_1_v5_gn_5_46001	qSs5	AT4G33040.1	Thioredoxin superfamily protein	AT4G33040
Lsat_1_v5_gn_5_46021	qSs5	no_hits_found		NA
Lsat_1_v5_gn_5_46060	qSs5	AT2G19480.1	nucleosome assembly protein 1;2	NAP1;2
Lsat_1_v5_gn_5_46160	qSs5	AT4G31600.1	UDP-N-acetylglucosamine (UAA) transporter family	UTr7
Lsat_1_v5_gn_5_46220	qSs5	AT5G10710.2		AT5G10710
Lsat_1_v5_gn_5_46240	qSs5	AT1G13080.1	cytochrome P450, family 71, subfamily B, polypeptide 2	CYP71B2
Lsat_1_v5_gn_5_46341	qSs5	AT3G62410.1	CP12 domain-containing protein 2	CP12-2
Lsat_1_v5_gn_5_46400	qSs5	AT1G55110.1	indeterminate(ID)-domain 7	IDD7
Lsat_1_v5_gn_5_46440	qSs5	no_hits_found		NA
Lsat_1_v5_gn_5_46480	qSs5	AT5G64290.1	dicarboxylate transport 2.1	DIT2.1
Lsat_1_v5_gn_5_46500	qSs5	AT5G64290.1	dicarboxylate transport 2.1	DIT2.1
Lsat_1_v5_gn_5_46600	qSs5	no_hits_found		NA
Lsat_1_v5_gn_5_46681	qSs5	no_hits_found		NA
Lsat_1_v5_gn_5_46700	qSs5	AT5G04930.1	aminophospholipid ATPase 1	ALA1
Lsat_1_v5_gn_5_46721	qSs5	no_hits_found		NA
Lsat_1_v5_gn_5_46760	qSs5	AT5G24760.1	GroES-like zinc-binding dehydrogenase family protein	AT5G24760
Lsat_1_v5_gn_5_46800	qSs5	AT3G10710.1	root hair specific 12	RHS12
Lsat_1_v5_gn_5_46841	qSs5	AT4G16100.1	Protein of unknown function (DUF789)	AT4G16100
Lsat_1_v5_gn_5_46941	qSs5	AT5G26010.1	Protein phosphatase 2C family protein	AT5G26010
Lsat_1_v5_gn_5_47081	qSs5	no_hits_found		NA
Lsat_1_v5_gn_5_47101	qSs5	no_hits_found		NA
Lsat_1_v5_gn_5_47120	qSs5	no_hits_found		NA
Lsat_1_v5_gn_5_47180	qSs5	AT5G11710.1	ENTH/VHS family protein	AT5G11710
Lsat_1_v5_gn_5_47200	qSs5	no_hits_found		NA
Lsat_1_v5_gn_5_47240	qSs5	AT1G17620.1	Late embryogenesis abundant (LEA) hydroxyproline-rich glycoprotein family	AT1G17620
Lsat_1_v5_gn_5_47301	qSs5	no_hits_found		NA
Lsat_1_v5_gn_5_47341	qSs5	AT4G40010.1	SNF1-related protein kinase 2.7	SNRK2.7
Lsat_1_v5_gn_5_47401	qSs5	AT5G44790.1	copper-exporting ATPase / responsive-to-antagonist 1 / copper-transporting ATPase (RAN1)	RAN1
Lsat_1_v5_gn_5_47420	qSs5	no_hits_found		NA
Lsat_1_v5_gn_5_47440	qSs5	no_hits_found		NA
Lsat_1_v5_gn_5_47461	qSs5	AT2G26140.1	FTSH protease 4	ftsh4
Lsat_1_v5_gn_5_47521	qSs5	AT5G20890.1	TCP-1/cpn60 chaperonin family protein	AT5G20890
Lsat_1_v5_gn_5_47540	qSs5	no_hits_found		NA
Lsat_1_v5_gn_5_47580	qSs5	AT2G26110.1	Protein of unknown function (DUF761)	AT2G26110
Lsat_1_v5_gn_5_47620	qSs5	AT4G15475.1	F-box/RNI-like superfamily protein	AT4G15475
Lsat_1_v5_gn_5_47721	qSs5	no_hits_found		NA
Lsat_1_v5_gn_5_47780	qSs5	AT3G13790.1	Glycosyl hydrolases family 32 protein	ATBFRUCT1
Lsat_1_v5_gn_5_47841	qSs5	no_hits_found		NA
Lsat_1_v5_gn_5_47881	qSs5	AT1G16560.1	Per1-like family protein	AT1G16560
Lsat_1_v5_gn_5_47921	qSs5	no_hits_found		NA
Lsat_1_v5_gn_5_48061	qSs5	AT1G55120.1	beta-fructofuranosidase 5	FRUCT5
Lsat_1_v5_gn_5_48201	qSs5	AT1G59990.1	DEA(D/H)-box RNA helicase family protein	EMB3108
Lsat_1_v5_gn_5_48220	qSs5	no_hits_found		NA
Lsat_1_v5_gn_5_48300	qSs5	AT1G14560.1	Mitochondrial substrate carrier family protein	AT1G14560
Lsat_1_v5_gn_5_48320	qSs5	AT2G26150.1	heat shock transcription factor A2	HSFA2
Lsat_1_v5_gn_5_48361	qSs5	AT5G11850.1	Protein kinase superfamily protein	AT5G11850
Lsat_1_v5_gn_5_48440	qSs5	AT2G22300.1	signal responsive 1	SR1
Lsat_1_v5_gn_5_48561	qSs5	AT3G18150.1	RNI-like superfamily protein	AT3G18150
Lsat_1_v5_gn_5_48621	qSs5	AT4G39910.1	ubiquitin-specific protease 3	UBP3
Lsat_1_v5_gn_5_48640	qSs5	AT5G10260.1	RAB GTPase homolog H1E	RABH1e
Lsat_1_v5_gn_5_48701	qSs5	AT5G10250.1	Phototropic-responsive NPH3 family protein	DOT3
Lsat_1_v5_gn_5_48720	qSs5	no_hits_found		NA
Lsat_1_v5_gn_5_48761	qSs5	AT4G33000.1	calcineurin B-like protein 10	CBL10
Lsat_1_v5_gn_5_48780	qSs5	AT2G26040.1	PYR1-like 2	PYL2
Lsat_1_v5_gn_5_48800	qSs5	no_hits_found		NA
Lsat_1_v5_gn_5_48820	qSs5	AT5G11770.1	NADH-ubiquinone oxidoreductase 20 kDa subunit, mitochondrial	AT5G11770
Lsat_1_v5_gn_5_48840	qSs5	AT5G26030.1	ferrochelatase 1	FC1
Lsat_1_v5_gn_5_48861	qSs5	AT5G11700.2		AT5G11700
Lsat_1_v5_gn_5_48940	qSs5	no_hits_found		NA
Lsat_1_v5_gn_5_48961	qSs5	AT5G38990.1	Malectin/receptor-like protein kinase family protein	AT5G38990
Lsat_1_v5_gn_5_49001	qSs5	AT4G15545.1		AT4G15545
Lsat_1_v5_gn_5_49021	qSs5	no_hits_found		NA
Lsat_1_v5_gn_5_49040	qSs5	AT1G09040.1		AT1G09040
Lsat_1_v5_gn_5_49081	qSs5	AT3G46290.1	hercules receptor kinase 1	HERK1
Lsat_1_v5_gn_5_49141	qSs5	AT4G15730.1	CW-type Zinc Finger	AT4G15730
Lsat_1_v5_gn_5_49200	qSs5	AT3G26300.1	cytochrome P450, family 71, subfamily B, polypeptide 34	CYP71B34
Lsat_1_v5_gn_5_49221	qSs5	AT4G02570.1	cullin 1	CUL1
Lsat_1_v5_gn_5_49301	qSs5	AT3G21400.1		AT3G21400
Lsat_1_v5_gn_5_49321	qSs5	AT4G15470.1	Bax inhibitor-1 family protein	AT4G15470
Lsat_1_v5_gn_5_49341	qSs5	no_hits_found		NA
Lsat_1_v5_gn_5_49361	qSs5	AT3G19050.1	phragmoplast orienting kinesin 2	POK2
Lsat_1_v5_gn_5_49400	qSs5	no_hits_found		NA
Lsat_1_v5_gn_5_49420	qSs5	AT5G39000.1	Malectin/receptor-like protein kinase family protein	AT5G39000
Lsat_1_v5_gn_5_49441	qSs5	AT3G08620.1	RNA-binding KH domain-containing protein	AT3G08620
Lsat_1_v5_gn_5_49520	qSs5	AT4G21380.1	receptor kinase 3	RK3
Lsat_1_v5_gn_5_49621	qSs5	no_hits_found		NA
Lsat_1_v5_gn_5_49640	qSs5	AT4G21380.1	receptor kinase 3	RK3
Lsat_1_v5_gn_5_49660	qSs5	AT5G38990.1	Malectin/receptor-like protein kinase family protein	AT5G38990
Lsat_1_v5_gn_5_49680	qSs5	no_hits_found		NA
Lsat_1_v5_gn_5_49701	qSs5	AT5G63490.1	CBS / octicosapeptide/Phox/Bemp1 (PB1) domains-containing protein	AT5G63490
Lsat_1_v5_gn_5_49720	qSs5	AT5G18800.1	Cox19-like CHCH family protein	AT5G18800
Lsat_1_v5_gn_5_49740	qSs5	AT2G25070.1	Protein phosphatase 2C family protein	AT2G25070
Lsat_1_v5_gn_5_49760	qSs5	AT5G25080.1	Sas10/Utp3/C1D family	AT5G25080
Lsat_1_v5_gn_5_49780	qSs5	AT1G54610.2	Protein kinase superfamily protein	AT1G54610
Lsat_1_v5_gn_5_49801	qSs5	no_hits_found		NA
Lsat_1_v5_gn_5_49820	qSs5	no_hits_found		NA
Lsat_1_v5_gn_5_49901	qSs5	no_hits_found		NA
Lsat_1_v5_gn_5_49921	qSs5	no_hits_found		NA
Lsat_1_v5_gn_5_49981	qSs5	no_hits_found		NA
Lsat_1_v5_gn_5_50001	qSs5	no_hits_found		NA
Lsat_1_v5_gn_5_50020	qSs5	AT5G39000.1	Malectin/receptor-like protein kinase family protein	AT5G39000
Lsat_1_v5_gn_5_50061	qSs5	no_hits_found		NA
Lsat_1_v5_gn_5_50081	qSs5	no_hits_found		NA
Lsat_1_v5_gn_5_50121	qSs5	AT3G06390.1	Uncharacterised protein family (UPF0497)	AT3G06390
Lsat_1_v5_gn_5_50161	qSs5	AT4G15610.1	Uncharacterised protein family (UPF0497)	AT4G15610
Lsat_1_v5_gn_5_50201	qSs5	AT4G15610.1	Uncharacterised protein family (UPF0497)	AT4G15610
Lsat_1_v5_gn_5_50281	qSs5	no_hits_found		NA
Lsat_1_v5_gn_5_50301	qSs5	ATCG00670.1	plastid-encoded CLP P	NA
Lsat_1_v5_gn_5_50320	qSs5	ATCG00680.1	photosystem II reaction center protein B	NA
Lsat_1_v5_gn_5_50340	qSs5	ATCG00710.1	photosystem II reaction center protein H	NA
Lsat_1_v5_gn_5_50360	qSs5	ATCG00720.1	photosynthetic electron transfer B	NA
Lsat_1_v5_gn_5_50401	qSs5	ATCG00740.1	RNA polymerase subunit alpha	NA
Lsat_1_v5_gn_5_50421	qSs5	ATCG00750.1	ribosomal protein S11	NA
Lsat_1_v5_gn_5_50441	qSs5	ATCG00780.1	ribosomal protein L14	NA
Lsat_1_v5_gn_5_50461	qSs5	ATCG00800.1	structural constituent of ribosome	NA
Lsat_1_v5_gn_5_50481	qSs5	ATCG00810.1	ribosomal protein L22	NA
Lsat_1_v5_gn_5_50501	qSs5	ATCG00820.1	ribosomal protein S19	NA
Lsat_1_v5_gn_5_50541	qSs5	AT4G15560.1	Deoxyxylulose-5-phosphate synthase	CLA1
Lsat_1_v5_gn_5_50560	qSs5	no_hits_found		NA
Lsat_1_v5_gn_5_50580	qSs5	AT3G46290.1	hercules receptor kinase 1	HERK1
Lsat_1_v5_gn_5_50601	qSs5	AT5G18670.1	beta-amylase 3	BMY3
Lsat_1_v5_gn_5_50720	qSs5	AT5G18670.1	beta-amylase 3	BMY3
Lsat_1_v5_gn_5_50740	qSs5	AT5G18650.1	CHY-type/CTCHY-type/RING-type Zinc finger protein	AT5G18650
Lsat_1_v5_gn_5_50761	qSs5	AT4G15563.1		AT4G15563
Lsat_1_v5_gn_5_50820	qSs5	AT4G15610.1	Uncharacterised protein family (UPF0497)	AT4G15610
Lsat_1_v5_gn_5_50861	qSs5	AT5G06970.1	Protein of unknown function (DUF810)	AT5G06970
Lsat_1_v5_gn_5_50940	qSs5	AT1G75900.1	GDSL-like Lipase/Acylhydrolase superfamily protein	AT1G75900
Lsat_1_v5_gn_5_50960	qSs5	AT3G14820.1	GDSL-like Lipase/Acylhydrolase superfamily protein	AT3G14820
Lsat_1_v5_gn_5_51020	qSs5	AT3G06390.1	Uncharacterised protein family (UPF0497)	AT3G06390
Lsat_1_v5_gn_5_51041	qSs5	no_hits_found		NA
Lsat_1_v5_gn_5_51100	qSs5	AT5G56270.1	WRKY DNA-binding protein 2	WRKY2
Lsat_1_v5_gn_5_51120	qSs5	AT3G06390.1	Uncharacterised protein family (UPF0497)	AT3G06390
Lsat_1_v5_gn_5_51160	qSs5	AT3G06350.1	dehydroquinate dehydratase, putative / shikimate dehydrogenase, putative	MEE32
Lsat_1_v5_gn_5_51221	qSs5	AT3G06310.1	Cox19-like CHCH family protein	AT3G06310
Lsat_1_v5_gn_5_51241	qSs5	AT5G18570.1	GTP1/OBG family protein	EMB269
Lsat_1_v5_gn_5_51261	qSs5	AT5G10650.1	RING/U-box superfamily protein	AT5G10650
Lsat_1_v5_gn_5_51360	qSs5	AT5G24500.1		AT5G24500
Lsat_1_v5_gn_5_51381	qSs5	AT5G24930.1	CONSTANS-like 4	COL4
Lsat_1_v5_gn_5_51421	qSs5	AT3G21530.1	DNAse I-like superfamily protein	AT3G21530
Lsat_1_v5_gn_5_51440	qSs5	AT2G18900.1	Transducin/WD40 repeat-like superfamily protein	AT2G18900
Lsat_1_v5_gn_5_51481	qSs5	AT4G15530.5	pyruvate orthophosphate dikinase	PPDK
Lsat_1_v5_gn_5_51501	qSs5	no_hits_found		NA
Lsat_1_v5_gn_5_51620	qSs5	AT1G15780.1		NRB4
Lsat_1_v5_gn_5_51640	qSs5	AT1G15780.1		NRB4
Lsat_1_v5_gn_5_51660	qSs5	AT1G15790.1		AT1G15790
Lsat_1_v5_gn_5_51680	qSs5	AT1G15780.1		NRB4
Lsat_1_v5_gn_5_51720	qSs5	AT1G15780.1		NRB4
Lsat_1_v5_gn_5_51740	qSs5	AT1G15780.1		NRB4
Lsat_1_v5_gn_5_51780	qSs5	AT1G15780.1		NRB4
Lsat_1_v5_gn_5_51821	qSs5	AT4G31810.1	ATP-dependent caseinolytic (Clp) protease/crotonase family protein	AT4G31810
Lsat_1_v5_gn_5_51840	qSs5	AT5G04895.1	DEA(D/H)-box RNA helicase family protein	ABO6
Lsat_1_v5_gn_5_51861	qSs5	no_hits_found		NA
Lsat_1_v5_gn_5_51881	qSs5	no_hits_found		NA
Lsat_1_v5_gn_5_51901	qSs5	AT5G18900.1	2-oxoglutarate (2OG) and Fe(II)-dependent oxygenase superfamily protein	AT5G18900
Lsat_1_v5_gn_5_51921	qSs5	no_hits_found		NA
Lsat_1_v5_gn_5_51980	qSs5	AT3G05030.1	sodium hydrogen exchanger 2	NHX2
Lsat_1_v5_gn_5_52000	qSs5	no_hits_found		NA
Lsat_1_v5_gn_5_52020	qSs5	AT1G09020.1	homolog of yeast sucrose nonfermenting 4	SNF4
Lsat_1_v5_gn_5_52080	qSs5	AT5G18620.2	chromatin remodeling factor17	CHR17
Lsat_1_v5_gn_5_52101	qSs5	AT5G18610.1	Protein kinase superfamily protein	AT5G18610
Lsat_1_v5_gn_5_52120	qSs5	AT1G21270.1	wall-associated kinase 2	WAK2
Lsat_1_v5_gn_5_52140	qSs5	AT1G15780.1		NRB4
Lsat_1_v5_gn_5_52160	qSs5	AT4G24020.1	NIN like protein 7	NLP7
Lsat_1_v5_gn_5_52180	qSs5	AT1G64530.1	Plant regulator RWP-RK family protein	AT1G64530
Lsat_1_v5_gn_5_52200	qSs5	AT3G21480.1	BRCT domain-containing DNA repair protein	AT3G21480
Lsat_1_v5_gn_5_52221	qSs5	AT5G18550.1	Zinc finger C-x8-C-x5-C-x3-H type family protein	AT5G18550
Lsat_1_v5_gn_5_52300	qSs5	AT4G30400.1	RING/U-box superfamily protein	AT4G30400
Lsat_1_v5_gn_5_52320	qSs5	AT1G15520.1	pleiotropic drug resistance 12	ABCG40
Lsat_1_v5_gn_5_52340	qSs5	AT5G24860.1	flowering promoting factor 1	FPF1
Lsat_1_v5_gn_5_52401	qSs5	AT2G35800.1	mitochondrial substrate carrier family protein	SAMTL
Lsat_1_v5_gn_5_52420	qSs5	no_hits_found		NA
Lsat_1_v5_gn_5_52601	qSs5	AT5G24860.1	flowering promoting factor 1	FPF1
Lsat_1_v5_gn_5_52660	qSs5	no_hits_found		NA
Lsat_1_v5_gn_5_52701	qSs5	AT4G34450.1	coatomer gamma-2 subunit, putative / gamma-2 coat protein, putative / gamma-2 COP, putative	AT4G34450
Lsat_1_v5_gn_5_52761	qSs5	ATCG01010.1	NADH-Ubiquinone oxidoreductase (complex I), chain 5 protein	NA
Lsat_1_v5_gn_5_52780	qSs5	no_hits_found		NA
Lsat_1_v5_gn_5_52800	qSs5	AT4G31670.1	ubiquitin-specific protease 18	UBP18
Lsat_1_v5_gn_5_52820	qSs5	no_hits_found		NA
Lsat_1_v5_gn_5_52840	qSs5	AT2G24610.1	cyclic nucleotide-gated channel 14	CNGC14
Lsat_1_v5_gn_5_52860	qSs5	AT5G18580.1	tonneau 2 (TON2)	FASS
Lsat_1_v5_gn_5_52881	qSs5	AT2G39100.1	RING/U-box superfamily protein	AT2G39100
Lsat_1_v5_gn_5_52900	qSs5	AT5G36110.1	cytochrome P450, family 716, subfamily A, polypeptide 1	CYP716A1
Lsat_1_v5_gn_5_52921	qSs5	no_hits_found		NA
Lsat_1_v5_gn_5_52941	qSs5	no_hits_found		NA
Lsat_1_v5_gn_5_52961	qSs5	no_hits_found		NA
Lsat_1_v5_gn_5_52981	qSs5	AT5G05670.2	signal recognition particle binding	AT5G05670
Lsat_1_v5_gn_5_53001	qSs5	AT3G16565.2	alanine-tRNA ligases;nucleic acid binding;ligases, forming aminoacyl-tRNA and related compounds;nucleotide binding;ATP binding	AT3G16565
Lsat_1_v5_gn_5_53060	qSs5	AT5G49030.1	tRNA synthetase class I (I, L, M and V) family protein	OVA2
Lsat_1_v5_gn_5_53081	qSs5	AT3G06930.2	protein arginine methyltransferase 4B	PRMT4B
Lsat_1_v5_gn_5_53121	qSs5	AT4G02500.1	UDP-xylosyltransferase 2	XT2
Lsat_1_v5_gn_5_53160	qSs5	no_hits_found		NA
Lsat_1_v5_gn_5_53180	qSs5	no_hits_found		NA
Lsat_1_v5_gn_5_53221	qSs5	no_hits_found		NA
Lsat_1_v5_gn_5_53240	qSs5	AT1G51710.1	ubiquitin-specific protease 6	UBP6
Lsat_1_v5_gn_5_53261	qSs5	AT3G05490.1	ralf-like 22	RALFL22
Lsat_1_v5_gn_5_53281	qSs5	no_hits_found		NA
Lsat_1_v5_gn_5_53400	qSs5	AT1G06410.1	trehalose-phosphatase/synthase 7	TPS7
Lsat_1_v5_gn_5_53421	qSs5	AT3G58720.2	RING/U-box superfamily protein	AT3G58720
Lsat_1_v5_gn_5_53440	qSs5	no_hits_found		NA
Lsat_1_v5_gn_5_53461	qSs5	AT5G24860.1	flowering promoting factor 1	FPF1
Lsat_1_v5_gn_5_53581	qSs5	AT3G16510.1	Calcium-dependent lipid-binding (CaLB domain) family protein	AT3G16510
Lsat_1_v5_gn_5_53600	qSs5	AT3G04740.1	RNA polymerase II transcription mediators	SWP
Lsat_1_v5_gn_5_53640	qSs5	AT5G27690.1	Heavy metal transport/detoxification superfamily protein	AT5G27690
Lsat_1_v5_gn_5_53681	qSs5	AT3G16560.1	Protein phosphatase 2C family protein	AT3G16560
Lsat_1_v5_gn_5_53700	qSs5	AT1G48790.1	associated molecule with the SH3 domain of STAM 1	AMSH1
Lsat_1_v5_gn_5_53781	qSs5	no_hits_found		NA
Lsat_1_v5_gn_5_53800	qSs5	AT3G08960.1	ARM repeat superfamily protein	AT3G08960
Lsat_1_v5_gn_5_53820	qSs5	no_hits_found		NA
Lsat_1_v5_gn_5_53841	qSs5	AT5G58940.1	calmodulin-binding receptor-like cytoplasmic kinase 1	CRCK1
Lsat_1_v5_gn_5_54000	qSs5	AT5G38990.1	Malectin/receptor-like protein kinase family protein	AT5G38990
Lsat_1_v5_gn_5_54040	qSs5	AT4G15840.1	BTB/POZ domain-containing protein	AT4G15840
Lsat_1_v5_gn_5_54081	qSs5	AT1G65680.1	expansin B2	EXPB2
Lsat_1_v5_gn_5_54140	qSs5	AT3G46290.1	hercules receptor kinase 1	HERK1
Lsat_1_v5_gn_5_54160	qSs5	AT5G39000.1	Malectin/receptor-like protein kinase family protein	AT5G39000
Lsat_1_v5_gn_5_54180	qSs5	AT5G28680.1	Malectin/receptor-like protein kinase family protein	ANX2
Lsat_1_v5_gn_5_54260	qSs5	AT5G39000.1	Malectin/receptor-like protein kinase family protein	AT5G39000
Lsat_1_v5_gn_5_54340	qSs5	no_hits_found		NA
Lsat_1_v5_gn_5_54360	qSs5	AT2G20990.3	synaptotagmin A	SYTA
Lsat_1_v5_gn_5_54380	qSs5	AT1G49970.1	CLP protease proteolytic subunit 1	CLPR1
Lsat_1_v5_gn_5_54420	qSs5	no_hits_found		NA
Lsat_1_v5_gn_5_54441	qSs5	AT2G23980.1	cyclic nucleotide-gated channel 6	CNGC6
Lsat_1_v5_gn_5_54460	qSs5	AT5G22480.1	ZPR1 zinc-finger domain protein	AT5G22480
Lsat_1_v5_gn_5_54481	qSs5	AT4G30560.1	cyclic nucleotide gated channel 9	CNGC9
Lsat_1_v5_gn_5_54521	qSs5	AT5G39000.1	Malectin/receptor-like protein kinase family protein	AT5G39000
Lsat_1_v5_gn_5_54581	qSs5	no_hits_found		NA
Lsat_1_v5_gn_5_54640	qSs5	AT2G07690.1	Minichromosome maintenance (MCM2/3/5) family protein	MCM5
Lsat_1_v5_gn_5_54661	qSs5	AT1G31810.1	Formin Homology 14	AFH14
Lsat_1_v5_gn_5_54681	qSs5	no_hits_found		NA
Lsat_1_v5_gn_5_54781	qSs5	no_hits_found		NA
Lsat_1_v5_gn_5_54841	qSs5	AT1G31810.1	Formin Homology 14	AFH14
Lsat_1_v5_gn_5_54861	qSs5	no_hits_found		NA
Lsat_1_v5_gn_5_54880	qSs5	AT5G39000.1	Malectin/receptor-like protein kinase family protein	AT5G39000
Lsat_1_v5_gn_5_54921	qSs5	no_hits_found		NA
Lsat_1_v5_gn_5_54940	qSs5	AT5G18860.1	inosine-uridine preferring nucleoside hydrolase family protein	NSH3
Lsat_1_v5_gn_5_54981	qSs5	AT2G35620.1	Leucine-rich repeat protein kinase family protein	FEI2
Lsat_1_v5_gn_5_55000	qSs5	AT3G08960.1	ARM repeat superfamily protein	AT3G08960
Lsat_1_v5_gn_5_55020	qSs5	AT5G38990.1	Malectin/receptor-like protein kinase family protein	AT5G38990
Lsat_1_v5_gn_5_55040	qSs5	AT5G28680.1	Malectin/receptor-like protein kinase family protein	ANX2
Lsat_1_v5_gn_5_55060	qSs5	no_hits_found		NA
Lsat_1_v5_gn_5_55200	qSs5	AT4G02550.3		AT4G02550
Lsat_1_v5_gn_5_55220	qSs5	AT1G31410.1	putrescine-binding periplasmic protein-related	AT1G31410
Lsat_1_v5_gn_5_55261	qSs5	AT4G19970.1		AT4G19970
Lsat_1_v5_gn_5_55281	qSs5	AT1G32350.1	alternative oxidase 1D	AOX1D
Lsat_1_v5_gn_5_55300	qSs5	no_hits_found		NA
Lsat_1_v5_gn_5_55340	qSs5	no_hits_found		NA
Lsat_1_v5_gn_5_55381	qSs5	AT1G74020.1	strictosidine synthase 2	SS2
Lsat_1_v5_gn_5_55401	qSs5	AT2G43090.1	Aconitase/3-isopropylmalate dehydratase protein	AT2G43090
Lsat_1_v5_gn_5_55420	qSs5	no_hits_found		NA
Lsat_1_v5_gn_5_55441	qSs5	AT1G74000.1	strictosidine synthase 3	SS3
Lsat_1_v5_gn_5_55461	qSs5	AT1G74000.1	strictosidine synthase 3	SS3
Lsat_1_v5_gn_5_55501	qSs5	AT4G33650.2	dynamin-related protein 3A	DRP3A
Lsat_1_v5_gn_5_55541	qSs5	AT1G02080.1	transcription regulators	AT1G02080
Lsat_1_v5_gn_5_55560	qSs5	AT2G32950.1	Transducin/WD40 repeat-like superfamily protein	COP1
Lsat_1_v5_gn_5_55580	qSs5	AT3G22370.1	alternative oxidase 1A	AOX1A
Lsat_1_v5_gn_5_55640	qSs5	AT3G17410.1	Protein kinase superfamily protein	AT3G17410
Lsat_1_v5_gn_5_55660	qSs5	AT5G45380.1	solute:sodium symporters;urea transmembrane transporters	DUR3
Lsat_1_v5_gn_5_55700	qSs5	AT1G30570.1	hercules receptor kinase 2	HERK2
Lsat_1_v5_gn_5_55720	qSs5	AT1G21630.2	Calcium-binding EF hand family protein	AT1G21630
Lsat_1_v5_gn_5_55740	qSs5	AT1G21630.2	Calcium-binding EF hand family protein	AT1G21630
Lsat_1_v5_gn_5_55761	qSs5	no_hits_found		NA
Lsat_1_v5_gn_5_55801	qSs5	AT3G61040.1	cytochrome P450, family 76, subfamily C, polypeptide 7	CYP76C7
Lsat_1_v5_gn_5_55861	qSs5	AT3G61040.1	cytochrome P450, family 76, subfamily C, polypeptide 7	CYP76C7
Lsat_1_v5_gn_5_55941	qSs5	AT4G37640.1	calcium ATPase 2	ACA2
Lsat_1_v5_gn_5_55961	qSs5	AT1G61400.1	S-locus lectin protein kinase family protein	AT1G61400
Lsat_1_v5_gn_5_55981	qSs5	AT1G31880.1	DZC (Disease resistance/zinc finger/chromosome condensation-like region) domain containing protein	BRX
Lsat_1_v5_gn_5_56060	qSs5	no_hits_found		NA
Lsat_1_v5_gn_5_56080	qSs5	no_hits_found		NA
Lsat_1_v5_gn_5_56181	qSs5	no_hits_found		NA
Lsat_1_v5_gn_5_56320	qSs5	AT1G31810.1	Formin Homology 14	AFH14
Lsat_1_v5_gn_5_56341	qSs5	AT5G50920.1	CLPC homologue 1	CLPC1
Lsat_1_v5_gn_5_56361	qSs5	AT1G31817.1	Ribosomal L18p/L5e family protein	NFD3
Lsat_1_v5_gn_5_56381	qSs5	no_hits_found		NA
Lsat_1_v5_gn_5_56401	qSs5	AT4G31270.1	sequence-specific DNA binding transcription factors	AT4G31270
Lsat_1_v5_gn_5_56421	qSs5	no_hits_found		NA
Lsat_1_v5_gn_5_56441	qSs5	AT4G31250.1	Leucine-rich repeat protein kinase family protein	AT4G31250
Lsat_1_v5_gn_5_56460	qSs5	AT4G31300.2	N-terminal nucleophile aminohydrolases (Ntn hydrolases) superfamily protein	PBA1
Lsat_1_v5_gn_5_56481	qSs5	AT2G24390.1	AIG2-like (avirulence induced gene) family protein	AT2G24390
Lsat_1_v5_gn_5_56521	qSs5	AT4G16130.1	arabinose kinase	ARA1
Lsat_1_v5_gn_5_56541	qSs5	AT4G31410.1	Protein of unknown function (DUF1644)	AT4G31410
Lsat_1_v5_gn_5_56580	qSs5	AT4G31330.1	Protein of unknown function, DUF599	AT4G31330
Lsat_1_v5_gn_5_56640	qSs5	no_hits_found		NA
Lsat_1_v5_gn_5_56660	qSs5	AT4G31330.1	Protein of unknown function, DUF599	AT4G31330
Lsat_1_v5_gn_5_56700	qSs5	AT1G80810.2	Tudor/PWWP/MBT superfamily protein	AT1G80810
Lsat_1_v5_gn_5_56740	qSs5	AT3G20190.1	Leucine-rich repeat protein kinase family protein	PRK4
Lsat_1_v5_gn_5_56760	qSs5	no_hits_found		NA
Lsat_1_v5_gn_5_56800	qSs5	no_hits_found		NA
Lsat_1_v5_gn_5_56820	qSs5	AT4G15830.1	ARM repeat superfamily protein	AT4G15830
Lsat_1_v5_gn_5_56841	qSs5	AT4G15820.1		AT4G15820
Lsat_1_v5_gn_5_56860	qSs5	no_hits_found		NA
Lsat_1_v5_gn_5_56881	qSs5	AT2G39080.1	NAD(P)-binding Rossmann-fold superfamily protein	EMB2799
Lsat_1_v5_gn_5_56900	qSs5	AT2G16640.1	multimeric translocon complex in the outer envelope membrane 132	TOC132
Lsat_1_v5_gn_5_56921	qSs5	AT1G31790.1	Tetratricopeptide repeat (TPR)-like superfamily protein	AT1G31790
Lsat_1_v5_gn_5_56941	qSs5	AT3G45890.1	Protein of unknown function, DUF647	RUS1
Lsat_1_v5_gn_5_56980	qSs5	no_hits_found		NA
Lsat_1_v5_gn_5_57000	qSs5	no_hits_found		NA
Lsat_1_v5_gn_5_57021	qSs5	AT5G09810.1	actin 7	ACT7
Lsat_1_v5_gn_5_57041	qSs5	no_hits_found		NA
Lsat_1_v5_gn_5_57060	qSs5	AT3G46290.1	hercules receptor kinase 1	HERK1
Lsat_1_v5_gn_5_57080	qSs5	no_hits_found		NA
Lsat_1_v5_gn_5_57100	qSs5	AT3G46290.1	hercules receptor kinase 1	HERK1
Lsat_1_v5_gn_5_57121	qSs5	AT4G19160.2		AT4G19160
Lsat_1_v5_gn_5_57160	qSs5	AT5G57800.1	Fatty acid hydroxylase superfamily	CER3
Lsat_1_v5_gn_5_57221	qSs5	no_hits_found		NA
Lsat_1_v5_gn_5_57261	qSs5	AT2G37410.1	translocase inner membrane subunit 17-2	TIM17-2
Lsat_1_v5_gn_5_57281	qSs5	AT4G19420.1	Pectinacetylesterase family protein	AT4G19420
Lsat_1_v5_gn_5_57360	qSs5	AT4G19110.2	Protein kinase superfamily protein	AT4G19110
Lsat_1_v5_gn_5_57381	qSs5	AT5G59700.1	Protein kinase superfamily protein	AT5G59700
Lsat_1_v5_gn_5_57421	qSs5	AT5G63860.1	Regulator of chromosome condensation (RCC1) family protein	UVR8
Lsat_1_v5_gn_5_57481	qSs5	AT3G46290.1	hercules receptor kinase 1	HERK1
Lsat_1_v5_gn_5_57501	qSs5	no_hits_found		NA
Lsat_1_v5_gn_5_57541	qSs5	AT1G25540.1	phytochrome and flowering time regulatory protein (PFT1)	PFT1
Lsat_1_v5_gn_5_57561	qSs5	no_hits_found		NA
Lsat_1_v5_gn_5_57580	qSs5	no_hits_found		NA
Lsat_1_v5_gn_5_57621	qSs5	AT4G09020.1	isoamylase 3	ISA3
Lsat_1_v5_gn_5_57660	qSs5	AT5G42680.1	Protein of unknown function, DUF617	AT5G42680
Lsat_1_v5_gn_5_57681	qSs5	AT2G38280.1	AMP deaminase, putative / myoadenylate deaminase, putative	FAC1
Lsat_1_v5_gn_5_57700	qSs5	AT1G48090.1	calcium-dependent lipid-binding family protein	AT1G48090
Lsat_1_v5_gn_5_57741	qSs5	no_hits_found		NA
Lsat_1_v5_gn_5_57761	qSs5	no_hits_found		NA
Lsat_1_v5_gn_5_57840	qSs5	AT4G19120.1	S-adenosyl-L-methionine-dependent methyltransferases superfamily protein	ERD3
Lsat_1_v5_gn_5_57900	qSs5	no_hits_found		NA
Lsat_1_v5_gn_5_58000	qSs5	no_hits_found		NA
Lsat_1_v5_gn_5_58020	qSs5	no_hits_found		NA
Lsat_1_v5_gn_5_58041	qSs5	ATCG00360.1	Tetratricopeptide repeat (TPR)-like superfamily protein	NA
Lsat_1_v5_gn_5_58101	qSs5	AT5G39000.1	Malectin/receptor-like protein kinase family protein	AT5G39000
Lsat_1_v5_gn_5_58120	qSs5	AT5G39000.1	Malectin/receptor-like protein kinase family protein	AT5G39000
Lsat_1_v5_gn_5_58161	qSs5	AT5G39000.1	Malectin/receptor-like protein kinase family protein	AT5G39000
Lsat_1_v5_gn_5_58180	qSs5	AT2G43240.1	Nucleotide-sugar transporter family protein	AT2G43240
Lsat_1_v5_gn_5_58200	qSs5	no_hits_found		NA
Lsat_1_v5_gn_5_58221	qSs5	AT4G19130.1	Replication factor-A protein 1-related	AT4G19130
Lsat_1_v5_gn_5_58361	qSs5	AT5G24810.2	ABC1 family protein	AT5G24810
Lsat_1_v5_gn_5_58421	qSs5	AT1G72540.1	Protein kinase superfamily protein	AT1G72540
Lsat_1_v5_gn_5_58441	qSs5	no_hits_found		NA
Lsat_1_v5_gn_5_58461	qSs5	no_hits_found		NA
Lsat_1_v5_gn_5_58481	qSs5	AT2G44230.1	Plant protein of unknown function (DUF946)	AT2G44230
Lsat_1_v5_gn_5_58501	qSs5	no_hits_found		NA
Lsat_1_v5_gn_5_58541	qSs5	AT2G44260.2	Plant protein of unknown function (DUF946)	AT2G44260
Lsat_1_v5_gn_5_58641	qSs5	AT5G45400.1	Replication factor-A protein 1-related	RPA70C
Lsat_1_v5_gn_5_58760	qSs5	AT4G16800.1	ATP-dependent caseinolytic (Clp) protease/crotonase family protein	AT4G16800
Lsat_1_v5_gn_5_58820	qSs5	AT5G24800.1	basic leucine zipper 9	BZIP9
Lsat_1_v5_gn_5_58841	qSs5	AT1G52360.2	Coatomer, beta' subunit	AT1G52360
Lsat_1_v5_gn_5_58860	qSs5	no_hits_found		NA
Lsat_1_v5_gn_5_58881	qSs5	AT5G24810.2	ABC1 family protein	AT5G24810
Lsat_1_v5_gn_5_58921	qSs5	AT5G24810.2	ABC1 family protein	AT5G24810
Lsat_1_v5_gn_5_58940	qSs5	no_hits_found		NA
Lsat_1_v5_gn_5_58981	qSs5	AT4G19140.1		AT4G19140
Lsat_1_v5_gn_5_59000	qSs5	AT5G24810.2	ABC1 family protein	AT5G24810
Lsat_1_v5_gn_5_59060	qSs5	no_hits_found		NA
Lsat_1_v5_gn_5_59080	qSs5	AT3G12203.1	serine carboxypeptidase-like 17	scpl17
Lsat_1_v5_gn_5_59100	qSs5	AT5G17630.1	Nucleotide/sugar transporter family protein	AT5G17630
Lsat_1_v5_gn_5_59120	qSs5	AT3G13870.1	Root hair defective 3 GTP-binding protein (RHD3)	RHD3
Lsat_1_v5_gn_5_59181	qSs5	no_hits_found		NA
Lsat_1_v5_gn_5_59200	qSs5	AT3G03250.1	UDP-GLUCOSE PYROPHOSPHORYLASE 1	UGP1
Lsat_1_v5_gn_5_59220	qSs5	AT4G18905.2	Transducin/WD40 repeat-like superfamily protein	AT4G18905
Lsat_1_v5_gn_5_59241	qSs5	AT4G19450.1	Major facilitator superfamily protein	AT4G19450
Lsat_1_v5_gn_5_59261	qSs5	AT4G16420.1	homolog of yeast ADA2 2B	ADA2B
Lsat_1_v5_gn_5_59280	qSs5	AT3G49600.1	ubiquitin-specific protease 26	UBP26
Lsat_1_v5_gn_5_59301	qSs5	AT4G31120.1	SHK1 binding protein 1	SKB1
Lsat_1_v5_gn_5_59321	qSs5	AT3G54280.2	DNA binding;ATP binding;nucleic acid binding;binding;helicases;ATP binding;DNA binding;helicases	RGD3
Lsat_1_v5_gn_5_59341	qSs5	AT1G31360.1	RECQ helicase L2	RECQL2
Lsat_1_v5_gn_5_59360	qSs5	AT4G31160.1	DDB1-CUL4 associated factor 1	DCAF1
Lsat_1_v5_gn_5_59401	qSs5	no_hits_found		NA
Lsat_1_v5_gn_5_59420	qSs5	AT5G18860.1	inosine-uridine preferring nucleoside hydrolase family protein	NSH3
Lsat_1_v5_gn_5_59461	qSs5	no_hits_found		NA
Lsat_1_v5_gn_5_59500	qSs5	no_hits_found		NA
Lsat_1_v5_gn_5_59560	qSs5	no_hits_found		NA
Lsat_1_v5_gn_5_59581	qSs5	no_hits_found		NA
Lsat_1_v5_gn_5_59781	qSs5	no_hits_found		NA
Lsat_1_v5_gn_5_59840	qSs5	AT5G38630.1	cytochrome B561-1	CYB-1
Lsat_1_v5_gn_5_59861	qSs5	AT1G21690.3	ATPase family associated with various cellular activities (AAA)	EMB1968
Lsat_1_v5_gn_5_59900	qSs5	no_hits_found		NA
Lsat_1_v5_gn_5_59921	qSs5	AT4G31340.1	myosin heavy chain-related	AT4G31340
Lsat_1_v5_gn_5_59960	qSs5	AT5G05140.1	Transcription elongation factor (TFIIS) family protein	AT5G05140
Lsat_1_v5_gn_5_60100	qSs5	no_hits_found		NA
Lsat_1_v5_gn_5_60160	qSs5	AT4G00970.1	cysteine-rich RLK (RECEPTOR-like protein kinase) 41	CRK41
Lsat_1_v5_gn_5_60180	qSs5	AT1G65790.1	receptor kinase 1	RK1
Lsat_1_v5_gn_5_60241	qSs5	AT4G38840.1	SAUR-like auxin-responsive protein family	AT4G38840
Lsat_1_v5_gn_5_60261	qSs5	AT4G38840.1	SAUR-like auxin-responsive protein family	AT4G38840
Lsat_1_v5_gn_5_60281	qSs5	AT4G38840.1	SAUR-like auxin-responsive protein family	AT4G38840
Lsat_1_v5_gn_5_60300	qSs5	no_hits_found		NA
Lsat_1_v5_gn_5_60320	qSs5	no_hits_found		NA
Lsat_1_v5_gn_5_60340	qSs5	AT5G24810.2	ABC1 family protein	AT5G24810
Lsat_1_v5_gn_5_60361	qSs5	AT4G26300.1	Arginyl-tRNA synthetase, class Ic	emb1027
Lsat_1_v5_gn_5_60380	qSs5	AT5G24810.2	ABC1 family protein	AT5G24810
Lsat_1_v5_gn_5_60400	qSs5	AT5G24810.2	ABC1 family protein	AT5G24810
Lsat_1_v5_gn_5_60420	qSs5	AT5G24810.2	ABC1 family protein	AT5G24810
Lsat_1_v5_gn_5_60441	qSs5	no_hits_found		NA
Lsat_1_v5_gn_5_60480	qSs5	AT5G24810.2	ABC1 family protein	AT5G24810
Lsat_1_v5_gn_5_60580	qSs5	AT5G24810.2	ABC1 family protein	AT5G24810
Lsat_1_v5_gn_5_60621	qSs5	AT4G16800.1	ATP-dependent caseinolytic (Clp) protease/crotonase family protein	AT4G16800
Lsat_1_v5_gn_5_60661	qSs5	no_hits_found		NA
Lsat_1_v5_gn_5_60680	qSs5	no_hits_found		NA
Lsat_1_v5_gn_5_60700	qSs5	AT5G25180.1	cytochrome P450, family 71, subfamily B, polypeptide 14	CYP71B14
Lsat_1_v5_gn_5_60801	qSs5	no_hits_found		NA
Lsat_1_v5_gn_5_60820	qSs5	AT1G31420.1	Leucine-rich repeat protein kinase family protein	FEI1
Lsat_1_v5_gn_5_60841	qSs5	no_hits_found		NA
Lsat_1_v5_gn_5_60860	qSs5	no_hits_found		NA
Lsat_1_v5_gn_5_60900	qSs5	AT5G07840.1	Ankyrin repeat family protein	PIA1
Lsat_1_v5_gn_5_60941	qSs5	no_hits_found		NA
Lsat_1_v5_gn_5_61001	qSs5	no_hits_found		NA
Lsat_1_v5_gn_5_61021	qSs5	AT4G31570.1		AT4G31570
Lsat_1_v5_gn_5_61061	qSs5	AT5G19940.1	Plastid-lipid associated protein PAP / fibrillin family protein	AT5G19940
Lsat_1_v5_gn_5_61080	qSs5	AT4G31390.1	Protein kinase superfamily protein	ACDO1
Lsat_1_v5_gn_5_61101	qSs5	no_hits_found		NA
Lsat_1_v5_gn_5_61180	qSs5	AT4G31290.1	ChaC-like family protein	AT4G31290
Lsat_1_v5_gn_5_61200	qSs5	AT4G35410.2	Clathrin adaptor complex small chain family protein	AT4G35410
Lsat_1_v5_gn_5_61220	qSs5	no_hits_found		NA
Lsat_1_v5_gn_5_61301	qSs5	AT2G38250.1	Homeodomain-like superfamily protein	AT2G38250
Lsat_1_v5_gn_5_61420	qSs5	AT5G18650.1	CHY-type/CTCHY-type/RING-type Zinc finger protein	AT5G18650
Lsat_1_v5_gn_5_61460	qSs5	no_hits_found		NA
Lsat_1_v5_gn_5_61480	qSs5	ATCG00780.1	ribosomal protein L14	NA
Lsat_1_v5_gn_5_61500	qSs5	ATCG00750.1	ribosomal protein S11	NA
Lsat_1_v5_gn_5_61540	qSs5	AT5G28680.1	Malectin/receptor-like protein kinase family protein	ANX2
Lsat_1_v5_gn_5_61581	qSs5	no_hits_found		NA
Lsat_1_v5_gn_5_61640	qSs5	no_hits_found		NA
Lsat_1_v5_gn_5_61660	qSs5	no_hits_found		NA
Lsat_1_v5_gn_5_61700	qSs5	AT4G00660.2	RNAhelicase-like 8	RH8
Lsat_1_v5_gn_5_61741	qSs5	no_hits_found		NA
Lsat_1_v5_gn_5_61760	qSs5	AT3G18670.1	Ankyrin repeat family protein	AT3G18670
Lsat_1_v5_gn_5_61781	qSs5	AT5G39000.1	Malectin/receptor-like protein kinase family protein	AT5G39000
Lsat_1_v5_gn_5_61801	qSs5	AT3G52960.1	Thioredoxin superfamily protein	AT3G52960
Lsat_1_v5_gn_5_61840	qSs5	AT5G39000.1	Malectin/receptor-like protein kinase family protein	AT5G39000
Lsat_1_v5_gn_5_61861	qSs5	AT1G14610.1	valyl-tRNA synthetase / valine--tRNA ligase (VALRS)	TWN2
Lsat_1_v5_gn_5_61901	qSs5	AT4G35220.1	Cyclase family protein	AT4G35220
Lsat_1_v5_gn_5_61960	qSs5	AT5G28680.1	Malectin/receptor-like protein kinase family protein	ANX2
Lsat_1_v5_gn_5_61981	qSs5	AT4G35220.1	Cyclase family protein	AT4G35220
Lsat_1_v5_gn_5_62001	qSs5	AT5G10810.1	enhancer of rudimentary protein, putative	ER
Lsat_1_v5_gn_5_62020	qSs5	AT5G25060.1	RNA recognition motif (RRM)-containing protein	RRC1
Lsat_1_v5_gn_5_62040	qSs5	AT2G25080.1	glutathione peroxidase 1	GPX1
Lsat_1_v5_gn_5_62060	qSs5	AT2G25000.1	WRKY DNA-binding protein 60	WRKY60
Lsat_1_v5_gn_5_62121	qSs5	AT5G10730.1	NAD(P)-binding Rossmann-fold superfamily protein	AT5G10730
Lsat_1_v5_gn_5_62140	qSs5	AT3G07370.1	carboxyl terminus of HSC70-interacting protein	CHIP
Lsat_1_v5_gn_5_62161	qSs5	no_hits_found		NA
Lsat_1_v5_gn_5_62200	qSs5	AT5G10720.1	histidine kinase 5	HK5
Lsat_1_v5_gn_5_62221	qSs5	AT4G31540.1	exocyst subunit exo70 family protein G1	EXO70G1
Lsat_1_v5_gn_5_62240	qSs5	no_hits_found		NA
Lsat_1_v5_gn_5_62301	qSs5	AT5G09640.1	serine carboxypeptidase-like 19	SCPL19
Lsat_1_v5_gn_5_62340	qSs5	AT2G35530.1	basic region/leucine zipper transcription factor 16	bZIP16
Lsat_1_v5_gn_5_62360	qSs5	AT3G16630.1	P-loop containing nucleoside triphosphate hydrolases superfamily protein	KINESIN-13A
Lsat_1_v5_gn_5_62501	qSs5	AT5G39000.1	Malectin/receptor-like protein kinase family protein	AT5G39000
Lsat_1_v5_gn_5_62540	qSs5	no_hits_found		NA
Lsat_1_v5_gn_5_62560	qSs5	AT5G04240.1	Zinc finger (C2H2 type) family protein / transcription factor jumonji (jmj) family protein	ELF6
Lsat_1_v5_gn_5_62580	qSs5	AT4G15880.1	Cysteine proteinases superfamily protein	ESD4
Lsat_1_v5_gn_5_62601	qSs5	AT3G12203.1	serine carboxypeptidase-like 17	scpl17
Lsat_1_v5_gn_5_62680	qSs5	AT1G11660.1	heat shock protein 70 (Hsp 70) family protein	AT1G11660
Lsat_1_v5_gn_5_62720	qSs5	no_hits_found		NA
Lsat_1_v5_gn_5_62760	qSs5	no_hits_found		NA
Lsat_1_v5_gn_5_62781	qSs5	AT5G51200.1	Protein of unknown function (DUF3414)	EMB3142
Lsat_1_v5_gn_5_62800	qSs5	AT3G10450.1	serine carboxypeptidase-like 7	SCPL7
Lsat_1_v5_gn_5_62840	qSs5	AT2G23000.1	serine carboxypeptidase-like 10	scpl10
Lsat_1_v5_gn_5_62861	qSs5	AT1G11660.1	heat shock protein 70 (Hsp 70) family protein	AT1G11660
Lsat_1_v5_gn_5_62941	qSs5	AT5G28680.1	Malectin/receptor-like protein kinase family protein	ANX2
Lsat_1_v5_gn_5_62961	qSs5	AT3G03720.1	cationic amino acid transporter 4	CAT4
Lsat_1_v5_gn_5_62981	qSs5	AT5G39000.1	Malectin/receptor-like protein kinase family protein	AT5G39000
Lsat_1_v5_gn_5_63041	qSs5	AT5G49960.1		AT5G49960
Lsat_1_v5_gn_5_63060	qSs5	no_hits_found		NA
Lsat_1_v5_gn_5_63100	qSs5	AT2G26810.1	Putative methyltransferase family protein	AT2G26810
Lsat_1_v5_gn_5_63121	qSs5	AT2G26840.2		AT2G26840
Lsat_1_v5_gn_5_63140	qSs5	AT2G26850.1	F-box family protein	AT2G26850
Lsat_1_v5_gn_5_63200	qSs5	AT1G05830.1	trithorax-like protein 2	ATX2
Lsat_1_v5_gn_5_63320	qSs5	AT4G19600.1	Cyclin family protein	CYCT1;4
Lsat_1_v5_gn_5_63340	qSs5	no_hits_found		NA
Lsat_1_v5_gn_5_63360	qSs5	AT2G21045.1	Rhodanese/Cell cycle control phosphatase superfamily protein	AT2G21045
Lsat_1_v5_gn_5_63380	qSs5	AT5G04895.1	DEA(D/H)-box RNA helicase family protein	ABO6
Lsat_1_v5_gn_5_63400	qSs5	AT2G40890.1	cytochrome P450, family 98, subfamily A, polypeptide 3	CYP98A3
Lsat_1_v5_gn_5_63420	qSs5	AT3G16030.1	lectin protein kinase family protein	CES101
Lsat_1_v5_gn_5_63500	qSs5	AT1G61400.1	S-locus lectin protein kinase family protein	AT1G61400
Lsat_1_v5_gn_5_63520	qSs5	AT1G11410.1	S-locus lectin protein kinase family protein	AT1G11410
Lsat_1_v5_gn_5_63541	qSs5	AT3G16030.1	lectin protein kinase family protein	CES101
Lsat_1_v5_gn_5_63601	qSs5	AT4G20830.1	FAD-binding Berberine family protein	AT4G20830
Lsat_1_v5_gn_5_63620	qSs5	AT4G09140.1	MUTL-homologue 1	MLH1
Lsat_1_v5_gn_5_63640	qSs5	AT5G43920.1	transducin family protein / WD-40 repeat family protein	AT5G43920
Lsat_1_v5_gn_5_63680	qSs5	no_hits_found		NA
Lsat_1_v5_gn_5_63700	qSs5	AT1G15750.1	Transducin family protein / WD-40 repeat family protein	TPL
Lsat_1_v5_gn_5_63740	qSs5	AT3G16830.1	TOPLESS-related 2	TPR2
Lsat_1_v5_gn_5_63761	qSs5	AT1G80490.2	TOPLESS-related 1	TPR1
Lsat_1_v5_gn_5_63781	qSs5	AT3G16830.1	TOPLESS-related 2	TPR2
Lsat_1_v5_gn_5_63821	qSs5	AT4G19020.1	chromomethylase 2	CMT2
Lsat_1_v5_gn_5_63841	qSs5	AT3G22110.1	20S proteasome alpha subunit C1	PAC1
Lsat_1_v5_gn_5_63900	qSs5	no_hits_found		NA
Lsat_1_v5_gn_5_63921	qSs5	no_hits_found		NA
Lsat_1_v5_gn_5_63941	qSs5	no_hits_found		NA
Lsat_1_v5_gn_5_63960	qSs5	AT1G20110.1	RING/FYVE/PHD zinc finger superfamily protein	AT1G20110
Lsat_1_v5_gn_5_64020	qSs5	AT2G40890.1	cytochrome P450, family 98, subfamily A, polypeptide 3	CYP98A3
Lsat_1_v5_gn_5_64040	qSs5	AT2G40890.1	cytochrome P450, family 98, subfamily A, polypeptide 3	CYP98A3
Lsat_1_v5_gn_5_64061	qSs5	no_hits_found		NA
Lsat_1_v5_gn_5_64120	qSs5	AT5G43420.1	RING/U-box superfamily protein	AT5G43420
Lsat_1_v5_gn_5_64200	qSs5	AT3G06930.2	protein arginine methyltransferase 4B	PRMT4B
Lsat_1_v5_gn_5_64221	qSs5	no_hits_found		NA
Lsat_1_v5_gn_5_64280	qSs5	no_hits_found		NA
Lsat_1_v5_gn_5_64321	qSs5	AT3G21760.1	UDP-Glycosyltransferase superfamily protein	HYR1
Lsat_1_v5_gn_5_64400	qSs5	no_hits_found		NA
Lsat_1_v5_gn_5_64441	qSs5	no_hits_found		NA
Lsat_1_v5_gn_5_64461	qSs5	no_hits_found		NA
Lsat_1_v5_gn_5_64481	qSs5	no_hits_found		NA
Lsat_1_v5_gn_5_64520	qSs5	no_hits_found		NA
Lsat_1_v5_gn_5_64561	qSs5	AT1G22770.1	gigantea protein (GI)	GI
Lsat_1_v5_gn_5_64620	qSs5	AT2G17250.1	CCAAT-binding factor	EMB2762
Lsat_1_v5_gn_5_64640	qSs5	no_hits_found		NA
Lsat_1_v5_gn_5_64721	qSs5	AT3G23230.1	Integrase-type DNA-binding superfamily protein	TDR1
Lsat_1_v5_gn_5_64781	qSs5	no_hits_found		NA
Lsat_1_v5_gn_5_64801	qSs5	AT2G05642.1	Nucleic acid-binding, OB-fold-like protein	AT2G05642
Lsat_1_v5_gn_5_64821	qSs5	AT4G14368.1	Regulator of chromosome condensation (RCC1) family protein	AT4G14368
Lsat_1_v5_gn_5_64841	qSs5	AT5G44120.3	RmlC-like cupins superfamily protein	CRA1
Lsat_1_v5_gn_5_64880	qSs5	AT4G19170.1	nine-cis-epoxycarotenoid dioxygenase 4	NCED4
Lsat_1_v5_gn_5_64901	qSs5	AT2G30440.1	thylakoid processing peptide	TPP
Lsat_1_v5_gn_5_64940	qSs5	AT3G11830.1	TCP-1/cpn60 chaperonin family protein	AT3G11830
Lsat_1_v5_gn_5_64961	qSs5	AT5G19500.1	Tryptophan/tyrosine permease	AT5G19500
Lsat_1_v5_gn_5_64980	qSs5	AT2G13360.1	alanine:glyoxylate aminotransferase	AGT
Lsat_1_v5_gn_5_65001	qSs5	no_hits_found		NA
Lsat_1_v5_gn_5_65020	qSs5	no_hits_found		NA
Lsat_1_v5_gn_5_65061	qSs5	AT5G27820.1	Ribosomal L18p/L5e family protein	AT5G27820
Lsat_1_v5_gn_5_65161	qSs5	no_hits_found		NA
Lsat_1_v5_gn_5_65220	qSs5	AT3G44200.1	NIMA (never in mitosis, gene A)-related 6	NEK6
Lsat_1_v5_gn_5_65240	qSs5	AT3G43790.3	zinc induced facilitator-like 2	ZIFL2
Lsat_1_v5_gn_5_65281	qSs5	AT1G77710.1		CCP2
Lsat_1_v5_gn_5_65300	qSs5	no_hits_found		NA
Lsat_1_v5_gn_5_65320	qSs5	AT3G56860.3	UBP1-associated protein 2A	UBA2A
Lsat_1_v5_gn_5_65341	qSs5	AT5G19370.1	rhodanese-like domain-containing protein / PPIC-type PPIASE domain-containing protein	AT5G19370
Lsat_1_v5_gn_5_65361	qSs5	AT5G19390.1	Rho GTPase activation protein (RhoGAP) with PH domain	AT5G19390
Lsat_1_v5_gn_5_65380	qSs5	AT5G10270.1	cyclin-dependent kinase C;1	CDKC;1
Lsat_1_v5_gn_5_65400	qSs5	AT5G24760.1	GroES-like zinc-binding dehydrogenase family protein	AT5G24760
Lsat_1_v5_gn_5_65420	qSs5	AT1G54540.1	Late embryogenesis abundant (LEA) hydroxyproline-rich glycoprotein family	AT1G54540
Lsat_1_v5_gn_5_65440	qSs5	AT5G06950.1	bZIP transcription factor family protein	AHBP-1B
Lsat_1_v5_gn_5_65461	qSs5	no_hits_found		NA
Lsat_1_v5_gn_5_65521	qSs5	AT3G43810.1	calmodulin 7	CAM7
Lsat_1_v5_gn_5_65540	qSs5	AT3G55760.1		AT3G55760
Lsat_1_v5_gn_5_65560	qSs5	AT3G23200.1	Uncharacterised protein family (UPF0497)	AT3G23200
Lsat_1_v5_gn_5_65600	qSs5	AT3G21760.1	UDP-Glycosyltransferase superfamily protein	HYR1
Lsat_1_v5_gn_5_65860	qSs5	AT1G19610.1	Arabidopsis defensin-like protein	PDF1.4
Lsat_1_v5_gn_5_65960	qSs5	no_hits_found		NA
Lsat_1_v5_gn_5_65981	qSs5	ATCG01100.1	NADH dehydrogenase family protein	NA
Lsat_1_v5_gn_5_66001	qSs5	ATCG01110.1	NAD(P)H dehydrogenase subunit H	NA
Lsat_1_v5_gn_5_66180	qSs5	AT4G02210.1		AT4G02210
Lsat_1_v5_gn_5_66200	qSs5	no_hits_found		NA
Lsat_1_v5_gn_5_66220	qSs5	no_hits_found		NA
Lsat_1_v5_gn_5_66420	qSs5	no_hits_found		NA
Lsat_1_v5_gn_5_66461	qSs5	no_hits_found		NA
Lsat_1_v5_gn_5_66521	qSs5	AT4G14340.1	casein kinase I	CKI1
Lsat_1_v5_gn_5_66640	qSs5	no_hits_found		NA
Lsat_1_v5_gn_5_66700	qSs5	AT2G28610.1	Homeodomain-like superfamily protein	PRS
Lsat_1_v5_gn_5_66780	qSs5	no_hits_found		NA
Lsat_1_v5_gn_5_66800	qSs5	AT2G30550.2	alpha/beta-Hydrolases superfamily protein	AT2G30550
Lsat_1_v5_gn_5_66821	qSs5	AT5G64560.1	magnesium transporter 9	MGT9
Lsat_1_v5_gn_5_66841	qSs5	no_hits_found		NA
Lsat_1_v5_gn_5_66981	qSs5	AT4G14550.1	indole-3-acetic acid inducible 14	IAA14
Lsat_1_v5_gn_5_67041	qSs5	no_hits_found		NA
Lsat_1_v5_gn_5_67060	qSs5	ATCG00710.1	photosystem II reaction center protein H	NA
Lsat_1_v5_gn_5_67100	qSs5	AT4G10610.1	CTC-interacting domain 12	CID12
Lsat_1_v5_gn_5_67120	qSs5	AT1G72190.1	D-isomer specific 2-hydroxyacid dehydrogenase family protein	AT1G72190
Lsat_1_v5_gn_5_67180	qSs5	AT1G30510.2	root FNR 2	RFNR2
Lsat_1_v5_gn_5_67200	qSs5	AT5G43670.1	Sec23/Sec24 protein transport family protein	AT5G43670
Lsat_1_v5_gn_5_67280	qSs5	AT1G18540.1	Ribosomal protein L6 family protein	AT1G18540
Lsat_1_v5_gn_5_67340	qSs5	AT4G02590.1	basic helix-loop-helix (bHLH) DNA-binding superfamily protein	UNE12
Lsat_1_v5_gn_5_67480	qSs5	AT5G43745.1	Protein of unknown function (DUF1012)	AT5G43745
Lsat_1_v5_gn_5_67500	qSs5	AT1G04230.1	Protein of unknown function (DUF2361)	AT1G04230
Lsat_1_v5_gn_5_67540	qSs5	AT5G43710.1	Glycosyl hydrolase family 47 protein	AT5G43710
Lsat_1_v5_gn_5_67560	qSs5	AT4G02750.1	Tetratricopeptide repeat (TPR)-like superfamily protein	AT4G02750
Lsat_1_v5_gn_5_67581	qSs5	AT1G04240.1	AUX/IAA transcriptional regulator family protein	SHY2
Lsat_1_v5_gn_5_67680	qSs5	AT1G67630.1	DNA polymerase alpha 2	POLA2
Lsat_1_v5_gn_5_67740	qSs5	no_hits_found		NA
Lsat_1_v5_gn_5_67781	qSs5	no_hits_found		NA
Lsat_1_v5_gn_5_67800	qSs5	AT2G26640.1	3-ketoacyl-CoA synthase 11	KCS11
Lsat_1_v5_gn_5_67821	qSs5	AT2G44450.1	beta glucosidase 15	BGLU15
Lsat_1_v5_gn_5_67841	qSs5	AT1G18540.1	Ribosomal protein L6 family protein	AT1G18540
Lsat_1_v5_gn_5_67861	qSs5	AT1G05310.1	Pectin lyase-like superfamily protein	AT1G05310
Lsat_1_v5_gn_5_67880	qSs5	AT4G14570.1	acylaminoacyl-peptidase-related	AARE
Lsat_1_v5_gn_5_67900	qSs5	AT4G14570.1	acylaminoacyl-peptidase-related	AARE
Lsat_1_v5_gn_5_67920	qSs5	AT3G23020.1	Tetratricopeptide repeat (TPR)-like superfamily protein	AT3G23020
Lsat_1_v5_gn_5_67940	qSs5	no_hits_found		NA
Lsat_1_v5_gn_5_67961	qSs5	AT3G23000.1	CBL-interacting protein kinase 7	CIPK7
Lsat_1_v5_gn_5_68001	qSs5	AT1G32440.1	plastidial pyruvate kinase 3	PKp3
Lsat_1_v5_gn_5_68040	qSs5	no_hits_found		NA
Lsat_1_v5_gn_5_68120	qSs5	AT3G22942.1	G-protein gamma subunit 2	AGG2
Lsat_1_v5_gn_5_68141	qSs5	AT3G22950.1	ADP-ribosylation factor C1	ARFC1
Lsat_1_v5_gn_5_68180	qSs5	AT3G22960.1	Pyruvate kinase family protein	PKP-ALPHA
Lsat_1_v5_gn_5_68261	qSs5	no_hits_found		NA
Lsat_1_v5_gn_5_68301	qSs5	AT2G32170.2	S-adenosyl-L-methionine-dependent methyltransferases superfamily protein	AT2G32170
Lsat_1_v5_gn_5_68320	qSs5	AT1G77810.1	Galactosyltransferase family protein	AT1G77810
Lsat_1_v5_gn_5_68360	qSs5	AT1G08780.1	ABI3-interacting protein 3	AIP3
Lsat_1_v5_gn_5_68440	qSs5	no_hits_found		NA
Lsat_1_v5_gn_5_68461	qSs5	no_hits_found		NA
Lsat_1_v5_gn_5_68480	qSs5	no_hits_found		NA
Lsat_1_v5_gn_5_68521	qSs5	AT5G64010.1		AT5G64010
Lsat_1_v5_gn_5_68661	qSs5	AT5G46110.4	Glucose-6-phosphate/phosphate translocator-related	APE2
Lsat_1_v5_gn_5_68740	qSs5	AT3G54190.1	Transducin/WD40 repeat-like superfamily protein	AT3G54190
Lsat_1_v5_gn_5_68760	qSs5	AT1G52360.2	Coatomer, beta' subunit	AT1G52360
Lsat_1_v5_gn_5_68820	qSs5	AT1G53570.1	mitogen-activated protein kinase kinase kinase 3	MAP3KA
Lsat_1_v5_gn_5_68881	qSs5	AT5G63710.1	Leucine-rich repeat protein kinase family protein	AT5G63710
Lsat_1_v5_gn_5_68921	qSs5	AT5G63960.2	DNA binding;nucleotide binding;nucleic acid binding;DNA-directed DNA polymerases;DNA-directed DNA polymerases	AT5G63960
Lsat_1_v5_gn_5_68940	qSs5	AT1G21750.1	PDI-like 1-1	PDIL1-1
Lsat_1_v5_gn_5_68961	qSs5	AT3G14880.1		AT3G14880
Lsat_1_v5_gn_5_68981	qSs5	AT5G63610.1	cyclin-dependent kinase E;1	CDKE;1
Lsat_1_v5_gn_5_69000	qSs5	no_hits_found		NA
Lsat_1_v5_gn_5_69021	qSs5	AT5G64440.1	fatty acid amide hydrolase	FAAH
Lsat_1_v5_gn_5_69040	qSs5	AT2G26860.1	FBD, F-box and Leucine Rich Repeat domains containing protein	AT2G26860
Lsat_1_v5_gn_5_69101	qSs5	AT5G63840.1	Glycosyl hydrolases family 31 protein	RSW3
Lsat_1_v5_gn_5_69121	qSs5	AT4G33480.1		AT4G33480
Lsat_1_v5_gn_5_69140	qSs5	AT3G52950.1	CBS / octicosapeptide/Phox/Bemp1 (PB1) domains-containing protein	AT3G52950
Lsat_1_v5_gn_5_69161	qSs5	no_hits_found		NA
Lsat_1_v5_gn_5_69240	qSs5	no_hits_found		NA
Lsat_1_v5_gn_5_69280	qSs5	AT1G71360.1	Galactose-binding protein	AT1G71360
Lsat_1_v5_gn_5_69300	qSs5	no_hits_found		NA
Lsat_1_v5_gn_5_69321	qSs5	no_hits_found		NA
Lsat_1_v5_gn_5_69340	qSs5	no_hits_found		NA
Lsat_1_v5_gn_5_69380	qSs5	AT3G05270.1	Plant protein of unknown function (DUF869)	AT3G05270
Lsat_1_v5_gn_5_69420	qSs5	AT5G09250.1	ssDNA-binding transcriptional regulator	KIWI
Lsat_1_v5_gn_5_69441	qSs5	AT1G63780.1	Ribosomal RNA processing Brix domain protein	IMP4
Lsat_1_v5_gn_5_69460	qSs5	AT5G40520.2		AT5G40520
Lsat_1_v5_gn_5_69540	qSs5	AT5G08630.1	DDT domain-containing protein	AT5G08630
Lsat_1_v5_gn_5_69560	qSs5	AT1G11950.1	Transcription factor jumonji (jmjC) domain-containing protein	AT1G11950
Lsat_1_v5_gn_5_69640	qSs5	AT3G07610.3	Transcription factor jumonji (jmjC) domain-containing protein	IBM1
Lsat_1_v5_gn_5_69681	qSs5	AT2G39090.1	tetratricopeptide repeat (TPR)-containing protein	APC7
Lsat_1_v5_gn_5_69760	qSs5	AT1G11950.1	Transcription factor jumonji (jmjC) domain-containing protein	AT1G11950
Lsat_1_v5_gn_5_69780	qSs5	AT3G07610.3	Transcription factor jumonji (jmjC) domain-containing protein	IBM1
Lsat_1_v5_gn_5_69820	qSs5	AT1G62310.1	transcription factor jumonji (jmjC) domain-containing protein	AT1G62310
Lsat_1_v5_gn_5_69840	qSs5	no_hits_found		NA
Lsat_1_v5_gn_5_69860	qSs5	no_hits_found		NA
Lsat_1_v5_gn_5_69900	qSs5	no_hits_found		NA
Lsat_1_v5_gn_5_69941	qSs5	no_hits_found		NA
Lsat_1_v5_gn_5_69960	qSs5	AT1G62310.1	transcription factor jumonji (jmjC) domain-containing protein	AT1G62310
Lsat_1_v5_gn_5_70000	qSs5	AT1G62310.1	transcription factor jumonji (jmjC) domain-containing protein	AT1G62310
Lsat_1_v5_gn_5_70020	qSs5	AT4G00990.1	Transcription factor jumonji (jmjC) domain-containing protein	AT4G00990
Lsat_1_v5_gn_5_70100	qSs5	AT3G07610.3	Transcription factor jumonji (jmjC) domain-containing protein	IBM1
Lsat_1_v5_gn_5_70120	qSs5	AT3G07610.3	Transcription factor jumonji (jmjC) domain-containing protein	IBM1
Lsat_1_v5_gn_5_70140	qSs5	AT4G00990.1	Transcription factor jumonji (jmjC) domain-containing protein	AT4G00990
Lsat_1_v5_gn_5_70161	qSs5	AT1G77310.1		AT1G77310
Lsat_1_v5_gn_5_70181	qSs5	no_hits_found		NA
Lsat_1_v5_gn_5_70201	qSs5	no_hits_found		NA
Lsat_1_v5_gn_5_70220	qSs5	no_hits_found		NA
Lsat_1_v5_gn_5_70240	qSs5	AT2G03667.1	Asparagine synthase family protein	AT2G03667
Lsat_1_v5_gn_5_70261	qSs5	no_hits_found		NA
Lsat_1_v5_gn_5_70281	qSs5	no_hits_found		NA
Lsat_1_v5_gn_5_70341	qSs5	AT3G10640.1	SNF7 family protein	VPS60.1
Lsat_1_v5_gn_5_70381	qSs5	no_hits_found		NA
Lsat_1_v5_gn_5_70421	qSs5	no_hits_found		NA
Lsat_1_v5_gn_5_70460	qSs5	no_hits_found		NA
Lsat_1_v5_gn_5_70480	qSs5	no_hits_found		NA
Lsat_1_v5_gn_5_70501	qSs5	AT1G67140.3	HEAT repeat-containing protein	SWEETIE
Lsat_1_v5_gn_5_70541	qSs5	no_hits_found		NA
Lsat_1_v5_gn_5_70580	qSs5	no_hits_found		NA
Lsat_1_v5_gn_5_70600	qSs5	AT1G60590.1	Pectin lyase-like superfamily protein	AT1G60590
Lsat_1_v5_gn_5_70640	qSs5	no_hits_found		NA
Lsat_1_v5_gn_5_70680	qSs5	no_hits_found		NA
Lsat_1_v5_gn_5_70761	qSs5	no_hits_found		NA
Lsat_1_v5_gn_5_70781	qSs5	AT1G05750.1	Tetratricopeptide repeat (TPR)-like superfamily protein	PDE247
Lsat_1_v5_gn_5_70821	qSs5	no_hits_found		NA
Lsat_1_v5_gn_5_70841	qSs5	AT2G26770.1	plectin-related	SCAB1
Lsat_1_v5_gn_5_70861	qSs5	no_hits_found		NA
Lsat_1_v5_gn_5_70881	qSs5	AT2G26780.1	ARM repeat superfamily protein	AT2G26780
Lsat_1_v5_gn_5_70900	qSs5	AT3G57090.1	Tetratricopeptide repeat (TPR)-like superfamily protein	BIGYIN
Lsat_1_v5_gn_5_70921	qSs5	AT3G14190.1		AT3G14190
Lsat_1_v5_gn_5_70941	qSs5	AT5G63660.1	Scorpion toxin-like knottin superfamily protein	PDF2.5
Lsat_1_v5_gn_5_70961	qSs5	AT3G19420.1	PTEN 2	PEN2
Lsat_1_v5_gn_5_70981	qSs5	AT5G05670.2	signal recognition particle binding	AT5G05670
Lsat_1_v5_gn_5_71000	qSs5	AT5G60020.1	laccase 17	LAC17
Lsat_1_v5_gn_5_71020	qSs5	AT5G60020.1	laccase 17	LAC17
Lsat_1_v5_gn_5_71041	qSs5	no_hits_found		NA
Lsat_1_v5_gn_5_71080	qSs5	no_hits_found		NA
Lsat_1_v5_gn_5_71101	qSs5	no_hits_found		NA
Lsat_1_v5_gn_5_71120	qSs5	AT5G21010.1	BTB-POZ and MATH domain 5	BPM5
Lsat_1_v5_gn_5_71141	qSs5	AT3G59520.1	RHOMBOID-like protein 13	RBL13
Lsat_1_v5_gn_5_71180	qSs5	AT1G06070.1	Basic-leucine zipper (bZIP) transcription factor family protein	AT1G06070
Lsat_1_v5_gn_5_71201	qSs5	AT1G08760.1	Plant protein of unknown function (DUF936)	AT1G08760
Lsat_1_v5_gn_5_71221	qSs5	AT1G06620.1	2-oxoglutarate (2OG) and Fe(II)-dependent oxygenase superfamily protein	AT1G06620
Lsat_1_v5_gn_5_71241	qSs5	AT4G09160.1	SEC14 cytosolic factor family protein / phosphoglyceride transfer family protein	AT4G09160
Lsat_1_v5_gn_5_71261	qSs5	no_hits_found		NA
Lsat_1_v5_gn_5_71281	qSs5	AT1G04340.1	HR-like lesion-inducing protein-related	AT1G04340
Lsat_1_v5_gn_5_71300	qSs5	AT4G14420.1	HR-like lesion-inducing protein-related	AT4G14420
Lsat_1_v5_gn_5_71340	qSs5	AT1G06620.1	2-oxoglutarate (2OG) and Fe(II)-dependent oxygenase superfamily protein	AT1G06620
Lsat_1_v5_gn_5_71421	qSs5	no_hits_found		NA
Lsat_1_v5_gn_5_71460	qSs5	AT5G52070.1	Agenet domain-containing protein	AT5G52070
Lsat_1_v5_gn_5_71481	qSs5	no_hits_found		NA
Lsat_1_v5_gn_5_71520	qSs5	AT3G14750.1		AT3G14750
Lsat_1_v5_gn_5_71541	qSs5	no_hits_found		NA
Lsat_1_v5_gn_5_71580	qSs5	AT5G23550.1	Got1/Sft2-like vescicle transport protein family	AT5G23550
Lsat_1_v5_gn_5_71601	qSs5	AT1G60995.1		AT1G60995
Lsat_1_v5_gn_5_71661	qSs5	AT4G15093.1	catalytic LigB subunit of aromatic ring-opening dioxygenase family	LigB
Lsat_1_v5_gn_5_71700	qSs5	AT5G24740.1	Protein of unknown function (DUF1162)	AT5G24740
Lsat_1_v5_gn_5_71741	qSs5	AT4G33420.1	Peroxidase superfamily protein	AT4G33420
Lsat_1_v5_gn_5_71761	qSs5	AT5G44370.1	phosphate transporter 4;6	PHT4;6
Lsat_1_v5_gn_5_71781	qSs5	AT1G11950.1	Transcription factor jumonji (jmjC) domain-containing protein	AT1G11950
Lsat_1_v5_gn_5_71801	qSs5	AT3G07610.3	Transcription factor jumonji (jmjC) domain-containing protein	IBM1
Lsat_1_v5_gn_5_71820	qSs5	AT3G05560.1	Ribosomal L22e protein family	AT3G05560
Lsat_1_v5_gn_5_71841	qSs5	ATMG00210.1	ribosomal protein L5	NA
Lsat_1_v5_gn_5_71860	qSs5	no_hits_found		NA
Lsat_1_v5_gn_5_71881	qSs5	no_hits_found		NA
Lsat_1_v5_gn_5_71940	qSs5	AT3G23160.1	Protein of unknown function (DUF668)	AT3G23160
Lsat_1_v5_gn_5_72000	qSs5	AT4G14455.1	Target SNARE coiled-coil domain protein	ATBET12
Lsat_1_v5_gn_5_72060	qSs5	no_hits_found		NA
Lsat_1_v5_gn_5_72101	qSs5	AT3G23150.1	Signal transduction histidine kinase, hybrid-type, ethylene sensor	ETR2
Lsat_1_v5_gn_5_72180	qSs5	AT3G23310.1	AGC (cAMP-dependent, cGMP-dependent and protein kinase C) kinase family protein	AT3G23310
Lsat_1_v5_gn_5_72200	qSs5	AT1G64650.1	Major facilitator superfamily protein	AT1G64650
Lsat_1_v5_gn_5_72260	qSs5	AT3G23130.1	C2H2 and C2HC zinc fingers superfamily protein	SUP
Lsat_1_v5_gn_5_72281	qSs5	no_hits_found		NA
Lsat_1_v5_gn_5_72320	qSs5	AT4G24000.1	cellulose synthase like G2	CSLG2
Lsat_1_v5_gn_5_72361	qSs5	AT4G14480.1	Protein kinase superfamily protein	AT4G14480
Lsat_1_v5_gn_5_72381	qSs5	AT3G18010.1	WUSCHEL related homeobox 1	WOX1
Lsat_1_v5_gn_5_72441	qSs5	AT5G43430.1	electron transfer flavoprotein beta	ETFBETA
Lsat_1_v5_gn_5_72460	qSs5	AT2G16430.2	purple acid phosphatase 10	PAP10
Lsat_1_v5_gn_5_72480	qSs5	AT4G14430.1	indole-3-butyric acid response 10	IBR10
Lsat_1_v5_gn_5_72540	qSs5	AT2G31340.1	embryo defective 1381	emb1381
Lsat_1_v5_gn_5_72560	qSs5	AT1G04330.1		AT1G04330
Lsat_1_v5_gn_5_72601	qSs5	AT5G42670.1	Agenet domain-containing protein	AT5G42670
Lsat_1_v5_gn_5_72621	qSs5	AT5G42670.1	Agenet domain-containing protein	AT5G42670
Lsat_1_v5_gn_5_72641	qSs5	AT4G24010.1	cellulose synthase like G1	CSLG1
Lsat_1_v5_gn_5_72680	qSs5	AT1G04260.1	CAMV movement protein interacting protein 7	MPI7
Lsat_1_v5_gn_5_72701	qSs5	AT5G09510.1	Ribosomal protein S19 family protein	AT5G09510
Lsat_1_v5_gn_5_72760	qSs5	AT1G06760.1	winged-helix DNA-binding transcription factor family protein	AT1G06760
Lsat_1_v5_gn_5_72780	qSs5	AT1G06760.1	winged-helix DNA-binding transcription factor family protein	AT1G06760
Lsat_1_v5_gn_5_72841	qSs5	AT5G43630.1	zinc knuckle (CCHC-type) family protein	TZP
Lsat_1_v5_gn_5_72880	qSs5	AT1G17890.1	NAD(P)-binding Rossmann-fold superfamily protein	GER2
Lsat_1_v5_gn_5_72961	qSs5	AT5G43600.1	ureidoglycolate amidohydrolase	UAH
Lsat_1_v5_gn_5_72980	qSs5	AT1G56290.1	CwfJ-like family protein	AT1G56290
Lsat_1_v5_gn_5_73041	qSs5	AT5G43560.1	TRAF-like superfamily protein	AT5G43560
Lsat_1_v5_gn_5_73100	qSs5	no_hits_found		NA
Lsat_1_v5_gn_5_73121	qSs5	no_hits_found		NA
Lsat_1_v5_gn_5_73141	qSs5	no_hits_found		NA
Lsat_1_v5_gn_5_73160	qSs5	AT5G43310.1	COP1-interacting protein-related	AT5G43310
Lsat_1_v5_gn_5_73181	qSs5	AT4G20325.1		AT4G20325
Lsat_1_v5_gn_5_73220	qSs5	AT1G70170.1	matrix metalloproteinase	MMP
Lsat_1_v5_gn_5_73240	qSs5	AT1G70170.1	matrix metalloproteinase	MMP
Lsat_1_v5_gn_5_73260	qSs5	AT3G54010.1	FKBP-type peptidyl-prolyl cis-trans isomerase family protein	PAS1
Lsat_1_v5_gn_5_73280	qSs5	AT1G70170.1	matrix metalloproteinase	MMP
Lsat_1_v5_gn_5_73301	qSs5	AT4G18020.1	CheY-like two-component responsive regulator family protein	APRR2
Lsat_1_v5_gn_5_73321	qSs5	AT1G69730.1	Wall-associated kinase family protein	AT1G69730
Lsat_1_v5_gn_5_73360	qSs5	no_hits_found		NA
Lsat_1_v5_gn_5_73400	qSs5	no_hits_found		NA
Lsat_1_v5_gn_5_73500	qSs5	AT3G53740.2	Ribosomal protein L36e family protein	AT3G53740
Lsat_1_v5_gn_5_73601	qSs5	AT1G66290.1	F-box/RNI-like superfamily protein	AT1G66290
Lsat_1_v5_gn_5_73661	qSs5	AT5G02910.1	F-box/RNI-like superfamily protein	AT5G02910
Lsat_1_v5_gn_5_73681	qSs5	no_hits_found		NA
Lsat_1_v5_gn_5_73821	qSs5	no_hits_found		NA
Lsat_1_v5_gn_5_73841	qSs5	AT1G21250.1	cell wall-associated kinase	WAK1
Lsat_1_v5_gn_5_73880	qSs5	AT3G06050.1	peroxiredoxin IIF	PRXIIF
Lsat_1_v5_gn_5_73901	qSs5	AT1G17840.1	white-brown complex homolog protein 11	ABCG11
Lsat_1_v5_gn_5_74000	qSs5	AT4G14220.1	RING-H2 group F1A	RHF1A
Lsat_1_v5_gn_5_74021	qSs5	AT1G17840.1	white-brown complex homolog protein 11	ABCG11
Lsat_1_v5_gn_5_74061	qSs5	AT1G17840.1	white-brown complex homolog protein 11	ABCG11
Lsat_1_v5_gn_5_74161	qSs5	AT1G17840.1	white-brown complex homolog protein 11	ABCG11
Lsat_1_v5_gn_5_74201	qSs5	AT3G57300.2	INO80 ortholog	INO80
Lsat_1_v5_gn_5_74241	qSs5	no_hits_found		NA
Lsat_1_v5_gn_5_74260	qSs5	AT5G19260.1	Protein of unknown function (DUF3049)	FAF3
Lsat_1_v5_gn_5_74281	qSs5	AT3G06030.1	NPK1-related protein kinase 3	NP3
Lsat_1_v5_gn_5_74361	qSs5	no_hits_found		NA
Lsat_1_v5_gn_5_74381	qSs5	AT5G19160.1	TRICHOME BIREFRINGENCE-LIKE 11	TBL11
Lsat_1_v5_gn_5_74420	qSs5	no_hits_found		NA
Lsat_1_v5_gn_5_74480	qSs5	AT3G51970.1	acyl-CoA sterol acyl transferase 1	ASAT1
Lsat_1_v5_gn_5_74540	qSs5	no_hits_found		NA
Lsat_1_v5_gn_5_74560	qSs5	no_hits_found		NA
Lsat_1_v5_gn_5_74581	qSs5	AT4G33010.1	glycine decarboxylase P-protein 1	GLDP1
Lsat_1_v5_gn_5_74600	qSs5	no_hits_found		NA
Lsat_1_v5_gn_5_74620	qSs5	no_hits_found		NA
Lsat_1_v5_gn_5_74680	qSs5	AT5G19140.1	Aluminium induced protein with YGL and LRDR motifs	AILP1
Lsat_1_v5_gn_5_74780	qSs5	AT1G08970.4	nuclear factor Y, subunit C9	NF-YC9
Lsat_1_v5_gn_5_74801	qSs5	AT5G19150.1	pfkB-like carbohydrate kinase family protein	AT5G19150
Lsat_1_v5_gn_5_74821	qSs5	no_hits_found		NA
Lsat_1_v5_gn_5_74841	qSs5	no_hits_found		NA
Lsat_1_v5_gn_5_74860	qSs5	AT3G21250.2	multidrug resistance-associated protein 6	ABCC8
Lsat_1_v5_gn_5_74901	qSs5	no_hits_found		NA
Lsat_1_v5_gn_5_74921	qSs5	no_hits_found		NA
Lsat_1_v5_gn_5_74941	qSs5	AT1G06520.1	glycerol-3-phosphate acyltransferase 1	GPAT1
Lsat_1_v5_gn_5_74961	qSs5	AT4G01950.1	glycerol-3-phosphate acyltransferase 3	GPAT3
Lsat_1_v5_gn_5_75061	qSs5	no_hits_found		NA
Lsat_1_v5_gn_5_75081	qSs5	AT5G48430.1	Eukaryotic aspartyl protease family protein	AT5G48430
Lsat_1_v5_gn_5_75101	qSs5	AT1G03220.1	Eukaryotic aspartyl protease family protein	AT1G03220
Lsat_1_v5_gn_5_75160	qSs5	AT5G53450.1	OBP3-responsive gene 1	ORG1
Lsat_1_v5_gn_5_75180	qSs5	AT5G48430.1	Eukaryotic aspartyl protease family protein	AT5G48430
Lsat_1_v5_gn_5_75221	qSs5	no_hits_found		NA
Lsat_1_v5_gn_5_75300	qSs5	AT3G05290.1	peroxisomal adenine nucleotide carrier 1	PNC1
Lsat_1_v5_gn_5_75320	qSs5	AT5G44450.1	methyltransferases	AT5G44450
Lsat_1_v5_gn_5_75341	qSs5	AT3G56990.1	embryo sac development arrest 7	EDA7
Lsat_1_v5_gn_5_75380	qSs5	AT3G50710.1	F-box/RNI-like/FBD-like domains-containing protein	AT3G50710
Lsat_1_v5_gn_5_75400	qSs5	AT3G14172.1		AT3G14172
Lsat_1_v5_gn_5_75420	qSs5	AT2G36850.1	glucan synthase-like 8	GSL8
Lsat_1_v5_gn_5_75460	qSs5	AT1G69630.1	F-box/RNI-like superfamily protein	AT1G69630
Lsat_1_v5_gn_5_75540	qSs5	AT1G69630.1	F-box/RNI-like superfamily protein	AT1G69630
Lsat_1_v5_gn_5_75620	qSs5	AT1G69630.1	F-box/RNI-like superfamily protein	AT1G69630
Lsat_1_v5_gn_5_75660	qSs5	AT5G56420.1	F-box/RNI-like/FBD-like domains-containing protein	AT5G56420
Lsat_1_v5_gn_5_75680	qSs5	AT1G69630.1	F-box/RNI-like superfamily protein	AT1G69630
Lsat_1_v5_gn_5_75720	qSs5	no_hits_found		NA
Lsat_1_v5_gn_5_75740	qSs5	AT1G17450.2	B-block binding subunit of TFIIIC	AT1G17450
Lsat_1_v5_gn_5_75780	qSs5	AT3G43610.1	Spc97 / Spc98 family of spindle pole body (SBP) component	AT3G43610
Lsat_1_v5_gn_5_75800	qSs5	AT2G32460.1	myb domain protein 101	MYB101
Lsat_1_v5_gn_5_75881	qSs5	no_hits_found		NA
Lsat_1_v5_gn_5_75960	qSs5	no_hits_found		NA
Lsat_1_v5_gn_5_76001	qSs5	AT3G06140.1	RING/U-box superfamily protein	LUL4
Lsat_1_v5_gn_5_76020	qSs5	no_hits_found		NA
Lsat_1_v5_gn_5_76060	qSs5	AT3G51550.1	Malectin/receptor-like protein kinase family protein	FER
Lsat_1_v5_gn_5_76080	qSs5	AT5G38990.1	Malectin/receptor-like protein kinase family protein	AT5G38990
Lsat_1_v5_gn_5_76141	qSs5	AT4G10320.1	tRNA synthetase class I (I, L, M and V) family protein	AT4G10320
Lsat_1_v5_gn_5_76161	qSs5	AT4G10320.1	tRNA synthetase class I (I, L, M and V) family protein	AT4G10320
Lsat_1_v5_gn_5_76180	qSs5	AT2G45620.1	Nucleotidyltransferase family protein	AT2G45620
Lsat_1_v5_gn_5_76220	qSs5	no_hits_found		NA
Lsat_1_v5_gn_5_76240	qSs5	no_hits_found		NA
Lsat_1_v5_gn_5_76320	qSs5	no_hits_found		NA
Lsat_1_v5_gn_5_76401	qSs5	no_hits_found		NA
Lsat_1_v5_gn_5_76421	qSs5	no_hits_found		NA
Lsat_1_v5_gn_5_76460	qSs5	no_hits_found		NA
Lsat_1_v5_gn_5_76481	qSs5	AT2G41680.1	NADPH-dependent thioredoxin reductase C	NTRC
Lsat_1_v5_gn_5_76560	qSs5	AT3G06130.1	Heavy metal transport/detoxification superfamily protein	AT3G06130
Lsat_1_v5_gn_5_76580	qSs5	no_hits_found		NA
Lsat_1_v5_gn_5_76600	qSs5	no_hits_found		NA
Lsat_1_v5_gn_5_76780	qSs5	no_hits_found		NA
Lsat_1_v5_gn_5_76821	qSs5	AT3G23610.3	dual specificity protein phosphatase 1	DSPTP1
Lsat_1_v5_gn_5_76861	qSs5	AT4G14240.1	CBS domain-containing protein with a domain of unknown function (DUF21)	AT4G14240
Lsat_1_v5_gn_5_76940	qSs5	AT3G06170.1	Serinc-domain containing serine and sphingolipid biosynthesis protein	AT3G06170
Lsat_1_v5_gn_5_76980	qSs5	AT3G06180.1	Ribosomal protein L34e superfamily protein	AT3G06180
Lsat_1_v5_gn_5_77001	qSs5	AT3G23590.1	REF4-related 1	RFR1
Lsat_1_v5_gn_5_77100	qSs5	no_hits_found		NA
Lsat_1_v5_gn_5_77140	qSs5	AT5G48430.1	Eukaryotic aspartyl protease family protein	AT5G48430
Lsat_1_v5_gn_5_77180	qSs5	AT5G48430.1	Eukaryotic aspartyl protease family protein	AT5G48430
Lsat_1_v5_gn_5_77240	qSs5	AT4G10320.1	tRNA synthetase class I (I, L, M and V) family protein	AT4G10320
Lsat_1_v5_gn_5_77280	qSs5	AT2G26460.1	RED family protein	SMU2
Lsat_1_v5_gn_5_77300	qSs5	AT2G26460.1	RED family protein	SMU2
Lsat_1_v5_gn_5_77320	qSs5	no_hits_found		NA
Lsat_1_v5_gn_5_77441	qSs5	no_hits_found		NA
Lsat_1_v5_gn_5_77500	qSs5	no_hits_found		NA
Lsat_1_v5_gn_5_77521	qSs5	AT3G23600.1	alpha/beta-Hydrolases superfamily protein	AT3G23600
Lsat_1_v5_gn_5_77541	qSs5	AT3G23600.1	alpha/beta-Hydrolases superfamily protein	AT3G23600
Lsat_1_v5_gn_5_77580	qSs5	AT5G11970.1	Protein of unknown function (DUF3511)	AT5G11970
Lsat_1_v5_gn_5_77601	qSs5	AT5G35630.1	glutamine synthetase 2	GS2
Lsat_1_v5_gn_5_77661	qSs5	AT3G23580.1	ribonucleotide reductase 2A	RNR2A
Lsat_1_v5_gn_5_77781	qSs5	no_hits_found		NA
Lsat_1_v5_gn_5_77821	qSs5	AT2G16595.1	Translocon-associated protein (TRAP), alpha subunit	AT2G16595
Lsat_1_v5_gn_5_77881	qSs5	no_hits_found		NA
Lsat_1_v5_gn_5_77901	qSs5	AT2G45540.2	WD-40 repeat family protein / beige-related	AT2G45540
Lsat_1_v5_gn_5_77921	qSs5	no_hits_found		NA
Lsat_1_v5_gn_5_77981	qSs5	AT1G80030.1	Molecular chaperone Hsp40/DnaJ family protein	AT1G80030
Lsat_1_v5_gn_5_78081	qSs5	no_hits_found		NA
Lsat_1_v5_gn_5_78101	qSs5	no_hits_found		NA
Lsat_1_v5_gn_5_78141	qSs5	no_hits_found		NA
Lsat_1_v5_gn_5_78160	qSs5	AT3G13890.1	myb domain protein 26	MYB26
Lsat_1_v5_gn_5_78200	qSs5	AT1G12360.1	Sec1/munc18-like (SM) proteins superfamily	KEU
Lsat_1_v5_gn_5_78281	qSs5	AT5G36930.2	Disease resistance protein (TIR-NBS-LRR class) family	AT5G36930
Lsat_1_v5_gn_5_78420	qSs5	AT4G14290.1	alpha/beta-Hydrolases superfamily protein	AT4G14290
Lsat_1_v5_gn_5_78441	qSs5	AT1G61620.1	phosphoinositide binding	AT1G61620
Lsat_1_v5_gn_5_78461	qSs5	AT3G17830.1	Molecular chaperone Hsp40/DnaJ family protein	AT3G17830
Lsat_1_v5_gn_5_78481	qSs5	AT1G22800.1	S-adenosyl-L-methionine-dependent methyltransferases superfamily protein	AT1G22800
Lsat_1_v5_gn_5_78501	qSs5	AT1G33810.1		AT1G33810
Lsat_1_v5_gn_5_78620	qSs5	AT5G12010.1		AT5G12010
Lsat_1_v5_gn_5_78640	qSs5	AT4G33080.1	AGC (cAMP-dependent, cGMP-dependent and protein kinase C) kinase family protein	AT4G33080
Lsat_1_v5_gn_5_78660	qSs5	AT4G33100.1		AT4G33100
Lsat_1_v5_gn_5_78680	qSs5	AT5G26180.1	S-adenosyl-L-methionine-dependent methyltransferases superfamily protein	AT5G26180
Lsat_1_v5_gn_5_78700	qSs5	no_hits_found		NA
Lsat_1_v5_gn_5_78720	qSs5	AT5G51160.1	Ankyrin repeat family protein	AT5G51160
Lsat_1_v5_gn_5_78760	qSs5	AT5G51160.1	Ankyrin repeat family protein	AT5G51160
Lsat_1_v5_gn_5_78781	qSs5	AT1G72820.1	Mitochondrial substrate carrier family protein	AT1G72820
Lsat_1_v5_gn_5_78801	qSs5	AT5G26210.1	alfin-like 4	AL4
Lsat_1_v5_gn_5_78820	qSs5	AT3G56150.1	eukaryotic translation initiation factor 3C	EIF3C
Lsat_1_v5_gn_5_78841	qSs5	AT5G23570.1	XS domain-containing protein / XS zinc finger domain-containing protein-related	SGS3
Lsat_1_v5_gn_5_78861	qSs5	AT5G59970.1	Histone superfamily protein	AT5G59970
Lsat_1_v5_gn_5_78880	qSs5	AT5G15930.1	plant adhesion molecule 1	PAM1
Lsat_1_v5_gn_5_78901	qSs5	AT3G12203.1	serine carboxypeptidase-like 17	scpl17
Lsat_1_v5_gn_5_78940	qSs5	AT3G12203.1	serine carboxypeptidase-like 17	scpl17
Lsat_1_v5_gn_5_79021	qSs5	AT5G47300.1	F-box and associated interaction domains-containing protein	AT5G47300
Lsat_1_v5_gn_5_79100	qSs5	AT5G37290.1	ARM repeat superfamily protein	AT5G37290
Lsat_1_v5_gn_5_79160	qSs5	no_hits_found		NA
Lsat_1_v5_gn_5_79180	qSs5	AT5G04700.1	Ankyrin repeat family protein	AT5G04700
Lsat_1_v5_gn_5_79200	qSs5	AT2G45700.1	sterile alpha motif (SAM) domain-containing protein	AT2G45700
Lsat_1_v5_gn_5_79220	qSs5	no_hits_found		NA
Lsat_1_v5_gn_5_79241	qSs5	no_hits_found		NA
Lsat_1_v5_gn_5_79261	qSs5	no_hits_found		NA
Lsat_1_v5_gn_5_79280	qSs5	AT2G26250.1	3-ketoacyl-CoA synthase 10	KCS10
Lsat_1_v5_gn_5_79340	qSs5	AT2G26300.1	G protein alpha subunit 1	GP ALPHA 1
Lsat_1_v5_gn_5_79360	qSs5	AT2G26310.1	Chalcone-flavanone isomerase family protein	FAP2
Lsat_1_v5_gn_5_79400	qSs5	AT1G47278.2		AT1G47278
Lsat_1_v5_gn_5_79441	qSs5	no_hits_found		NA
Lsat_1_v5_gn_5_79461	qSs5	AT2G26340.2		AT2G26340
Lsat_1_v5_gn_5_79481	qSs5	AT5G21920.1	YGGT family protein	YLMG2
Lsat_1_v5_gn_5_79500	qSs5	AT2G26350.1	peroxin 10	PEX10
Lsat_1_v5_gn_5_79541	qSs5	AT5G12080.1	mechanosensitive channel of small conductance-like 10	MSL10
Lsat_1_v5_gn_5_79561	qSs5	AT5G12080.1	mechanosensitive channel of small conductance-like 10	MSL10
Lsat_1_v5_gn_5_79581	qSs5	AT4G30210.1	P450 reductase 2	ATR2
Lsat_1_v5_gn_5_79681	qSs5	no_hits_found		NA
Lsat_1_v5_gn_5_79701	qSs5	AT5G23570.1	XS domain-containing protein / XS zinc finger domain-containing protein-related	SGS3
Lsat_1_v5_gn_5_79940	qSs5	AT3G13050.1	Major facilitator superfamily protein	NiaP
Lsat_1_v5_gn_5_79980	qSs5	AT5G16530.1	Auxin efflux carrier family protein	PIN5
Lsat_1_v5_gn_5_80001	qSs5	AT5G02860.1	Pentatricopeptide repeat (PPR) superfamily protein	AT5G02860
Lsat_1_v5_gn_5_80020	qSs5	AT5G58100.1		AT5G58100
Lsat_1_v5_gn_5_80041	qSs5	no_hits_found		NA
Lsat_1_v5_gn_5_80080	qSs5	no_hits_found		NA
Lsat_1_v5_gn_5_80201	qSs5	ATCG00750.1	ribosomal protein S11	NA
Lsat_1_v5_gn_5_80221	qSs5	ATCG00350.1	Photosystem I, PsaA/PsaB protein	NA
Lsat_1_v5_gn_5_80241	qSs5	no_hits_found		NA
Lsat_1_v5_gn_5_80261	qSs5	AT5G36110.1	cytochrome P450, family 716, subfamily A, polypeptide 1	CYP716A1
Lsat_1_v5_gn_5_80461	qSs5	AT5G35400.2	Pseudouridine synthase family protein	AT5G35400
Lsat_1_v5_gn_5_80480	qSs5	no_hits_found		NA
Lsat_1_v5_gn_5_80521	qSs5	no_hits_found		NA
Lsat_1_v5_gn_5_80540	qSs5	AT3G51550.1	Malectin/receptor-like protein kinase family protein	FER
Lsat_1_v5_gn_5_80560	qSs5	AT2G07180.1	Protein kinase superfamily protein	AT2G07180
Lsat_1_v5_gn_5_80580	qSs5	AT3G51550.1	Malectin/receptor-like protein kinase family protein	FER
Lsat_1_v5_gn_5_80600	qSs5	AT3G51550.1	Malectin/receptor-like protein kinase family protein	FER
Lsat_1_v5_gn_5_80620	qSs5	AT2G26590.1	regulatory particle non-ATPase 13	RPN13
Lsat_1_v5_gn_5_80641	qSs5	no_hits_found		NA
Lsat_1_v5_gn_5_80660	qSs5	AT4G26550.1	Got1/Sft2-like vescicle transport protein family	AT4G26550
Lsat_1_v5_gn_5_80680	qSs5	no_hits_found		NA
Lsat_1_v5_gn_5_80700	qSs5	AT1G75340.1	Zinc finger C-x8-C-x5-C-x3-H type family protein	AT1G75340
Lsat_1_v5_gn_5_80800	qSs5	AT3G12900.1	2-oxoglutarate (2OG) and Fe(II)-dependent oxygenase superfamily protein	AT3G12900
Lsat_1_v5_gn_5_80820	qSs5	AT3G12900.1	2-oxoglutarate (2OG) and Fe(II)-dependent oxygenase superfamily protein	AT3G12900
Lsat_1_v5_gn_5_80860	qSs5	AT2G07050.1	cycloartenol synthase 1	CAS1
Lsat_1_v5_gn_5_80901	qSs5	AT3G24330.1	O-Glycosyl hydrolases family 17 protein	AT3G24330
Lsat_1_v5_gn_5_80920	qSs5	AT2G07170.1	ARM repeat superfamily protein	AT2G07170
Lsat_1_v5_gn_5_80941	qSs5	AT2G07180.1	Protein kinase superfamily protein	AT2G07180
Lsat_1_v5_gn_5_80980	qSs5	AT2G07340.1	PREFOLDIN 1	PFD1
Lsat_1_v5_gn_5_81000	qSs5	AT5G36110.1	cytochrome P450, family 716, subfamily A, polypeptide 1	CYP716A1
Lsat_1_v5_gn_5_81041	qSs5	AT5G36110.1	cytochrome P450, family 716, subfamily A, polypeptide 1	CYP716A1
Lsat_1_v5_gn_5_81060	qSs5	AT3G13060.2	evolutionarily conserved C-terminal region 5	ECT5
Lsat_1_v5_gn_5_81081	qSs5	AT4G18240.1	starch synthase 4	SS4
Lsat_1_v5_gn_5_81101	qSs5	AT2G24360.1	Protein kinase superfamily protein	AT2G24360
Lsat_1_v5_gn_5_81161	qSs5	AT5G43270.2	squamosa promoter binding protein-like 2	SPL2
Lsat_1_v5_gn_5_81221	qSs5	AT1G55150.1	DEA(D/H)-box RNA helicase family protein	RH20
Lsat_1_v5_gn_5_81281	qSs5	no_hits_found		NA
Lsat_1_v5_gn_5_81300	qSs5	AT4G24480.1	Protein kinase superfamily protein	AT4G24480
Lsat_1_v5_gn_5_81360	qSs5	no_hits_found		NA
Lsat_1_v5_gn_5_81400	qSs5	AT5G20700.1	Protein of unknown function (DUF581)	AT5G20700
Lsat_1_v5_gn_5_81421	qSs5	AT2G06990.1	RNA helicase, ATP-dependent, SK12/DOB1 protein	HEN2
Lsat_1_v5_gn_5_81441	qSs5	AT1G30330.2	auxin response factor 6	ARF6
Lsat_1_v5_gn_5_81461	qSs5	AT5G20730.1	Transcriptional factor B3 family protein / auxin-responsive factor AUX/IAA-related	NPH4
Lsat_1_v5_gn_5_81480	qSs5	no_hits_found		NA
Lsat_1_v5_gn_5_81540	qSs5	AT4G14340.1	casein kinase I	CKI1
Lsat_1_v5_gn_5_81581	qSs5	no_hits_found		NA
Lsat_1_v5_gn_5_81601	qSs5	AT1G19220.1	auxin response factor 19	ARF19
Lsat_1_v5_gn_5_81640	qSs9	AT3G15160.1		AT3G15160
Lsat_1_v5_gn_5_81661	qSs9	AT1G61820.1	beta glucosidase 46	BGLU46
Lsat_1_v5_gn_5_81680	qSs9	AT3G20560.1	PDI-like 5-3	PDIL5-3
Lsat_1_v5_gn_5_81721	qSs5	AT5G36110.1	cytochrome P450, family 716, subfamily A, polypeptide 1	CYP716A1
Lsat_1_v5_gn_5_81740	qSs5	no_hits_found		NA
Lsat_1_v5_gn_5_81760	qSs5	no_hits_found		NA
Lsat_1_v5_gn_5_81780	qSs5	no_hits_found		NA
Lsat_1_v5_gn_5_81800	qSs5	AT4G00590.1	N-terminal nucleophile aminohydrolases (Ntn hydrolases) superfamily protein	AT4G00590
Lsat_1_v5_gn_5_81821	qSs5	AT3G13050.1	Major facilitator superfamily protein	NiaP
Lsat_1_v5_gn_5_81880	qSs5	no_hits_found		NA
Lsat_1_v5_gn_5_81920	qSs5	AT4G34660.1	SH3 domain-containing protein	AT4G34660
Lsat_1_v5_gn_5_81961	qSs5	AT5G61970.1	signal recognition particle-related / SRP-related	AT5G61970
Lsat_1_v5_gn_5_81981	qSs5	AT2G39190.2	Protein kinase superfamily protein	ATATH8
Lsat_1_v5_gn_5_82000	qSs5	no_hits_found		NA
Lsat_1_v5_gn_5_82020	qSs5	AT5G58130.1	RNA-binding (RRM/RBD/RNP motifs) family protein	ROS3
Lsat_1_v5_gn_5_82100	qSs5	AT3G52430.1	alpha/beta-Hydrolases superfamily protein	PAD4
Lsat_1_v5_gn_5_82200	qSs5	AT4G10180.1	light-mediated development protein 1 / deetiolated1 (DET1)	DET1
Lsat_1_v5_gn_5_82221	qSs5	AT2G19090.1	Protein of unknown function (DUF630 and DUF632)	AT2G19090
Lsat_1_v5_gn_5_82241	qSs5	AT2G40430.2		AT2G40430
Lsat_1_v5_gn_5_82320	qSs5	AT1G01110.2	IQ-domain 18	IQD18
Lsat_1_v5_gn_5_82340	qSs5	no_hits_found		NA
Lsat_1_v5_gn_5_82360	qSs5	no_hits_found		NA
Lsat_1_v5_gn_5_82380	qSs5	no_hits_found		NA
Lsat_1_v5_gn_5_82421	qSs5	AT5G35330.1	methyl-CPG-binding domain protein 02	MBD02
Lsat_1_v5_gn_5_82441	qSs5	AT4G19191.1	Tetratricopeptide repeat (TPR)-like superfamily protein	AT4G19191
Lsat_1_v5_gn_5_82521	qSs5	AT5G12040.1	Nitrilase/cyanide hydratase and apolipoprotein N-acyltransferase family protein	AT5G12040
Lsat_1_v5_gn_5_82561	qSs5	AT5G09390.1	CD2-binding protein-related	AT5G09390
Lsat_1_v5_gn_5_82580	qSs5	AT4G30110.1	heavy metal atpase 2	HMA2
Lsat_1_v5_gn_5_82660	qSs5	AT1G10130.1	endoplasmic reticulum-type calcium-transporting ATPase 3	ECA3
Lsat_1_v5_gn_5_82700	qSs5	AT2G18950.1	homogentisate phytyltransferase 1	HPT1
Lsat_1_v5_gn_5_82740	qSs5	AT2G18950.1	homogentisate phytyltransferase 1	HPT1
Lsat_1_v5_gn_5_82780	qSs5	AT2G18950.1	homogentisate phytyltransferase 1	HPT1
Lsat_1_v5_gn_5_82800	qSs5	no_hits_found		NA
Lsat_1_v5_gn_5_82840	qSs5	AT4G30060.1	Core-2/I-branching beta-1,6-N-acetylglucosaminyltransferase family protein	AT4G30060
Lsat_1_v5_gn_5_82861	qSs5	AT5G57240.1	OSBP(oxysterol binding protein)-related protein 4C	ORP4C
Lsat_1_v5_gn_5_82881	qSs5	AT4G30020.1	PA-domain containing subtilase family protein	AT4G30020
Lsat_1_v5_gn_5_82900	qSs5	no_hits_found		NA
Lsat_1_v5_gn_5_82960	qSs5	AT1G69510.1	cAMP-regulated phosphoprotein 19-related protein	AT1G69510
Lsat_1_v5_gn_5_82980	qSs5	AT3G06860.1	multifunctional protein 2	MFP2
Lsat_1_v5_gn_5_83081	qSs5	AT4G10500.1	2-oxoglutarate (2OG) and Fe(II)-dependent oxygenase superfamily protein	AT4G10500
Lsat_1_v5_gn_5_83141	qSs5	AT5G57180.2	chloroplast import apparatus 2	CIA2
Lsat_1_v5_gn_5_83241	qSs5	AT4G29920.1	Double Clp-N motif-containing P-loop nucleoside triphosphate hydrolases superfamily protein	AT4G29920
Lsat_1_v5_gn_5_83301	qSs5	AT4G18750.1	Pentatricopeptide repeat (PPR) superfamily protein	DOT4
Lsat_1_v5_gn_5_83340	qSs5	no_hits_found		NA
Lsat_1_v5_gn_5_83361	qSs5	AT2G19070.1	spermidine hydroxycinnamoyl transferase	SHT
Lsat_1_v5_gn_5_83400	qSs5	AT5G57170.2	Tautomerase/MIF superfamily protein	AT5G57170
Lsat_1_v5_gn_5_83441	qSs5	no_hits_found		NA
Lsat_1_v5_gn_5_83461	qSs5	AT5G57150.4	basic helix-loop-helix (bHLH) DNA-binding superfamily protein	AT5G57150
Lsat_1_v5_gn_5_83501	qSs5	no_hits_found		NA
Lsat_1_v5_gn_5_83520	qSs5	no_hits_found		NA
Lsat_1_v5_gn_5_83661	qSs5	AT1G52360.2	Coatomer, beta' subunit	AT1G52360
Lsat_1_v5_gn_5_83800	qSs5	AT5G57123.1		AT5G57123
Lsat_1_v5_gn_5_83821	qSs5	no_hits_found		NA
Lsat_1_v5_gn_5_83860	qSs5	AT5G57120.1		AT5G57120
Lsat_1_v5_gn_5_84040	qSs5	AT5G57110.1	autoinhibited Ca2+ -ATPase, isoform 8	ACA8
Lsat_1_v5_gn_5_84061	qSs5	AT3G21190.1	O-fucosyltransferase family protein	MSR1
Lsat_1_v5_gn_5_84081	qSs5	AT4G20380.8	LSD1 zinc finger family protein	LSD1
Lsat_1_v5_gn_5_84120	qSs5	AT5G04870.1	calcium dependent protein kinase 1	CPK1
Lsat_1_v5_gn_5_84140	qSs5	AT4G31550.1	WRKY DNA-binding protein 11	WRKY11
Lsat_1_v5_gn_5_84180	qSs5	AT2G30660.1	ATP-dependent caseinolytic (Clp) protease/crotonase family protein	AT2G30660
Lsat_1_v5_gn_5_84320	qSs5	no_hits_found		NA
Lsat_1_v5_gn_5_84360	qSs5	AT5G59970.1	Histone superfamily protein	AT5G59970
Lsat_1_v5_gn_5_84421	qSs5	no_hits_found		NA
Lsat_1_v5_gn_5_84441	qSs5	no_hits_found		NA
Lsat_1_v5_gn_5_84460	qSs5	no_hits_found		NA
Lsat_1_v5_gn_5_84500	qSs5	no_hits_found		NA
Lsat_1_v5_gn_5_84521	qSs5	no_hits_found		NA
Lsat_1_v5_gn_5_84540	qSs5	no_hits_found		NA
Lsat_1_v5_gn_5_84581	qSs5	AT5G57480.1	P-loop containing nucleoside triphosphate hydrolases superfamily protein	AT5G57480
Lsat_1_v5_gn_5_84660	qSs5	AT2G18850.1	SET domain-containing protein	AT2G18850
Lsat_1_v5_gn_5_84680	qSs5	AT5G57460.1		AT5G57460
Lsat_1_v5_gn_5_84721	qSs5	no_hits_found		NA
Lsat_1_v5_gn_5_84741	qSs5	AT2G47540.1	Pollen Ole e 1 allergen and extensin family protein	AT2G47540
Lsat_1_v5_gn_5_84781	qSs5	AT4G02270.1	root hair specific 13	RHS13
Lsat_1_v5_gn_5_84801	qSs5	AT4G02270.1	root hair specific 13	RHS13
Lsat_1_v5_gn_5_84821	qSs5	AT4G02270.1	root hair specific 13	RHS13
Lsat_1_v5_gn_5_84881	qSs5	AT4G30230.1		AT4G30230
Lsat_1_v5_gn_5_84901	qSs5	AT1G02080.1	transcription regulators	AT1G02080
Lsat_1_v5_gn_5_84941	qSs5	AT3G61650.1	gamma-tubulin	TUBG1
Lsat_1_v5_gn_5_84981	qSs5	AT5G65940.1	beta-hydroxyisobutyryl-CoA hydrolase 1	CHY1
Lsat_1_v5_gn_5_85001	qSs5	no_hits_found		NA
Lsat_1_v5_gn_5_85041	qSs5	AT5G65940.1	beta-hydroxyisobutyryl-CoA hydrolase 1	CHY1
Lsat_1_v5_gn_5_85060	qSs5	AT5G06540.1	Pentatricopeptide repeat (PPR) superfamily protein	AT5G06540
Lsat_1_v5_gn_5_85080	qSs5	AT5G38430.1	Ribulose bisphosphate carboxylase (small chain) family protein	RBCS1B
Lsat_1_v5_gn_5_85101	qSs5	AT2G18910.1	hydroxyproline-rich glycoprotein family protein	AT2G18910
Lsat_1_v5_gn_5_85161	qSs5	no_hits_found		NA
Lsat_1_v5_gn_5_85181	qSs5	no_hits_found		NA
Lsat_1_v5_gn_5_85220	qSs5	AT2G18950.1	homogentisate phytyltransferase 1	HPT1
Lsat_1_v5_gn_5_85400	qSs5	AT4G29680.1	Alkaline-phosphatase-like family protein	AT4G29680
Lsat_1_v5_gn_5_85421	qSs5	AT5G57420.1	indole-3-acetic acid inducible 33	IAA33
Lsat_1_v5_gn_5_85441	qSs5	AT4G30210.1	P450 reductase 2	ATR2
Lsat_1_v5_gn_5_85480	qSs5	AT2G18960.1	H(+)-ATPase 1	HA1
Lsat_1_v5_gn_5_85520	qSs5	AT5G57345.1		AT5G57345
Lsat_1_v5_gn_5_85581	qSs5	AT5G03520.1	RAB GTPase homolog 8C	RAB8C
Lsat_1_v5_gn_5_85601	qSs5	AT5G57340.2		AT5G57340
Lsat_1_v5_gn_5_85681	qSs5	AT2G18980.1	Peroxidase superfamily protein	AT2G18980
Lsat_1_v5_gn_5_85701	qSs5	no_hits_found		NA
Lsat_1_v5_gn_5_85721	qSs5	AT2G18980.1	Peroxidase superfamily protein	AT2G18980
Lsat_1_v5_gn_5_85741	qSs5	AT5G57330.1	Galactose mutarotase-like superfamily protein	AT5G57330
Lsat_1_v5_gn_5_85761	qSs5	no_hits_found		NA
Lsat_1_v5_gn_5_85781	qSs5	AT4G30160.2	villin 4	VLN4
Lsat_1_v5_gn_5_85801	qSs5	AT1G56140.1	Leucine-rich repeat transmembrane protein kinase	AT1G56140
Lsat_1_v5_gn_5_85820	qSs5	AT5G20590.1	TRICHOME BIREFRINGENCE-LIKE 5	TBL5
Lsat_1_v5_gn_5_85840	qSs5	no_hits_found		NA
Lsat_1_v5_gn_5_85921	qSs5	AT5G49960.1		AT5G49960
Lsat_1_v5_gn_5_86001	qSs5	no_hits_found		NA
Lsat_1_v5_gn_5_86041	qSs5	AT5G57320.1	villin, putative	VLN5
Lsat_1_v5_gn_5_86060	qSs5	AT5G63130.1	Octicosapeptide/Phox/Bem1p family protein	AT5G63130
Lsat_1_v5_gn_5_86080	qSs5	AT5G09270.1		AT5G09270
Lsat_1_v5_gn_5_86101	qSs5	AT5G57500.1	Galactosyltransferase family protein	AT5G57500
Lsat_1_v5_gn_5_86201	qSs5	AT5G57520.1	zinc finger protein 2	ZFP2
Lsat_1_v5_gn_5_86321	qSs5	AT5G41990.1	with no lysine (K) kinase 8	WNK8
Lsat_1_v5_gn_5_86361	qSs5	AT4G31860.1	Protein phosphatase 2C family protein	AT4G31860
Lsat_1_v5_gn_5_86380	qSs5	no_hits_found		NA
Lsat_1_v5_gn_5_86400	qSs5	AT4G30320.1	CAP (Cysteine-rich secretory proteins, Antigen 5, and Pathogenesis-related 1 protein) superfamily protein	AT4G30320
Lsat_1_v5_gn_5_86441	qSs5	AT4G00570.1	NAD-dependent malic enzyme 2	NAD-ME2
Lsat_1_v5_gn_5_86481	qSs5	no_hits_found		NA
Lsat_1_v5_gn_5_86540	qSs5	AT5G57660.1	CONSTANS-like 5	COL5
Lsat_1_v5_gn_5_86620	qSs5	AT5G57685.1	glutamine dumper 3	GDU3
Lsat_1_v5_gn_5_86641	qSs5	no_hits_found		NA
Lsat_1_v5_gn_5_86680	qSs5	AT4G25760.1	glutamine dumper 2	GDU2
Lsat_1_v5_gn_5_86841	qSs5	no_hits_found		NA
Lsat_1_v5_gn_5_86860	qSs5	no_hits_found		NA
Lsat_1_v5_gn_5_86961	qSs5	no_hits_found		NA
Lsat_1_v5_gn_5_86980	qSs5	AT5G57740.1	XB3 ortholog 2 in Arabidopsis thaliana	XBAT32
Lsat_1_v5_gn_5_87041	qSs5	AT5G57770.1	Plant protein of unknown function (DUF828) with plant pleckstrin homology-like region	AT5G57770
Lsat_1_v5_gn_5_87120	qSs5	no_hits_found		NA
Lsat_1_v5_gn_5_87160	qSs5	no_hits_found		NA
Lsat_1_v5_gn_5_87280	qSs5	AT5G57710.1	Double Clp-N motif-containing P-loop nucleoside triphosphate hydrolases superfamily protein	AT5G57710
Lsat_1_v5_gn_5_87301	qSs5	no_hits_found		NA
Lsat_1_v5_gn_5_87321	qSs5	no_hits_found		NA
Lsat_1_v5_gn_5_87380	qSs5	no_hits_found		NA
Lsat_1_v5_gn_5_87400	qSs5	no_hits_found		NA
Lsat_1_v5_gn_5_87461	qSs5	no_hits_found		NA
Lsat_1_v5_gn_5_87481	qSs5	AT1G31420.1	Leucine-rich repeat protein kinase family protein	FEI1
Lsat_1_v5_gn_5_87500	qSs5	AT3G08960.1	ARM repeat superfamily protein	AT3G08960
Lsat_1_v5_gn_5_87560	qSs5	AT4G30410.2	sequence-specific DNA binding transcription factors	AT4G30410
Lsat_1_v5_gn_5_87621	qSs5	AT5G57690.1	diacylglycerol kinase 4	DGK4
Lsat_1_v5_gn_5_87660	qSs5	AT4G30420.1	nodulin MtN21 /EamA-like transporter family protein	UMAMIT34
Lsat_1_v5_gn_5_87681	qSs5	AT1G22450.1	cytochrome C oxidase 6B	COX6B
Lsat_1_v5_gn_5_87720	qSs5	AT3G63150.1	MIRO-related GTP-ase 2	MIRO2
Lsat_1_v5_gn_5_87741	qSs5	AT4G30420.1	nodulin MtN21 /EamA-like transporter family protein	UMAMIT34
Lsat_1_v5_gn_5_87760	qSs5	AT5G57810.1	tetraspanin15	TET15
Lsat_1_v5_gn_5_87781	qSs5	AT4G30440.1	UDP-D-glucuronate 4-epimerase 1	GAE1
Lsat_1_v5_gn_5_87800	qSs5	AT2G23820.2	Metal-dependent phosphohydrolase	AT2G23820
Lsat_1_v5_gn_5_87940	qSs5	AT1G24480.1	S-adenosyl-L-methionine-dependent methyltransferases superfamily protein	AT1G24480
Lsat_1_v5_gn_5_87961	qSs5	no_hits_found		NA
Lsat_1_v5_gn_5_87981	qSs5	no_hits_found		NA
Lsat_1_v5_gn_5_88001	qSs5	AT3G16210.1	F-box family protein	AT3G16210
Lsat_1_v5_gn_5_88021	qSs5	AT3G06240.1	F-box family protein	AT3G06240
Lsat_1_v5_gn_5_88040	qSs5	no_hits_found		NA
Lsat_1_v5_gn_5_88060	qSs5	no_hits_found		NA
Lsat_1_v5_gn_5_88100	qSs5	no_hits_found		NA
Lsat_1_v5_gn_5_88140	qSs5	AT2G43760.1	molybdopterin biosynthesis MoaE family protein	AT2G43760
Lsat_1_v5_gn_5_88160	qSs5	AT2G43760.1	molybdopterin biosynthesis MoaE family protein	AT2G43760
Lsat_1_v5_gn_5_88180	qSs5	AT4G30520.1	Leucine-rich repeat protein kinase family protein	SARK
Lsat_1_v5_gn_5_88201	qSs5	no_hits_found		NA
Lsat_1_v5_gn_5_88220	qSs5	AT4G30490.1	AFG1-like ATPase family protein	AT4G30490
Lsat_1_v5_gn_5_88241	qSs5	AT4G30480.2	Tetratricopeptide repeat (TPR)-like superfamily protein	TPR1
Lsat_1_v5_gn_5_88260	qSs5	AT1G54870.1	NAD(P)-binding Rossmann-fold superfamily protein	AT1G54870
Lsat_1_v5_gn_5_88280	qSs5	AT3G07870.1	F-box and associated interaction domains-containing protein	AT3G07870
Lsat_1_v5_gn_5_88300	qSs5	no_hits_found		NA
Lsat_1_v5_gn_5_88320	qSs5	AT4G21220.1	Trimeric LpxA-like enzymes superfamily protein	LpxD2
Lsat_1_v5_gn_5_88441	qSs5	AT2G24100.1		ASG1
Lsat_1_v5_gn_5_88481	qSs5	AT2G24090.1	Ribosomal protein L35	PRPL35
Lsat_1_v5_gn_5_88520	qSs5	AT5G23490.1		AT5G23490
Lsat_1_v5_gn_5_88580	qSs5	AT4G28080.1	Tetratricopeptide repeat (TPR)-like superfamily protein	AT4G28080
Lsat_1_v5_gn_5_88640	qSs5	AT5G11700.2		AT5G11700
Lsat_1_v5_gn_5_88680	qSs5	no_hits_found		NA
Lsat_1_v5_gn_5_88741	qSs5	AT1G47380.1	Protein phosphatase 2C family protein	AT1G47380
Lsat_1_v5_gn_5_88760	qSs5	AT3G23890.1	topoisomerase II	TOPII
Lsat_1_v5_gn_5_88781	qSs5	AT1G54870.1	NAD(P)-binding Rossmann-fold superfamily protein	AT1G54870
Lsat_1_v5_gn_5_88800	qSs5	AT1G08030.1	tyrosylprotein sulfotransferase	TPST
Lsat_1_v5_gn_5_88821	qSs5	AT1G54870.1	NAD(P)-binding Rossmann-fold superfamily protein	AT1G54870
Lsat_1_v5_gn_5_88881	qSs5	AT1G54870.1	NAD(P)-binding Rossmann-fold superfamily protein	AT1G54870
Lsat_1_v5_gn_5_88901	qSs5	AT1G54870.1	NAD(P)-binding Rossmann-fold superfamily protein	AT1G54870
Lsat_1_v5_gn_5_88940	qSs5	no_hits_found		NA
Lsat_1_v5_gn_5_88960	qSs5	no_hits_found		NA
Lsat_1_v5_gn_5_88981	qSs5	AT1G54870.1	NAD(P)-binding Rossmann-fold superfamily protein	AT1G54870
Lsat_1_v5_gn_5_89061	qSs5	AT1G54870.1	NAD(P)-binding Rossmann-fold superfamily protein	AT1G54870
Lsat_1_v5_gn_5_89080	qSs5	AT4G30790.1		AT4G30790
Lsat_1_v5_gn_5_89101	qSs5	AT2G24120.1	DNA/RNA polymerases superfamily protein	SCA3
Lsat_1_v5_gn_5_89141	qSs5	AT3G06270.1	Protein phosphatase 2C family protein	AT3G06270
Lsat_1_v5_gn_5_89161	qSs5	AT5G59970.1	Histone superfamily protein	AT5G59970
Lsat_1_v5_gn_5_89181	qSs5	AT5G59970.1	Histone superfamily protein	AT5G59970
Lsat_1_v5_gn_5_89201	qSs5	AT5G59970.1	Histone superfamily protein	AT5G59970
Lsat_1_v5_gn_5_89241	qSs5	AT5G59970.1	Histone superfamily protein	AT5G59970
Lsat_1_v5_gn_5_89261	qSs5	AT5G59970.1	Histone superfamily protein	AT5G59970
Lsat_1_v5_gn_5_89300	qSs5	no_hits_found		NA
Lsat_1_v5_gn_5_89321	qSs5	no_hits_found		NA
Lsat_1_v5_gn_5_89380	qSs5	AT2G24060.1	Translation initiation factor 3 protein	AT2G24060
Lsat_1_v5_gn_5_89401	qSs5	AT2G24070.1	Family of unknown function (DUF566)	QWRF4
Lsat_1_v5_gn_5_89421	qSs5	AT4G30720.1	FAD/NAD(P)-binding oxidoreductase family protein	PDE327
Lsat_1_v5_gn_5_89440	qSs5	AT1G16030.1	heat shock protein 70B	Hsp70b
Lsat_1_v5_gn_5_89460	qSs5	AT5G57870.1	MIF4G domain-containing protein / MA3 domain-containing protein	eIFiso4G1
Lsat_1_v5_gn_5_89480	qSs5	AT2G02240.1	F-box family protein	MEE66
Lsat_1_v5_gn_5_89500	qSs5	no_hits_found		NA
Lsat_1_v5_gn_5_89520	qSs5	AT5G57880.1	multipolar spindle 1	MPS1
Lsat_1_v5_gn_5_89540	qSs5	no_hits_found		NA
Lsat_1_v5_gn_5_89641	qSs5	AT4G11420.1	eukaryotic translation initiation factor 3A	EIF3A
Lsat_1_v5_gn_5_89720	qSs5	AT5G48930.1	hydroxycinnamoyl-CoA shikimate/quinate hydroxycinnamoyl transferase	HCT
Lsat_1_v5_gn_5_89740	qSs5	no_hits_found		NA
Lsat_1_v5_gn_5_89761	qSs5	no_hits_found		NA
Lsat_1_v5_gn_5_89840	qSs5	AT5G05820.1	Nucleotide-sugar transporter family protein	AT5G05820
Lsat_1_v5_gn_5_89861	qSs5	AT2G23000.1	serine carboxypeptidase-like 10	scpl10
Lsat_1_v5_gn_5_89880	qSs5	AT5G10390.1	Histone superfamily protein	AT5G10390
Lsat_1_v5_gn_5_89920	qSs5	AT2G31290.1	Ubiquitin carboxyl-terminal hydrolase family protein	AT2G31290
Lsat_1_v5_gn_5_89960	qSs5	no_hits_found		NA
Lsat_1_v5_gn_5_89980	qSs5	AT5G64670.1	Ribosomal protein L18e/L15 superfamily protein	AT5G64670
Lsat_1_v5_gn_5_90041	qSs5	AT2G36850.1	glucan synthase-like 8	GSL8
Lsat_1_v5_gn_5_90060	qSs5	AT4G30610.1	alpha/beta-Hydrolases superfamily protein	BRS1
Lsat_1_v5_gn_5_90081	qSs5	AT3G01680.1		SEOR1
Lsat_1_v5_gn_5_90100	qSs5	no_hits_found		NA
Lsat_1_v5_gn_5_90120	qSs5	AT1G48175.1	Cytidine/deoxycytidylate deaminase family protein	emb2191
Lsat_1_v5_gn_5_90141	qSs5	AT3G62940.2	Cysteine proteinases superfamily protein	AT3G62940
Lsat_1_v5_gn_5_90161	qSs5	no_hits_found		NA
Lsat_1_v5_gn_5_90181	qSs5	no_hits_found		NA
Lsat_1_v5_gn_5_90201	qSs5	no_hits_found		NA
Lsat_1_v5_gn_5_90221	qSs5	AT2G19380.1	RNA recognition motif (RRM)-containing protein	AT2G19380
Lsat_1_v5_gn_5_90260	qSs5	no_hits_found		NA
Lsat_1_v5_gn_5_90280	qSs5	AT5G62740.1	SPFH/Band 7/PHB domain-containing membrane-associated protein family	HIR1
Lsat_1_v5_gn_5_90301	qSs5	no_hits_found		NA
Lsat_1_v5_gn_5_90580	qSs5	AT5G35170.1	adenylate kinase family protein	AT5G35170
Lsat_1_v5_gn_5_90621	qSs5	AT5G52950.1		AT5G52950
Lsat_1_v5_gn_5_90640	qSs5	AT3G18760.1	Translation elongation factor EF1B/ribosomal protein S6 family protein	AT3G18760
Lsat_1_v5_gn_5_90700	qSs5	AT4G39490.1	cytochrome P450, family 96, subfamily A, polypeptide 10	CYP96A10
Lsat_1_v5_gn_5_90720	qSs5	AT5G20320.1	dicer-like 4	DCL4
Lsat_1_v5_gn_5_90740	qSs5	AT2G22650.1	FAD-dependent oxidoreductase family protein	AT2G22650
Lsat_1_v5_gn_5_90761	qSs5	AT3G42640.1	H(+)-ATPase 8	HA8
Lsat_1_v5_gn_5_90781	qSs5	AT4G31985.1	Ribosomal protein L39 family protein	AT4G31985
Lsat_1_v5_gn_5_90800	qSs5	AT1G15860.3	Domain of unknown function (DUF298)	AT1G15860
Lsat_1_v5_gn_5_90820	qSs5	AT5G58200.2	Calcineurin-like metallo-phosphoesterase superfamily protein	AT5G58200
Lsat_1_v5_gn_5_90860	qSs5	AT4G31020.2	alpha/beta-Hydrolases superfamily protein	AT4G31020
Lsat_1_v5_gn_5_90980	qSs5	AT2G25180.1	response regulator 12	RR12
Lsat_1_v5_gn_5_91001	qSs5	AT2G24300.2	Calmodulin-binding protein	AT2G24300
Lsat_1_v5_gn_5_91020	qSs5	AT5G57990.1	ubiquitin-specific protease 23	UBP23
Lsat_1_v5_gn_5_91061	qSs5	no_hits_found		NA
Lsat_1_v5_gn_5_91080	qSs5	AT2G24230.1	Leucine-rich repeat protein kinase family protein	AT2G24230
Lsat_1_v5_gn_5_91161	qSs5	AT4G30920.1	Cytosol aminopeptidase family protein	LAP2
Lsat_1_v5_gn_5_91201	qSs5	AT5G10840.1	Endomembrane protein 70 protein family	EMP1
Lsat_1_v5_gn_5_91221	qSs5	AT5G57940.1	cyclic nucleotide gated channel 5	CNGC5
Lsat_1_v5_gn_5_91241	qSs5	AT4G30590.1	early nodulin-like protein 12	ENODL12
Lsat_1_v5_gn_5_91260	qSs5	no_hits_found		NA
Lsat_1_v5_gn_5_91281	qSs5	AT2G23000.1	serine carboxypeptidase-like 10	scpl10
Lsat_1_v5_gn_5_91300	qSs5	no_hits_found		NA
Lsat_1_v5_gn_5_91381	qSs5	AT4G30996.1	Protein of unknown function (DUF1068)	NKS1
Lsat_1_v5_gn_5_91400	qSs5	AT5G58060.2	SNARE-like superfamily protein	YKT61
Lsat_1_v5_gn_5_91421	qSs5	AT5G58170.1	SHV3-like 5	SVL5
Lsat_1_v5_gn_5_91461	qSs5	AT3G18060.1	transducin family protein / WD-40 repeat family protein	AT3G18060
Lsat_1_v5_gn_5_91481	qSs5	AT5G58040.1	homolog of yeast FIP1 [V]	FIP1[V]
Lsat_1_v5_gn_5_91501	qSs5	AT5G58005.1	Cytochrome c oxidase, subunit Vib family protein	AT5G58005
Lsat_1_v5_gn_5_91560	qSs5	no_hits_found		NA
Lsat_1_v5_gn_5_91581	qSs5	AT4G30960.1	SOS3-interacting protein 3	SIP3
Lsat_1_v5_gn_5_91640	qSs5	AT1G15520.1	pleiotropic drug resistance 12	ABCG40
Lsat_1_v5_gn_5_91701	qSs5	AT4G30950.1	fatty acid desaturase 6	FAD6
Lsat_1_v5_gn_5_91720	qSs5	AT5G58160.1	actin binding	AT5G58160
Lsat_1_v5_gn_5_91740	qSs5	AT1G10270.1	glutamine-rich protein 23	GRP23
Lsat_1_v5_gn_7_100000	qBc7	no_hits_found		NA
Lsat_1_v5_gn_7_100020	qBc7	AT3G08850.1	HEAT repeat ;WD domain, G-beta repeat protein protein	RAPTOR1
Lsat_1_v5_gn_7_100040	qBc7	AT3G14440.1	nine-cis-epoxycarotenoid dioxygenase 3	NCED3
Lsat_1_v5_gn_7_100120	qBc7	AT1G78580.1	trehalose-6-phosphate synthase	TPS1
Lsat_1_v5_gn_7_100160	qBc7	AT1G78570.1	rhamnose biosynthesis 1	RHM1
Lsat_1_v5_gn_7_100181	qBc7	AT1G78570.1	rhamnose biosynthesis 1	RHM1
Lsat_1_v5_gn_7_100200	qBc7	AT3G14770.1	Nodulin MtN3 family protein	SWEET2
Lsat_1_v5_gn_7_100260	qBc7	AT3G14750.1		AT3G14750
Lsat_1_v5_gn_7_100300	qBc7	AT3G14740.2	RING/FYVE/PHD zinc finger superfamily protein	AT3G14740
Lsat_1_v5_gn_7_100320	qBc7	AT1G53670.1	methionine sulfoxide reductase B 1	MSRB1
Lsat_1_v5_gn_7_100340	qBc7	AT1G17160.1	pfkB-like carbohydrate kinase family protein	AT1G17160
Lsat_1_v5_gn_7_100380	qBc7	AT3G14720.1	MAP kinase 19	MPK19
Lsat_1_v5_gn_7_100441	qBc7	no_hits_found		NA
Lsat_1_v5_gn_7_100460	qBc7	AT1G78530.1	Protein kinase superfamily protein	AT1G78530
Lsat_1_v5_gn_7_100481	qBc7	AT1G53520.1	Chalcone-flavanone isomerase family protein	FAP3
Lsat_1_v5_gn_7_100500	qBc7	AT1G78520.1	Carbohydrate-binding X8 domain superfamily protein	AT1G78520
Lsat_1_v5_gn_7_100521	qBc7	AT1G17080.1	Ribosomal protein L18ae family	AT1G17080
Lsat_1_v5_gn_7_100541	qBc7	no_hits_found		NA
Lsat_1_v5_gn_7_100581	qBc7	no_hits_found		NA
Lsat_1_v5_gn_7_100620	qBc7	no_hits_found		NA
Lsat_1_v5_gn_7_100640	qBc7	AT1G17120.1	cationic amino acid transporter 8	CAT8
Lsat_1_v5_gn_7_100661	qBc7	ATCG00540.1	photosynthetic electron transfer A	NA
Lsat_1_v5_gn_7_100680	qBc7	ATCG00160.1	ribosomal protein S2	NA
Lsat_1_v5_gn_7_100720	qBc7	no_hits_found		NA
Lsat_1_v5_gn_7_100741	qBc7	no_hits_found		NA
Lsat_1_v5_gn_7_100781	qBc7	no_hits_found		NA
Lsat_1_v5_gn_7_100841	qBc7	ATMG00900.1	cytochrome C biogenesis 256	NA
Lsat_1_v5_gn_7_100961	qBc7	AT1G30040.1	gibberellin 2-oxidase	GA2OX2
Lsat_1_v5_gn_7_101020	qBc7	no_hits_found		NA
Lsat_1_v5_gn_7_101080	qBc7	no_hits_found		NA
Lsat_1_v5_gn_7_101100	qBc7	no_hits_found		NA
Lsat_1_v5_gn_7_101121	qBc7	AT1G06330.1	Heavy metal transport/detoxification superfamily protein	AT1G06330
Lsat_1_v5_gn_7_101141	qBc7	ATMG00030.1		NA
Lsat_1_v5_gn_7_101201	qBc7	AT1G78420.1	RING/U-box superfamily protein	AT1G78420
Lsat_1_v5_gn_7_101281	qBc7	AT4G02060.1	Minichromosome maintenance (MCM2/3/5) family protein	PRL
Lsat_1_v5_gn_7_101361	qBc7	no_hits_found		NA
Lsat_1_v5_gn_7_101381	qBc7	no_hits_found		NA
Lsat_1_v5_gn_7_101401	qBc7	no_hits_found		NA
Lsat_1_v5_gn_7_101440	qBc7	AT2G14255.1	Ankyrin repeat family protein with DHHC zinc finger domain	AT2G14255
Lsat_1_v5_gn_7_101481	qBc7	AT3G14450.1	CTC-interacting domain 9	CID9
Lsat_1_v5_gn_7_101740	qBc7	no_hits_found		NA
Lsat_1_v5_gn_7_101801	qBc7	AT1G53490.1	RING/U-box superfamily protein	HEI10
Lsat_1_v5_gn_7_101860	qBc7	AT1G78600.2	light-regulated zinc finger protein 1	LZF1
Lsat_1_v5_gn_7_101900	qBc7	AT4G39870.1	TLD-domain containing nucleolar protein	AT4G39870
Lsat_1_v5_gn_7_101921	qBc7	AT3G49180.1	Transducin/WD40 repeat-like superfamily protein	RID3
Lsat_1_v5_gn_7_101941	qBc7	AT3G14850.2	TRICHOME BIREFRINGENCE-LIKE 41	TBL41
Lsat_1_v5_gn_7_102060	qBc7	AT1G53440.1	Leucine-rich repeat transmembrane protein kinase	AT1G53440
Lsat_1_v5_gn_7_102080	qBc7	AT1G53440.1	Leucine-rich repeat transmembrane protein kinase	AT1G53440
Lsat_1_v5_gn_7_102101	qBc7	AT1G78700.1	BES1/BZR1 homolog 4	BEH4
Lsat_1_v5_gn_7_102180	qBc7	AT1G78680.1	gamma-glutamyl hydrolase 2	GGH2
Lsat_1_v5_gn_7_102200	qBc7	AT1G78650.1	DNA-directed DNA polymerases	POLD3
Lsat_1_v5_gn_7_102221	qBc7	AT1G53400.1	Ubiquitin domain-containing protein	AT1G53400
Lsat_1_v5_gn_7_102241	qBc7	AT3G14860.2	NHL domain-containing protein	AT3G14860
Lsat_1_v5_gn_7_102300	qBc7	AT3G14870.1	Plant protein of unknown function (DUF641)	AT3G14870
Lsat_1_v5_gn_7_102321	qBc7	no_hits_found		NA
Lsat_1_v5_gn_7_102341	qBc7	no_hits_found		NA
Lsat_1_v5_gn_7_102441	qBc7	no_hits_found		NA
Lsat_1_v5_gn_7_102480	qBc7	AT1G78770.1	anaphase promoting complex 6	APC6
Lsat_1_v5_gn_7_102501	qBc7	AT1G78780.2	pathogenesis-related family protein	AT1G78780
Lsat_1_v5_gn_7_102521	qBc7	AT1G78800.1	UDP-Glycosyltransferase superfamily protein	AT1G78800
Lsat_1_v5_gn_7_102580	qBc7	AT3G14880.1		AT3G14880
Lsat_1_v5_gn_7_102601	qBc7	AT4G30920.1	Cytosol aminopeptidase family protein	LAP2
Lsat_1_v5_gn_7_102620	qBc7	AT1G53320.1	tubby like protein 7	TLP7
Lsat_1_v5_gn_7_102680	qBc7	AT1G78850.1	D-mannose binding lectin protein with Apple-like carbohydrate-binding domain	AT1G78850
Lsat_1_v5_gn_7_102740	qBc7	AT1G78850.1	D-mannose binding lectin protein with Apple-like carbohydrate-binding domain	AT1G78850
Lsat_1_v5_gn_7_102760	qBc7	AT1G78860.1	D-mannose binding lectin protein with Apple-like carbohydrate-binding domain	AT1G78860
Lsat_1_v5_gn_7_102800	qBc7	AT1G78850.1	D-mannose binding lectin protein with Apple-like carbohydrate-binding domain	AT1G78850
Lsat_1_v5_gn_7_102880	qBc7	no_hits_found		NA
Lsat_1_v5_gn_7_102900	qBc7	AT3G58120.1	Basic-leucine zipper (bZIP) transcription factor family protein	BZIP61
Lsat_1_v5_gn_7_102920	qBc7	no_hits_found		NA
Lsat_1_v5_gn_7_102940	qBc7	AT2G42380.2	Basic-leucine zipper (bZIP) transcription factor family protein	BZIP34
Lsat_1_v5_gn_7_102960	qBc7	no_hits_found		NA
Lsat_1_v5_gn_7_102981	qBc7	AT1G53210.1	sodium/calcium exchanger family protein / calcium-binding EF hand family protein	AT1G53210
Lsat_1_v5_gn_7_103000	qBc7	AT1G53210.1	sodium/calcium exchanger family protein / calcium-binding EF hand family protein	AT1G53210
Lsat_1_v5_gn_7_103021	qBc7	AT5G01150.1	Protein of unknown function (DUF674)	AT5G01150
Lsat_1_v5_gn_7_103041	qBc7	no_hits_found		NA
Lsat_1_v5_gn_7_103061	qBc7	no_hits_found		NA
Lsat_1_v5_gn_7_103081	qBc7	no_hits_found		NA
Lsat_1_v5_gn_7_103100	qBc7	AT3G15050.1	IQ-domain 10	IQD10
Lsat_1_v5_gn_7_103120	qBc7	AT1G73170.1	P-loop containing nucleoside triphosphate hydrolases superfamily protein	AT1G73170
Lsat_1_v5_gn_7_103160	qBc7	AT2G01260.1	Protein of unknown function (DUF789)	AT2G01260
Lsat_1_v5_gn_7_103200	qBc7	AT2G17190.1	ubiquitin family protein	AT2G17190
Lsat_1_v5_gn_7_103220	qBc7	no_hits_found		NA
Lsat_1_v5_gn_7_103240	qBc7	AT1G06230.1	global transcription factor group E4	GTE4
Lsat_1_v5_gn_7_103261	qBc7	AT3G15000.1	cobalt ion binding	RIP1
Lsat_1_v5_gn_7_103281	qBc7	AT1G16670.1	Protein kinase superfamily protein	AT1G16670
Lsat_1_v5_gn_7_103301	qBc7	AT1G16670.1	Protein kinase superfamily protein	AT1G16670
Lsat_1_v5_gn_7_103320	qBc7	AT3G14980.1	Acyl-CoA N-acyltransferase with RING/FYVE/PHD-type zinc finger protein	ROS4
Lsat_1_v5_gn_7_103340	qBc7	AT1G53290.1	Galactosyltransferase family protein	AT1G53290
Lsat_1_v5_gn_7_103361	qBc7	AT4G31080.2	Protein of unknown function (DUF2296)	AT4G31080
Lsat_1_v5_gn_7_103420	qBc7	no_hits_found		NA
Lsat_1_v5_gn_7_103460	qBc7	AT1G53300.1	tetratricopetide-repeat thioredoxin-like 1	TTL1
Lsat_1_v5_gn_7_103481	qBc7	AT1G78870.1	ubiquitin-conjugating enzyme 35	UBC35
Lsat_1_v5_gn_7_103501	qBc7	AT2G42590.3	general regulatory factor 9	GRF9
Lsat_1_v5_gn_7_103521	qBc7	AT1G53310.1	phosphoenolpyruvate carboxylase 1	PPC1
Lsat_1_v5_gn_7_103561	qBc7	AT1G78850.1	D-mannose binding lectin protein with Apple-like carbohydrate-binding domain	AT1G78850
Lsat_1_v5_gn_7_103600	qBc7	AT5G57850.1	D-aminoacid aminotransferase-like PLP-dependent enzymes superfamily protein	ADCL
Lsat_1_v5_gn_7_103641	qBc7	AT5G46060.1	Protein of unknown function, DUF599	AT5G46060
Lsat_1_v5_gn_7_103661	qBc7	AT3G15095.1		HCF243
Lsat_1_v5_gn_7_103700	qBc7	AT1G53190.1	RING/U-box superfamily protein	AT1G53190
Lsat_1_v5_gn_7_103741	qBc7	no_hits_found		NA
Lsat_1_v5_gn_7_103800	qBc7	no_hits_found		NA
Lsat_1_v5_gn_7_103821	qBc7	AT3G16210.1	F-box family protein	AT3G16210
Lsat_1_v5_gn_7_103901	qBc7	no_hits_found		NA
Lsat_1_v5_gn_7_103920	qBc7	no_hits_found		NA
Lsat_1_v5_gn_7_103961	qBc7	no_hits_found		NA
Lsat_1_v5_gn_7_103981	qBc7	no_hits_found		NA
Lsat_1_v5_gn_7_104001	qBc7	no_hits_found		NA
Lsat_1_v5_gn_7_104021	qBc7	AT5G53890.1	phytosylfokine-alpha receptor 2	PSKR2
Lsat_1_v5_gn_7_104060	qBc7	AT4G27520.1	early nodulin-like protein 2	ENODL2
Lsat_1_v5_gn_7_104080	qBc7	AT3G05490.1	ralf-like 22	RALFL22
Lsat_1_v5_gn_7_104101	qBc7	no_hits_found		NA
Lsat_1_v5_gn_7_104120	qBc7	AT5G53850.2	haloacid dehalogenase-like hydrolase family protein	AT5G53850
Lsat_1_v5_gn_7_104141	qBc7	AT1G28280.1	VQ motif-containing protein	AT1G28280
Lsat_1_v5_gn_7_104161	qBc7	AT1G53090.1	SPA1-related 4	SPA4
Lsat_1_v5_gn_7_104181	qBc7	AT1G53050.1	Protein kinase superfamily protein	AT1G53050
Lsat_1_v5_gn_7_104201	qBc7	AT5G41020.1	myb family transcription factor	AT5G41020
Lsat_1_v5_gn_7_104340	qBc7	no_hits_found		NA
Lsat_1_v5_gn_7_104380	qBc7	no_hits_found		NA
Lsat_1_v5_gn_7_104460	qBc7	AT5G53950.1	NAC (No Apical Meristem) domain transcriptional regulator superfamily protein	CUC2
Lsat_1_v5_gn_7_104480	qBc7	AT3G15180.2	ARM repeat superfamily protein	AT3G15180
Lsat_1_v5_gn_7_104501	qBc7	AT3G15200.1	Tetratricopeptide repeat (TPR)-like superfamily protein	AT3G15200
Lsat_1_v5_gn_7_104520	qBc7	AT4G33010.1	glycine decarboxylase P-protein 1	GLDP1
Lsat_1_v5_gn_7_104540	qBc7	AT2G26080.1	glycine decarboxylase P-protein 2	GLDP2
Lsat_1_v5_gn_7_104561	qBc7	AT4G31940.1	cytochrome P450, family 82, subfamily C, polypeptide 4	CYP82C4
Lsat_1_v5_gn_7_104600	qBc7	AT3G15210.1	ethylene responsive element binding factor 4	ERF4
Lsat_1_v5_gn_7_104620	qBc7	AT5G53940.1	Yippee family putative zinc-binding protein	AT5G53940
Lsat_1_v5_gn_7_104640	qBc7	AT5G53930.1		AT5G53930
Lsat_1_v5_gn_7_104661	qBc7	AT5G53920.1	ribosomal protein L11 methyltransferase-related	AT5G53920
Lsat_1_v5_gn_7_104681	qBc7	AT1G53165.3	Protein kinase superfamily protein	ATMAP4K ALPHA1
Lsat_1_v5_gn_7_104700	qBc7	AT3G15260.1	Protein phosphatase 2C family protein	AT3G15260
Lsat_1_v5_gn_7_104720	qBc7	AT5G24810.2	ABC1 family protein	AT5G24810
Lsat_1_v5_gn_7_104981	qBc7	no_hits_found		NA
Lsat_1_v5_gn_7_105000	qBc7	no_hits_found		NA
Lsat_1_v5_gn_7_105060	qBc7	AT1G52930.1	Ribosomal RNA processing Brix domain protein	AT1G52930
Lsat_1_v5_gn_7_105080	qBc7	AT4G27460.1	Cystathionine beta-synthase (CBS) family protein	CBSX5
Lsat_1_v5_gn_7_105101	qBc7	AT3G15430.1	Regulator of chromosome condensation (RCC1) family protein	AT3G15430
Lsat_1_v5_gn_7_105121	qBc7	AT4G35260.1	isocitrate dehydrogenase 1	IDH1
Lsat_1_v5_gn_7_105160	qBc7	AT1G53000.1	Nucleotide-diphospho-sugar transferases superfamily protein	CKS
Lsat_1_v5_gn_7_105180	qBc7	AT3G15360.1	thioredoxin M-type 4	TRX-M4
Lsat_1_v5_gn_7_105200	qBc7	AT3G15380.1	Plasma-membrane choline transporter family protein	AT3G15380
Lsat_1_v5_gn_7_105220	qBc7	AT3G15395.1		AT3G15395
Lsat_1_v5_gn_7_105241	qBc7	AT1G53040.1	Protein of unknown function (DUF616)	AT1G53040
Lsat_1_v5_gn_7_105301	qBc7	AT1G48410.2	Stabilizer of iron transporter SufD / Polynucleotidyl transferase	AGO1
Lsat_1_v5_gn_7_105380	qBc7	AT3G15470.1	Transducin/WD40 repeat-like superfamily protein	AT3G15470
Lsat_1_v5_gn_7_105400	qBc7	AT5G54190.1	protochlorophyllide oxidoreductase A	PORA
Lsat_1_v5_gn_7_105441	qBc7	AT2G20880.1	Integrase-type DNA-binding superfamily protein	ERF53
Lsat_1_v5_gn_7_105480	qBc7	AT1G61105.1	Toll-Interleukin-Resistance (TIR) domain family protein	AT1G61105
Lsat_1_v5_gn_7_105501	qBc7	AT4G21760.1	beta-glucosidase 47	BGLU47
Lsat_1_v5_gn_7_105581	qBc7	AT3G10140.1	RECA homolog 3	RECA3
Lsat_1_v5_gn_7_105600	qBc7	AT5G18230.2	transcription regulator NOT2/NOT3/NOT5 family protein	AT5G18230
Lsat_1_v5_gn_7_105640	qBc7	AT4G27410.3	NAC (No Apical Meristem) domain transcriptional regulator superfamily protein	RD26
Lsat_1_v5_gn_7_105700	qBc7	AT5G54400.1	S-adenosyl-L-methionine-dependent methyltransferases superfamily protein	AT5G54400
Lsat_1_v5_gn_7_105721	qBc7	AT5G54440.1	CLUB	CLUB
Lsat_1_v5_gn_7_105741	qBc7	no_hits_found		NA
Lsat_1_v5_gn_7_105761	qBc7	AT3G15510.1	NAC domain containing protein 2	NAC2
Lsat_1_v5_gn_7_105821	qBc7	AT4G21380.1	receptor kinase 3	RK3
Lsat_1_v5_gn_7_105841	qBc7	AT1G11360.1	Adenine nucleotide alpha hydrolases-like superfamily protein	AT1G11360
Lsat_1_v5_gn_7_105861	qBc7	AT4G27340.1	Met-10+ like family protein	AT4G27340
Lsat_1_v5_gn_7_105881	qBc7	no_hits_found		NA
Lsat_1_v5_gn_7_105920	qBc7	AT4G03270.1	Cyclin D6;1	CYCD6;1
Lsat_1_v5_gn_7_105940	qBc7	AT4G03280.1	photosynthetic electron transfer C	PETC
Lsat_1_v5_gn_7_105960	qBc7	AT5G54110.1	membrane-associated mannitol-induced	MAMI
Lsat_1_v5_gn_7_105981	qBc7	AT4G27350.1	Protein of unknown function (DUF1223)	AT4G27350
Lsat_1_v5_gn_7_106001	qBc7	AT5G54370.1	Late embryogenesis abundant (LEA) protein-related	AT5G54370
Lsat_1_v5_gn_7_106021	qBc7	AT5G54370.1	Late embryogenesis abundant (LEA) protein-related	AT5G54370
Lsat_1_v5_gn_7_106040	qBc7	AT1G76510.3	ARID/BRIGHT DNA-binding domain-containing protein	AT1G76510
Lsat_1_v5_gn_7_106060	qBc7	no_hits_found		NA
Lsat_1_v5_gn_7_106081	qBc7	AT5G54370.1	Late embryogenesis abundant (LEA) protein-related	AT5G54370
Lsat_1_v5_gn_7_106121	qBc7	AT5G54370.1	Late embryogenesis abundant (LEA) protein-related	AT5G54370
Lsat_1_v5_gn_7_106141	qBc7	no_hits_found		NA
Lsat_1_v5_gn_7_106161	qBc7	AT2G39350.1	ABC-2 type transporter family protein	ABCG1
Lsat_1_v5_gn_7_106180	qBc7	AT3G07510.1		AT3G07510
Lsat_1_v5_gn_7_106201	qBc7	AT5G54390.1	HAL2-like	HL
Lsat_1_v5_gn_7_106240	qBc7	AT5G13980.1	Glycosyl hydrolase family 38 protein	AT5G13980
Lsat_1_v5_gn_7_106320	qBc7	AT3G13682.1	LSD1-like2	LDL2
Lsat_1_v5_gn_7_106341	qBc7	AT5G09230.7	sirtuin 2	SRT2
Lsat_1_v5_gn_7_106360	qBc7	no_hits_found		NA
Lsat_1_v5_gn_7_106380	qBc7	AT4G21570.1	Protein of unknown function (DUF300)	AT4G21570
Lsat_1_v5_gn_7_106400	qBc7	AT4G27390.1		AT4G27390
Lsat_1_v5_gn_7_106420	qBc7	AT5G54310.1	ARF-GAP domain 5	AGD5
Lsat_1_v5_gn_7_106441	qBc7	no_hits_found		NA
Lsat_1_v5_gn_7_106460	qBc7	AT1G61260.1	Protein of unknown function (DUF761)	AT1G61260
Lsat_1_v5_gn_7_106501	qBc7	no_hits_found		NA
Lsat_1_v5_gn_7_106520	qBc7	AT5G16910.1	cellulose-synthase like D2	CSLD2
Lsat_1_v5_gn_7_106541	qBc7	AT5G54270.1	light-harvesting chlorophyll B-binding protein 3	LHCB3
Lsat_1_v5_gn_7_106561	qBc7	no_hits_found		NA
Lsat_1_v5_gn_7_106621	qBc7	AT5G54250.1	cyclic nucleotide-gated cation channel 4	CNGC4
Lsat_1_v5_gn_7_106640	qBc7	no_hits_found		NA
Lsat_1_v5_gn_7_106661	qBc7	AT3G04030.3	Homeodomain-like superfamily protein	MYR2
Lsat_1_v5_gn_7_106680	qBc7	no_hits_found		NA
Lsat_1_v5_gn_7_106700	qBc7	no_hits_found		NA
Lsat_1_v5_gn_7_106740	qBc7	AT4G27360.1	Dynein light chain type 1 family protein	AT4G27360
Lsat_1_v5_gn_7_106760	qBc7	AT4G27290.1	S-locus lectin protein kinase family protein	AT4G27290
Lsat_1_v5_gn_7_106781	qBc7	AT4G27290.1	S-locus lectin protein kinase family protein	AT4G27290
Lsat_1_v5_gn_7_106800	qBc7	AT4G21380.1	receptor kinase 3	RK3
Lsat_1_v5_gn_7_106820	qBc7	AT4G27300.1	S-locus lectin protein kinase family protein	AT4G27300
Lsat_1_v5_gn_7_106841	qBc7	AT4G27290.1	S-locus lectin protein kinase family protein	AT4G27290
Lsat_1_v5_gn_7_106861	qBc7	AT4G27290.1	S-locus lectin protein kinase family protein	AT4G27290
Lsat_1_v5_gn_7_106901	qBc7	AT4G27290.1	S-locus lectin protein kinase family protein	AT4G27290
Lsat_1_v5_gn_7_106941	qBc7	AT4G27290.1	S-locus lectin protein kinase family protein	AT4G27290
Lsat_1_v5_gn_7_107001	qBc7	AT4G21380.1	receptor kinase 3	RK3
Lsat_1_v5_gn_7_107020	qBc7	no_hits_found		NA
Lsat_1_v5_gn_7_107080	qBc7	no_hits_found		NA
Lsat_1_v5_gn_7_107160	qBc7	no_hits_found		NA
Lsat_1_v5_gn_7_107201	qBc7	AT5G54510.1	Auxin-responsive GH3 family protein	DFL1
Lsat_1_v5_gn_7_107220	qBc7	AT5G24740.1	Protein of unknown function (DUF1162)	AT5G24740
Lsat_1_v5_gn_7_107260	qBc7	AT5G13980.1	Glycosyl hydrolase family 38 protein	AT5G13980
Lsat_1_v5_gn_7_107281	qBc7	no_hits_found		NA
Lsat_1_v5_gn_7_107301	qBc7	no_hits_found		NA
Lsat_1_v5_gn_7_107421	qBc7	AT4G27280.1	Calcium-binding EF-hand family protein	AT4G27280
Lsat_1_v5_gn_7_107440	qBc7	AT4G27290.1	S-locus lectin protein kinase family protein	AT4G27290
Lsat_1_v5_gn_7_107461	qBc7	AT4G27280.1	Calcium-binding EF-hand family protein	AT4G27280
Lsat_1_v5_gn_7_107480	qBc7	no_hits_found		NA
Lsat_1_v5_gn_7_107500	qBc7	AT4G27290.1	S-locus lectin protein kinase family protein	AT4G27290
Lsat_1_v5_gn_7_107541	qBc7	AT4G27300.1	S-locus lectin protein kinase family protein	AT4G27300
Lsat_1_v5_gn_7_107560	qBc7	AT4G27300.1	S-locus lectin protein kinase family protein	AT4G27300
Lsat_1_v5_gn_7_107680	qBc7	AT5G48150.1	GRAS family transcription factor	PAT1
Lsat_1_v5_gn_7_107700	qBc7	AT3G20660.1	organic cation/carnitine transporter4	2004-10-01
Lsat_1_v5_gn_7_107740	qBc7	AT3G20660.1	organic cation/carnitine transporter4	2004-10-01
Lsat_1_v5_gn_7_107761	qBc7	AT4G01790.1	Ribosomal protein L7Ae/L30e/S12e/Gadd45 family protein	AT4G01790
Lsat_1_v5_gn_7_107800	qBc7	AT5G54570.1	beta glucosidase 41	BGLU41
Lsat_1_v5_gn_7_107821	qBc7	AT5G54540.1	Uncharacterised conserved protein (UCP012943)	AT5G54540
Lsat_1_v5_gn_7_107841	qBc7	AT5G54530.1	Protein of unknown function, DUF538	AT5G54530
Lsat_1_v5_gn_7_107900	qBc7	no_hits_found		NA
Lsat_1_v5_gn_7_107941	qBc7	AT5G54770.1	thiazole biosynthetic enzyme, chloroplast (ARA6) (THI1) (THI4)	THI1
Lsat_1_v5_gn_7_107961	qBc7	AT1G54290.1	Translation initiation factor SUI1 family protein	AT1G54290
Lsat_1_v5_gn_7_107980	qBc7	no_hits_found		NA
Lsat_1_v5_gn_7_108000	qBc7	no_hits_found		NA
Lsat_1_v5_gn_7_108020	qBc7	no_hits_found		NA
Lsat_1_v5_gn_7_108060	qBc7	AT1G51060.1	histone H2A 10	HTA10
Lsat_1_v5_gn_7_108081	qBc7	AT5G54650.1	formin homology5	Fh5
Lsat_1_v5_gn_7_108120	qBc7	AT5G54660.1	HSP20-like chaperones superfamily protein	AT5G54660
Lsat_1_v5_gn_7_108140	qBc7	no_hits_found		NA
Lsat_1_v5_gn_7_108161	qBc7	no_hits_found		NA
Lsat_1_v5_gn_7_108181	qBc7	no_hits_found		NA
Lsat_1_v5_gn_7_108221	qBc7	no_hits_found		NA
Lsat_1_v5_gn_7_108240	qBc7	AT5G54670.1	kinesin 3	ATK3
Lsat_1_v5_gn_7_108260	qBc7	no_hits_found		NA
Lsat_1_v5_gn_7_108280	qBc7	AT5G54680.1	basic helix-loop-helix (bHLH) DNA-binding superfamily protein	ILR3
Lsat_1_v5_gn_7_108301	qBc7	AT5G54690.1	galacturonosyltransferase 12	GAUT12
Lsat_1_v5_gn_7_108321	qBc7	AT4G27190.1	NB-ARC domain-containing disease resistance protein	AT4G27190
Lsat_1_v5_gn_7_108360	qBc7	AT3G20720.2		AT3G20720
Lsat_1_v5_gn_7_108381	qBc7	AT3G20740.1	Transducin/WD40 repeat-like superfamily protein	FIE
Lsat_1_v5_gn_7_108440	qBc7	no_hits_found		NA
Lsat_1_v5_gn_7_108460	qBc7	AT3G20620.1	F-box family protein-related	AT3G20620
Lsat_1_v5_gn_7_108481	qBc7	AT5G54750.2	Transport protein particle (TRAPP) component	AT5G54750
Lsat_1_v5_gn_7_108501	qBc7	no_hits_found		NA
Lsat_1_v5_gn_7_108520	qBc7	AT3G52210.3	S-adenosyl-L-methionine-dependent methyltransferases superfamily protein	AT3G52210
Lsat_1_v5_gn_7_108540	qBc7	AT3G20395.1	RING/U-box superfamily protein	AT3G20395
Lsat_1_v5_gn_7_108561	qBc7	AT3G20490.1		AT3G20490
Lsat_1_v5_gn_7_108581	qBc7	AT1G50200.1	Alanyl-tRNA synthetase	ALATS
Lsat_1_v5_gn_7_108600	qBc7	AT3G06010.1	Homeotic gene regulator	ATCHR12
Lsat_1_v5_gn_7_108620	qBc7	AT5G54930.1	AT hook motif-containing protein	AT5G54930
Lsat_1_v5_gn_7_108641	qBc7	AT4G26990.1		AT4G26990
Lsat_1_v5_gn_7_108660	qBc7	AT5G54910.1	DEA(D/H)-box RNA helicase family protein	AT5G54910
Lsat_1_v5_gn_7_108681	qBc7	AT4G27000.1	RNA-binding (RRM/RBD/RNP motifs) family protein	ATRBP45C
Lsat_1_v5_gn_7_108700	qBc7	AT3G16370.1	GDSL-like Lipase/Acylhydrolase superfamily protein	AT3G16370
Lsat_1_v5_gn_7_108720	qBc7	AT3G20500.1	purple acid phosphatase 18	PAP18
Lsat_1_v5_gn_7_108740	qBc7	AT5G57020.1	myristoyl-CoA:protein N-myristoyltransferase	NMT1
Lsat_1_v5_gn_7_108760	qBc7	AT3G20510.1	Transmembrane proteins 14C	AT3G20510
Lsat_1_v5_gn_7_108781	qBc7	AT4G27020.1		AT4G27020
Lsat_1_v5_gn_7_108801	qBc7	no_hits_found		NA
Lsat_1_v5_gn_7_108820	qBc7	AT3G59160.1	F-box/RNI-like superfamily protein	AT3G59160
Lsat_1_v5_gn_7_108840	qBc7	AT4G14096.1	F-box/RNI-like superfamily protein	AT4G14096
Lsat_1_v5_gn_7_108901	qBc7	no_hits_found		NA
Lsat_1_v5_gn_7_108921	qBc7	AT5G54780.1	Ypt/Rab-GAP domain of gyp1p superfamily protein	AT5G54780
Lsat_1_v5_gn_7_108940	qBc7	AT3G20570.1	early nodulin-like protein 9	ENODL9
Lsat_1_v5_gn_7_108961	qBc7	AT3G20560.1	PDI-like 5-3	PDIL5-3
Lsat_1_v5_gn_7_108981	qBc7	AT2G26030.1	F-box/RNI-like/FBD-like domains-containing protein	AT2G26030
Lsat_1_v5_gn_7_109061	qBc7	AT4G27060.1	ARM repeat superfamily protein	TOR1
Lsat_1_v5_gn_7_109080	qBc7	AT3G47860.1	chloroplastic lipocalin	CHL
Lsat_1_v5_gn_7_109101	qBc7	AT1G50910.1		AT1G50910
Lsat_1_v5_gn_7_109200	qBc7	no_hits_found		NA
Lsat_1_v5_gn_7_109260	qBc7	AT3G20420.1	RNAse THREE-like protein 2	RTL2
Lsat_1_v5_gn_7_109300	qBc7	AT5G54810.1	tryptophan synthase beta-subunit 1	TSB1
Lsat_1_v5_gn_7_109340	qBc7	AT4G27070.1	tryptophan synthase beta-subunit 2	TSB2
Lsat_1_v5_gn_7_109361	qBc7	AT1G58310.1	F-box/RNI-like superfamily protein	AT1G58310
Lsat_1_v5_gn_7_109401	qBc7	AT3G59240.1	RNI-like superfamily protein	AT3G59240
Lsat_1_v5_gn_7_109420	qBc7	AT5G54855.1	Pollen Ole e 1 allergen and extensin family protein	AT5G54855
Lsat_1_v5_gn_7_109440	qBc7	AT5G54860.1	Major facilitator superfamily protein	AT5G54860
Lsat_1_v5_gn_7_109460	qBc7	no_hits_found		NA
Lsat_1_v5_gn_7_109480	qBc7	AT4G27040.1	EAP30/Vps36 family protein	VPS22
Lsat_1_v5_gn_7_109500	qBc7	no_hits_found		NA
Lsat_1_v5_gn_7_109521	qBc7	AT3G20580.1	COBRA-like protein 10 precursor	COBL10
Lsat_1_v5_gn_7_109541	qBc7	AT4G27120.1		AT4G27120
Lsat_1_v5_gn_7_109700	qBc7	no_hits_found		NA
Lsat_1_v5_gn_7_109740	qBc7	no_hits_found		NA
Lsat_1_v5_gn_7_109761	qBc7	AT3G15355.1	ubiquitin-conjugating enzyme 25	UBC25
Lsat_1_v5_gn_7_109781	qBc7	AT5G55050.1	GDSL-like Lipase/Acylhydrolase superfamily protein	AT5G55050
Lsat_1_v5_gn_7_109861	qBc7	AT1G62040.2	Ubiquitin-like superfamily protein	ATG8C
Lsat_1_v5_gn_7_109881	qBc7	AT1G05170.2	Galactosyltransferase family protein	AT1G05170
Lsat_1_v5_gn_7_109900	qBc7	AT4G04630.1	Protein of unknown function, DUF584	AT4G04630
Lsat_1_v5_gn_7_109981	qBc7	AT4G26980.1	RNI-like superfamily protein	AT4G26980
Lsat_1_v5_gn_7_110000	qBc7	ATCG00820.1	ribosomal protein S19	NA
Lsat_1_v5_gn_7_110021	qBc7	AT3G20410.1	calmodulin-domain protein kinase 9	CPK9
Lsat_1_v5_gn_7_110060	qBc7	AT5G55060.1		AT5G55060
Lsat_1_v5_gn_7_110720	qBc7	AT2G13540.1	ARM repeat superfamily protein	ABH1
Lsat_1_v5_gn_7_110740	qBc7	AT1G66350.1	RGA-like 1	RGL1
Lsat_1_v5_gn_7_110761	qBc7	AT1G16270.1	Protein kinase superfamily protein with octicosapeptide/Phox/Bem1p domain	AT1G16270
Lsat_1_v5_gn_7_110780	qBc7	AT1G79530.1	glyceraldehyde-3-phosphate dehydrogenase of plastid 1	GAPCP-1
Lsat_1_v5_gn_7_110801	qBc7	AT3G12760.1		AT3G12760
Lsat_1_v5_gn_7_110860	qBc7	AT1G16310.1	Cation efflux family protein	AT1G16310
Lsat_1_v5_gn_7_110880	qBc7	AT1G79510.1	Uncharacterized conserved protein (DUF2358)	AT1G79510
Lsat_1_v5_gn_7_110901	qBc7	AT1G16330.1	cyclin b3;1	CYCB3;1
Lsat_1_v5_gn_7_110921	qBc7	AT1G79490.1	Pentatricopeptide repeat (PPR) superfamily protein	EMB2217
Lsat_1_v5_gn_7_110961	qBc7	AT3G12740.1	ALA-interacting subunit 1	ALIS1
Lsat_1_v5_gn_7_110980	qBc7	AT1G79440.1	aldehyde dehydrogenase 5F1	ALDH5F1
Lsat_1_v5_gn_7_111001	qBc7	AT1G79260.1		AT1G79260
Lsat_1_v5_gn_7_111020	qBc7	AT3G12685.1	Acid phosphatase/vanadium-dependent haloperoxidase-related protein	AT3G12685
Lsat_1_v5_gn_7_111041	qBc7	AT1G54350.1	ABC transporter family protein	ABCD2
Lsat_1_v5_gn_7_111061	qBc7	AT3G12680.1	floral homeotic protein (HUA1)	HUA1
Lsat_1_v5_gn_7_111080	qBc7	AT1G50730.1		AT1G50730
Lsat_1_v5_gn_7_111120	qBc7	AT5G55100.2	SWAP (Suppressor-of-White-APricot)/surp domain-containing protein	AT5G55100
Lsat_1_v5_gn_7_111140	qBc7	AT4G01720.1	WRKY family transcription factor	WRKY47
Lsat_1_v5_gn_7_111181	qBc7	AT5G55090.1	mitogen-activated protein kinase kinase kinase 15	MAPKKK15
Lsat_1_v5_gn_7_88820	qBc7	no_hits_found		NA
Lsat_1_v5_gn_7_88860	qBc7	no_hits_found		NA
Lsat_1_v5_gn_7_88881	qBc7	AT4G16580.1	Protein phosphatase 2C family protein	AT4G16580
Lsat_1_v5_gn_7_88920	qBc7	no_hits_found		NA
Lsat_1_v5_gn_7_88960	qBc7	AT1G27840.3	Transducin/WD40 repeat-like superfamily protein	ATCSA-1
Lsat_1_v5_gn_7_89060	qBc7	no_hits_found		NA
Lsat_1_v5_gn_7_89080	qBc7	AT4G34430.4	DNA-binding family protein	CHB3
Lsat_1_v5_gn_7_89100	qBc7	AT4G34450.1	coatomer gamma-2 subunit, putative / gamma-2 coat protein, putative / gamma-2 COP, putative	AT4G34450
Lsat_1_v5_gn_7_89121	qBc7	AT3G18870.1	Mitochondrial transcription termination factor family protein	AT3G18870
Lsat_1_v5_gn_7_89141	qBc7	AT5G39400.1	Calcium/lipid-binding (CaLB) phosphatase	PTEN1
Lsat_1_v5_gn_7_89161	qBc7	AT4G34460.1	GTP binding protein beta 1	AGB1
Lsat_1_v5_gn_7_89221	qBc7	AT4G39300.1		AT4G39300
Lsat_1_v5_gn_7_89240	qBc7	AT1G16700.1	Alpha-helical ferredoxin	AT1G16700
Lsat_1_v5_gn_7_89260	qBc7	AT3G50860.1	Clathrin adaptor complex small chain family protein	AT3G50860
Lsat_1_v5_gn_7_89281	qBc7	AT2G16250.1	Leucine-rich repeat protein kinase family protein	AT2G16250
Lsat_1_v5_gn_7_89300	qBc7	AT5G46290.3	3-ketoacyl-acyl carrier protein synthase I	KASI
Lsat_1_v5_gn_7_89320	qBc7	AT4G34500.1	Protein kinase superfamily protein	AT4G34500
Lsat_1_v5_gn_7_89340	qBc7	AT4G34490.1	cyclase associated protein 1	CAP1
Lsat_1_v5_gn_7_89361	qBc7	no_hits_found		NA
Lsat_1_v5_gn_7_89500	qBc7	no_hits_found		NA
Lsat_1_v5_gn_7_89541	qBc7	no_hits_found		NA
Lsat_1_v5_gn_7_89581	qBc7	AT1G73450.1	Protein kinase superfamily protein	AT1G73450
Lsat_1_v5_gn_7_89600	qBc7	AT1G49320.1	unknown seed protein like 1	USPL1
Lsat_1_v5_gn_7_89621	qBc7	AT1G11760.1		MED32
Lsat_1_v5_gn_7_89640	qBc7	AT2G16190.1		AT2G16190
Lsat_1_v5_gn_7_90161	qBc7	AT1G19610.1	Arabidopsis defensin-like protein	PDF1.4
Lsat_1_v5_gn_7_90181	qBc7	no_hits_found		NA
Lsat_1_v5_gn_7_90221	qBc7	no_hits_found		NA
Lsat_1_v5_gn_7_90281	qBc7	AT1G19610.1	Arabidopsis defensin-like protein	PDF1.4
Lsat_1_v5_gn_7_90360	qBc7	no_hits_found		NA
Lsat_1_v5_gn_7_90381	qBc7	AT4G34590.1	G-box binding factor 6	GBF6
Lsat_1_v5_gn_7_90420	qBc7	AT4G00800.1	transducin family protein / WD-40 repeat family protein	SETH5
Lsat_1_v5_gn_7_90441	qBc7	AT4G36490.1	SEC14-like 12	SFH12
Lsat_1_v5_gn_7_90460	qBc7	no_hits_found		NA
Lsat_1_v5_gn_7_90480	qBc7	AT3G14390.1	Pyridoxal-dependent decarboxylase family protein	AT3G14390
Lsat_1_v5_gn_7_90501	qBc7	AT4G34560.1		AT4G34560
Lsat_1_v5_gn_7_90520	qBc7	no_hits_found		NA
Lsat_1_v5_gn_7_90540	qBc7	no_hits_found		NA
Lsat_1_v5_gn_7_90580	qBc7	AT1G19610.1	Arabidopsis defensin-like protein	PDF1.4
Lsat_1_v5_gn_7_90700	qBc7	AT1G19610.1	Arabidopsis defensin-like protein	PDF1.4
Lsat_1_v5_gn_7_90800	qBc7	AT1G19610.1	Arabidopsis defensin-like protein	PDF1.4
Lsat_1_v5_gn_7_90940	qBc7	AT2G04520.1	Nucleic acid-binding, OB-fold-like protein	AT2G04520
Lsat_1_v5_gn_7_91001	qBc7	AT2G21600.1	endoplasmatic reticulum retrieval protein 1B	RER1B
Lsat_1_v5_gn_7_91021	qBc7	AT4G34530.1	cryptochrome-interacting basic-helix-loop-helix 1	CIB1
Lsat_1_v5_gn_7_91080	qBc7	no_hits_found		NA
Lsat_1_v5_gn_7_91101	qBc7	AT1G63380.1	NAD(P)-binding Rossmann-fold superfamily protein	AT1G63380
Lsat_1_v5_gn_7_91121	qBc7	AT3G55310.1	NAD(P)-binding Rossmann-fold superfamily protein	AT3G55310
Lsat_1_v5_gn_7_91140	qBc7	AT4G39235.1		AT4G39235
Lsat_1_v5_gn_7_91160	qBc7	AT5G53070.1	Ribosomal protein L9/RNase H1	AT5G53070
Lsat_1_v5_gn_7_91201	qBc7	no_hits_found		NA
Lsat_1_v5_gn_7_91221	qBc7	AT1G75250.1	RAD-like 6	RL6
Lsat_1_v5_gn_7_91241	qBc7	AT2G21660.1	cold, circadian rhythm, and rna binding 2	GRP7
Lsat_1_v5_gn_7_91261	qBc7	AT2G21660.1	cold, circadian rhythm, and rna binding 2	GRP7
Lsat_1_v5_gn_7_91320	qBc7	AT1G11910.1	aspartic proteinase A1	APA1
Lsat_1_v5_gn_7_91341	qBc7	no_hits_found		NA
Lsat_1_v5_gn_7_91420	qBc7	AT4G26890.1	mitogen-activated protein kinase kinase kinase 16	MAPKKK16
Lsat_1_v5_gn_7_91460	qBc7	no_hits_found		NA
Lsat_1_v5_gn_7_91480	qBc7	no_hits_found		NA
Lsat_1_v5_gn_7_91501	qBc7	AT4G21065.1	Tetratricopeptide repeat (TPR)-like superfamily protein	AT4G21065
Lsat_1_v5_gn_7_91520	qBc7	AT1G55520.1	TATA binding protein 2	TBP2
Lsat_1_v5_gn_7_91540	qBc7	AT4G39150.1	DNAJ heat shock N-terminal domain-containing protein	AT4G39150
Lsat_1_v5_gn_7_91560	qBc7	no_hits_found		NA
Lsat_1_v5_gn_7_91580	qBc7	AT4G39140.1	RING/U-box superfamily protein	AT4G39140
Lsat_1_v5_gn_7_91601	qBc7	AT2G21470.2	SUMO-activating enzyme 2	SAE2
Lsat_1_v5_gn_7_91680	qBc7	AT2G21440.1	RNA-binding (RRM/RBD/RNP motifs) family protein	AT2G21440
Lsat_1_v5_gn_7_91701	qBc7	no_hits_found		NA
Lsat_1_v5_gn_7_91720	qBc7	AT4G36360.1	beta-galactosidase 3	BGAL3
Lsat_1_v5_gn_7_91740	qBc7	AT4G39100.1	PHD finger family protein / bromo-adjacent homology (BAH) domain-containing protein	SHL1
Lsat_1_v5_gn_7_91761	qBc7	AT2G16405.1	Transducin/WD40 repeat-like superfamily protein	AT2G16405
Lsat_1_v5_gn_7_91781	qBc7	AT2G16430.2	purple acid phosphatase 10	PAP10
Lsat_1_v5_gn_7_91800	qBc7	AT1G59840.1	cofactor assembly of complex C	CCB4
Lsat_1_v5_gn_7_91840	qBc7	AT3G14250.1	RING/U-box superfamily protein	AT3G14250
Lsat_1_v5_gn_7_91860	qBc7	AT4G39090.1	Papain family cysteine protease	RD19
Lsat_1_v5_gn_7_91881	qBc7	AT2G21410.1	vacuolar proton ATPase A2	VHA-A2
Lsat_1_v5_gn_7_91901	qBc7	no_hits_found		NA
Lsat_1_v5_gn_7_91921	qBc7	no_hits_found		NA
Lsat_1_v5_gn_7_92040	qBc7	AT1G75540.1	salt tolerance homolog2	BBX21
Lsat_1_v5_gn_7_92061	qBc7	AT4G39050.1	Kinesin motor family protein	AT4G39050
Lsat_1_v5_gn_7_92081	qBc7	AT3G21700.3	Ras-related small GTP-binding family protein	SGP2
Lsat_1_v5_gn_7_92121	qBc7	AT1G05200.1	glutamate receptor 3.4	GLR3.4
Lsat_1_v5_gn_7_92141	qBc7	AT2G32400.1	glutamate receptor 5	GLR5
Lsat_1_v5_gn_7_92161	qBc7	AT1G61900.1		AT1G61900
Lsat_1_v5_gn_7_92181	qBc7	AT2G05710.1	aconitase 3	ACO3
Lsat_1_v5_gn_7_92201	qBc7	no_hits_found		NA
Lsat_1_v5_gn_7_92221	qBc7	AT2G32415.1	Polynucleotidyl transferase, ribonuclease H fold protein with HRDC domain	AT2G32415
Lsat_1_v5_gn_7_92260	qBc7	AT2G32430.1	Galactosyltransferase family protein	AT2G32430
Lsat_1_v5_gn_7_92301	qBc7	no_hits_found		NA
Lsat_1_v5_gn_7_92360	qBc7	no_hits_found		NA
Lsat_1_v5_gn_7_92401	qBc7	AT2G32460.1	myb domain protein 101	MYB101
Lsat_1_v5_gn_7_92461	qBc7	AT5G55590.1	Pectin lyase-like superfamily protein	QRT1
Lsat_1_v5_gn_7_92481	qBc7	AT3G50660.1	Cytochrome P450 superfamily protein	DWF4
Lsat_1_v5_gn_7_92500	qBc7	AT1G76160.1	SKU5 similar 5	sks5
Lsat_1_v5_gn_7_92520	qBc7	no_hits_found		NA
Lsat_1_v5_gn_7_92541	qBc7	AT1G62300.1	WRKY family transcription factor	WRKY6
Lsat_1_v5_gn_7_92600	qBc7	AT3G61790.1	Protein with RING/U-box and TRAF-like domains	AT3G61790
Lsat_1_v5_gn_7_92641	qBc7	AT4G15417.1	RNAse II-like 1	RTL1
Lsat_1_v5_gn_7_92661	qBc7	AT4G22140.1	PHD finger family protein / bromo-adjacent homology (BAH) domain-containing protein	EBS
Lsat_1_v5_gn_7_92681	qBc7	AT4G15410.1	serine/threonine protein phosphatase 2A 55 kDa regulatory subunit B prime gamma	PUX5
Lsat_1_v5_gn_7_92700	qBc7	AT5G55140.1	ribosomal protein L30 family protein	AT5G55140
Lsat_1_v5_gn_7_92721	qBc7	AT3G21670.1	Major facilitator superfamily protein	AT3G21670
Lsat_1_v5_gn_7_92741	qBc7	AT2G32990.1	glycosyl hydrolase 9B8	GH9B8
Lsat_1_v5_gn_7_92801	qBc7	no_hits_found		NA
Lsat_1_v5_gn_7_92820	qBc7	no_hits_found		NA
Lsat_1_v5_gn_7_92840	qBc7	AT4G15415.2	Protein phosphatase 2A regulatory B subunit family protein	ATB' GAMMA
Lsat_1_v5_gn_7_92901	qBc7	no_hits_found		NA
Lsat_1_v5_gn_7_92921	qBc7	AT5G04895.1	DEA(D/H)-box RNA helicase family protein	ABO6
Lsat_1_v5_gn_7_92941	qBc7	no_hits_found		NA
Lsat_1_v5_gn_7_92980	qBc7	AT4G15417.1	RNAse II-like 1	RTL1
Lsat_1_v5_gn_7_93000	qBc7	AT5G64730.1	Transducin/WD40 repeat-like superfamily protein	AT5G64730
Lsat_1_v5_gn_7_93040	qBc7	AT4G15417.1	RNAse II-like 1	RTL1
Lsat_1_v5_gn_7_93060	qBc7	AT4G15420.1	Ubiquitin fusion degradation UFD1 family protein	AT4G15420
Lsat_1_v5_gn_7_93080	qBc7	AT4G22120.1	ERD (early-responsive to dehydration stress) family protein	AT4G22120
Lsat_1_v5_gn_7_93120	qBc7	AT3G21610.1	Acid phosphatase/vanadium-dependent haloperoxidase-related protein	AT3G21610
Lsat_1_v5_gn_7_93140	qBc7	AT1G62305.1	Core-2/I-branching beta-1,6-N-acetylglucosaminyltransferase family protein	AT1G62305
Lsat_1_v5_gn_7_93161	qBc7	AT1G47890.1	receptor like protein 7	RLP7
Lsat_1_v5_gn_7_93181	qBc7	AT2G29680.1	cell division control 6	CDC6
Lsat_1_v5_gn_7_93200	qBc7	AT2G32590.1		EMB2795
Lsat_1_v5_gn_7_93220	qBc7	AT4G15440.1	hydroperoxide lyase 1	HPL1
Lsat_1_v5_gn_7_93241	qBc7	AT1G05070.1	Protein of unknown function (DUF1068)	AT1G05070
Lsat_1_v5_gn_7_93260	qBc7	AT4G20720.1	dentin sialophosphoprotein-related	AT4G20720
Lsat_1_v5_gn_7_93281	qBc7	AT3G20800.1	Cell differentiation, Rcd1-like protein	AT3G20800
Lsat_1_v5_gn_7_93301	qBc7	no_hits_found		NA
Lsat_1_v5_gn_7_93341	qBc7	no_hits_found		NA
Lsat_1_v5_gn_7_93361	qBc7	no_hits_found		NA
Lsat_1_v5_gn_7_93381	qBc7	no_hits_found		NA
Lsat_1_v5_gn_7_93441	qBc7	no_hits_found		NA
Lsat_1_v5_gn_7_93500	qBc7	no_hits_found		NA
Lsat_1_v5_gn_7_93520	qBc7	no_hits_found		NA
Lsat_1_v5_gn_7_93541	qBc7	no_hits_found		NA
Lsat_1_v5_gn_7_93561	qBc7	AT2G32540.1	cellulose synthase-like B4	CSLB04
Lsat_1_v5_gn_7_93661	qBc7	AT5G13980.1	Glycosyl hydrolase family 38 protein	AT5G13980
Lsat_1_v5_gn_7_93760	qBc7	no_hits_found		NA
Lsat_1_v5_gn_7_93780	qBc7	no_hits_found		NA
Lsat_1_v5_gn_7_93820	qBc7	no_hits_found		NA
Lsat_1_v5_gn_7_93900	qBc7	no_hits_found		NA
Lsat_1_v5_gn_7_93920	qBc7	no_hits_found		NA
Lsat_1_v5_gn_7_93940	qBc7	no_hits_found		NA
Lsat_1_v5_gn_7_93960	qBc7	no_hits_found		NA
Lsat_1_v5_gn_7_94060	qBc7	no_hits_found		NA
Lsat_1_v5_gn_7_94081	qBc7	no_hits_found		NA
Lsat_1_v5_gn_7_94121	qBc7	AT3G43790.3	zinc induced facilitator-like 2	ZIFL2
Lsat_1_v5_gn_7_94141	qBc7	no_hits_found		NA
Lsat_1_v5_gn_7_94160	qBc7	no_hits_found		NA
Lsat_1_v5_gn_7_94181	qBc7	no_hits_found		NA
Lsat_1_v5_gn_7_94300	qBc7	no_hits_found		NA
Lsat_1_v5_gn_7_94440	qBc7	AT3G23430.1	phosphate 1	PHO1
Lsat_1_v5_gn_7_94500	qBc7	AT2G44310.1	Calcium-binding EF-hand family protein	AT2G44310
Lsat_1_v5_gn_7_94520	qBc7	AT5G08260.1	serine carboxypeptidase-like 35	scpl35
Lsat_1_v5_gn_7_94541	qBc7	no_hits_found		NA
Lsat_1_v5_gn_7_94561	qBc7	AT3G61110.1	ribosomal protein S27	RS27A
Lsat_1_v5_gn_7_94580	qBc7	AT5G35670.1	IQ-domain 33	iqd33
Lsat_1_v5_gn_7_94640	qBc7	AT1G04970.1	lipid-binding serum glycoprotein family protein	AT1G04970
Lsat_1_v5_gn_7_94680	qBc7	AT2G04530.1	Metallo-hydrolase/oxidoreductase superfamily protein	CPZ
Lsat_1_v5_gn_7_94701	qBc7	AT2G04540.1	Beta-ketoacyl synthase	AT2G04540
Lsat_1_v5_gn_7_94721	qBc7	AT5G35690.1		AT5G35690
Lsat_1_v5_gn_7_94781	qBc7	no_hits_found		NA
Lsat_1_v5_gn_7_94800	qBc7	AT4G26790.1	GDSL-like Lipase/Acylhydrolase superfamily protein	AT4G26790
Lsat_1_v5_gn_7_94840	qBc7	no_hits_found		NA
Lsat_1_v5_gn_7_94860	qBc7	AT1G12020.1		AT1G12020
Lsat_1_v5_gn_7_94901	qBc7	AT1G77760.1	nitrate reductase 1	NIA1
Lsat_1_v5_gn_7_94920	qBc7	AT2G32900.1	centromere/kinetochore protein, putative (ZW10)	ATZW10
Lsat_1_v5_gn_7_94941	qBc7	AT1G04985.1		AT1G04985
Lsat_1_v5_gn_7_94961	qBc7	AT5G59700.1	Protein kinase superfamily protein	AT5G59700
Lsat_1_v5_gn_7_95041	qBc7	AT4G16990.2	disease resistance protein (TIR-NBS class), putative	RLM3
Lsat_1_v5_gn_7_95060	qBc7	AT2G32970.2		AT2G32970
Lsat_1_v5_gn_7_95080	qBc7	AT2G05790.1	O-Glycosyl hydrolases family 17 protein	AT2G05790
Lsat_1_v5_gn_7_95100	qBc7	no_hits_found		NA
Lsat_1_v5_gn_7_95121	qBc7	AT3G13580.3	Ribosomal protein L30/L7 family protein	AT3G13580
Lsat_1_v5_gn_7_95141	qBc7	AT1G05000.2	Phosphotyrosine protein phosphatases superfamily protein	PFA-DSP1
Lsat_1_v5_gn_7_95160	qBc7	AT5G41370.1	homolog of xeroderma pigmentosum complementation group B 1	XPB1
Lsat_1_v5_gn_7_95201	qBc7	AT3G14400.1	ubiquitin-specific protease 25	UBP25
Lsat_1_v5_gn_7_95260	qBc7	AT1G04990.2	Zinc finger C-x8-C-x5-C-x3-H type family protein	AT1G04990
Lsat_1_v5_gn_7_95281	qBc7	AT2G05755.1	Nodulin MtN21 /EamA-like transporter family protein	AT2G05755
Lsat_1_v5_gn_7_95300	qBc7	AT3G07750.1	3'-5'-exoribonuclease family protein	AT3G07750
Lsat_1_v5_gn_7_95320	qBc7	AT2G05230.1	DNAJ heat shock N-terminal domain-containing protein	AT2G05230
Lsat_1_v5_gn_7_95341	qBc7	AT5G35750.1	histidine kinase 2	HK2
Lsat_1_v5_gn_7_95360	qBc7	AT3G07870.1	F-box and associated interaction domains-containing protein	AT3G07870
Lsat_1_v5_gn_7_95440	qBc7	AT3G13070.1	CBS domain-containing protein / transporter associated domain-containing protein	AT3G13070
Lsat_1_v5_gn_7_95461	qBc7	no_hits_found		NA
Lsat_1_v5_gn_7_95500	qBc7	no_hits_found		NA
Lsat_1_v5_gn_7_95520	qBc7	AT2G05160.1	CCCH-type zinc fingerfamily protein with RNA-binding domain	AT2G05160
Lsat_1_v5_gn_7_95540	qBc7	no_hits_found		NA
Lsat_1_v5_gn_7_95560	qBc7	no_hits_found		NA
Lsat_1_v5_gn_7_95580	qBc7	no_hits_found		NA
Lsat_1_v5_gn_7_95621	qBc7	AT3G07880.1	Immunoglobulin E-set superfamily protein	SCN1
Lsat_1_v5_gn_7_95641	qBc7	AT5G35732.1		AT5G35732
Lsat_1_v5_gn_7_95661	qBc7	AT3G14040.1	Pectin lyase-like superfamily protein	AT3G14040
Lsat_1_v5_gn_7_95681	qBc7	AT3G14040.1	Pectin lyase-like superfamily protein	AT3G14040
Lsat_1_v5_gn_7_95720	qBc7	AT1G67350.1		AT1G67350
Lsat_1_v5_gn_7_95741	qBc7	AT3G14040.1	Pectin lyase-like superfamily protein	AT3G14040
Lsat_1_v5_gn_7_95761	qBc7	no_hits_found		NA
Lsat_1_v5_gn_7_95781	qBc7	AT3G14040.1	Pectin lyase-like superfamily protein	AT3G14040
Lsat_1_v5_gn_7_95821	qBc7	AT3G14040.1	Pectin lyase-like superfamily protein	AT3G14040
Lsat_1_v5_gn_7_95841	qBc7	no_hits_found		NA
Lsat_1_v5_gn_7_95861	qBc7	AT4G15960.1	alpha/beta-Hydrolases superfamily protein	AT4G15960
Lsat_1_v5_gn_7_95881	qBc7	ATCG00190.1	RNA polymerase subunit beta	NA
Lsat_1_v5_gn_7_95901	qBc7	AT4G24100.1	Protein kinase superfamily protein	AT4G24100
Lsat_1_v5_gn_7_95920	qBc7	no_hits_found		NA
Lsat_1_v5_gn_7_95941	qBc7	no_hits_found		NA
Lsat_1_v5_gn_7_95961	qBc7	AT3G14040.1	Pectin lyase-like superfamily protein	AT3G14040
Lsat_1_v5_gn_7_95981	qBc7	no_hits_found		NA
Lsat_1_v5_gn_7_96001	qBc7	AT5G35735.1	Auxin-responsive family protein	AT5G35735
Lsat_1_v5_gn_7_96020	qBc7	no_hits_found		NA
Lsat_1_v5_gn_7_96040	qBc7	AT5G47530.1	Auxin-responsive family protein	AT5G47530
Lsat_1_v5_gn_7_96060	qBc7	AT5G47530.1	Auxin-responsive family protein	AT5G47530
Lsat_1_v5_gn_7_96081	qBc7	AT4G16710.1	glycosyltransferase family protein 28	AT4G16710
Lsat_1_v5_gn_7_96100	qBc7	AT3G07800.1	Thymidine kinase	TK1a
Lsat_1_v5_gn_7_96121	qBc7	AT5G48130.1	Phototropic-responsive NPH3 family protein	AT5G48130
Lsat_1_v5_gn_7_96141	qBc7	AT5G55560.1	Protein kinase superfamily protein	AT5G55560
Lsat_1_v5_gn_7_96161	qBc7	AT3G07790.1	DGCR14-related	AT3G07790
Lsat_1_v5_gn_7_96181	qBc7	AT5G48150.1	GRAS family transcription factor	PAT1
Lsat_1_v5_gn_7_96341	qBc7	no_hits_found		NA
Lsat_1_v5_gn_7_96441	qBc7	AT5G48230.2	acetoacetyl-CoA thiolase 2	ACAT2
Lsat_1_v5_gn_7_96461	qBc7	AT3G07700.3	Protein kinase superfamily protein	AT3G07700
Lsat_1_v5_gn_7_96500	qBc7	AT5G47650.1	nudix hydrolase homolog 2	NUDT2
Lsat_1_v5_gn_7_96520	qBc7	no_hits_found		NA
Lsat_1_v5_gn_7_96540	qBc7	AT5G47650.1	nudix hydrolase homolog 2	NUDT2
Lsat_1_v5_gn_7_96560	qBc7	ATCG00740.1	RNA polymerase subunit alpha	NA
Lsat_1_v5_gn_7_96580	qBc7	no_hits_found		NA
Lsat_1_v5_gn_7_96601	qBc7	ATMG00110.1	cytochrome C biogenesis 206	NA
Lsat_1_v5_gn_7_96620	qBc7	no_hits_found		NA
Lsat_1_v5_gn_7_96640	qBc7	no_hits_found		NA
Lsat_1_v5_gn_7_96661	qBc7	ATMG00210.1	ribosomal protein L5	NA
Lsat_1_v5_gn_7_96680	qBc7	no_hits_found		NA
Lsat_1_v5_gn_7_96720	qBc7	no_hits_found		NA
Lsat_1_v5_gn_7_96741	qBc7	AT4G12730.1	FASCICLIN-like arabinogalactan 2	FLA2
Lsat_1_v5_gn_7_96781	qBc7	AT4G14540.1	nuclear factor Y, subunit B3	NF-YB3
Lsat_1_v5_gn_7_96821	qBc7	AT4G13500.1		AT4G13500
Lsat_1_v5_gn_7_96920	qBc7	AT2G05320.1	beta-1,2-N-acetylglucosaminyltransferase II	AT2G05320
Lsat_1_v5_gn_7_96941	qBc7	AT5G35840.1	phytochrome C	PHYC
Lsat_1_v5_gn_7_96961	qBc7	AT5G09950.1	Tetratricopeptide repeat (TPR)-like superfamily protein	MEF7
Lsat_1_v5_gn_7_96981	qBc7	no_hits_found		NA
Lsat_1_v5_gn_7_97001	qBc7	no_hits_found		NA
Lsat_1_v5_gn_7_97020	qBc7	AT5G28530.1	FAR1-related sequence 10	FRS10
Lsat_1_v5_gn_7_97041	qBc7	AT5G39350.1	Tetratricopeptide repeat (TPR)-like superfamily protein	AT5G39350
Lsat_1_v5_gn_7_97100	qBc7	AT5G35790.1	glucose-6-phosphate dehydrogenase 1	G6PD1
Lsat_1_v5_gn_7_97180	qBc7	AT5G35770.1	Transducin/WD40 repeat-like superfamily protein	SAP
Lsat_1_v5_gn_7_97200	qBc7	AT1G15460.1	HCO3- transporter family	BOR4
Lsat_1_v5_gn_7_97220	qBc7	AT2G04235.1		AT2G04235
Lsat_1_v5_gn_7_97240	qBc7	AT3G07650.1	CONSTANS-like 9	COL9
Lsat_1_v5_gn_7_97260	qBc7	AT2G04240.1	RING/U-box superfamily protein	XERICO
Lsat_1_v5_gn_7_97281	qBc7	AT4G12710.1	ARM repeat superfamily protein	AT4G12710
Lsat_1_v5_gn_7_97301	qBc7	AT3G07660.1	Kinase-related protein of unknown function (DUF1296)	AT3G07660
Lsat_1_v5_gn_7_97320	qBc7	AT3G13224.2	RNA-binding (RRM/RBD/RNP motifs) family protein	AT3G13224
Lsat_1_v5_gn_7_97340	qBc7	AT2G04350.1	AMP-dependent synthetase and ligase family protein	LACS8
Lsat_1_v5_gn_7_97361	qBc7	AT2G04360.1		AT2G04360
Lsat_1_v5_gn_7_97380	qBc7	AT3G07670.1	Rubisco methyltransferase family protein	AT3G07670
Lsat_1_v5_gn_7_97401	qBc7	no_hits_found		NA
Lsat_1_v5_gn_7_97420	qBc7	AT5G48220.1	Aldolase-type TIM barrel family protein	AT5G48220
Lsat_1_v5_gn_7_97461	qBc7	no_hits_found		NA
Lsat_1_v5_gn_7_97480	qBc7	AT4G38600.1	HEAT repeat ;HECT-domain (ubiquitin-transferase)	KAK
Lsat_1_v5_gn_7_97540	qBc7	AT3G11400.2	eukaryotic translation initiation factor 3G1	EIF3G1
Lsat_1_v5_gn_7_97561	qBc7	AT3G11010.1	receptor like protein 34	RLP34
Lsat_1_v5_gn_7_97581	qBc7	AT1G47890.1	receptor like protein 7	RLP7
Lsat_1_v5_gn_7_97640	qBc7	no_hits_found		NA
Lsat_1_v5_gn_7_97661	qBc7	AT1G47890.1	receptor like protein 7	RLP7
Lsat_1_v5_gn_7_97701	qBc7	AT4G29010.1	Enoyl-CoA hydratase/isomerase family	AIM1
Lsat_1_v5_gn_7_97721	qBc7	AT1G47890.1	receptor like protein 7	RLP7
Lsat_1_v5_gn_7_97741	qBc7	no_hits_found		NA
Lsat_1_v5_gn_7_97761	qBc7	no_hits_found		NA
Lsat_1_v5_gn_7_97781	qBc7	AT1G47890.1	receptor like protein 7	RLP7
Lsat_1_v5_gn_7_97801	qBc7	AT1G74180.1	receptor like protein 14	RLP14
Lsat_1_v5_gn_7_97821	qBc7	AT1G47890.1	receptor like protein 7	RLP7
Lsat_1_v5_gn_7_97841	qBc7	AT4G26550.1	Got1/Sft2-like vescicle transport protein family	AT4G26550
Lsat_1_v5_gn_7_97960	qBc7	AT4G25330.1		AT4G25330
Lsat_1_v5_gn_7_97980	qBc7	AT3G07680.1	emp24/gp25L/p24 family/GOLD family protein	p24beta2
Lsat_1_v5_gn_7_98021	qBc7	no_hits_found		NA
Lsat_1_v5_gn_7_98060	qBc7	no_hits_found		NA
Lsat_1_v5_gn_7_98080	qBc7	no_hits_found		NA
Lsat_1_v5_gn_7_98101	qBc7	AT5G48290.1	Heavy metal transport/detoxification superfamily protein	AT5G48290
Lsat_1_v5_gn_7_98121	qBc7	AT3G07600.1	Heavy metal transport/detoxification superfamily protein	AT3G07600
[truncated: 1,266 more rows]
