# Supplementary material for: Identification of genetic loci in lettuce mediating quantitative resistance to fungal pathogens
Source: Theor Appl Genet. 2022 Jun 8;135(7):2481–500. doi: 10.1007/s00122-022-04129-5 (PMC9271113; doi:10.1007/s00122-022-04129-5)
Supplement: Supplementary file 9 — Supplementary file9 (XLSX 6416 KB) [file 122_2022_4129_MOESM9_ESM.xlsx]

## Sheet: TMM_expression
Supplementary Dataset 9a: Log2 TMM normalised expression data for PI251246 (PI) and Armenian L. serriola (Arm), parents of the ArmxPI mapping population, for the samples included in the diversity set (DivSet) and in the mapping parent repeat (Repeat) experiments after both B. cinerea (Bot) and S. sclerotiorum (Scl) infection. Genes with under 50 counts across all samples in response to either pat…
GeneID	PI_Repeat_Bot_A	PI_Repeat_Bot_B	PI_Repeat_Bot_C	Arm_Repeat_Bot_A	Arm_Repeat_Bot_B	PI_DivSet_Bot_A	PI_DivSet_Bot_B	PI_DivSet_Bot_C	Arm_DivSet_Bot_A	Arm_DivSet_Bot_B	Arm_DivSet_Bot_C	Arm_Repeat_Bot_C	PI_Repeat_Scl_A	Arm_Repeat_Scl_A	PI_Repeat_Scl_B	Arm_Repeat_Scl_B	Arm_Repeat_Scl_C	PI_Repeat_Scl_C	PI_Repeat_Scl_D	Arm_Repeat_Scl_D	PI_DivSet_Scl_A	PI_DivSet_Scl_B	PI_DivSet_Scl_C	Arm_DivSet_Scl_A	Arm_DivSet_Scl_B	Arm_DivSet_Scl_C
Lsat_1_v5_gn_0_10080	5.81237	4.18784	6.04459	4.1844	4.49393	5.09143	6.83931	4.25825	3.22833	4.4956	3.61773	1.66797	5.64291	1.456	4.41267	2.62707	0.708326	4.90645	6.58989	1.09132	6.22897	5.83635	6.25381	1.09595	1.79544	2.67813
Lsat_1_v5_gn_0_10121	4.73277	5.00109	4.97301	5.0768	5.48308	4.98701	5.79599	4.89613	5.21085	5.36299	5.34014	4.61782	5.34425	4.89699	5.16343	5.43242	4.95277	5.10298	5.78292	5.46831	5.01577	5.27019	5.05136	4.97809	4.80029	4.82094
Lsat_1_v5_gn_0_10320	-0.243013	0.919212	1.34283	0.375978	1.8502	1.68188	2.3276	2.27839	2.45939	2.34391	1.22165	0.360263	0.545328	0.541311	0.184539	2.62707	0.708326	0.473612	1.1734	0.10217	1.01082	1.85189	1.37946	2.98972	2.66033	2.05666
Lsat_1_v5_gn_0_10341	1.4729	1.29532	1.84716	1.55691	2.09974	2.29277	2.90306	2.4651	2.73804	3.21034	2.79676	1.66797	1.74329	1.76024	1.31818	1.8886	1.63259	0.670983	0.730114	0.98524	2.16316	2.20452	2.15336	2.24528	2.51256	1.77811
Lsat_1_v5_gn_0_1041	5.17964	0.0651959	3.04756	-0.915184	0.979305	1.56456	1.88243	2.20164	2.9901	3.31501	4.41491	-1.08331	1.23509	2.7242	3.08802	0.150511	3.89092	1.64107	2.11893	1.3695	3.51206	3.81236	4.25852	-0.851587	-0.414645	2.27559
Lsat_1_v5_gn_0_10420	7.02469	7.13966	6.98794	7.20934	7.01138	6.58763	6.59193	6.54746	6.51567	6.52025	6.74752	7.08776	6.77752	7.38357	6.90426	6.78608	6.78366	6.83503	6.90923	7.1124	6.63652	6.58337	6.74196	6.51807	6.55871	6.84418
Lsat_1_v5_gn_0_10441	2.58348	0.919212	3.22181	1.75735	2.42644	3.28152	3.52083	3.72571	3.22833	3.47719	2.32065	2.09084	2.21419	1.76024	2.83719	2.92447	1.84383	2.27779	3.00416	2.48663	3.03118	3.92211	3.08377	3.48742	3.52415	3.19785
Lsat_1_v5_gn_0_10461	8.70034	8.39788	8.18186	8.29954	7.22603	8.15861	7.04033	7.66444	7.53642	8.13169	8.01136	7.10204	8.67598	7.83398	7.71775	7.84168	8.032	8.37634	7.80037	7.63837	8.79258	7.65307	8.08211	7.54557	7.45887	7.68586
Lsat_1_v5_gn_0_10481	1.4729	0.409087	-1.2735	0.884318	1.67672	0.410373	3.1396	1.94334	1.61089	0.95798	1.1074	1.24242	0.545328	-2.58095	-0.0852986	0.150511	-0.608109	-0.185008	0.334568	0.610241	0.896122	1.61093	0.884517	1.50653	1.91179	1.23785
Lsat_1_v5_gn_0_10501	0.788707	1.94932	1.34036	2.28819	1.99495	2.50371	2.55548	2.88321	2.53846	2.62001	1.98118	2.27243	1.43651	-0.301849	1.18534	1.75856	0.195325	1.61171	1.50318	1.64756	2.14437	2.40138	2.30398	2.81863	2.92913	2.18889
Lsat_1_v5_gn_0_10520	-0.722521	0.409599	0.0770479	1.14146	0.399079	-0.423711	1.07751	1.08093	0.45313	1.13432	0.512326	1.22384
Lsat_1_v5_gn_0_10541	1.77374	2.14589	2.34593	3.2343	2.91729	3.32726	3.50789	3.29814	3.53138	3.30488	2.97023	1.78586	3.05625	3.29695	2.83719	2.85567	1.84383	2.18396	2.81325	2.73595	2.96159	3.04857	2.9647	3.26785	3.19219	2.67813
Lsat_1_v5_gn_0_10560	5.27864	4.89585	5.46415	5.06267	5.17043	5.38757	5.28366	5.08068	5.23252	5.05073	5.29518	5.37847	5.54802	5.59912	5.43959	5.51654	6.05877	5.41321	5.4536	5.67862	5.25272	5.23659	5.39145	4.79822	4.82687	5.19729
Lsat_1_v5_gn_0_10580	5.0455	5.39789	4.77471	5.01943	5.03918	5.05111	4.48849	5.06632	4.93143	5.19211	5.24877	5.26123	5.14791	4.76652	4.69773	5.66131	4.97537	4.74059	4.45583	4.988	5.1902	5.11242	4.91349	5.31165	5.38628	5.2628
Lsat_1_v5_gn_0_10701	2.98635	3.5193	3.46308	3.66672	3.50677	3.92949	3.89349	4.38226	4.18876	4.34553	3.95157	3.49759	3.39299	2.57625	3.82022	3.77824	3.16475	3.61822	3.40716	3.59688	3.89467	3.97401	3.72022	4.4161	4.38534	3.97727
Lsat_1_v5_gn_0_10721	4.92841	5.20209	4.87205	3.82018	4.02404	5.51953	4.18125	5.48054	5.21482	4.67151	5.31462	5.16659	5.10688	4.46375	5.02425	4.92864	4.92982	5.29849	4.55681	4.76573	5.23513	4.83776	4.98789	5.02717	5.10189	5.01593
Lsat_1_v5_gn_0_10760	2.98635	2.61244	2.71586	2.39082	2.75217	2.32919	2.139	2.72483	2.00805	1.67639	2.15798	3.05633	2.21419	-2.58095	2.58089	0.428325	0.195325	3.37099	1.51202	0.98524	2.77944	2.94835	2.9954	0.919329	1.44688	1.67188
Lsat_1_v5_gn_0_10780	5.22999	4.93618	4.63379	6.16135	6.48642	4.59665	6.06921	5.29596	5.3579	5.79629	5.42607	5.82657	5.48217	5.07294	4.7916	5.55321	5.22209	4.84642	5.12397	5.00846	4.91255	5.37042	4.88917	5.60342	5.6795	5.40388
Lsat_1_v5_gn_0_10840	1.09234	0.68658	0.925725	1.8034	1.40727	2.36472	2.07023	2.69714	2.62343	2.76935	1.76448	1.53958	1.51146	0.541311	1.79195	1.84193	1.38502	2.01259	1.1734	1.19013	2.11268	2.45881	1.74728	2.76919	2.9835	2.05666
Lsat_1_v5_gn_0_10880	1.4729	2.91139	2.89123	2.71374	2.94307	3.10369	2.98005	2.91312	3.09705	3.25313	3.29128	3.14725	3.26458	2.01136	2.67147	3.01138	2.33811	2.9824	2.77184	2.63432	3.00374	2.42937	2.74745	2.75422	2.9108	2.59917
Lsat_1_v5_gn_0_10920	6.28684	5.58726	7.03541	5.00473	5.9515	6.75763	6.22364	6.89997	6.71703	5.93414	6.44931	6.96816	6.35009	7.21243	7.18553	6.63859	6.73151	7.30693	7.19228	7.71297	5.621	6.36556	6.78872	5.67968	5.17874	6.99003
Lsat_1_v5_gn_0_10941	6.49675	7.03512	7.16483	7.48306	7.35882	6.949	6.94751	6.25159	6.93693	6.94731	7.11583	7.06462	7.79398	6.27532	6.69074	7.18702	6.57754	6.90041	7.44536	6.5424	6.70945	6.65348	6.89734	6.76254	6.75968	6.29229
Lsat_1_v5_gn_0_10961	7.44806	7.31063	7.64815	6.94114	7.11704	7.29585	7.70473	7.313	7.32488	7.279	7.09162	7.14405	7.08482	6.88306	7.40933	7.19401	6.80904	7.43889	7.75726	7.35798	7.3658	7.80766	7.69071	7.51231	7.38447	7.52047
Lsat_1_v5_gn_0_11001	1.09234	-1.04993	4.40718	-2.31206	-2.31206	5.17387	6.04029	2.55011	3.08843	2.24139	2.03835	-1.08331	0.334052	-2.58095	2.43335	-1.81104	-2.58095	2.44892	2.94949	-1.65211	6.88418	7.19071	7.50316	0.864623	3.95619	-0.508836
Lsat_1_v5_gn_0_11020	-2.31206	0.68658	-1.2735	0.884318	0.979305	0.108945	0.959151	1.00196	1.43177	2.03622	0.847549	0.867741
Lsat_1_v5_gn_0_11100	1.09234	0.0651959	-1.2735	-0.218967	1.07566	-0.272561	1.03329	1.27598	0.988784	1.6446	-0.446026	2.55665
Lsat_1_v5_gn_0_11160	3.20349	3.37011	3.71706	3.48089	3.34219	3.81214	3.8835	4.37645	4.16437	4.48218	3.44031	3.42676	3.09047	3.29695	3.27299	3.34833	2.70886	3.63013	3.43396	3.7342	3.41125	4.07253	3.72938	3.99689	4.13971	3.9548
Lsat_1_v5_gn_0_11181	3.65168	3.86616	2.85056	3.3763	3.6789	4.50858	4.45055	5.1045	4.70007	4.71083	4.25011	4.54804	4.28929	4.33174	4.59755	4.8815	4.34035	4.49626	4.19921	4.95414	4.7041	4.7277	4.7254	5.70667	5.11684	5.48638
Lsat_1_v5_gn_0_11320	2.02255	0.409087	-2.31206	2.01385	2.05316	0.410373	1.1038	1.08977	-0.392539	-1.05899	0.123253	1.24242	0.215551	1.06996	0.411772	2.17879	1.38502	0.363782	0.640924	2.52499	0.954609	0.222307	0.00954556	1.69077	1.96063	1.64966
Lsat_1_v5_gn_0_11461	5.39355	5.11098	5.38574	4.24404	4.39469	4.63354	3.81159	4.74205	4.3703	4.09812	4.62674	5.16659	4.77627	5.12712	5.40039	4.41825	5.04112	5.32437	4.72356	5.03529	4.89777	4.798	5.10865	3.94839	4.28583	5.02027
Lsat_1_v5_gn_0_11501	8.53996	8.42532	8.75838	8.01219	8.13638	7.61083	4.76359	6.05017	5.52843	4.94705	6.20731	8.26984	7.77708	10.0599	8.94989	8.299	9.72536	8.66097	8.63279	8.84103	7.36714	7.28412	7.93892	3.85325	3.52415	7.06854
Lsat_1_v5_gn_0_11681	1.4729	0.0651959	0.336613	1.93331	1.8502	2.17762	2.29783	2.48682	2.31915	1.90822	1.9746	2.09084	1.23509	3.77535	2.14801	2.38815	2.90709	1.9379	1.29532	2.23217	1.66448	2.67492	2.23281	2.46346	2.45406	2.27559
Lsat_1_v5_gn_0_11721	3.63574	4.62656	4.6214	4.59106	4.37589	5.35261	5.1061	5.30516	5.42957	5.24341	5.4497	4.82481	5.43323	4.74737	4.92647	5.33469	4.97537	4.84135	5.19624	5.1502	5.08613	5.07012	4.84771	5.36928	5.32114	5.0788
Lsat_1_v5_gn_0_11741	2.02255	3.06493	3.04756	3.56348	3.73044	4.7723	5.65635	5.76245	5.4782	5.49807	4.99933	3.56511	4.72839	2.85838	4.00576	5.09208	3.79255	4.72401	4.71266	3.94696	5.01233	5.2195	4.60057	5.42587	5.39519	4.61274
Lsat_1_v5_gn_0_11801	2.4196	3.33027	3.25427	3.16545	2.94307	3.15533	2.96119	3.32251	3.16418	3.37435	3.53175	3.42676	3.47266	2.41137	3.51239	3.26235	2.70557	2.69554	2.91186	3.27543	2.76317	2.86284	2.51296	3.18655	3.36089	3.15117
Lsat_1_v5_gn_0_11900	2.23469	3.01555	2.97151	0.795981	1.73689	1.89166	1.84175	1.41845	1.28867	0.541066	0.341134	0.0187596	1.82651	-0.301849	2.08348	0.764883	0.708326	2.04853	2.11893	1.45146	2.98983	2.77194	2.80057	0.864623	-0.238914	0.61412
Lsat_1_v5_gn_0_11921	4.37829	3.77811	4.74075	3.5768	3.87134	5.18881	5.51472	5.11596	5.0095	4.67545	4.50791	3.94049	4.62757	4.28463	4.83144	4.23174	4.50193	4.88673	5.25377	4.10727	5.03623	5.49998	5.23944	5.03752	5.0464	4.77108
Lsat_1_v5_gn_0_1200	-0.243013	0.68658	-1.2735	-0.218967	1.25097	1.29671	1.23526	2.00487	0.657125	1.10537	0.123253	1.66797	0.545328	-2.58095	1.4262	0.428325	-0.608109	0.57567	-1.10327	-1.65211	0.125771	0.584725	0.746953	1.60993	1.63918	1.23785
Lsat_1_v5_gn_0_12040	4.42226	4.16537	4.20615	4.89206	4.26787	4.3619	4.50161	5.04999	5.26155	5.48467	5.15842	3.56511	5.01673	4.62306	4.70846	5.03099	4.22853	4.8259	4.44269	3.8445	4.68969	4.90347	4.45906	5.33069	5.54584	4.55712
Lsat_1_v5_gn_0_12221	7.75791	7.85431	7.55514	7.88146	7.65577	7.82924	7.80071	7.58954	7.58355	7.64352	7.24641	7.74661	7.21117	7.87809	7.7865	7.94603	7.43668	7.57603	8.0787	8.25895	7.45903	7.78096	7.79146	7.8051	7.79449	8.00803
Lsat_1_v5_gn_0_12340	7.48999	7.48405	7.32047	7.31444	7.34438	6.97078	6.89007	7.22687	6.50923	7.07353	7.10284	7.53351	7.47167	6.27532	6.97711	7.15636	7.17881	7.20113	6.90444	6.73677	7.83435	7.17194	7.22415	7.27434	7.19302	7.14895
Lsat_1_v5_gn_0_12400	2.02255	1.59338	1.45879	1.55691	1.16597	0.601195	0.517607	0.367997	0.657125	-0.0476555	1.22165	1.53958	0.215551	2.22518	1.31818	0.861627	1.08599	0.670983	1.65554	2.59879	0.125771	0.874135	1.12562	-0.453827	0.103174	1.37959
Lsat_1_v5_gn_0_12421	8.32226	7.786	7.85543	7.3332	7.73858	6.85688	7.15788	6.16832	6.74608	6.19638	7.19314	7.60743	7.04953	8.91848	7.79156	7.54754	8.40719	7.54492	8.20416	8.00019	6.80493	7.47812	7.88818	2.35849	4.70316	7.30415
Lsat_1_v5_gn_0_12501	-2.31206	-1.04993	-1.2735	-1.24934	-0.713433	0.715689	1.75677	1.98973	0.287247	1.28103	2.15798	-2.31206	0.215551	-2.58095	-1.46995	-0.0114298	-0.608109	-0.564758	-0.388758	-1.09168	1.76595	1.32148	0.746953	2.41669	2.20319	2.17028
Lsat_1_v5_gn_0_1260	4.8339	5.26684	4.53157	4.77655	4.15259	4.98783	4.47525	5.24306	4.57843	4.52209	4.45137	5.16659	4.60481	3.84166	4.48939	4.40225	4.02695	4.87726	4.57498	4.55014	4.75697	4.6087	4.52893	4.73481	5.00348	4.69641
Lsat_1_v5_gn_0_12601	4.08195	4.3757	2.71586	4.4169	4.50262	2.90082	4.46189	4.62446	4.98348	6.29181	6.27834	2.17968	4.32535	-0.301849	2.75671	2.21586	2.02805	3.49339	0.730114	1.2826	3.76177	3.19571	3.34444	4.39212	4.16858	3.37081
Lsat_1_v5_gn_0_12940	3.30092	2.61244	2.15284	2.23155	1.61392	1.56456	1.35573	1.56863	2.06185	0.95798	1.9079	1.78586	1.35206	2.57625	1.94507	2.02017	1.84383	1.81808	2.11893	2.18503	1.94971	2.13327	2.18033	2.67695	3.40126	2.68906
Lsat_1_v5_gn_0_1300	4.92841	4.97549	5.1899	5.64315	6.07901	2.73424	4.16485	3.64588	2.3338	2.66231	2.79676	6.58065	3.43337	5.63696	3.80028	4.28505	4.78382	3.60621	3.32365	4.99486	3.50229	3.86828	3.49168	4.01584	4.09665	4.79839
Lsat_1_v5_gn_0_1320	0.573941	1.84028	2.08228	1.19183	1.16597	2.1575	2.139	2.56039	2.27427	2.61389	0.983316	1.24242	1.35206	1.76024	2.08348	1.9338	0.195325	2.01259	1.46082	1.92302	2.53304	1.3842	1.63478	2.06292	2.36615	1.87706
Lsat_1_v5_gn_0_13201	6.59607	6.22555	6.57125	6.16797	6.44418	6.31312	6.86094	6.16243	6.38281	6.28924	6.23818	6.27266	6.4568	6.82687	6.72022	6.51375	6.35434	6.5088	6.87121	6.73881	6.40828	6.62292	6.59309	6.45865	6.17273	6.37757
Lsat_1_v5_gn_0_13221													1.5609	-0.301849	1.52669	0.150511	0.195325	1.32668	1.82708	-0.116623	1.11706	0.783965	1.37946	-1.15644	-0.847242	-0.0796762
Lsat_1_v5_gn_0_13280	7.70549	7.39995	6.70936	6.92561	6.45093	5.00963	4.09733	3.43855	3.91436	3.74788	4.34099	6.14058	5.59031	8.79003	7.78142	7.03585	8.71645	6.17458	6.78203	7.16193	5.25854	5.4605	6.12264	2.35849	3.47035	5.67809
Lsat_1_v5_gn_0_1340	6.02692	5.96438	5.91355	6.15026	6.09921	5.96372	6.54519	5.81385	6.31242	6.73073	6.44049	5.79176	6.44203	5.41537	5.80236	6.00893	5.77944	5.80598	6.10814	5.64418	5.66982	5.63506	5.93544	5.66874	5.80685	5.64618
Lsat_1_v5_gn_0_13400	4.80097	2.31872	1.92986	1.32406	1.33123	0.715689	0.168677	-0.269251	-0.599694	-0.691373	-0.446026	-0.429506	0.334052	3.47463	3.35728	1.9338	3.31406	1.54369	2.01628	1.80326	2.32709	1.76028	2.44785	-1.69959	-1.12448	0.745636
Lsat_1_v5_gn_0_1360	4.98814	3.99747	3.78529	2.87335	1.40727	1.47013	1.61911	0.167349	0.91274	2.26249	1.83797	-0.429506	1.9798	3.70584	3.27299	1.1944	5.14444	2.24719	1.98037	2.08586	3.86448	2.74829	3.62527	1.25329	0.810967	2.46564
Lsat_1_v5_gn_0_1380	6.47604	5.09918	6.02121	5.63362	5.65667	4.8401	4.40718	3.60176	3.47301	3.86974	5.06202	5.72691	5.72112	7.75445	6.24364	5.12169	8.32379	6.28039	5.35188	6.55172	5.72336	5.10312	5.47551	2.30813	3.2125	5.95559
Lsat_1_v5_gn_0_13881	0.573941	1.9495	2.66848	1.55691	1.90368	3.6914	3.26798	4.02943	3.85464	3.65522	3.81263	2.26336	3.30867	1.06996	3.75956	3.66217	3.24134	3.88992	3.48611	3.38378	4.62364	4.5053	4.37983	4.05912	3.68176	3.585
Lsat_1_v5_gn_0_13960	-2.31206	-1.04993	-1.2735	0.795981	0.644337	1.01304	1.1038	1.11789	-0.0505399	0.395886	0.341134	1.66797	-0.0553756	1.06996	-0.0852986	1.63853	-0.608109	-0.185008	0.640924	1.09132	0.771517	0.353492	-0.25371	1.72188	0.913767	1.20775
Lsat_1_v5_gn_0_14320	5.52034	6.38475	5.98298	6.20489	5.62915	5.69203	5.62971	5.20877	5.33441	5.31078	5.59458	5.94535	6.10129	6.29912	6.08376	5.90494	5.24086	5.84227	6.24872	5.90641	5.46376	5.35876	5.45909	5.05798	5.16186	5.24623
Lsat_1_v5_gn_0_14341													2.11836	0.541311	1.4262	2.78342	1.08599	0.760387	2.94949	2.48663	1.55533	1.11508	0.594876	0.247951	0.48343	-0.00728052
Lsat_1_v5_gn_0_14480	1.09234	3.58849	2.84934	3.14771	2.94307	3.79921	2.23638	3.70732	3.18049	2.13103	4.10831	3.6608	3.24958	3.55589	3.24377	3.56495	2.70557	3.08979	2.63996	3.52298	3.58792	3.24724	3.72022	4.19835	4.00066	3.7244
Lsat_1_v5_gn_0_14521													0.334052	1.06996	1.07435	-1.31173	-2.58095	0.760387	-0.212184	0.292109	0.954609	-0.0823872	1.46968	-1.87468	-2.10832	-0.508836
Lsat_1_v5_gn_0_14541	2.4292	3.01999	2.63783	3.53782	4.2584	3.06755	4.28516	3.60478	3.51613	3.7031	3.70334	3.66484	3.45362	3.20627	2.7222	3.73582	3.01057	2.70714	3.41095	2.98181	3.02251	3.19757	2.90369	3.43825	3.79196	3.08716
Lsat_1_v5_gn_0_14580	7.98011	7.02267	7.25581	6.98039	6.68549	7.14373	7.76444	7.73364	7.24911	7.46508	6.84878	6.86476	7.56777	6.69509	7.37436	6.95102	7.29701	7.54177	7.55164	6.68346	7.09549	7.74182	6.99553	6.99892	6.96931	6.83642
Lsat_1_v5_gn_0_14601	6.99588	7.23174	6.96115	7.22529	6.47763	6.35126	5.93785	6.05017	5.92182	5.4552	6.16152	6.94616	6.39168	7.12194	6.7465	6.3957	7.05696	6.64269	6.56888	6.85631	6.20658	6.18797	6.50383	5.74455	6.05896	6.35971
Lsat_1_v5_gn_0_14641	2.02255	1.84028	1.56611	2.44991	2.38942	2.57651	2.6904	2.76983	2.98082	3.02526	2.86867	2.68359	2.18295	0.541311	1.07435	1.79371	-2.58095	1.89906	1.51202	0.98524	2.13814	2.3052	1.74728	3.00877	2.94154	2.4006
Lsat_1_v5_gn_0_14661	4.80097	4.89585	5.1645	5.82713	6.2845	5.33256	6.46542	5.24428	5.5011	5.67369	5.49016	5.18816	5.26814	4.46375	4.94475	5.69452	4.33722	4.74059	5.7933	5.41312	5.12803	5.44954	5.41718	5.68264	5.6435	5.67946
Lsat_1_v5_gn_0_14680	2.73063	2.96441	3.31707	3.76307	3.19979	3.86272	4.6621	3.77952	3.72168	4.09224	3.23797	3.00862	3.23379	2.41137	3.10438	3.11314	2.80984	3.07244	3.58506	2.83088	3.17341	3.65592	3.27106	3.75891	3.73357	3.27245
Lsat_1_v5_gn_0_14701	1.61222	2.38199	3.20308	0.701879	1.07379	3.51838	3.30651	4.19633	-2.31206	-2.31206	-1.28661	1.47048	3.31805	1.77692	3.24215	1.81915	3.77369	4.22233	3.41625	1.79821	4.06735	4.34283	4.29052	2.74444	3.15474	3.00199
Lsat_1_v5_gn_0_14761	3.70857	4.16537	3.99189	4.02836	3.99968	3.95885	3.92304	3.75734	4.03584	4.33062	4.04764	3.86212	4.19047	4.02407	4.12276	3.9085	4.70488	4.10145	4.31877	4.0024	3.96749	3.90082	3.957	3.65797	3.60703	3.74551
Lsat_1_v5_gn_0_14781	4.54666	5.07527	4.78586	4.83778	4.47639	4.87134	4.29863	5.01304	4.92902	4.61932	5.00732	4.73971	4.58039	4.46375	4.77126	4.73792	4.88277	4.78388	4.62235	5.04192	4.85618	4.75711	4.83504	5.10003	5.12752	4.99626
Lsat_1_v5_gn_0_14820	5.17372	5.02415	5.00616	4.97464	4.76365	5.50071	5.54929	5.50245	5.70682	5.7329	5.508	4.60786	5.17798	3.96094	4.83361	5.20421	4.5902	4.95977	5.45863	4.92615	5.26567	5.33711	5.20514	5.4287	5.47102	5.16375
Lsat_1_v5_gn_0_14841	2.76256	2.16123	2.43706	2.39217	2.62996	2.58387	2.24215	2.04484	2.82106	2.58568	2.41253	2.53151	2.60409	1.48334	2.78859	3.04493	0.7408	1.97228	2.71746	2.43991	2.15162	2.66235	3.00407	2.88777	2.56788	2.55577
Lsat_1_v5_gn_0_14861	4.37829	1.7221	1.34283	3.31598	3.15638	2.25539	5.45865	4.2166	1.37622	0.95798	1.1074	2.26336	1.5609	4.50525	3.08802	4.90045	2.70557	3.01909	4.33307	4.47375	2.91816	4.56743	2.78308	3.86375	4.29776	4.01687
Lsat_1_v5_gn_0_15001	4.58585	2.14589	1.34283	2.69389	2.35143	1.18189	1.84175	0.943411	0.753455	1.0088	1.83797	1.66797	3.18797	5.41537	4.34802	3.56948	5.5316	3.00522	3.27292	3.42494	1.92066	1.89561	1.95309	1.21235	1.28782	1.96059
Lsat_1_v5_gn_0_15021	5.10788	3.94568	3.60401	3.57414	3.73275	3.00987	2.8724	2.86288	2.41403	3.39568	3.09539	3.69134	4.96024	6.92293	6.43852	4.77902	7.18843	4.59058	4.40865	4.56907	2.85814	2.90623	3.18705	3.28191	3.28921	3.42855
Lsat_1_v5_gn_0_15161	5.36528	4.04747	4.4168	3.7279	3.31962	3.08931	3.46211	2.83103	1.79592	2.59377	2.86867	2.34246	5.51549	6.53648	6.46648	4.81328	6.91073	4.7876	4.80063	4.23948	3.55994	3.45143	3.658	2.8291	2.91179	2.70885
Lsat_1_v5_gn_0_15201	1.09234	1.45203	0.560785	0.884318	1.54827	2.00823	2.61997	2.91312	2.48587	2.72444	2.41973	1.78586	1.40717	-0.301849	1.70883	1.52495	-2.58095	1.43926	1.46082	1.3695	2.32709	2.23887	2.42548	3.54073	3.36543	3.06145
Lsat_1_v5_gn_0_15220	1.77374	2.23489	1.92986	1.38589	2.38942	1.70978	1.35573	1.5273	0.790586	1.05789	1.22165	2.09084	1.74329	-2.58095	1.31818	1.11813	1.08599	1.54369	0.893483	1.09132	1.47769	1.5575	1.46968	1.78216	1.54623	1.4584
Lsat_1_v5_gn_0_15241	7.67855	7.08385	7.42931	6.75011	6.45317	6.72469	6.83153	6.66587	6.86245	6.91936	7.04582	6.48801	6.91696	7.24342	7.33852	6.67566	7.03023	7.1358	6.97114	6.8787	7.25671	7.00735	7.32579	6.14466	6.36537	7.00706
Lsat_1_v5_gn_0_15420	6.45503	6.61772	7.30506	6.55869	7.33468	7.11076	7.67753	7.2694	7.56136	7.3037	7.38772	6.40753	7.02441	7.48041	7.45786	7.6459	6.73813	7.28027	7.96846	7.53407	7.51266	7.98949	7.55174	7.75523	7.54722	7.51224
Lsat_1_v5_gn_0_15441	1.09234	1.29532	1.07856	1.70979	2.27231	0.715689	2.3276	1.08977	1.31845	1.3218	1.42613	0.867741	1.29476	1.06996	0.411772	1.40167	-2.58095	0.363782	1.82708	0.746362	1.01082	0.584725	0.00954556	0.807761	1.05542	0.0616552
Lsat_1_v5_gn_0_15460	1.4729	2.39794	2.15284	2.47858	3.26255	2.88867	3.54638	2.96572	3.25322	3.635	2.89124	2.85524	3.27942	1.76024	2.38062	3.03231	1.84383	2.64947	2.82799	2.79993	3.24545	2.74829	2.48624	3.50055	3.28401	3.13214
Lsat_1_v5_gn_0_15880	4.73277	5.76214	5.6148	5.26417	4.76691	4.92168	4.735	4.89004	4.94581	4.03068	5.03044	4.91696	5.04034	4.01172	5.54275	4.03835	5.01593	5.2182	5.01532	4.24004	5.66745	5.17584	5.0893	4.47518	4.50577	4.46356
Lsat_1_v5_gn_0_15901	-2.31206	2.47304	1.35607	0.632907	0.824859	0.438148	0.7286	1.11771	0.832464	0.166998	0.709184	0.658913	1.76989	1.16226	1.82438	0.661183	0.293795	2.04603	1.5833	0.610241	1.95208	2.13327	1.93239	0.79718	0.695383	0.760518
Lsat_1_v5_gn_0_15921	7.22418	6.17021	6.76392	5.6176	5.47427	5.59999	5.44514	4.7996	4.64751	4.24312	5.47872	5.54658	5.77449	7.4328	7.09227	5.9742	7.03023	6.52643	6.7235	6.32589	6.48355	6.28361	6.88511	4.04995	4.32366	6.05086
Lsat_1_v5_gn_0_16380													-0.807378	1.27485	-1.46995	0.428325	2.47127	0.9995	-0.769023	1.54459	-1.07364	-0.0823872	-0.0949247	1.92335	1.428	2.23789
Lsat_1_v5_gn_0_16480	1.09234	2.54442	1.84716	1.38589	2.09974	2.92482	2.99868	3.09387	2.64709	2.51188	2.15798	1.66797	2.85293	2.57625	3.15235	2.8079	3.44936	2.9824	2.96795	2.79993	3.51206	3.45143	3.34444	2.85589	3.18193	2.75299
Lsat_1_v5_gn_0_16501	7.41035	6.82184	7.19022	6.41224	6.17186	6.43408	5.89376	5.82242	5.7149	5.53971	6.08056	6.53086	6.6774	7.73713	7.36251	6.27134	7.44885	7.23759	7.14034	7.03973	6.68591	6.68652	7.03486	4.35787	4.71922	6.48578
Lsat_1_v5_gn_0_16520	2.23469	2.67739	2.80621	3.11157	2.80933	3.14515	4.30613	3.54075	4.04478	4.26941	3.7378	2.62151	2.98558	-0.301849	3.02069	2.45169	2.19139	2.76199	3.07397	2.0336	2.60783	3.24724	2.9954	3.38909	3.30524	2.95675
Lsat_1_v5_gn_0_16540	2.4196	4.02269	3.7629	2.76117	2.91729	4.91992	3.10564	5.63932	3.48618	2.76935	3.41652	3.14725	3.71032	1.76024	3.80028	3.27996	3.89092	4.04029	3.28001	2.79993	4.61005	4.86	4.23298	4.47663	4.38534	3.91809
Lsat_1_v5_gn_0_16560	5.22999	4.33602	4.65826	5.35704	5.57661	4.7115	5.89624	5.15889	5.23252	5.34084	5.28864	5.23037	4.92057	4.33154	4.41267	5.27006	4.95277	4.44942	5.02175	4.85126	4.88278	5.37815	5.05136	5.41877	5.48453	5.11656
Lsat_1_v5_gn_0_16580	2.86414	3.74818	4.43576	2.32921	2.5321	4.34421	5.46536	4.84237	3.14769	3.66317	2.51244	3.80741	3.65447	3.47463	4.4387	3.38134	3.57305	3.97642	5.06952	3.57875	5.89931	5.05092	5.02184	3.87418	3.63363	4.58958
Lsat_1_v5_gn_0_16600	2.86414	3.94568	3.71706	3.42308	3.81662	3.67734	3.96153	3.81	3.36301	3.34499	3.15412	3.75054	3.69932	2.98114	3.46252	3.88567	2.99818	3.66528	3.48611	3.5604	4.07025	3.66857	3.57534	4.05912	4.12368	3.80703
Lsat_1_v5_gn_0_16841	2.02255	1.45203	1.45879	2.01385	2.23107	-0.792711	-0.292518	-0.0657847	-0.97979	-0.0476555	0.530385	2.41744
Lsat_1_v5_gn_0_17001	6.29868	6.26306	5.94868	5.43954	5.27052	6.04672	3.92304	6.23082	4.90714	3.76276	5.58927	6.57656	5.34071	6.4342	6.14433	5.55683	7.04098	6.45625	5.09073	6.47541	5.88997	6.03511	6.02372	5.51959	5.74632	6.21212
Lsat_1_v5_gn_0_17081	3.099	3.58849	2.84934	2.99737	2.75217	3.23428	2.61997	3.42735	3.41906	2.97503	3.29128	2.95929	3.30867	3.09427	3.05475	3.07329	2.90709	3.20574	2.91186	2.83088	3.89467	3.57756	3.58547	3.52759	3.47035	3.0013
Lsat_1_v5_gn_0_17361	5.57979	5.41703	5.49842	5.28585	4.88816	4.99553	4.00823	4.80177	4.61788	4.15563	5.08485	5.5213	5.10688	6.15007	5.77197	5.26565	6.48608	5.54486	5.05233	5.97384	5.2701	5.149	5.47006	4.0064	4.39203	5.34287
Lsat_1_v5_gn_0_17700	0.573941	0.966817	0.560785	0.771477	1.18486	2.72019	2.41275	3.37534	1.25576	1.27253	1.6269	1.30069	1.75765	-2.58095	1.40466	0.765333	1.29154	2.54366	1.46451	0.872396	2.04336	2.42156	1.66726	2.50984	2.22893	2.24319
Lsat_1_v5_gn_0_17841	7.61839	8.17984	7.92134	8.18464	7.80421	6.71267	6.57807	6.30072	6.90355	7.8743	7.16307	7.76108	7.40893	7.4328	7.15445	6.81958	6.78366	7.34717	7.04035	7.36857	6.86716	6.60163	7.08657	6.49349	6.90481	6.8319
Lsat_1_v5_gn_0_18100	5.4793	5.44528	5.20658	5.32583	5.26031	4.72181	4.71936	4.66314	4.73291	4.61112	4.42687	5.67437	5.04307	4.86546	4.94475	4.64584	4.92982	5.14094	5.17256	5.06163	4.76107	4.82086	4.7655	4.27377	4.44663	5.08379
Lsat_1_v5_gn_0_18260	-0.243013	0.409087	0.0710838	1.89129	1.73689	0.340713	1.41239	0.502061	1.81267	1.79695	1.42613	1.24242	0.086438	0.541311	0.608037	1.46463	0.195325	-0.362424	0.21606	1.3695	0.224148	1.3842	0.948673	2.53527	3.18193	2.03967
Lsat_1_v5_gn_0_18301	3.63574	4.35599	3.99189	4.91321	4.34722	3.60491	3.49483	3.48247	4.00413	3.84198	3.46372	4.64927	4.15066	4.134	3.69624	3.71491	3.63114	3.81885	3.83673	3.03076	3.90953	3.43671	3.73849	3.42262	3.50369	3.25048
Lsat_1_v5_gn_0_18380													0.375843	-0.373688	0.308777	0.811787	1.55503	0.990155	0.557305	0.241356	0.674885	1.73874	0.949566	1.3666	1.50163	1.13616
Lsat_1_v5_gn_0_18400	5.22999	4.85432	4.22265	4.85973	5.11483	4.62258	4.80121	5.17403	4.7657	4.8563	4.13771	5.44271	4.8626	4.18598	4.9628	5.33889	5.14444	4.74607	4.76636	4.81301	4.15375	4.67796	4.30215	5.25694	4.99604	5.3096
Lsat_1_v5_gn_0_18421	2.73063	3.80742	3.57009	3.98906	3.24193	3.35403	2.49436	3.13573	2.98082	3.48618	3.71847	3.59771	3.8057	2.98114	2.98581	3.63505	3.16475	3.15718	3.15673	3.38378	3.43198	2.8181	2.9647	3.56667	3.44053	3.15906
Lsat_1_v5_gn_0_18641	4.8339	5.51802	5.57109	5.94478	5.8081	5.2085	4.98523	4.19366	5.43468	5.44831	5.75022	5.38783	5.18386	4.37697	4.33165	4.16696	4.53273	4.62632	4.96316	4.37218	4.93455	4.27643	4.5703	4.45827	4.79019	4.59831
Lsat_1_v5_gn_0_19021	5.57383	3.736	3.9936	3.49985	2.83448	2.11141	1.47183	1.52662	1.93022	2.36405	2.40171	3.36864	1.25409	4.91676	3.00611	3.35909	4.42267	2.21996	2.71612	4.09911	3.65409	3.3115	3.70592	1.56256	2.45172	3.74669
Lsat_1_v5_gn_0_19180	5.8288	5.36869	5.67664	4.75819	4.65854	5.102	4.97586	4.65117	4.63573	4.30543	5.03102	5.20942	5.70471	6.81866	5.99446	5.36388	6.74472	5.75251	5.67474	5.58639	5.23513	4.97144	5.48636	4.24461	4.03812	4.66074
Lsat_1_v5_gn_0_19201	0.573941	2.31872	2.71586	1.55691	2.09974	2.4499	2.96349	1.48474	1.81267	1.50996	1.42613	1.24242	1.6087	0.541311	2.269	2.02358	0.708326	1.54369	3.24156	2.44722	1.80074	2.36862	2.30811	2.25698	2.3582	2.24628
Lsat_1_v5_gn_0_19300													-1.10366	-0.301849	0.411772	-0.193874	0.708326	-0.185008	-0.0548837	0.459927	0.125771	1.18721	0.672918	1.23183	1.49741	0.703116
Lsat_1_v5_gn_0_19321	2.23469	-0.387206	-0.254595	1.25946	3.71557	-0.958447	3.60832	1.25081	-1.30344	-1.55355	-2.31206	4.43139	-0.590443	0.541311	-0.417493	1.84193	0.708326	-0.800171	1.23565	1.19013	-1.6388	2.39931	-1.25504	3.53637	4.13706	1.91481
Lsat_1_v5_gn_0_19520	7.34332	6.20367	6.56803	6.25545	5.85297	5.30539	5.54988	5.08246	4.72737	4.04432	5.18683	5.14469	6.0589	7.14838	7.40768	6.0325	6.93544	6.8143	7.03489	7.00622	6.20658	6.58504	6.59058	3.60472	4.53596	6.00893
Lsat_1_v5_gn_0_19560	-0.243013	-0.387206	1.21674	-0.915184	0.0262497	2.0741	1.03329	2.84746	1.95216	1.28103	1.6052	-1.08331	0.892942	2.01136	1.87054	1.03759	1.63259	2.60189	1.65554	1.09132	3.04471	2.92744	2.65433	2.66098	2.07596	2.49085
Lsat_1_v5_gn_0_19580	5.93885	5.1343	4.67034	5.72617	6.09635	-1.36099	-0.974478	-1.61243	-0.841662	-1.05899	0.123253	5.71952
Lsat_1_v5_gn_0_19601	0.573941	1.29532	1.75942	0.492984	-0.422691	0.190409	0.798366	0.737762	0.402943	0.317422	1.32751	-1.08331	1.35206	-2.58095	0.78077	0.764883	0.195325	0.924115	0.334568	0.459927	0.896122	0.0779886	0.424859	0.370808	0.44961	0.417747
Lsat_1_v5_gn_0_19620	1.77374	2.05103	2.22012	2.23155	2.66193	2.38216	2.6673	2.84746	2.57492	3.06182	2.0994	2.74311	2.41576	0.541311	2.269	2.3553	1.63259	2.3659	2.27529	2.63432	2.39202	2.48766	2.04013	2.96393	2.9894	2.41385
Lsat_1_v5_gn_0_19660	-2.31206	1.7221	0.445697	-2.31206	-2.31206	1.13817	0.620545	1.4208	0.831115	1.47264	0.914615	-2.31206
Lsat_1_v5_gn_0_19880													-1.00917	2.22518	-2.58095	1.79371	3.31406	-0.706265	-0.823929	2.1363	-0.620429	-0.602349	-0.127338	1.10958	1.02523	2.51453
Lsat_1_v5_gn_0_20061	0.573941	1.7221	1.56611	0.701879	1.33123	1.56456	0.410408	1.35717	-0.599694	-0.271931	-0.446026	1.24242	1.17285	0.541311	1.87054	0.150511	1.84383	0.760387	0.21606	-0.374633	0.90404	1.05062	1.0101	0.57156	0.548782	1.11348
Lsat_1_v5_gn_0_20081	2.58348	3.5193	3.80733	3.09316	4.54531	4.82107	6.23547	4.9904	4.60888	4.1214	4.77445	4.03876	3.29412	5.43698	4.26047	4.25864	4.43828	3.00086	3.20421	3.87452	4.0368	5.66063	4.9255	4.9797	5.39296	5.18189
Lsat_1_v5_gn_0_20660	5.99816	7.69285	6.92884	6.43253	5.61319	5.61667	4.07118	4.20026	4.94343	4.80331	4.9751	5.59584	5.94013	3.47463	4.9628	4.57627	4.19041	5.58518	4.61065	3.87452	5.78711	5.09846	5.04404	5.00995	4.53596	4.9606
Lsat_1_v5_gn_0_20741	5.4793	4.3757	3.85043	5.85745	6.27439	2.29277	2.20465	1.75922	2.90434	2.79853	2.68169	6.38435	2.79211	6.09676	3.27299	5.44027	5.34866	3.75503	4.1103	5.75324	0.484476	1.32148	1.46968	3.29397	3.1973	4.94015
Lsat_1_v5_gn_0_20981	7.45866	7.20995	7.14766	6.49524	6.33891	7.0837	5.83279	6.95799	6.50033	5.8443	6.84433	7.1468	6.64337	7.422	7.09022	6.63689	7.42031	7.32627	6.6281	7.28301	7.02361	6.93457	7.25461	6.68918	6.89659	7.30103
Lsat_1_v5_gn_0_21000	-0.243013	0.919212	-1.2735	1.44518	1.54827	-0.792711	1.66647	0.502061	0.747457	0.0526329	-0.133487	-2.31206	0.443554	1.06996	1.20141	1.26685	-0.608109	1.49242	0.730114	1.97937	1.06492	1.32148	1.12562	1.52428	1.56215	1.60417
Lsat_1_v5_gn_0_21020	7.70104	7.31829	7.24777	6.92561	6.35819	6.98298	6.31192	6.77365	6.60068	6.22487	6.47546	7.16596	6.71883	7.58089	7.17589	6.60755	7.3355	7.2598	6.74372	7.34329	6.82565	6.80157	6.87895	6.19194	6.25588	7.06802
Lsat_1_v5_gn_0_21060	-0.243013	-0.387206	-2.31206	-1.68498	-1.07795	2.19746	2.26743	2.21472	3.02664	2.84122	2.46683	-0.429506	3.30867	1.456	2.83719	2.9019	1.08599	2.33712	2.36156	1.86438	1.47769	2.01933	1.74728	2.56131	2.52073	1.37959
Lsat_1_v5_gn_0_21100	1.4729	2.14589	0.754764	2.61392	2.46252	1.86671	2.26743	2.18844	1.56194	1.6121	1.1074	2.09084	1.86639	2.01136	1.07435	1.9338	1.84383	1.13939	0.545855	1.86438	1.66448	1.80681	1.67327	2.33856	2.41954	2.17028
Lsat_1_v5_gn_0_21121	4.37829	4.16537	3.93296	4.46065	4.09473	3.67734	3.54638	3.27959	3.17236	2.79853	3.63845	4.33797	3.44659	4.50525	3.80028	3.70191	3.51253	3.44027	3.98905	3.91842	3.58792	3.55047	3.80931	3.38909	3.07508	3.68671
Lsat_1_v5_gn_0_21141	4.58585	4.75249	4.86155	5.56177	5.59298	4.67659	5.25683	4.67502	5.0952	5.30825	4.82954	5.17742	5.37221	5.37115	5.22455	5.37622	5.29577	4.84135	5.16858	5.38211	5.14383	4.90347	5.00685	5.20559	5.28084	5.31137
Lsat_1_v5_gn_0_21300	0.573941	1.11949	0.560785	-0.218967	0.764843	0.54035	-0.121874	0.701057	0.161456	0.793806	0.983316	0.636202	0.334052	2.41137	0.608037	0.861627	0.195325	-0.800171	0.334568	0.746362	0.0201913	-0.0823872	0.331695	0.683124	0.228127	0.469402
Lsat_1_v5_gn_0_21360	1.4729	1.13015	0.407902	-0.626392	0.679087	1.40237	0.729528	0.642614	-0.122726	-0.19445	1.2732	-0.16559	1.51414	2.64564	2.38944	1.48981	1.48037	2.00009	1.21899	2.71165	0.728865	0.909674	1.04525	0.0783229	0.395305	1.02836
Lsat_1_v5_gn_0_21761	-2.31206	1.84028	1.84716	2.05249	3.22101	2.1164	2.10503	1.03183	1.63475	2.03622	1.76448	3.14725	2.70683	1.456	1.07435	2.28726	2.33811	2.04853	2.54482	2.73595	0.771517	-0.262847	1.06901	1.85413	1.44688	1.77811
Lsat_1_v5_gn_0_220	3.30092	2.96441	4.13821	3.30001	4.33754	4.14915	4.99454	5.10195	3.86477	3.81367	3.7378	3.46261	3.82607	3.55589	4.26047	4.52549	3.51253	4.49572	5.07379	4.01593	4.34627	5.45686	4.69711	5.26752	5.12082	5.07131
Lsat_1_v5_gn_0_22040	9.40085	8.39426	8.08706	7.30046	6.55069	6.56203	5.27986	5.30821	5.39853	5.16716	6.27503	6.34648	7.17093	10.0193	8.96844	7.88116	9.64571	7.89324	8.05462	8.26675	7.84357	7.43433	7.96387	2.76172	4.07186	7.43211
Lsat_1_v5_gn_0_22321	0.573941	1.7221	1.34283	0.248637	1.47949	2.56128	2.96119	3.18308	2.56253	2.21998	1.76448	0.636202	1.94298	1.06996	2.01593	1.74381	1.38502	2.50174	2.24534	1.67264	2.21193	3.32923	2.44785	2.91765	2.75337	2.4006
Lsat_1_v5_gn_0_22580	4.42226	4.75249	4.98273	4.85973	4.77073	4.82107	4.16485	4.70081	4.39147	4.21635	3.86631	5.13361	4.30373	5.01664	4.78147	4.54747	4.53273	4.75697	4.75578	4.77372	4.70255	4.70278	4.46456	4.22303	4.45304	4.51165
Lsat_1_v5_gn_0_22620	3.55904	4.04747	3.89229	3.48089	3.5577	3.71912	3.6204	3.51455	3.26702	3.57317	3.46372	4.0855	3.49827	1.76024	3.30164	3.27996	3.24134	3.41295	3.48611	3.4045	3.73699	3.69355	3.85188	3.13548	3.35176	3.44365
Lsat_1_v5_gn_0_22641	5.79575	5.46381	6.04459	5.51757	5.78691	6.47935	6.15058	7.01705	6.51326	6.54414	6.19337	6.37027	6.41034	6.17601	6.42384	6.46277	6.50949	7.00014	6.72892	6.77905	6.74613	6.6834	6.63635	7.03755	6.76528	6.92213
Lsat_1_v5_gn_0_22701	-0.243013	1.59338	1.92986	1.8034	2.72271	3.03919	2.57103	3.14259	3.56903	3.56471	2.72108	3.42676	2.89209	2.7242	1.87054	3.94207	1.08599	2.3659	3.17273	3.05718	2.41303	2.92744	2.30811	3.82129	3.48294	3.73499
Lsat_1_v5_gn_0_22900	-2.31206	0.88854	0.113811	-0.508458	-0.311556	2.02009	1.18566	2.34165	0.543222	0.979954	1.54331	1.04582	2.07176	-2.58095	0.335536	-1.31173	0.260161	1.83818	0.938016	-1.09168	1.12629	2.01802	2.03743	0.580742	0.41408	-0.536002
Lsat_1_v5_gn_0_22980	3.30092	2.85635	1.666	2.44991	0.876056	2.03052	2.03458	1.58886	2.22795	1.76774	1.42613	2.74311	3.26458	2.98114	2.95007	4.30238	4.15125	3.53199	3.10765	4.0024	3.47257	3.26402	3.74753	4.36528	3.96818	3.96383
Lsat_1_v5_gn_0_23001	2.73063	3.2893	3.34748	3.90709	3.91105	3.05014	3.07086	3.05076	2.9335	3.27405	3.44031	3.38999	3.00358	3.55589	2.58089	3.39757	3.44936	2.74018	3.02193	3.15827	2.82717	2.86284	2.65433	3.11218	3.33796	2.91078
Lsat_1_v5_gn_0_23481	6.39009	6.83614	6.70055	6.36121	6.34133	6.3938	5.37559	6.06198	5.88871	5.06581	6.67416	6.93345	6.84644	7.14181	6.8077	6.54701	6.94692	6.80119	6.58392	6.64177	6.50572	6.20761	6.74309	6.08309	6.08948	6.52979
Lsat_1_v5_gn_0_23500	3.9679	4.41432	4.79692	5.10004	5.40178	4.7756	5.97595	5.17403	5.19689	5.32839	4.86514	4.37607	5.00338	4.50525	4.7402	5.29626	4.64975	4.86674	5.66911	4.85126	5.34307	5.48932	4.98024	5.3557	5.39852	4.9696
Lsat_1_v5_gn_0_23521	2.86414	3.5193	3.25427	3.28386	3.38042	3.83131	4.08867	3.78391	4.16847	4.41311	4.32829	3.56511	4.10138	2.7242	3.41086	3.88567	3.24134	3.68825	3.76467	3.46496	3.90953	3.42184	3.77433	3.74384	3.74935	3.80703
Lsat_1_v5_gn_0_23901	3.56732	2.743	0.758178	1.50328	2.14641	0.971779	1.43105	1.81182	2.4734	2.53535	1.97462	1.5746	2.21959	3.48223	2.2723	1.52626	3.45413	1.69584	1.57035	1.53292	0.778983	1.81552	1.51501	2.2095	2.05678	2.06536
Lsat_1_v5_gn_0_23961	1.09234	1.7221	1.34283	1.50213	2.49773	1.25945	1.75677	1.30073	1.68133	1.36145	1.42613	2.34246	-0.0553756	1.06996	0.608037	0.296095	0.195325	0.363782	-0.0548837	0.292109	0.954609	0.687781	0.424859	1.67496	2.11963	1.81851
Lsat_1_v5_gn_0_24140	4.08195	4.57636	4.86155	4.75819	5.11483	4.95531	5.45865	4.45846	4.705	4.41311	4.62674	4.55278	5.31573	5.15347	4.94475	5.14109	4.47046	4.75153	5.34836	4.88852	4.86383	4.78644	4.9255	4.24728	4.17636	4.52697
Lsat_1_v5_gn_0_24181	6.16273	5.41703	6.07217	6.23039	6.67509	5.51162	6.56875	5.35769	6.34805	6.43107	6.44344	6.48801	5.85845	6.33409	6.01623	6.06334	6.29269	5.6913	6.61499	6.27895	5.39942	5.53841	5.73855	5.45741	5.50834	5.97247
Lsat_1_v5_gn_0_24261	4.58585	4.43325	4.55781	3.66672	3.87134	4.28053	3.35728	3.81	3.61774	3.79931	3.7757	4.48467	3.88549	4.5456	4.33165	3.63505	4.40537	4.26314	3.85667	4.09457	4.19679	4.31719	4.42564	3.26257	3.60318	3.90408
Lsat_1_v5_gn_0_24320	3.20349	-0.387206	1.34283	2.16257	2.35143	0.920566	0.0307034	-0.343992	0.510047	0.234444	0.530385	3.46261	0.640393	1.76024	1.31818	2.83198	2.33811	0.670983	1.10835	1.60262	-0.217423	0.958999	1.06901	2.88366	2.87939	2.9925
Lsat_1_v5_gn_0_24381	-2.31206	1.29532	2.61948	0.701879	-1.07795	1.50211	1.03329	0.808484	0.161456	-0.15544	0.530385	0.360263	1.69981	2.41137	2.79751	-0.647136	1.08599	3.48029	2.66279	1.19013	0.40281	2.09628	2.06928	-1.69959	-2.10832	0.25066
Lsat_1_v5_gn_0_2440	5.52034	5.40749	5.21485	5.94991	6.05262	5.46941	6.01077	5.08958	5.9997	6.23691	5.79243	5.02989	5.58135	5.63696	5.17895	6.02863	5.64494	4.9451	5.5998	5.68287	4.85618	5.19783	4.9993	5.5339	5.27722	5.53845
Lsat_1_v5_gn_0_24441	2.4196	3.83615	3.71706	4.19307	4.22649	3.06101	2.49436	3.15621	3.43952	3.93031	3.59671	3.23279	3.67707	3.29695	3.32973	5.36801	3.31406	3.03709	4.12682	4.55941	3.40077	3.73023	2.8518	5.347	5.71464	4.85532
Lsat_1_v5_gn_0_24721	4.92841	5.1686	5.1899	5.68679	5.66056	4.94067	5.59341	4.57461	5.29001	5.75036	5.72622	5.20942	5.3548	6.05545	5.3669	5.38438	5.48089	4.83107	5.527	5.38211	4.80147	5.13082	5.08029	4.91723	4.8897	4.83577
Lsat_1_v5_gn_0_25680	7.17362	6.49246	6.64655	7.42993	6.96023	5.05655	4.60854	4.03313	4.42265	4.33561	4.71716	6.16254	5.65719	7.71519	6.1083	6.62488	7.91413	4.85156	5.83663	6.1712	5.98949	5.31515	5.23944	3.52318	4.12907	5.28639
Lsat_1_v5_gn_0_2580	4.23109	4.46081	4.5963	2.79053	4.34725	4.81951	5.72985	3.88573	4.3512	4.9654	6.38859	3.7934	5.26606	5.29677	5.18622	4.15747	5.43732	4.15295	4.93195	4.45523	4.81916	5.21085	5.74266	3.85498	3.4184	3.81072
Lsat_1_v5_gn_0_25980	3.30092	4.43325	3.85043	4.46065	4.28812	4.25708	4.94258	3.97666	4.49288	4.51771	4.2087	4.27888	4.74987	3.38853	4.04017	4.36973	3.44936	4.00414	4.65688	4.21679	4.04356	3.81236	3.72022	3.65395	3.49128	3.22816
Lsat_1_v5_gn_0_26040	4.02605	3.86432	3.97251	4.46782	3.57429	3.05014	2.92269	2.06388	2.64709	2.59738	3.21056	2.74311	3.13997	4.28463	3.30164	3.56495	4.22853	2.90609	3.57306	2.669	3.17341	3.43671	3.82649	2.45423	2.84728	2.95675
Lsat_1_v5_gn_0_26060	1.4729	2.47304	2.46165	2.71374	3.6069	3.18544	5.07572	4.24557	4.10581	4.1098	3.57538	2.68359	2.94891	2.41137	2.79751	3.81495	2.33811	2.64947	3.25016	3.46496	3.16104	3.9431	3.06941	3.9418	3.66344	3.45009
Lsat_1_v5_gn_0_26201	4.33293	4.81155	4.5963	5.41008	5.5092	3.12457	3.99901	3.29814	2.89449	3.44063	2.51244	4.29885	3.30867	3.63281	2.95007	3.7658	3.24134	2.64947	3.46027	2.73595	3.55994	4.07253	3.35632	3.96149	3.79383	3.28692
Lsat_1_v5_gn_0_26221	5.32571	3.97181	4.36321	5.36857	5.29575	4.64081	4.79056	5.40268	5.37748	5.34332	4.59529	5.12245	4.25949	5.69192	4.00576	5.44027	5.33124	4.25547	4.03354	5.26798	4.39987	5.11704	4.47549	5.68067	5.34087	5.56541
Lsat_1_v5_gn_0_26880	3.099	3.48343	3.62076	3.82018	3.41766	1.18189	2.3276	2.62059	1.51127	2.8826	2.93716	3.273	1.9798	-2.58095	1.20141	1.84193	1.38502	2.15128	1.04022	1.52902	2.77944	2.27241	2.51296	2.27705	2.85376	1.96965
Lsat_1_v5_gn_0_26921	5.01487	4.85435	4.58359	5.10971	4.61957	3.85719	3.3753	3.60193	4.09811	3.72527	4.19821	4.39475	4.26799	4.09472	3.83988	4.21705	3.94548	3.79789	3.796	4.28821	3.85674	3.75418	3.77641	4.16283	4.25538	4.04693
Lsat_1_v5_gn_0_27001	3.7779	5.02625	5.13866	4.88672	3.22101	3.02815	3.01707	2.03468	1.74849	2.70916	2.79676	0.636202	4.58039	2.7242	3.35728	4.71868	2.33811	3.14063	3.54874	2.79993	4.07685	3.73023	3.75652	3.49194	4.03242	1.69376
Lsat_1_v5_gn_0_27020	6.04109	5.82799	5.72955	5.58173	5.52635	5.97234	6.3863	6.48135	5.83565	6.11753	5.59987	5.7633	5.65719	5.25429	5.53651	5.3556	5.44895	5.74431	5.72712	5.30704	5.72749	5.82218	5.81153	5.7736	5.82508	5.52631
Lsat_1_v5_gn_0_27321	4.8339	5.95785	5.37101	5.39136	4.79923	5.36143	4.87363	5.30669	5.2692	5.55475	5.46138	4.86555	5.7427	4.134	4.63157	4.78185	4.40537	5.08579	4.96316	3.8445	5.16256	4.63991	4.60555	5.13078	5.09644	4.64679
Lsat_1_v5_gn_0_27560	0.573941	1.45203	0.754764	0.967557	1.79466	1.09993	1.03329	1.25081	1.43177	1.50996	0.697665	1.66797	1.23509	-2.58095	-0.417493	0.952289	0.195325	0.760387	1.04022	0.10217	1.21601	0.783965	1.42527	1.37571	1.00973	0.786939
Lsat_1_v5_gn_0_27580	0.573941	-1.04993	-0.675906	1.12088	0.644337	-0.272561	0.880997	0.875901	1.7702	1.82558	1.32751	0.867741
Lsat_1_v5_gn_0_27841	6.64328	5.82799	5.68262	5.55169	5.62119	5.59065	4.08867	4.90825	4.4329	3.55619	4.73651	6.2777	5.39284	8.34047	6.92513	6.50082	8.20929	6.25369	6.06593	7.1045	5.45366	5.5315	5.98791	4.18446	4.37186	6.08748
Lsat_1_v5_gn_0_27881	8.33323	8.00899	8.01742	7.93919	7.91972	7.72342	8.29221	7.77971	7.94681	8.17064	7.95466	7.91457	8.1696	8.63738	8.24954	8.10484	8.22352	7.97921	8.25031	8.14767	7.84548	7.99796	7.91924	7.67169	7.60619	7.94296
Lsat_1_v5_gn_0_28220													0.813571	0.541311	0.78077	0.764883	-0.608109	-0.0270404	1.1734	0.459927	0.0201913	1.5575	0.232096	0.71803	0.810967	-0.155897
Lsat_1_v5_gn_0_28780	0.602473	1.30791	0.720203	1.35506	3.10875	2.84325	6.99556	2.55327	3.98841	5.33661	5.00314	1.57718	1.15494	2.44572	1.67667	1.51241	1.03403	1.28537	2.4313	1.78853	1.17743	4.8634	1.92951	1.06709	2.99637	1.60198
Lsat_1_v5_gn_0_29081	1.77374	2.31872	1.67	2.63953	2.35143	2.77442	3.41388	2.5706	3.04456	3.3936	3.31721	2.26336	3.00358	0.541311	2.58089	2.3553	2.02805	2.52743	2.46911	1.67264	3.13599	2.42937	2.71092	1.81138	1.63918	2.30432
Lsat_1_v5_gn_0_29161	-2.31206	0.0651959	-0.675906	1.44518	2.18861	1.43684	0.880997	1.41845	2.11372	2.30377	1.42613	2.09084	-0.212664	1.456	0.935017	1.1944	0.708326	0.115325	-0.212184	1.2826	1.59264	0.874135	0.424859	1.9623	2.28218	1.60417
Lsat_1_v5_gn_0_29180													1.17285	-2.58095	1.4262	-1.27167	-2.58095	0.9995	1.07281	-1.65211	1.66448	1.2559	1.76255	-0.53652	-0.710592	-0.485248
Lsat_1_v5_gn_0_29200	1.09234	0.919212	1.92986	-1.68498	-1.56688	3.37529	2.41339	3.73482	2.20762	1.54482	1.22165	0.0187596	2.21419	-2.58095	2.32589	-1.31173	-2.58095	2.52743	2.27529	-1.09168	2.71322	2.48766	2.78308	0.247951	0.641573	0.364173
Lsat_1_v5_gn_0_29301	4.92841	4.85432	4.4776	5.13197	5.01508	3.96465	4.13149	3.86496	3.78703	4.08041	3.79428	4.87888	3.79541	5.15347	4.09029	4.24077	4.85866	3.73311	4.21444	4.32947	3.92424	3.93265	3.64477	4.19281	4.23213	4.5601
Lsat_1_v5_gn_0_29380	6.41242	4.27534	4.59595	7.70228	9.15012	7.32326	11.7262	5.61581	8.30797	9.8908	11.7441	7.21294	4.59318	6.09917	4.9671	5.21766	5.39448	4.2788	6.83297	5.05375	4.59861	10.771	6.67197	4.89726	6.61411	6.18255
Lsat_1_v5_gn_0_29401	4.18064	2.93283	0.69571	2.67302	1.2956	0.68923	0.575539	0.112712	1.44659	1.54904	1.68704	1.69311	1.60521	2.05196	0.961255	0.4604	3.56789	1.54308	0.112498	0.778082	0.759519	0.951044	-0.0377519	1.41274	0.62427	2.01771
Lsat_1_v5_gn_0_29421	6.71574	7.85431	7.41502	7.46705	6.41224	6.22283	6.19365	6.25238	6.7226	6.75512	7.03805	5.71209	7.64001	6.08312	6.68803	6.09104	6.23767	6.75163	6.92111	5.01521	6.17464	5.9128	5.94922	6.28537	5.74545	5.05026
Lsat_1_v5_gn_0_29720	4.08195	4.43325	4.79692	5.11381	5.59298	5.15115	5.95464	5.30057	5.66796	6.00626	5.4201	4.89209	5.35129	3.55589	4.60882	5.54959	4.43828	4.95933	5.66911	4.70854	4.3946	5.10778	4.62531	5.66774	5.07441	5.20302
Lsat_1_v5_gn_0_29760	3.70857	3.80742	3.57009	3.30001	2.96839	2.72059	1.71233	2.73394	2.97148	2.97503	3.03417	2.9082	2.44239	2.41137	2.62689	2.62707	2.80984	2.44892	2.18352	2.18503	2.94726	2.57091	2.78308	3.59215	3.42321	2.85361
Lsat_1_v5_gn_0_29780	2.4196	2.05103	2.15284	3.12976	2.27231	1.36848	1.79988	0.875901	0.747457	0.608522	1.6052	2.41744	0.968172	2.41137	1.07435	2.57094	2.47127	1.49242	1.98037	2.48663	1.59264	1.80681	1.12562	1.43323	1.86123	2.10645
Lsat_1_v5_gn_0_2980													-0.824348	-0.301849	1.07435	-0.0114298	-2.58095	0.244895	-0.823929	-0.116623	0.125771	1.03915	-0.25371	1.27442	1.41218	1.04704
Lsat_1_v5_gn_0_29900	3.30092	3.15891	3.40643	2.44991	2.83709	3.31823	2.44089	2.78745	2.72698	2.58068	2.93716	3.31353	2.54424	0.541311	2.62689	2.59928	2.19139	2.78348	2.38921	2.48663	2.84274	2.86284	2.57525	2.56988	2.62289	2.4783
Lsat_1_v5_gn_0_29921													0.640393	0.541311	0.935017	-1.31173	0.195325	1.38407	0.968717	-0.374633	0.954609	0.584725	0.424859	-0.946225	0.0134238	0.0616552
Lsat_1_v5_gn_0_300	4.37829	4.35599	2.76174	3.09316	3.84424	4.60411	4.51461	4.85495	3.93373	3.53033	1.9079	4.93099	4.66762	5.90849	6.16397	6.72792	5.18379	5.45398	6.84454	6.79876	4.11581	5.40108	4.59055	4.92561	3.99187	6.03595
Lsat_1_v5_gn_0_30021	6.4337	6.61357	6.84873	6.46691	5.86651	6.19473	5.82759	5.76356	5.42273	5.05376	6.13989	6.22127	6.24624	7.34979	7.06746	6.05057	7.05165	6.95706	6.98253	6.51883	6.15139	6.31414	6.82121	4.72716	5.01784	6.07919
Lsat_1_v5_gn_0_3061	4.58585	3.89196	4.89282	3.69142	5.03918	3.64881	4.5466	3.71655	3.76558	2.79853	4.34099	3.91483	4.26695	5.12712	4.85095	3.70191	4.62137	4.82072	4.91642	4.79742	4.50145	5.38583	5.35344	0.807761	2.56878	4.52086
Lsat_1_v5_gn_0_30740	7.15419	7.40475	7.25381	7.43725	7.10568	7.66617	7.04929	6.7689	8.0826	8.09468	7.71967	7.44218	8.03228	7.70186	7.34541	7.47676	8.01028	7.24341	7.13525	7.36248	7.03579	5.87235	6.5981	6.35648	6.39787	6.34855
Lsat_1_v5_gn_0_30781	4.50637	4.61002	4.68231	4.68629	4.74799	4.86516	4.91343	4.59726	4.57843	4.42719	4.50791	4.63363	4.40196	4.134	4.4387	4.62532	4.06958	4.49572	4.81813	4.87373	4.71529	5.09846	5.01062	5.10741	4.99896	4.97184
Lsat_1_v5_gn_0_30860	2.4196	1.29532	1.84716	-2.31206	-2.31206	1.36848	2.29783	1.1991	1.22721	1.85366	1.32751	-2.31206	1.94298	-2.58095	0.78077	-2.58095	-2.58095	0.760387	1.56146	-2.58095	1.73292	1.97925	1.51276	-2.58095	-2.58095	-2.58095
Lsat_1_v5_gn_0_30940	6.92888	6.40886	6.3712	6.31428	6.07319	6.13939	5.51148	6.12048	5.82531	5.6175	5.69194	6.81016	6.06748	6.87517	6.47818	6.24693	6.69112	6.386	5.9639	6.74289	6.14513	6.11356	6.22657	5.6767	5.72704	6.59301
Lsat_1_v5_gn_0_30981	-2.31206	0.0893737	0.0710838	0.941468	1.03048	0.574026	1.00282	1.7656	1.74046	2.22177	1.11223	1.38884	-0.106453	-2.58095	-1.31903	0.41096	0.901811	0.334533	-0.168201	0.773469	0.800513	0.253447	0.234642	1.80508	1.79725	1.68119
Lsat_1_v5_gn_0_3100	3.7779	4.90943	5.97327	4.06662	5.34007	5.51558	6.74318	5.55956	5.41758	5.84255	5.40808	4.21725	5.89023	4.76652	6.02485	5.53132	4.62137	5.6451	6.71806	5.28485	5.71281	6.53408	5.9687	5.24092	4.9085	4.83823
Lsat_1_v5_gn_0_31360	6.69797	7.65908	7.44521	6.89935	6.97436	7.20014	7.39339	6.84214	6.25584	5.95696	6.09187	6.90115	7.02771	7.12194	7.56513	6.58115	6.98082	7.05749	7.44371	6.72033	6.96998	7.2831	7.30296	6.10538	6.21809	6.35457
Lsat_1_v5_gn_0_31381	6.55716	6.25244	6.03061	5.84925	5.17043	5.80949	4.3503	5.90038	5.29001	4.32562	5.64152	5.97047	5.33717	6.93714	6.26198	5.54231	6.85242	6.23821	5.28722	6.22171	5.80709	5.78206	5.8851	5.52511	5.80768	6.23655
Lsat_1_v5_gn_0_31780	-2.31206	1.45203	1.84716	0.375978	0.979305	1.40307	1.35573	1.41845	2.06185	2.17619	1.83797	0.636202	1.46026	-2.58095	1.20141	0.296095	-2.58095	0.924115	0.730114	-1.65211	1.59264	1.5575	1.18008	0.622347	0.700275	0.364173
Lsat_1_v5_gn_0_320	6.48643	6.72146	6.33752	6.52817	5.9829	6.18234	6.3249	6.25159	5.9387	5.9259	5.74067	6.18417	6.58482	6.28727	6.55157	6.1473	6.19016	6.32686	6.59137	5.87334	5.91964	5.71958	5.99363	5.7417	5.80768	5.87169
Lsat_1_v5_gn_0_3201	2.23469	2.14589	2.56877	2.91588	2.75217	3.01703	3.12272	3.27959	3.14769	3.31501	3.15412	2.41744	2.87264	1.456	2.269	2.57094	2.70557	2.47557	2.77184	2.48663	3.28017	3.26402	2.80057	3.08253	3.01275	2.77368
Lsat_1_v5_gn_0_32160	5.8288	5.32881	5.27936	5.12745	4.51985	5.17136	4.48189	5.06632	4.67367	4.75946	4.89127	5.38783	5.06036	5.52033	5.20951	5.12656	5.104	5.14094	4.61065	5.57729	5.01577	5.13539	5.26486	5.04112	5.1527	5.31667
Lsat_1_v5_gn_0_32220	1.72627	1.84028	1.20012	-2.31206	-2.31206	1.63532	2.65112	2.1746	2.65878	2.47801	2.23293	-1.08331	2.24477	-2.58095	1.44751	-2.58095	-2.58095	0.875517	1.92213	-0.374633	2.01986	1.70757	1.95674	-0.940999	-1.12142	-0.963815
Lsat_1_v5_gn_0_32260	2.73063	3.2037	3.22181	3.76307	3.91105	3.48087	2.139	3.37005	3.24393	2.43963	3.93492	4.55278	2.93022	3.77535	3.18347	3.98566	3.74072	2.71803	2.68527	4.31859	3.56932	3.2806	3.67353	4.26323	4.22215	4.15341
Lsat_1_v5_gn_0_32381	-2.31206	3.41977	3.32149	1.40283	0.591243	3.37342	2.94264	3.43889	3.30546	2.94246	2.66941	1.67643	3.04116	1.96975	3.35779	1.19101	0.301611	3.75543	3.29326	1.12055	3.35904	3.13889	3.60855	0.902128	1.23402	0.910594
Lsat_1_v5_gn_0_32421	5.41692	5.21038	5.001	4.8073	5.05227	4.54386	4.18932	4.26912	4.40902	4.44105	4.48599	5.24513	4.74604	5.85693	5.01598	5.10206	5.81008	5.10388	4.72626	5.37816	4.95583	5.11668	5.07831	4.4603	4.2818	5.05355
Lsat_1_v5_gn_0_32461	-2.31206	-0.226471	1.06299	0.813469	1.43554	1.722	1.00225	2.12677	1.68939	1.30746	0.0271335	0.623155	1.06891	0.541311	0.632388	0.582916	0.195325	1.64283	1.23531	0.378895	1.71035	2.11613	1.32759	1.92034	1.9146	1.79344
Lsat_1_v5_gn_0_32720	4.69742	4.35599	4.55781	4.60413	4.65074	4.03249	4.70809	3.62154	3.68786	3.55619	3.86631	4.55278	4.25949	4.37697	4.52627	3.98566	4.06958	4.29341	4.61065	4.25153	4.24445	4.11937	4.296	3.77384	4.18922	3.92735
Lsat_1_v5_gn_0_32880	4.54666	5.30845	4.64608	4.93922	3.74517	4.58541	4.01739	4.39667	4.76029	4.04432	4.32829	5.13361	3.93321	4.37697	3.91597	3.94207	3.44936	3.96706	3.89575	4.30762	4.65042	4.20873	4.23298	4.03145	4.4185	4.41945
Lsat_1_v5_gn_0_33100	3.55904	4.62656	3.78529	4.31728	3.66999	3.74631	3.32812	3.86496	3.90458	3.93689	4.01632	3.91483	4.093	2.7242	3.97051	3.64867	3.89092	4.29341	3.68883	3.87452	3.9388	3.39162	3.98021	3.86375	3.72834	3.65359
Lsat_1_v5_gn_0_33481	-2.31206	-0.387206	-1.2735	-1.24934	-2.31206	1.68188	2.35676	2.4651	3.01759	2.52939	2.59955	-0.429506	1.5609	-2.58095	1.70883	2.92447	1.63259	0.924115	2.5692	2.365	0.896122	1.76028	1.67327	2.61201	2.67504	0.977383
Lsat_1_v5_gn_0_3360	0.573941	1.59338	1.34283	1.04625	0.0262497	3.08251	3.20522	3.50925	2.59938	2.89624	1.9746	-1.08331	1.7855	0.541311	2.32589	0.661183	1.38502	1.85914	1.98037	-0.116623	2.90339	3.26402	2.6923	1.82577	2.087	1.4584
Lsat_1_v5_gn_0_33621	3.7779	3.68641	3.46308	3.60307	3.11163	3.38896	3.34277	3.71194	3.59967	3.51283	3.55373	3.56511	3.35144	2.98114	3.43692	2.9019	2.90709	3.66528	2.85351	3.27543	3.61537	3.83499	3.60551	3.6418	3.67812	3.40437
Lsat_1_v5_gn_0_33640	4.98814	4.59329	4.25509	4.97988	4.54531	3.70533	4.62661	3.90988	3.58136	3.63918	3.23797	4.82481	4.73379	4.73197	5.11583	4.36973	4.62137	4.48264	4.50088	4.32947	4.09646	4.29287	3.94918	4.05607	4.62198	4.20765
Lsat_1_v5_gn_0_34000	6.44441	6.2736	5.78058	5.59488	5.5517	5.79979	4.22936	5.47376	4.97649	4.45952	5.44383	6.2472	5.70196	6.23888	5.97236	5.73019	6.75782	6.05157	5.39343	6.0775	5.50103	5.31515	5.47551	5.55241	5.72704	5.80415
Lsat_1_v5_gn_0_3401	-2.31206	2.96441	3.34748	-2.31206	-2.31206	2.43228	3.39918	2.7151	2.56119	3.00909	2.93716	-2.31206	2.72863	-2.58095	2.8758	-1.81104	-2.58095	2.39094	2.66102	-2.58095	3.54782	2.64702	3.34105	-2.58095	-2.58095	-2.58095
Lsat_1_v5_gn_0_34021	7.1411	6.81103	6.71811	6.41595	6.1332	6.59886	5.98765	6.38195	6.35794	6.27893	6.32701	6.72416	6.28905	6.90649	6.73079	6.3464	6.94119	6.78929	6.38371	6.67627	6.61628	6.52018	6.57033	6.12661	6.14996	6.55914
Lsat_1_v5_gn_0_34220	3.099	2.54442	3.04756	5.3493	4.26787	1.73715	3.96153	2.63038	4.41233	4.08633	4.63707	0.0187596	1.6087	-0.301849	1.52669	4.75691	1.38502	1.38407	0.730114	1.80326	4.19679	4.36462	3.55488	4.22031	5.45074	1.81851
Lsat_1_v5_gn_0_34441	6.64328	6.5237	6.27165	5.85745	5.62518	6.15976	5.01756	6.12309	5.78589	5.2749	5.82442	6.72416	5.79012	6.28727	6.23624	5.76187	6.17071	6.38248	5.69979	6.27895	6.15296	6.10195	6.21521	5.85917	5.85689	6.38767
Lsat_1_v5_gn_0_34641	1.77374	2.23489	2.5162	2.26484	3.26255	3.0718	3.75794	3.59177	3.13937	3.22116	2.72108	2.26336	2.94891	1.06996	3.18347	3.86248	2.59317	3.46707	3.65506	3.03076	3.46253	4.1825	3.40286	4.04073	3.9319	3.23564
Lsat_1_v5_gn_0_3501	2.4196	1.59338	1.45879	2.53425	2.27231	2.25539	1.71233	2.85583	2.72698	3.13227	3.0651	2.62151	1.40717	1.06996	1.20141	2.73316	2.33811	1.85914	1.74386	2.08586	2.06038	1.76028	1.94896	3.23048	3.34718	2.75299
Lsat_1_v5_gn_0_35060	-2.31206	-2.31206	0.560785	-0.218967	0.979305	0.87201	4.43353	-1.01562	2.09664	3.34469	5.30107	-0.429506	-0.590443	1.76024	-0.849804	0.296095	1.38502	-0.362424	1.04022	-0.116623	-0.0937293	3.50854	0.884517	-0.463481	1.00882	0.127447
Lsat_1_v5_gn_0_3521													1.23509	1.06996	0.935017	0.764883	1.08599	1.32668	1.10835	0.459927	0.771517	0.958999	0.594876	-0.762778	-0.295145	-0.00728052
Lsat_1_v5_gn_0_3541	7.28498	7.33096	7.6962	5.5002	5.12049	7.18779	7.01882	7.00956	6.53085	6.77819	7.0497	5.30138	7.27274	6.48695	7.97393	5.73977	6.57754	7.44985	7.53317	5.91004	8.21987	7.45273	7.56779	5.5229	5.56867	6.79378
Lsat_1_v5_gn_0_35680	8.53746	8.29557	7.99882	7.65221	7.05191	6.53597	7.25306	5.55442	5.80179	5.79809	6.64117	6.41212	7.55639	8.93566	8.22077	7.07295	8.65653	7.34536	7.73924	6.935	7.57891	7.01975	7.05047	5.32817	5.68587	6.36313
Lsat_1_v5_gn_0_36001	7.3086	6.37499	6.86722	6.12782	5.75816	6.17735	5.73621	5.91648	5.76035	5.78175	5.8108	5.49558	6.28538	7.6839	7.21783	6.0325	7.41618	7.01724	6.71533	6.82013	6.41751	6.5427	6.70296	4.61977	4.99017	6.20356
Lsat_1_v5_gn_0_36021	1.77374	1.9495	3.25427	2.32921	2.35143	3.7796	3.69081	4.19036	3.47301	4.00105	3.67901	1.99616	2.79211	2.01136	2.58089	3.26235	2.02805	2.74018	2.61676	2.40669	3.92424	3.78936	3.43681	3.71707	3.62986	2.98365
Lsat_1_v5_gn_0_36620	-0.155029	3.11269	3.01668	-0.0457072	-2.31206	3.64881	4.18938	4.64876	3.13669	3.94995	2.6412	-1.08331	2.37714	-2.58095	3.53669	-1.81104	-2.58095	2.81575	3.40716	-1.09168	3.08454	4.29045	3.99992	-0.273284	-1.24686	-1.12157
Lsat_1_v5_gn_0_37081	4.89759	4.98835	5.59663	4.85973	5.13174	5.79329	6.29319	5.9324	5.60744	5.68546	5.17269	5.0653	4.99441	4.50525	5.21705	5.27006	5.33124	5.14509	5.33065	4.95326	5.65226	6.1066	5.46184	5.70228	5.63035	5.18575
Lsat_1_v5_gn_0_37161	2.98635	0.0651959	1.92986	-2.31206	-2.31206	2.76115	2.61997	2.70643	2.80857	2.66467	2.17521	-2.31206	1.69981	-2.58095	1.94507	-2.58095	-0.608109	2.21592	2.36156	-2.58095	2.28212	2.7952	2.40276	-2.58095	-2.58095	-1.91853
Lsat_1_v5_gn_0_37240	5.12747	3.24713	3.80733	2.47858	2.49773	3.10369	3.70222	3.81	3.82901	4.82474	4.04764	1.66797	5.77449	6.35694	6.84224	2.73316	6.78366	4.97342	4.85825	1.86438	3.84142	4.23449	3.41427	2.81319	2.73243	2.91078
Lsat_1_v5_gn_0_37261	6.01261	5.86331	5.89822	5.10004	5.81858	5.85393	6.14849	5.43377	6.25198	6.09859	6.50114	5.83343	6.28905	7.12859	6.64955	5.67801	7.08321	6.55326	6.19686	6.35013	6.82663	6.16135	6.14335	3.43675	4.11295	6.08748
Lsat_1_v5_gn_0_37340	2.4196	1.29532	0.925725	0.884318	0.764843	1.76401	2.07023	1.48474	1.95216	1.73793	2.03835	0.0187596	1.03967	1.456	0.608037	0.661183	0.708326	1.13939	1.04022	-0.374633	0.224148	0.874135	1.06901	-0.0344494	-0.184792	0.25066
Lsat_1_v5_gn_0_37380	6.64328	6.26834	6.47469	5.96265	5.9829	4.86825	4.40718	4.77111	4.1968	4.05645	5.35899	6.01944	5.36179	6.25113	5.99007	5.28322	6.70471	5.70825	5.26873	5.63982	5.26722	5.18468	5.63998	4.56292	4.59903	5.31491
Lsat_1_v5_gn_0_37700	2.4196	3.06493	2.22012	3.14771	3.66999	2.46635	2.73551	2.1481	2.24356	2.52939	2.6412	2.74311	2.93022	3.29695	2.20977	3.11314	2.90709	2.0836	2.89267	2.73595	2.13721	1.76028	2.69098	2.05072	2.37519	2.43997
Lsat_1_v5_gn_0_37721	3.63574	4.32429	4.50286	5.0453	4.74191	3.94733	4.42792	3.81797	4.60908	4.51244	4.31691	4.41097	4.3519	4.48083	3.85968	4.10869	4.56289	4.07751	4.25209	3.96372	3.59905	3.83697	3.69522	4.02319	3.94782	3.86779
Lsat_1_v5_gn_0_37780	6.49675	6.41839	7.26779	6.12329	7.40359	7.07903	7.80336	6.85525	7.26926	7.45137	7.1577	6.12388	7.42987	7.19985	7.53076	7.55208	6.5249	7.37663	8.01579	7.54695	7.28975	7.86651	7.49379	7.41988	7.0079	7.0633
Lsat_1_v5_gn_0_37821	4.89278	5.47299	5.61467	5.6477	5.87059	5.41113	5.89624	5.06452	5.43977	5.54617	5.86455	5.41733	5.94013	5.27317	5.48401	5.47659	5.37298	5.61841	5.90765	5.34855	5.42924	5.4348	5.73394	5.28757	5.25239	5.07649
Lsat_1_v5_gn_0_37861	-0.243013	2.61244	1.75942	0.967557	1.61392	1.33304	2.29783	2.10661	1.95216	2.1079	0.697665	0.867741	2.05074	3.09427	2.43335	2.06149	2.02805	2.11784	1.29532	1.97937	2.30478	2.23887	2.09785	1.68682	1.91062	2.17028
Lsat_1_v5_gn_0_37961	6.25071	6.1926	6.64042	6.14357	6.43285	6.6229	6.98886	6.68362	7.28349	7.41297	7.10284	6.61689	6.6619	7.34408	6.75171	6.44141	7.54263	6.48768	6.47524	6.28175	7.19589	6.71577	6.84458	6.67881	6.61748	6.89701
Lsat_1_v5_gn_0_37981	6.09642	5.73188	6.24364	5.55506	5.94513	6.06439	6.41951	6.103	6.60068	6.88151	6.298	6.0726	6.04376	6.90649	6.07963	5.83816	6.80274	6.09947	5.90526	5.76931	6.42399	6.07606	5.99553	6.00066	5.99739	6.2833
Lsat_1_v5_gn_0_380													-2.58095	1.06996	-2.58095	1.33583	2.02805	-2.58095	-2.58095	0.98524	-2.58095	-2.58095	-2.58095	0.484018	0.837362	1.53312
Lsat_1_v5_gn_0_38040	2.98635	2.61244	3.28601	1.00307	2.43083	3.78451	5.52754	2.41557	3.62587	4.37887	5.80354	1.78586	3.01842	3.70584	2.91341	2.61947	2.81307	2.74018	3.12103	2.57232	2.70993	4.74344	3.94131	1.98708	2.4505	2.51985
Lsat_1_v5_gn_0_38060	4.48362	3.54611	3.63288	1.67698	2.63425	3.06555	3.85139	2.15256	2.31718	2.53109	3.79887	2.4088	3.33208	5.41349	4.19672	3.03	5.43888	2.48712	2.69709	2.7729	3.84887	3.85598	3.90596	2.35314	2.2561	3.1353
Lsat_1_v5_gn_0_38100	1.90536	-0.607294	-0.254595	-0.915184	-1.56688	1.42882	0.979567	0.440055	0.7078	-0.537607	1.1074	-1.08331
Lsat_1_v5_gn_0_38140	1.4729	0.919212	0.560785	-0.915184	0.51284	2.25539	2.80064	1.06109	1.63475	1.54482	2.83316	-0.429506	-0.0553756	2.85838	1.79195	1.1944	2.70557	0.760387	1.1734	0.98524	0.40281	2.64961	1.74728	0.290076	0.305794	0.127447
Lsat_1_v5_gn_0_38301	2.23469	-2.31206	-2.31206	0.967557	0.51284	-2.31206	-2.31206	-2.31206	1.87411	1.70749	1.83797	2.09084
Lsat_1_v5_gn_0_38321													-2.58095	1.456	-2.58095	3.20819	2.59317	-2.58095	-2.58095	2.83088	-2.58095	-2.58095	-2.58095	0.484018	3.62608	2.77368
Lsat_1_v5_gn_0_38960	4.80097	3.99239	3.34345	5.21044	4.38925	4.91941	4.72403	5.30105	5.03723	5.39202	4.79305	4.51913	5.24139	4.42101	4.84057	6.39982	5.01953	4.83812	4.59806	5.88614	4.72506	4.42984	4.24212	5.51955	5.81055	4.6219
Lsat_1_v5_gn_0_38980	2.4196	2.33485	1.09781	3.41005	1.51993	3.03005	2.7169	3.6002	2.5428	3.03742	1.9746	1.99616	3.12564	2.01136	3.02303	4.18534	2.59317	3.52728	2.54814	3.67642	3.16948	2.95708	2.66539	3.19787	4.19577	2.07011
Lsat_1_v5_gn_0_39140	1.04117	1.00081	1.32892	1.8653	0.297269	1.00786	0.905173	1.30535	1.15534	1.65697	1.7367	-0.050638	1.53035	2.71546	2.12076	0.971071	3.66407	1.65059	1.16621	1.61625	1.3617	1.66719	1.10469	1.43689	2.41334	2.38283
Lsat_1_v5_gn_0_39260	4.02605	4.02269	4.54475	3.969	3.24193	4.15424	3.37164	3.90585	3.92408	3.19944	4.01632	3.23279	4.10138	4.33154	4.37273	3.86248	4.3717	4.61438	4.44269	4.21679	4.54016	4.21737	4.55492	3.89821	3.53225	4.03841
Lsat_1_v5_gn_0_39281	2.73063	3.33027	3.95287	3.31598	3.15638	3.03919	2.1722	3.20291	2.52471	2.58068	3.34268	4.19611	3.63152	2.85838	3.46252	3.31455	3.44936	3.74411	2.91186	3.7342	3.19782	2.92744	3.13981	3.45075	3.23253	3.12725
Lsat_1_v5_gn_0_39321	1.4729	0.572896	0.769466	0.271151	-1.07795	0.7697	1.43391	2.11949	2.7586	2.45692	1.00827	1.26716	0.876895	-2.58095	1.14425	1.1944	0.195325	1.54369	1.60927	0.94896	0.2043	1.36531	0.639446	2.13251	2.02828	2.40731
Lsat_1_v5_gn_0_39500	4.02605	3.83615	3.78529	4.14917	4.22649	4.15424	4.92808	4.11214	4.49288	4.65565	4.35358	3.80741	4.5129	3.47463	3.87843	3.82698	3.3833	3.99496	4.31156	3.61477	4.0232	4.01423	4.01058	4.12751	4.293	3.92735
Lsat_1_v5_gn_0_39541	4.74714	5.03621	5.59874	5.15085	5.686	5.84088	6.53545	5.88449	6.76944	7.17558	6.52637	5.09507	6.03285	4.42101	5.53795	5.82599	4.58404	5.87148	6.18208	5.29143	6.00403	6.40239	6.14853	6.08329	5.65253	5.41683
Lsat_1_v5_gn_0_39700	2.02255	2.14589	1.92986	-2.31206	-2.31206	2.78757	1.59425	3.03152	-1.98668	-2.31206	-2.31206	-2.31206	2.30405	-2.58095	1.70883	-2.58095	-2.58095	2.51143	2.08907	-2.58095	2.62594	2.16933	2.36157	-2.58095	-2.32537	-1.91853
Lsat_1_v5_gn_0_39801	1.77374	1.45203	2.71586	0.701879	2.75217	1.76401	1.84175	1.54811	2.3338	2.24139	1.9079	3.38999	2.61618	5.22974	3.78006	3.13265	4.59243	3.23723	3.78563	4.43397	1.82984	2.45881	2.23281	-0.946225	-1.34417	2.62217
Lsat_1_v5_gn_0_40241	4.08195	4.43325	4.65826	4.85973	4.8478	5.03742	5.46536	5.07531	5.17061	5.31584	5.17269	5.20942	4.53163	4.28463	4.50179	4.72512	3.89092	4.43592	4.90689	4.91042	4.43624	4.56743	4.50245	5.09112	5.14347	5.16044
Lsat_1_v5_gn_0_40400	4.33293	3.91907	4.22265	4.51701	6.05558	5.09673	6.74869	5.2554	5.12078	5.30062	5.97456	6.08416	5.20734	7.3326	5.01563	6.13525	6.34569	4.43592	5.00397	6.39225	4.76924	5.54871	5.49713	6.09279	6.27893	6.39937
Lsat_1_v5_gn_0_40461	2.23469	3.01555	2.22012	2.26484	1.16597	2.59158	1.922	2.5908	2.86453	2.56378	2.83316	1.24242	1.86639	-0.301849	2.01593	0.428325	0.195325	1.6874	1.82708	-1.09168	2.16316	2.16933	2.35621	-1.04751	-1.46798	-1.46627
Lsat_1_v5_gn_0_40520													0.729579	-2.58095	0.935017	0.296095	-2.58095	-0.800171	0.21606	-0.374633	0.125771	0.687781	1.06901	0.686836	0.611301	0.519272
Lsat_1_v5_gn_0_40540	7.36037	6.30477	6.7152	7.38616	7.86782	6.6769	8.36587	8.20147	7.19446	7.77044	6.57016	7.5627	6.81494	7.10178	6.61001	7.36465	8.17554	6.82858	5.99797	6.53772	6.06941	7.93554	6.08388	8.01521	7.95517	7.64433
Lsat_1_v5_gn_0_40560	0.573941	2.23489	1.21674	0.884318	0.644337	1.09993	1.88243	1.56863	2.48587	2.49415	0.530385	1.06721	2.11836	1.06996	2.08348	0.764883	1.38502	1.49242	1.29532	0.292109	1.21601	1.50201	0.884517	0.919329	0.641573	1.08064
Lsat_1_v5_gn_0_4121	5.877	4.35599	3.7629	3.37815	3.06545	3.95302	2.6673	3.51455	2.91413	3.16625	2.59955	3.46261	4.06757	5.63696	4.91725	3.5934	5.51214	4.24776	3.32365	3.31975	3.7453	3.466	3.61542	2.93767	2.11963	3.03598
Lsat_1_v5_gn_0_41301													-1.07972	0.844799	-1.46995	0.428325	1.5897	-1.00526	-2.58095	1.01407	-1.53544	-2.32722	-1.56805	1.31593	1.26341	1.68729
Lsat_1_v5_gn_0_41321	2.4196	2.54442	3.08414	2.78431	3.28287	3.28152	3.23694	3.08678	2.99932	3.36463	3.18262	2.68359	3.26458	2.7242	3.35728	3.15191	2.59317	3.26804	3.21969	3.10861	3.37958	3.19571	3.20693	3.36466	3.46189	3.15906
Lsat_1_v5_gn_0_4140	8.31936	9.15887	8.89846	8.38859	8.66668	8.81903	8.92397	8.75701	8.98547	9.45729	8.90573	8.58243	9.2444	8.57782	9.32306	8.43049	8.85683	9.22218	9.27609	8.6814	8.97252	8.77273	8.76498	7.96447	7.93239	8.19415
Lsat_1_v5_gn_0_41400	-2.31206	0.0651959	0.0710838	1.19183	1.79466	2.1371	2.23638	1.27598	1.58662	1.70749	1.9079	1.24242	1.51146	1.76024	-0.0852986	2.28726	0.195325	0.924115	0.730114	1.60262	1.97818	1.5575	1.18008	3.09446	2.9108	2.62217
Lsat_1_v5_gn_0_41440	2.86414	2.23489	2.93193	-2.31206	-2.31206	3.98762	3.94241	3.58675	4.11433	4.16686	3.84864	-2.31206	4.2061	-2.58095	3.87843	-1.81104	-2.58095	3.80841	4.23744	-2.58095	3.33624	3.78936	3.77433	-1.87468	-2.58095	-1.91853
Lsat_1_v5_gn_0_41560	3.99074	4.1201	4.13457	4.14298	5.5946	5.26888	6.86027	5.58599	5.02643	5.47968	6.2137	5.73394	4.26257	5.98304	4.8343	5.15228	5.3333	4.2799	4.43331	5.53642	4.18458	5.56457	5.09662	5.86916	5.90697	5.63304
Lsat_1_v5_gn_0_41600	3.18117	3.29803	3.25363	3.1294	2.59772	3.95666	5.62964	4.55488	4.10814	3.99222	3.42128	3.94241	2.67358	3.16282	2.9953	2.98001	3.97673	3.55213	2.70168	3.84608	2.79046	4.61754	3.24518	3.90727	4.4772	4.21415
Lsat_1_v5_gn_0_4161	7.38831	7.45424	7.40241	6.45425	6.14897	6.77339	5.6152	6.32353	6.3476	6.09263	6.43384	7.10204	6.37737	7.29167	6.85622	6.09353	6.85242	6.85293	6.33072	6.98402	6.67045	6.42311	6.82529	5.86353	6.11363	6.64237
Lsat_1_v5_gn_0_41681	7.03181	6.85731	7.33192	7.32138	7.10853	7.17784	7.12329	6.78026	7.57933	7.07054	6.98443	7.92264	7.216	7.15491	6.95699	7.35638	6.8463	6.84017	7.34657	7.10292	6.3483	6.38294	6.56267	6.50471	6.41111	6.62397
Lsat_1_v5_gn_0_4181	7.267	7.61831	7.6588	7.82468	7.43685	7.31698	7.21773	7.32926	7.53603	7.73645	7.5345	7.28587	7.69986	6.6157	6.97489	7.57811	7.07277	7.36242	7.43793	7.2788	7.41739	7.20381	7.0228	7.18542	7.41573	6.98116
Lsat_1_v5_gn_0_4201	-0.243013	2.31872	2.61948	1.04907	0.207301	2.43326	2.98005	2.65937	2.63531	2.59738	2.37104	-0.429506	2.15101	-0.301849	1.87054	0.428325	-0.608109	2.04853	2.11893	-0.116623	3.03118	3.2131	2.91739	0.0166249	0.0589967	-0.412183
Lsat_1_v5_gn_0_42100	4.37829	5.01372	4.92342	5.26543	5.15948	4.66238	4.82749	4.7689	4.21274	4.41782	4.36605	4.94373	5.31212	3.19917	4.80166	4.4805	4.15125	4.85156	4.48815	3.91842	4.54493	4.41806	4.33252	4.39695	4.50336	4.31743
Lsat_1_v5_gn_0_42180	1.77374	2.73954	3.03476	2.82374	3.24193	2.59158	2.94207	2.99878	2.97148	3.05467	2.90332	3.23279	2.21419	3.38853	2.269	3.27512	2.70557	2.3659	2.54482	3.07264	2.67894	2.8181	3.01051	3.51756	3.55947	3.50324
Lsat_1_v5_gn_0_4221	4.80097	5.33888	6.47124	5.19377	6.1332	6.33007	7.31196	6.30454	6.80642	6.96993	6.4812	5.0653	6.13841	4.89699	6.36057	6.56867	5.2777	6.3062	6.99158	6.41973	6.3346	7.16303	6.65329	7.03368	6.67715	6.39353
Lsat_1_v5_gn_0_42421	2.4196	3.02945	2.61948	2.05249	1.73689	3.26607	3.35728	3.16437	3.21613	3.36463	3.13911	1.24242	3.18249	0.541311	2.93042	1.74381	-0.608109	3.08979	3.02193	1.19013	3.23369	3.17075	3.29594	1.80314	1.86123	1.4584
Lsat_1_v5_gn_0_42440	-2.31206	1.17604	0.383419	1.34252	0.919594	0.636854	1.53048	1.09497	1.39617	1.1908	1.49404	0.0705147	1.09473	0.553327	1.52669	1.29781	1.12884	1.28182	0.933038	0.768716	1.18598	1.43893	0.542917	1.65751	1.67778	1.33564
Lsat_1_v5_gn_0_42461	1.09234	1.9495	1.34283	0.795981	0.368144	0.715689	0.0307034	0.286113	0.609746	1.15133	1.83797	0.360263	0.729579	-2.58095	1.07435	0.549447	0.195325	0.244895	-0.0548837	0.610241	1.30861	0.687781	1.12562	1.2948	1.35738	0.567476
Lsat_1_v5_gn_0_42481	2.23469	2.23489	2.46165	1.8034	2.09974	1.40307	1.41239	1.72306	2.21218	1.96079	1.68704	2.26336	1.65498	0.541311	1.07435	1.79371	-2.58095	1.38407	0.640924	0.870739	2.06038	2.27241	1.74728	2.13403	2.17242	2.23139
Lsat_1_v5_gn_0_4261	2.09932	2.44369	2.11261	-2.31206	-2.31206	2.35514	1.31678	1.91061	1.62204	2.00235	1.34025	-2.31206	2.38749	-2.58095	3.43951	-2.58095	-0.608109	2.72126	2.60413	-2.58095	2.42374	2.01589	2.8134	-2.1404	-2.58095	-2.58095
Lsat_1_v5_gn_0_42720	8.63411	8.42296	8.59136	8.08039	8.24462	7.50286	8.04763	6.71041	7.44236	7.0388	7.76159	7.96699	7.79656	9.32859	8.48476	7.90263	8.78522	8.24891	8.737	8.35325	7.94532	8.07813	8.59059	3.83202	5.38068	7.70113
Lsat_1_v5_gn_0_4280	4.37829	3.86432	4.1555	4.55787	4.92742	4.81466	4.50161	4.67502	4.73014	4.88379	4.68765	5.5213	4.75519	5.15347	4.62024	5.3925	5.63077	4.63225	4.47531	5.50716	4.45662	4.3954	4.27112	4.77985	4.93471	5.1064
Lsat_1_v5_gn_0_4301	0.573941	-0.387206	-2.31206	-0.0457072	0.51284	1.84171	2.139	1.82892	1.7702	1.93474	1.32751	1.78586	1.86639	1.76024	2.43335	1.52495	1.84383	1.32668	2.11893	2.1363	1.94971	1.66245	1.91725	0.892235	0.837362	0.745636
Lsat_1_v5_gn_0_441	5.20504	5.00109	5.50518	4.40947	3.28287	4.092	0.959151	2.16167	2.40492	1.98637	3.44031	3.05633	5.64004	4.02407	4.80166	3.4607	4.70488	5.23362	5.25001	3.18248	5.27297	3.66857	4.77879	2.45423	2.53693	3.13527
Lsat_1_v5_gn_0_44361	5.12815	4.94671	4.40268	4.17446	4.39771	5.44559	4.52514	5.25429	5.14406	4.99752	4.93774	5.24038	4.91291	4.65872	5.01758	4.49462	4.98914	5.46828	4.54464	4.84277	5.26423	5.01766	5.20849	5.05525	5.11265	5.22329
Lsat_1_v5_gn_0_44400	4.08195	3.62187	4.08506	2.1268	3.36143	4.14915	6.24914	3.29814	4.64751	5.0416	7.0361	1.99616	3.97028	3.55589	4.60882	2.59928	4.33722	3.14063	4.01591	1.86438	3.48255	5.52455	4.41999	2.24528	2.14098	2.41385
Lsat_1_v5_gn_0_44640	5.22248	5.40399	5.2602	5.07462	4.6468	6.00434	5.10456	6.28511	5.97839	6.11395	5.48758	5.54363	5.21489	4.72677	5.81606	5.42618	5.71787	6.28338	4.81493	5.91749	6.20624	6.25208	5.79612	6.09995	6.03989	6.14986
Lsat_1_v5_gn_0_45201	2.14554	3.55447	2.15403	3.2877	1.83364	2.35442	1.19676	1.981	2.07321	2.29034	1.38754	2.46554	1.65329	0.199031	1.50486	2.40041	0.83652	1.33787	1.85588	-0.200771	2.24598	2.818	1.37688	2.53481	2.49637	2.04445
Lsat_1_v5_gn_0_45380	4.45198	5.07228	5.30123	4.71767	4.67926	4.90135	3.26732	4.69369	4.26115	2.39654	4.76922	4.86468	4.73942	4.31479	5.02369	4.60804	4.83369	4.64826	4.45337	4.89785	4.89896	4.86383	5.04279	4.69159	4.86074	4.75029
Lsat_1_v5_gn_0_45440	5.0455	4.84728	4.7001	5.81875	5.42025	5.57746	5.63864	5.7434	5.84271	5.79176	5.80164	4.9936	5.95176	5.37115	5.29748	6.31578	5.86059	5.4523	5.43714	5.92446	5.24542	5.28054	5.11216	5.65369	5.61946	5.49549
Lsat_1_v5_gn_0_45640	3.55904	4.19895	3.90256	4.38697	3.34219	2.98884	2.93241	2.752	2.66459	3.90034	4.20176	2.04428	4.00642	3.59486	3.39765	2.92447	3.27816	3.58801	3.59697	2.23217	3.16724	2.96896	3.06218	2.57415	2.54496	1.61568
Lsat_1_v5_gn_0_45680	-2.31206	2.91969	3.61449	-2.31206	-2.31206	3.24597	3.58893	3.22767	3.17963	3.55661	3.3963	-2.31206	3.2386	-2.58095	2.79084	-2.58095	1.20946	2.73897	2.62482	-2.58095	2.84803	3.04679	2.97056	-2.58095	-0.888954	-2.58095
Lsat_1_v5_gn_0_45760	1.60558	0.260331	0.460621	1.26697	-0.296463	0.837722	0.853589	1.62263	1.83608	-0.243878	2.08651	2.53072	-0.0080224	0.495373	0.93487	0.661228	-0.472355	0.346134	-1.45002	1.32587	1.02757	0.244852	0.932319	2.29137	1.77486	1.84815
Lsat_1_v5_gn_0_45861													-0.298244	0.829715	1.13928	0.606396	0.474508	0.244895	1.60927	0.292109	-0.154251	0.783965	0.916952	-2.07399	-1.40474	0.590987
Lsat_1_v5_gn_0_45940	5.32571	4.90943	5.56463	4.50312	5.09197	5.43848	5.1061	5.01117	5.29376	5.18661	5.4201	5.38783	5.70746	6.1888	5.95893	5.66467	5.81746	5.82683	5.86151	5.94936	5.88246	5.83354	6.18056	5.29881	4.96645	5.56095
Lsat_1_v5_gn_0_45961	6.92124	5.57878	5.38574	5.2899	4.61911	4.82427	4.18938	4.40526	4.01326	4.41782	4.85632	4.23809	6.38654	7.82581	6.6744	6.20836	7.77936	6.15204	6.21822	5.93519	5.25272	4.85447	4.71566	4.10704	4.00357	4.24888
Lsat_1_v5_gn_0_45981	1.32127	3.56321	1.38287	3.14038	3.11743	2.60241	2.3951	2.60093	2.7049	2.05439	3.08119	3.12448	2.81451	2.34542	3.12882	3.11009	2.49682	1.98984	1.9939	3.07972	3.26842	2.32368	2.45233	3.23288	3.5385	3.03498
Lsat_1_v5_gn_0_460	3.55904	3.11269	3.93296	3.61603	4.14	3.84396	4.1399	3.7618	3.53773	3.54762	3.26487	3.53174	3.87576	2.85838	3.78006	3.38134	3.08387	3.55715	4.06816	3.13366	3.49245	3.68112	3.57534	3.40356	3.30996	3.32247
Lsat_1_v5_gn_0_46081	1.15387	1.89382	1.0791	2.09442	3.25504	3.64491	4.22203	3.50536	3.76278	3.99926	2.63104	2.93171	3.83792	3.88182	4.128	4.08918	3.89031	3.60569	4.68044	4.67697	3.63078	3.62658	2.98672	2.90389	3.21039	3.02175
Lsat_1_v5_gn_0_46360	4.37829	3.94568	3.91276	4.54438	3.99968	4.48405	4.5466	4.90018	4.60284	5.21664	4.41491	4.21725	4.46825	4.23615	3.73876	4.45747	4.83415	4.87677	4.11858	4.6049	4.18463	4.14676	4.11212	4.50597	4.62198	4.57786
Lsat_1_v5_gn_0_46480	7.19249	6.06726	6.59202	6.40385	5.96587	5.63619	5.33416	5.12614	5.3415	5.05584	5.3269	5.99298	5.48643	7.05306	6.14185	5.57268	6.53553	6.24336	6.08641	6.17442	5.64564	5.46905	5.78665	3.65355	4.03363	5.56737
Lsat_1_v5_gn_0_46600	2.58348	1.9495	2.00151	2.63128	3.33685	1.76088	4.75376	1.25437	1.94308	3.23293	2.73011	2.41744	2.41415	4.23153	0.927189	3.18143	2.59317	1.19852	2.63845	2.88938	1.725	2.88298	2.03961	1.89717	2.43143	1.4519
Lsat_1_v5_gn_0_4681	2.58348	2.47304	2.40495	3.14771	2.75217	2.41643	2.96119	2.43188	3.49924	3.55619	3.15412	2.55665	2.85293	1.76024	2.38062	2.54204	2.90709	2.27779	2.21476	2.23217	2.3707	2.54369	2.15336	2.50876	2.3387	2.23139
Lsat_1_v5_gn_0_4721	-0.243013	-0.387206	0.336613	0.884318	0.979305	2.00823	2.6904	1.64791	2.7921	2.63021	1.42613	0.0187596	1.65498	1.456	1.4262	1.58286	1.63259	0.9995	1.56146	1.09132	1.26305	1.80681	1.46968	1.67496	1.53014	1.14559
Lsat_1_v5_gn_0_47220	2.02255	1.29532	1.21674	1.04625	1.25097	0.7697	0.798366	0.875901	1.09582	0.95798	0.983316	1.06721	0.813571	0.541311	0.608037	0.661183	0.708326	0.57567	0.640924	0.292109	0.896122	1.2559	1.37946	0.972036	1.51387	1.26733
Lsat_1_v5_gn_0_47281	4.66118	3.86432	4.5963	5.06267	5.1813	4.85582	5.21762	5.20386	4.25954	4.63962	3.81263	4.90517	4.44868	4.42101	4.23098	5.22985	4.75799	4.14361	4.5072	4.38267	4.71105	5.13994	4.39718	5.00205	4.99896	4.76519
Lsat_1_v5_gn_0_47300	3.30092	2.91139	2.00808	2.36034	2.09974	1.46985	2.49436	0.908464	1.85392	3.9237	2.03835	2.34246	2.85293	-0.301849	2.14801	-0.0114298	0.195325	2.18396	1.23565	-1.65211	1.51703	2.13327	1.85164	2.93103	2.55294	2.5033
Lsat_1_v5_gn_0_47341	-2.31206	0.68658	1.56611	0.375978	1.33123	2.48261	2.23638	3.35831	2.65878	2.01151	2.32065	2.34246	2.44239	1.456	2.32589	2.02017	2.70557	2.71803	1.51202	2.365	3.42165	3.59092	2.8518	3.27311	2.74642	2.95675
Lsat_1_v5_gn_0_47540	10.1678	9.23636	9.99226	9.24145	9.15873	8.7706	8.28378	8.96025	8.44849	8.04608	8.60978	9.69422	8.70513	9.79185	9.48286	8.83818	9.6271	9.54237	9.30429	9.5671	9.04623	9.20204	9.37806	8.62	8.77102	9.51996
Lsat_1_v5_gn_0_47621	1.82269	0.665948	0.967455	-2.31206	-2.31206	1.35002	-0.0836527	1.59598	0.833581	1.46011	1.34512	-2.31206	0.976418	-2.58095	2.41885	-2.58095	-2.58095	2.50028	0.715369	-2.58095	2.32541	2.29872	2.18763	-1.7574	-2.58095	-2.58095
Lsat_1_v5_gn_0_47640	4.19976	1.45203	0.754764	4.98091	6.42364	4.76288	9.06721	2.75816	5.45967	6.96298	9.8323	5.12352	1.94298	3.21814	2.33748	2.49751	2.99818	1.60362	4.40269	2.84477	1.59128	8.66358	4.40695	2.50525	3.6844	4.16462
Lsat_1_v5_gn_0_47661	7.83394	4.82853	4.86229	8.9236	10.5599	8.09637	12.4534	6.15445	8.63548	10.4169	13.0992	7.79418	5.89446	7.37188	6.71941	6.33719	6.20613	5.29069	8.39791	6.57916	4.92115	12.4361	8.11747	6.05241	7.25137	7.2318
Lsat_1_v5_gn_0_47681	2.02255	2.14589	1.84716	1.97414	2.18861	3.05014	2.44089	3.2608	3.23615	3.67895	3.50942	3.35227	2.18295	2.7242	1.79195	3.07329	2.02805	2.3659	2.08552	3.29776	2.08677	2.42937	2.57525	3.68585	3.52008	3.11918
Lsat_1_v5_gn_0_47721	1.4729	2.54442	2.2844	2.76117	2.56567	2.86405	2.88315	3.16971	3.28974	3.67108	2.90332	2.85524	2.18295	2.22518	2.38062	2.45169	2.33811	2.30776	1.82708	2.59879	2.85814	2.42937	2.42548	3.1063	3.23253	2.79408
Lsat_1_v5_gn_0_4860	1.77374	1.59338	3.22181	2.39082	2.42644	2.97166	3.52083	2.88066	3.34865	3.57317	2.72108	1.39863	2.44239	1.456	3.30164	2.65433	2.02805	2.52743	3.43396	2.27782	2.74671	3.29699	2.94911	2.76172	2.76717	2.02248
Lsat_1_v5_gn_0_4920	4.08195	3.86432	4.103	5.11837	5.34007	3.62702	4.15659	3.87735	3.96701	4.34553	3.79428	4.53605	4.53781	2.22518	3.65243	4.62532	3.44936	3.83952	4.24502	3.5604	3.79416	4.14676	3.29594	4.81454	4.70496	4.33495
Lsat_1_v5_gn_0_4941	7.57035	6.96205	7.18602	6.88202	6.65574	6.23128	6.6087	5.62102	5.51563	5.60516	6.03831	7.07044	6.73373	8.22721	7.37098	6.61103	7.96301	7.04531	7.28534	7.05292	6.7052	6.35777	6.96095	5.46432	5.38962	6.72903
Lsat_1_v5_gn_0_4961	4.18764	4.89585	3.89229	4.65524	4.05982	4.71495	3.98039	4.32007	4.73291	4.90407	4.22249	4.94373	4.63912	4.73197	4.20088	4.51065	4.47046	4.70725	4.16731	4.34026	4.06362	3.9431	4.09096	4.04995	4.09665	4.22654
Lsat_1_v5_gn_0_4981	6.55716	6.25776	6.17324	6.29426	6.3843	6.32445	6.27611	6.68185	6.29755	5.89076	6.32382	6.18953	5.80815	6.09676	5.95443	5.86758	5.81746	6.19877	6.06593	6.14987	6.3926	6.4431	6.42144	6.58146	6.67761	6.68737
Lsat_1_v5_gn_0_501	4.08195	4.07184	4.25509	4.37177	3.97491	3.35403	2.75755	3.67929	3.59359	3.58159	3.88377	4.39475	3.57247	4.23615	3.24377	3.09335	4.40537	3.50637	3.00416	3.63245	3.9169	3.766	3.45901	3.21416	3.44483	3.88042
Lsat_1_v5_gn_0_5020	6.34511	5.46381	4.68231	4.72269	4.41325	4.3575	3.67931	3.62644	3.83417	4.06848	4.69755	4.23809	4.16672	6.1631	5.42012	5.00475	5.98273	4.59628	4.44269	4.91042	4.62814	4.56066	4.9374	2.97042	3.73538	4.89836
Lsat_1_v5_gn_0_5121	6.57675	5.93147	5.56463	6.11418	6.09059	5.24232	5.57491	5.12638	5.0909	4.96324	4.82954	5.7847	5.76661	7.23728	6.51228	6.31684	7.01395	5.82165	6.2749	6.67413	5.89372	5.73471	5.93346	5.29235	5.32581	5.89195
Lsat_1_v5_gn_0_5220	1.4729	1.7221	1.75942	1.25946	1.47949	2.1575	2.82172	3.81859	2.67037	3.86974	2.15798	1.89484	0.640393	-0.301849	0.411772	-0.647136	1.84383	2.71803	1.56146	0.292109	3.20988	3.24724	2.42548	1.04765	1.44688	1.37959
Lsat_1_v5_gn_0_5240	3.9679	4.23175	4.31786	2.39082	4.33749	3.89345	4.89367	5.06087	4.24411	5.26186	4.61633	3.49759	3.56036	0.541311	3.12055	1.63853	4.30189	4.22433	3.14056	2.1363	5.14068	4.81518	4.54976	2.99606	2.91695	3.38433
Lsat_1_v5_gn_0_5300	5.4793	5.02625	4.98273	4.68013	4.83409	5.16382	5.0801	5.26486	4.7494	4.73703	4.63707	5.45165	4.69001	4.23615	4.7916	4.6045	4.64975	5.01489	5.18839	5.02194	5.16565	5.13539	5.15698	4.82353	4.98132	5.33071
Lsat_1_v5_gn_0_5321	8.64575	7.61209	7.9289	8.59779	9.1183	8.09722	9.7874	9.1916	8.93725	9.40385	8.55021	8.5072	8.45759	8.53839	8.14078	8.86505	8.86454	8.10005	8.1682	8.11625	8.24791	9.12637	8.02931	8.99667	9.02733	8.77717
Lsat_1_v5_gn_0_5341	5.30237	5.41703	5.23938	5.11837	4.6429	5.31904	4.8635	5.46284	5.10378	4.93396	5.22157	5.28144	5.12343	4.80026	5.14773	4.36973	5.08334	5.50013	4.98144	4.932	5.56108	5.22379	5.22656	5.13512	5.31763	5.1992
Lsat_1_v5_gn_0_5460	4.59341	4.75555	4.43558	4.22186	4.10514	4.58354	3.28767	4.19077	4.0367	3.35312	4.10073	4.05639	4.15481	3.83117	3.64815	3.67058	4.15146	4.24994	3.71827	3.72727	4.31319	3.45813	4.08962	3.61522	3.86531	3.78513
Lsat_1_v5_gn_0_5501	1.09234	2.54442	2.15284	2.19747	2.31242	1.70978	2.75755	1.48474	1.37622	1.57885	-0.446026	0.636202	2.56862	1.456	2.269	3.17092	2.70557	1.38407	2.68527	2.365	2.00611	2.59762	1.91725	1.92268	2.18275	1.93333
Lsat_1_v5_gn_0_5541	2.86414	2.67739	1.75942	3.16545	3.8847	4.05985	3.76883	4.41379	4.71623	4.51771	4.32829	4.39475	2.81267	3.38853	2.95007	4.09914	1.08599	3.23723	3.33791	3.93276	2.06038	3.04857	2.86848	4.13041	4.42938	4.08882
Lsat_1_v5_gn_0_5721	-0.243013	1.45203	1.07856	1.38589	1.67672	2.78757	2.84248	3.2608	2.74901	2.54669	1.83797	1.66797	2.96736	-2.58095	1.94507	3.27996	-0.608109	2.30776	2.72921	2.91995	1.66448	2.42937	2.06928	2.5953	2.62289	2.31848
Lsat_1_v5_gn_0_5781	3.47802	3.80742	3.85043	4.17567	3.59069	3.02815	3.34277	2.55011	2.7046	2.45803	2.51244	4.03876	2.66221	2.98114	2.58089	2.57094	3.3833	2.69554	3.00416	2.48663	2.79553	3.04857	3.19375	2.48175	2.88572	3.25784
Lsat_1_v5_gn_0_580	6.12331	6.34031	6.22328	6.6513	6.2462	5.81432	5.36127	5.60497	5.76847	4.97926	6.08056	6.41212	5.92605	6.33409	6.05039	5.85	6.14103	6.0582	5.98443	6.18324	5.83265	5.35093	5.78102	5.36928	5.67127	5.86809
Lsat_1_v5_gn_0_5800	2.98635	3.94568	4.02989	3.87511	4.78505	4.53172	4.48849	4.49644	4.39147	3.77749	4.56314	5.71209	3.59638	4.23615	3.82022	3.95309	3.3833	4.24776	3.95245	4.40341	2.88846	3.52286	3.84346	3.99689	3.60703	4.78826
Lsat_1_v5_gn_0_601													1.86639	1.06996	1.87054	0.296095	1.63259	0.9995	1.74386	-0.116623	0.561765	-0.999174	1.18008	-0.67912	-1.9197	1.37959
Lsat_1_v5_gn_0_6020	2.98635	2.54442	3.08414	2.42067	2.75217	2.63588	2.61997	2.83904	2.7046	2.15379	3.0651	3.05633	2.68469	2.57625	2.48423	2.70736	2.90709	2.86637	3.20421	3.00384	2.87338	2.90623	3.35632	2.544	2.47943	3.01874
Lsat_1_v5_gn_0_621	4.33293	4.94943	4.54475	4.67395	4.28812	4.87134	4.63259	4.93418	4.84967	4.85977	4.83852	4.89209	4.30373	4.73197	4.57402	4.58338	4.26568	4.58409	4.41606	5.04192	4.73628	4.64632	4.58263	4.95045	4.95595	5.07964
Lsat_1_v5_gn_0_6400													-2.58095	0.541311	-2.58095	4.15747	-2.58095	-2.58095	-2.58095	0.610241	3.08454	0.874135	2.06928	4.61149	5.76191	5.63209
Lsat_1_v5_gn_0_661	6.94404	7.39029	7.49869	7.42901	6.471	8.54164	8.7019	9.2245	8.72628	8.88732	8.63255	5.96423	9.13872	7.46996	7.93332	8.61569	8.0347	8.71018	8.13949	7.85339	9.07967	9.17096	8.74225	9.10922	9.02365	8.40305
Lsat_1_v5_gn_0_6780	4.79867	4.48859	4.59287	2.50668	2.41215	3.98748	3.28325	3.72548	3.97638	3.09632	4.09338	2.55665	3.63092	2.7242	4.68674	2.32168	3.44936	4.27072	4.25209	2.44722	4.37332	4.18161	4.41362	1.18687	1.31615	1.95107
Lsat_1_v5_gn_0_680	6.32208	6.69426	7.2658	7.28228	7.93599	7.9283	9.22543	8.41908	8.96796	9.51446	8.47876	6.76062	8.37491	6.68958	7.30353	8.41463	7.8391	7.7076	7.79844	7.10925	7.92992	9.13009	8.03532	9.05729	8.27374	7.99377
Lsat_1_v5_gn_0_6940	3.63574	3.15891	3.66972	-0.0457072	-0.422691	2.32919	0.959151	1.08977	-0.599694	-0.398662	0.847549	0.636202	3.07339	-0.301849	3.08802	-1.81104	-2.58095	3.31306	3.47324	-0.374633	3.14857	2.72424	3.56514	-2.07399	-1.75291	-0.612433
Lsat_1_v5_gn_0_6961	-0.243013	1.59338	2.61948	2.73765	2.66193	2.43326	2.77926	3.17641	2.68187	1.96079	1.51844	3.56511	2.01571	1.76024	2.20977	2.92447	2.02805	2.15128	2.33337	3.08312	1.73292	3.19571	2.20681	3.32975	3.64114	3.59084
Lsat_1_v5_gn_0_7001	7.82496	7.06273	7.00234	5.97778	6.16366	6.75763	5.28366	6.18337	5.54111	4.96646	6.0422	6.94933	6.40358	8.73002	7.81535	7.04875	8.39885	7.35526	6.97	7.87118	6.91304	6.71119	7.1148	4.69225	5.26269	7.09242
Lsat_1_v5_gn_0_7340	3.46717	3.90796	3.89102	4.07065	3.95721	4.01673	4.10743	3.99759	4.05798	4.10247	4.02448	4.10381	3.93929	2.7242	2.83209	3.81794	3.22217	3.90747	3.66327	3.2755	3.91467	3.82152	3.78482	4.31875	4.37972	4.11118
Lsat_1_v5_gn_0_740	2.23469	1.45203	2.40495	1.32406	2.69264	3.28152	3.17278	3.70732	2.71583	2.19825	1.68704	3.10251	3.0389	4.18598	3.56059	2.14074	3.3833	3.12388	2.68527	3.36275	2.94726	2.3052	3.01051	3.08851	2.71117	3.59084
Lsat_1_v5_gn_0_7461	4.18764	4.02269	4.25509	3.89651	4.14	4.29901	3.77964	4.55674	4.44981	4.33561	4.66763	4.37607	4.25198	4.58485	4.4387	4.36973	4.73168	4.61438	4.25257	4.59592	4.3946	4.51233	4.26483	4.6177	4.51567	4.65239
Lsat_1_v5_gn_0_7500	7.10108	6.37951	6.56147	6.43067	6.2642	6.1496	5.84055	5.86452	5.91331	5.62769	6.11033	6.20549	6.33418	7.71076	6.82754	6.35681	7.67967	6.5517	6.61645	6.84309	6.29553	6.21194	6.39722	5.06558	5.29519	6.16883
Lsat_1_v5_gn_0_7521	7.70549	6.9224	7.30312	7.08088	7.19016	7.31584	8.23601	7.25087	7.76615	7.90103	7.8652	6.45279	7.79204	9.1273	8.48788	8.16265	8.92818	7.6532	8.29237	8.36915	7.15594	7.57288	7.75772	6.37922	6.81427	7.18657
Lsat_1_v5_gn_0_7541													0.640393	0.541311	-0.849804	0.296095	1.08599	0.244895	-0.0548837	-0.689058	0.316243	-0.0823872	-0.25371	0.40954	-0.353658	0.567476
Lsat_1_v5_gn_0_7601	4.50637	4.33602	4.96323	4.40947	4.80627	5.17136	4.44162	5.2867	5.05154	4.46863	4.93379	5.13361	5.57535	5.56026	5.26875	5.35144	5.77944	5.80598	5.11577	5.75727	4.65484	4.82651	5.04771	4.69225	4.47001	5.09617
Lsat_1_v5_gn_0_761	3.55904	3.11269	2.89123	2.44991	2.94307	3.09314	2.6904	2.98358	2.61146	2.49415	2.15798	3.86212	2.54424	1.76024	1.79195	2.28726	1.84383	2.76199	2.52002	2.27782	3.22184	2.8181	2.88497	2.67695	2.65292	2.78392
Lsat_1_v5_gn_0_7620	2.02255	2.79913	2.71586	3.28386	3.43593	3.06101	3.49483	2.69714	3.18049	3.504	3.39232	3.49759	3.27942	3.09427	2.269	3.11314	2.70557	3.14063	2.75068	2.86119	2.90339	2.84064	2.61533	3.02132	2.87302	2.61072
Lsat_1_v5_gn_0_7781	6.84252	5.97733	6.12139	5.94991	5.18671	6.69708	5.96888	6.68127	6.61574	6.94813	6.92875	5.15568	6.9217	5.45827	5.75653	6.13283	6.63545	6.57653	6.29696	5.50236	7.33172	6.32017	6.58807	6.21809	5.88642	5.88602
Lsat_1_v5_gn_0_7801	3.84405	3.99747	3.97251	4.26064	3.78846	4.07602	4.37902	4.48299	4.19279	4.58205	4.19478	3.99046	3.90477	2.22518	2.98581	3.55051	3.08387	3.83952	3.87635	3.36275	3.96749	3.96378	3.90943	4.32785	4.18577	3.84664
Lsat_1_v5_gn_0_7881	2.4196	2.14589	2.71586	2.63953	2.23107	3.34516	2.20465	3.74387	3.14769	2.89624	2.86867	2.62151	2.49422	1.06996	3.08802	2.252	4.15125	2.71803	2.11893	2.48663	2.84274	2.72424	2.57525	3.83914	3.68903	3.02739
Lsat_1_v5_gn_0_7900	-0.243013	1.29532	-0.675906	1.8034	1.40727	3.70533	4.87363	4.69616	5.02696	5.28782	4.67767	0.636202	3.64304	2.57625	3.30164	4.9508	2.70557	3.10693	3.26516	3.79826	3.84142	4.29287	3.39137	4.97163	5.07164	4.24888
Lsat_1_v5_gn_0_7921	3.20349	3.58849	3.87151	3.26753	3.45396	4.61153	4.52749	3.8608	4.84967	4.70657	4.42687	3.88872	3.82607	4.69657	3.91597	4.90613	4.47046	4.14361	4.91166	5.17454	3.23369	4.05335	4.01058	3.83914	3.41008	4.68279
Lsat_1_v5_gn_0_800	1.09234	2.31872	2.22012	2.36034	3.11163	2.41643	2.52037	3.05076	3.18049	3.79207	2.79676	2.9082	3.0389	2.98114	2.53337	2.51255	3.3833	2.62588	2.52002	2.70286	2.0335	2.45881	1.94896	2.8347	3.07508	2.68906
Lsat_1_v5_gn_0_8021	4.73277	5.25625	6.15186	5.03399	5.98909	5.84923	6.78803	5.93042	6.26447	6.40166	6.35231	4.68005	5.73195	5.52033	6.17562	6.24019	5.22209	6.08007	6.78724	5.98764	6.03763	6.72337	6.37987	6.49855	6.19977	6.05826
Lsat_1_v5_gn_0_8040	-0.243013	1.11949	0.0710838	0.967557	1.25097	0.476825	0.517607	0.112501	1.06102	1.23908	1.51844	-0.429506	2.54424	0.541311	1.79195	0.861627	2.19139	1.38407	2.41634	0.870739	1.55533	1.03915	1.46968	-0.321071	-1.12448	-0.00728052
Lsat_1_v5_gn_0_8061	2.4196	2.79913	2.40495	2.36034	2.35143	2.6929	2.61997	2.4651	1.40426	0.95798	1.32751	1.24242	2.3328	2.22518	2.01593	1.97763	1.38502	1.73229	2.11893	1.92302	2.93278	2.09628	2.09785	1.84002	1.75448	1.01263
Lsat_1_v5_gn_0_8100	6.20109	5.30845	5.99263	4.73462	5.05699	4.98416	4.40718	3.88555	4.13957	4.41311	5.19384	4.13076	6.30908	5.45827	5.12387	4.14791	5.44895	4.74607	6.31329	4.10727	5.12803	3.99426	5.32954	2.97688	2.92932	3.20549
Lsat_1_v5_gn_0_8120	4.13576	3.5193	4.37802	3.80893	4.82025	4.3575	5.14842	4.18372	4.46653	4.63558	4.36605	3.96569	4.40196	3.29695	4.04017	4.31098	3.44936	4.33766	5.03055	4.08175	4.58713	4.96119	4.58046	4.74809	4.52179	4.5808
Lsat_1_v5_gn_0_8140	4.8661	4.93622	4.97301	5.67755	5.37362	4.48405	4.97116	4.4557	4.45987	4.64364	4.62674	4.66474	5.22661	5.01664	4.70846	4.73792	4.26568	4.74607	5.32708	4.90316	4.61005	4.4768	4.77437	4.63823	4.73334	4.87221
Lsat_1_v5_gn_0_8161	4.8661	4.81155	4.86155	4.99979	4.83409	4.50808	4.08867	4.17371	4.24798	2.86899	5.1221	4.76864	5.05606	5.56026	4.87974	4.8717	4.95277	4.42912	4.78729	4.85126	4.69399	4.30913	4.83079	4.39935	4.19944	4.36594
Lsat_1_v5_gn_0_8180	6.85861	6.78547	6.78629	6.82317	6.63217	6.71095	6.79337	6.26658	6.55685	6.26984	6.34603	6.43034	7.01113	7.07446	7.0122	6.72952	6.9864	6.79988	7.04904	6.83738	6.85377	6.60821	6.77219	6.35276	6.37215	6.52293
Lsat_1_v5_gn_0_8241	3.20349	4.31576	3.78529	3.46665	2.96839	3.50496	3.76883	2.96047	3.83932	3.68677	4.15219	2.85524	4.62757	3.47463	3.71766	2.99014	3.89092	3.83952	4.36823	2.76829	4.35172	3.26402	3.60551	2.94428	2.9835	3.25048
Lsat_1_v5_gn_0_840	5.07334	5.62891	5.19826	4.90267	3.74517	4.27587	3.82209	4.20354	4.08864	4.178	4.06305	5.02989	4.38147	4.33154	4.3036	3.94207	4.56289	4.44942	4.17527	3.71774	4.51122	4.29287	4.52367	3.91176	4.25055	4.09706
Lsat_1_v5_gn_0_8520	5.15379	7.46578	6.92128	6.09811	4.74166	4.65163	4.63259	3.34052	4.2557	3.95643	4.61633	4.23809	6.20989	6.02723	6.28008	5.03099	6.05877	5.76336	6.55216	3.8445	5.8051	5.56234	5.69946	2.05072	2.66771	3.65917
Lsat_1_v5_gn_0_8541	10.3382	9.92114	10.0229	9.44282	8.49274	7.73142	6.72651	6.46297	7.37975	7.62684	7.73177	8.33657	8.34831	8.52584	8.63091	6.88865	8.48603	8.08822	7.48514	7.1265	8.51713	8.24373	8.52733	6.23639	6.49537	7.16715
Lsat_1_v5_gn_0_8660	12.1469	12.5466	12.5768	11.1676	11.1174	11.8225	11.5759	11.1791	11.6929	11.2739	12.0389	11.9617	11.4345	12.7168	12.377	11.14	11.9692	12.1931	12.4001	11.9782	12.1711	12.0889	12.3477	9.52202	9.97445	11.5497
Lsat_1_v5_gn_0_8701	8.09274	6.52075	5.77244	2.88052	-1.11622	4.22522	3.84407	2.77578	3.49927	2.89633	-2.31206	1.99616	4.55525	5.06416	6.53869	3.48119	0.191339	5.04481	4.81134	-0.0937685	5.26293	4.62063	3.16177	1.11158	2.31707	0.941351
Lsat_1_v5_gn_0_8741	7.14862	5.52392	4.77802	1.91944	2.60478	3.24084	2.86416	1.83464	2.52473	1.96088	-2.31206	1.06721	3.56555	4.07135	5.56005	2.50268	4.78398	4.05209	3.8199	4.00107	4.2935	3.64328	2.19091	0.219368	1.36466	0.0617465
Lsat_1_v5_gn_0_9061	2.23469	3.37011	2.97151	3.28386	3.15638	3.48087	2.88315	3.58171	3.83417	4.00105	3.31721	3.75054	3.23442	2.41137	2.83719	3.26235	3.16475	3.46078	2.83352	2.40669	3.33624	3.24724	3.271	3.86876	3.75628	3.53419
Lsat_1_v5_gn_0_9101	2.4196	3.33027	3.15461	3.36286	3.59069	3.03919	2.82172	3.02871	3.00848	2.8129	3.12506	3.38999	3.37927	3.29695	2.95007	2.45169	3.16475	2.86637	2.87322	3.2297	3.35807	2.8847	3.28355	2.89053	2.92932	3.11108
Lsat_1_v5_gn_0_9181	2.4196	4.09579	4.103	3.75137	3.91105	6.93799	5.71665	6.49749	6.82599	6.47692	6.3045	4.19611	7.36523	2.98114	6.39089	6.15924	4.43828	7.03862	5.89082	5.44849	7.44124	7.30454	6.77441	4.93725	4.40312	3.89938
Lsat_1_v5_gn_0_9201	4.02605	4.54189	4.6214	4.1039	3.93694	4.59666	3.93276	4.61216	4.46985	3.77015	4.16653	4.68005	4.25949	4.37697	4.58571	4.37793	4.59243	4.61438	3.88608	4.70019	4.72792	4.55385	4.61547	4.54563	4.53999	4.54212
Lsat_1_v5_gn_0_9241	3.47802	4.39514	4.50484	4.01864	4.27803	4.18438	3.99901	4.07676	4.30115	4.77055	3.84864	4.19611	4.1826	4.134	4.09029	4.53286	3.68697	4.15189	4.22215	4.52197	4.15375	4.12856	4.11911	4.40176	4.29776	4.09706
Lsat_1_v5_gn_0_9261	5.57979	5.57026	5.71213	5.67446	5.14845	6.16102	5.56558	6.08975	5.88871	5.89415	5.84685	5.55491	6.35536	5.74486	6.00321	6.23117	6.05877	6.25369	5.95004	6.48274	6.26985	5.96759	5.93742	5.64256	5.63881	5.70258
Lsat_1_v5_gn_0_9300	1.09234	1.7221	0.925725	0.492984	0.876056	2.19746	1.1038	2.43188	2.51188	2.30377	2.15798	1.89484	0.968172	0.541311	0.411772	0.952289	1.63259	1.89906	0.640924	1.45146	2.32709	2.20452	1.71075	2.43558	2.49609	1.71532
Lsat_1_v5_gn_0_9321	4.66118	4.78232	4.63379	4.22725	4.38532	5.17136	4.83269	5.20386	4.68514	5.05979	4.68765	4.76864	4.77103	4.83323	4.69773	4.51065	4.22853	4.82072	4.63395	4.70019	4.62814	4.76891	4.55492	4.79639	4.87066	5.00065
Lsat_1_v5_gn_0_9341	8.17261	7.01641	8.09604	6.91778	7.90518	7.64781	7.44946	7.77397	7.60787	7.0449	8.24967	8.8169	7.68878	8.56807	8.09344	7.32914	8.31496	8.63977	7.96961	8.56599	7.56313	7.81408	8.31443	6.17026	6.75147	8.40263
Lsat_1_v5_gn_0_9420	8.47359	9.57733	9.87159	9.78337	9.87172	8.95035	8.98393	7.71133	8.87427	8.41005	9.14218	10.2048	9.0533	10.8172	9.34731	9.94822	9.83831	9.03865	9.98907	10.1428	8.41604	8.51033	9.05709	6.57827	6.98299	8.63456
Lsat_1_v5_gn_0_9540	5.59907	6.0649	6.05845	6.01739	5.88657	5.78675	4.98523	5.28049	5.24226	5.02627	5.48445	5.83343	5.80302	5.41537	5.44602	5.61696	5.63077	5.63035	5.35889	5.85839	5.78106	5.37429	5.53941	5.54482	5.35122	5.90607
Lsat_1_v5_gn_0_9581	5.0455	5.28779	6.03529	5.0484	5.91615	5.86016	6.73764	5.87176	6.27305	6.44613	6.03831	4.43139	5.93779	5.52033	6.21757	6.28012	5.2594	6.03599	6.73432	6.06779	6.05277	6.80874	6.28676	6.28407	6.00104	5.75945
Lsat_1_v5_gn_0_9661	5.10066	5.07527	5.05821	5.14096	4.60304	5.05111	5.1018	4.946	5.05597	5.45749	5.12944	4.48467	5.32649	3.96579	4.33165	4.52549	4.95277	4.82072	4.91642	4.01593	5.32932	4.96632	4.98024	4.92059	5.05908	4.6041
Lsat_1_v5_gn_0_9700	1.09234	1.7221	1.07856	1.66061	2.09974	1.65343	2.59571	1.95897	2.14729	2.36357	1.9079	2.55665	2.51945	0.541311	2.01593	1.9338	1.63259	2.24719	2.36156	1.19013	1.82984	1.93804	2.15336	2.12242	2.15154	1.60417
Lsat_1_v5_gn_0_9740	2.86414	2.85635	3.22181	4.21026	3.26255	3.63432	4.64446	4.63423	4.15615	4.05645	3.83075	2.80026	4.96257	4.02407	4.39948	5.85588	5.20307	4.06682	4.13501	5.32346	4.12857	4.38009	4.374	4.64434	4.90538	4.08469
Lsat_1_v5_gn_0_9760	6.86659	6.22011	6.07217	6.05594	5.82206	5.79979	5.6622	5.57104	5.80836	5.57386	6.03831	5.67437	5.78233	7.48041	6.39754	6.04027	7.22669	6.12495	6.05949	6.17422	6.38863	6.05934	6.20703	5.03957	5.57652	5.92585
Lsat_1_v5_gn_0_9801	2.3139	2.08925	2.37275	2.39453	2.66223	2.43737	2.65604	2.51546	2.17928	2.5927	2.09404	2.95339	2.91777	0.541311	2.22529	2.94477	1.08599	1.77193	2.18942	2.53686	2.10101	2.40324	2.12402	2.83406	2.82494	2.51382
Lsat_1_v5_gn_0_9821	5.39355	5.54437	6.05845	5.799	6.16366	5.95208	6.56875	5.93339	6.43131	6.65398	6.2584	5.57142	5.89987	4.98765	5.63797	5.87918	4.97537	5.65387	6.21049	5.23365	6.08422	6.56656	6.00121	6.16177	6.10789	5.54449
Lsat_1_v5_gn_0_9981													0.086438	2.98114	0.608037	3.34833	4.11099	0.363782	0.21606	2.48326	-1.6388	-2.58095	-1.25504	-1.15644	-2.10832	-0.845027
Lsat_1_v5_gn_1_100060	1.09234	2.14589	1.45879	2.09013	1.33123	-0.069234	-0.486088	0.271159	-0.299144	-0.0476555	-0.133487	-0.429506	1.29476	2.41137	1.94507	0.661183	2.99818	1.5932	1.10835	1.67264	1.94971	1.97925	1.51276	-0.0344494	-1.12448	1.177
Lsat_1_v5_gn_1_10021	-0.243013	1.59338	1.45879	1.32406	1.90368	2.1164	2.20465	1.72306	1.79159	2.45803	2.0994	2.34246	2.01571	-0.301849	0.184539	0.549447	2.19139	1.32668	1.1734	1.09132	1.69911	1.66245	1.67327	1.85413	2.10884	1.26733
Lsat_1_v5_gn_1_100221	8.02714	7.16536	6.66477	8.13486	7.09709	6.83725	7.37033	7.44996	6.59536	7.26796	7.1541	6.32716	7.61023	6.56753	6.57523	7.74275	7.37428	7.36865	6.73567	6.97018	7.66845	7.04059	6.98218	7.6346	7.71542	7.08208
Lsat_1_v5_gn_1_100380	2.4196	3.2037	2.71586	2.71374	3.80261	3.64158	3.82209	3.92984	3.61774	3.73285	3.31721	4.25862	3.36543	0.541311	3.27299	3.44518	2.80984	3.05487	3.09091	3.08312	3.49245	3.65592	3.37978	4.27377	4.23213	4.1962
Lsat_1_v5_gn_1_100400	2.02255	2.39794	2.61948	2.63953	3.80261	3.11417	4.47525	3.47705	4.15202	4.67937	3.7757	2.09084	2.87264	2.57625	2.48423	3.34833	2.59317	1.77582	2.21476	1.86438	2.43373	3.68112	2.09785	3.3498	3.24737	3.06145
Lsat_1_v5_gn_1_10041	2.23469	3.24713	3.43503	3.82018	4.07155	3.97618	4.59024	4.77994	4.99965	5.42511	4.43873	4.27888	4.19047	3.19917	2.83719	4.2763	3.08387	3.56958	3.60877	3.5604	3.28017	3.32923	3.05491	4.59897	4.7868	4.40626
Lsat_1_v5_gn_1_10061	6.23847	5.87027	6.00699	6.75305	7.51196	6.0219	8.56255	7.11229	7.4922	7.71795	7.21916	6.25744	6.19431	5.7791	5.53918	6.3211	6.06931	5.66838	6.28413	5.04192	5.82091	7.59708	6.08923	6.89256	6.98336	6.18533
Lsat_1_v5_gn_1_100660													0.545328	-0.0956946	1.64291	-2.58095	-0.608109	1.13939	1.30167	-2.58095	0.704931	0.968151	0.801362	-2.03251	-1.44377	-1.4393
Lsat_1_v5_gn_1_10080	2.4196	2.79913	1.666	1.89129	1.95525	2.65035	2.07023	2.64977	2.98082	2.8129	2.37104	2.95929	1.86639	2.7242	2.08348	1.79371	2.47127	2.62588	1.86696	2.40669	2.23571	2.23887	2.30811	2.75422	2.87939	2.5033
Lsat_1_v5_gn_1_100901	2.58348	2.39794	2.5162	2.16257	1.8502	2.17762	2.03458	2.64011	2.49894	2.17619	2.41973	2.09084	2.49422	1.456	2.38062	2.10166	0.708326	2.62588	2.33337	2.59879	2.0335	2.16933	2.12587	2.39755	2.25306	2.29003
Lsat_1_v5_gn_1_101001	1.31793	2.5906	2.63147	1.55902	1.73726	2.05875	1.80263	1.28034	0.313997	-0.0481623	-1.18402	1.83803	1.98567	-2.58095	1.81973	1.69617	-0.527572	1.83338	1.15607	0.826856	1.64288	0.744303	1.28222	2.78381	2.28581	2.52864
Lsat_1_v5_gn_1_101041	0.300221	1.11025	1.09818	1.0735	0.942302	1.67519	0.282074	1.75193	-0.351709	-1.55355	-1.27223	1.07007	1.19302	-0.301849	0.986218	-0.142666	1.02927	1.42992	0.738518	0.517735	1.14769	1.08688	1.32251	0.819963	0.758676	0.929471
Lsat_1_v5_gn_1_101181	2.58348	0.943736	0.340726	1.1268	1.0411	1.19288	1.18513	1.19994	1.62995	2.40316	2.26844	0.0187596	1.61071	1.06996	0.356045	0.863105	2.76962	1.17953	0.597339	0.10217	1.02522	1.68239	0.870473	1.58962	1.02895	1.12784
Lsat_1_v5_gn_1_10140	2.84184	2.51185	2.44697	2.16258	2.9684	3.9637	3.30644	4.251	4.46154	5.10179	4.28033	2.9082	3.2846	2.01282	2.83668	2.96868	2.1915	3.4544	3.20591	2.76831	4.34731	4.3384	4.05411	4.35977	3.9844	3.56418
Lsat_1_v5_gn_1_101481	5.6363	4.54162	5.16413	5.54816	4.91426	1.96258	2.20465	0.773556	1.93304	1.79695	1.6052	3.56391	4.09287	5.32514	4.46378	4.78801	5.01953	3.63013	4.29698	4.58666	3.09757	3.10552	3.76536	-0.0344494	0.98611	2.77323
Lsat_1_v5_gn_1_101561	2.024	2.2949	1.42442	1.26948	0.983297	2.53406	1.12815	2.4631	1.97503	1.99262	1.91324	1.99616	1.34067	1.50442	1.84343	0.766918	2.20654	2.00939	1.05806	1.45403	1.6699	2.32385	1.82784	2.06111	2.1884	2.20338
Lsat_1_v5_gn_1_101600	2.67308	2.48175	2.33566	2.1264	2.44658	3.58174	2.2702	3.8212	3.39365	3.33612	3.57018	3.62084	2.88965	1.48141	2.29288	1.8154	2.03134	3.47826	2.381	1.74174	2.93918	3.37462	2.97708	3.49651	3.5563	3.46182
Lsat_1_v5_gn_1_101701	6.04109	6.18145	5.71213	5.28585	4.86138	6.27628	5.13585	6.33929	5.86621	5.67566	5.96228	6.11827	5.73195	5.90849	5.68766	5.51282	6.02667	6.28792	5.3091	6.13445	6.30259	5.95989	6.02372	6.09428	6.09564	6.17078
Lsat_1_v5_gn_1_101761	5.74248	4.31688	3.79821	3.57824	0.968223	3.46426	1.75874	2.70114	2.45225	1.96497	2.59008	2.08384	2.85836	4.91979	3.95228	2.86511	5.31553	2.84741	2.28534	3.24136	3.55819	3.44131	3.80213	1.69864	2.75595	3.51519
Lsat_1_v5_gn_1_101861	2.98635	1.32979	1.77896	0.266174	0.65495	1.79717	0.418369	1.70051	2.43471	2.12402	2.77245	0.376258	1.55789	2.01136	1.80217	0.260358	2.5825	1.76682	0.655309	1.38229	1.8246	1.56776	1.8302	0.400211	0.261992	0.970604
Lsat_1_v5_gn_1_101920	2.91098	0.409087	1.17584	0.655438	0.368144	1.00632	0.141136	1.28795	0.191797	0.78351	0.381264	0.378372	0.751766	1.76024	0.792707	0.0201764	1.45323	1.48362	0.0636925	0.87622	0.789184	1.09912	0.896236	0.454866	0.430757	1.07949
Lsat_1_v5_gn_1_102000	1.86369	1.31218	1.64596	1.26999	1.63868	2.32048	1.32049	2.13234	1.72855	2.54155	1.84462	2.01041	1.60524	2.06963	1.47849	0.588187	2.76068	2.08361	1.57886	0.912503	1.84416	2.12328	2.43759	2.12633	2.24209	2.26882
Lsat_1_v5_gn_1_102041	5.5905	5.13857	4.98273	2.66469	2.23107	4.8421	3.42505	4.02786	1.90905	1.77083	2.11076	1.78586	3.38888	4.82937	5.22308	1.97763	4.50193	4.48723	3.96446	2.365	5.08578	5.0033	5.36017	0.976758	1.58647	2.3702
Lsat_1_v5_gn_1_102120													-1.08924	2.41137	0.422608	0.0295063	3.46286	0.68049	-0.531716	1.21559	0.775348	0.652104	1.22299	0.00541699	1.32352	0.838299
Lsat_1_v5_gn_1_102140													-0.50706	3.37966	-0.0273553	2.37458	3.80626	-0.224086	-0.646671	3.32577	0.422724	-0.81419	-0.246033	3.49018	3.66188	3.70255
Lsat_1_v5_gn_1_102180	2.40594	2.606	3.1105	0.62403	1.61782	1.45514	0.65252	1.17724	0.852073	1.1642	1.43502	1.53132	0.854323	0.541311	2.02795	0.0558093	2.09441	2.05564	0.381603	-0.161309	1.75128	1.53476	1.66202	1.27486	0.88229	1.03158
Lsat_1_v5_gn_1_102200	2.23469	1.59338	2.08228	1.96264	2.09717	2.15111	2.102	1.93367	1.50963	1.70843	1.12297	0.688761	1.98072	1.77575	1.70883	1.05067	2.39036	2.08326	1.06563	1.62539	1.98468	2.18822	1.93717	0.920647	1.38761	1.19094
Lsat_1_v5_gn_1_102320	2.73063	2.67739	2.22012	2.76117	2.89105	2.73424	3.49483	2.98358	3.07976	3.59828	3.44031	1.06721	2.36099	2.41137	2.269	3.29736	2.47127	2.33712	2.08552	2.365	3.35807	3.39162	2.74745	3.56238	3.80055	3.07818
Lsat_1_v5_gn_1_103141	6.08279	5.02625	5.45719	6.15471	6.39601	4.89584	6.33226	6.06288	6.04493	6.40285	5.58927	6.3125	4.87731	5.52033	5.32565	5.86466	5.34866	5.36057	5.74061	5.48786	4.56384	5.98287	5.04404	6.27623	6.35455	5.94309
Lsat_1_v5_gn_1_103161	2.23469	2.47304	1.92986	2.29739	2.09974	2.3994	0.0307034	2.31529	2.53743	1.28103	2.97023	2.26336	1.90519	2.22518	1.4262	2.252	2.80984	2.01259	0.730114	2.48663	2.06038	2.09628	2.30811	2.34856	2.47943	2.29003
Lsat_1_v5_gn_1_103341	0.573941	0.68658	1.666	0.884318	2.14486	1.76401	2.84248	3.31646	2.81316	3.24255	2.15798	2.55665	2.46854	-2.58095	1.70883	2.21586	1.08599	1.85914	1.86696	1.92302	1.51703	2.59762	2.37967	3.15241	3.07395	2.4783
Lsat_1_v5_gn_1_10340	4.8661	4.6909	4.99239	4.97486	5.38307	4.30359	4.85841	3.87735	4.0178	3.82789	4.42687	5.19883	4.79189	5.15347	4.69773	4.51809	4.75799	4.55939	4.8533	4.56863	4.17236	4.25141	4.50779	3.80686	3.91341	4.29255
Lsat_1_v5_gn_1_103441	4.58585	3.80742	4.30242	5.18505	4.52779	4.83056	5.74171	6.0574	4.73013	4.91741	4.18072	4.58567	5.11929	4.58485	4.90796	5.74905	5.29577	5.32801	5.40361	5.44335	4.73628	5.44212	4.51839	6.0263	6.08658	5.81886
Lsat_1_v5_gn_1_103461	3.84405	4.14255	4.01101	4.83778	4.6429	4.43893	5.23736	4.83603	5.4193	5.73723	5.31462	4.13076	5.06893	4.02407	4.34547	4.81846	4.30189	4.70161	4.76636	4.32947	4.67237	4.80947	4.43126	5.02406	5.03219	4.52697
Lsat_1_v5_gn_1_103780													-0.758024	-0.301849	-1.46995	0.861627	0.708326	0.363782	-0.566967	1.02995	0.139391	0.643447	0.528135	0.663899	0.368649	0.90724
Lsat_1_v5_gn_1_104160	2.73063	1.11949	1.92986	2.8516	2.75217	0.87201	1.23526	0.808484	0.161456	-0.398662	0.530385	1.99616	1.46026	1.06996	0.608037	1.69213	2.02805	1.13939	1.82708	2.08586	1.43724	0.874135	1.18008	1.76733	1.83527	2.07345
Lsat_1_v5_gn_1_10420	4.23771	4.11936	4.5963	4.8488	4.8546	4.88364	5.44174	5.22986	5.1334	5.31836	4.8205	4.37607	5.06465	4.134	4.42574	5.04651	4.83415	4.55939	4.37516	4.42386	4.94901	5.24084	4.60555	5.03184	5.04357	4.40294
Lsat_1_v5_gn_1_10440	2.02255	3.14218	2.46165	2.47858	2.69264	3.3201	2.14347	3.76846	3.01396	3.14369	3.46598	3.88872	2.01571	1.90993	2.15102	2.70894	2.02805	3.2073	1.49102	2.97642	2.93926	2.68028	2.8876	3.80929	3.89348	3.55543
Lsat_1_v5_gn_1_104440													4.29645	-2.58095	4.58571	-2.58095	-2.58095	4.70725	3.98905	-2.58095	4.55441	3.39162	4.27112	-2.30531	-2.58095	-1.91853
Lsat_1_v5_gn_1_104541	0.573941	0.0651959	0.560785	1.12088	0.51284	1.98558	3.15629	3.22892	1.68133	2.54669	0.697665	0.360263	0.545328	0.541311	-0.417493	0.549447	0.195325	0.244895	1.04022	1.09132	1.35277	1.85189	0.948673	0.892235	0.837362	1.04704
Lsat_1_v5_gn_1_104720	5.20504	5.70876	4.30242	6.29225	4.92095	2.99452	2.49436	1.41845	2.68187	2.19825	3.75687	4.01481	4.82262	7.41658	6.04617	6.30184	7.43261	4.70725	5.02175	6.06779	3.33624	3.80091	3.60551	1.93601	1.86123	3.86604
Lsat_1_v5_gn_1_10481	2.23469	4.17585	3.40643	1.8034	2.18861	3.72597	3.54638	3.7618	4.24798	4.46408	4.30256	1.89484	3.88549	1.76024	3.41086	2.32168	1.38502	3.3991	3.37986	1.09132	3.79416	3.39162	3.43681	2.84886	2.75893	2.28664
Lsat_1_v5_gn_1_104861	-2.31206	1.29532	0.754764	-2.31206	-2.31206	1.68188	1.75677	1.81181	1.56194	1.85366	1.51844	-2.31206	1.1078	-2.58095	1.07435	-2.58095	-2.58095	0.57567	0.81411	-2.58095	1.66448	1.50201	1.0101	-2.07399	-2.58095	-2.58095
Lsat_1_v5_gn_1_104941	3.70857	4.3757	4.13821	4.27705	3.97491	4.53172	3.73591	4.49911	4.2008	4.24842	3.86631	4.8521	4.42217	3.29695	3.83988	4.08918	2.80984	4.36642	4.1593	4.70019	3.80214	3.98417	3.711	4.46518	4.2641	4.62702
Lsat_1_v5_gn_1_104961	2.23469	2.23489	3.04756	2.36034	2.99327	3.03919	3.89349	2.9912	3.57521	3.77749	3.26487	2.26336	2.5926	2.01136	3.12055	3.13265	1.84383	2.69554	3.84674	2.669	3.60628	3.95348	3.80065	3.22506	3.05272	2.82416
Lsat_1_v5_gn_1_104980	8.54494	7.67706	7.8699	6.61948	6.20685	6.79799	5.99463	6.44227	5.67802	5.1976	6.21767	6.14058	6.99996	8.57047	8.10059	6.49706	8.62827	8.02141	7.45274	7.12338	7.53944	7.45089	7.81584	4.28423	4.82518	6.99002
Lsat_1_v5_gn_1_10500	4.42226	5.01372	5.24746	3.94866	4.05982	5.64584	5.17678	5.57588	5.3453	5.6134	5.22842	4.63363	5.28663	4.23615	4.86061	4.66607	4.64975	5.56671	5.33065	4.78864	5.69077	5.52803	5.46961	5.29073	4.9748	5.17782
Lsat_1_v5_gn_1_105021	5.4793	1.59338	2.93193	4.06662	3.81662	1.33304	0.517607	1.84584	-1.72134	-0.863505	-1.39998	3.80741	1.86639	5.34853	2.20977	3.27996	5.44895	2.55268	2.27529	4.34026	1.62901	1.93804	2.7293	0.519864	0.78408	3.24308
Lsat_1_v5_gn_1_105200	-0.243013	-2.31206	-0.675906	-0.0457072	1.33123	-1.36099	4.05347	1.54811	0.988784	1.19587	0.123253	1.89484
Lsat_1_v5_gn_1_10521	5.07334	3.24713	3.15461	2.19747	2.69264	3.22465	3.52083	3.30428	2.57492	4.00105	3.00255	2.09084	3.6199	5.07294	5.31866	2.54204	5.92585	4.95933	3.82665	4.11985	4.47672	5.32718	4.75656	2.84179	3.56025	4.14152
Lsat_1_v5_gn_1_105241	3.6052	2.76041	2.41617	2.47844	2.23337	2.89669	1.86134	2.83477	2.27466	1.98844	2.31549	2.87826	2.64358	2.04607	2.70832	1.49333	3.05149	3.01651	1.9225	1.6213	2.80187	3.10365	2.37802	1.77462	2.58128	2.1646
Lsat_1_v5_gn_1_105261	6.36777	6.20917	6.68872	6.16577	6.00448	5.50368	5.295	5.02608	4.97415	4.34553	5.31462	6.26761	6.23105	6.20149	6.23624	5.45197	5.68662	6.29916	6.38542	6.02158	5.80709	5.59916	6.12264	4.40176	4.44877	5.29536
Lsat_1_v5_gn_1_105461	8.4969	7.29259	8.31283	7.34198	7.62264	6.67065	6.77666	6.1771	6.65048	6.32737	6.86242	7.50129	7.49249	8.84762	8.21886	7.39624	8.65824	7.86513	8.07922	7.84002	7.30738	7.32765	7.72831	4.55102	4.63465	7.33519
Lsat_1_v5_gn_1_105541	-0.238987	0.0672643	0.338278	0.378544	2.50168	1.29915	2.74548	2.07049	2.90002	2.82515	2.25449	2.56463	1.35441	2.22726	1.20597	2.78442	2.34151	0.849187	1.17494	1.68117	-1.63709	1.25686	-0.402112	2.28166	1.48455	2.74577
Lsat_1_v5_gn_1_10560	3.43607	3.01555	2.22012	2.58785	2.91729	3.15956	2.49436	3.33942	4.11433	3.78911	3.7757	3.23279	3.20362	2.7242	3.18347	3.70191	3.9377	3.14063	3.02193	3.2297	3.31407	3.48043	3.24575	3.70821	3.75576	3.82032
Lsat_1_v5_gn_1_105600	6.22612	4.23175	5.4502	5.3838	5.33521	5.62402	7.7692	6.07638	4.51877	5.77442	4.55226	3.27372	6.43872	6.62515	5.97236	6.86259	6.09017	5.13677	7.43379	6.242	5.31544	6.2141	5.70412	4.957	4.7749	5.31843
Lsat_1_v5_gn_1_105740	4.50637	4.8402	4.84033	5.82434	5.85637	0.920566	2.54592	1.37251	2.31915	3.83495	3.31721	3.88872	2.70683	2.85838	1.70883	2.73316	2.70557	2.18396	1.46082	1.2826	2.58949	2.8181	2.28344	3.42262	3.43622	2.82416
Lsat_1_v5_gn_1_105761	4.42226	4.23175	4.40718	4.74055	4.74898	4.52781	4.31359	5.23147	4.62981	4.64766	4.96693	5.7776	4.50661	5.01664	4.75063	4.8775	4.70488	5.0987	4.47531	5.32346	4.30752	4.44773	4.70642	5.35942	5.37618	5.66292
Lsat_1_v5_gn_1_105840	4.73277	3.86432	4.12071	3.58999	3.62294	4.45961	3.45492	4.06236	3.83417	4.06248	3.86631	4.21725	4.25949	4.76652	4.50179	4.20434	4.64975	4.5656	4.03354	4.32947	4.3019	3.97401	4.27112	3.76266	3.59547	4.23402
Lsat_1_v5_gn_1_106241	5.43706	5.50912	5.17302	5.55506	5.66444	5.51558	6.34323	5.85306	5.67229	5.75223	5.45555	5.30138	5.31932	5.43698	5.45242	5.34309	5.24086	5.28725	5.44374	5.46831	5.22626	5.6701	5.14676	5.58873	5.92385	5.64618
Lsat_1_v5_gn_1_106281	3.7779	3.58849	3.40643	3.50895	3.71557	3.33624	2.84248	3.69804	3.66486	3.2844	3.75687	3.99046	3.24958	3.63281	3.51239	4.08918	4.11099	3.63013	2.83352	4.13233	3.43198	3.33875	3.63505	4.36598	4.20705	4.15736
Lsat_1_v5_gn_1_106300	1.4729	4.41432	4.13821	3.62887	2.72271	3.94717	4.41413	3.69804	4.0178	4.47316	4.09338	2.55665	4.28913	2.01136	3.73876	3.07329	2.80984	3.20574	3.98905	3.00384	3.76994	3.70588	3.75652	3.13548	3.18707	2.69992
Lsat_1_v5_gn_1_106381	5.32571	3.97181	3.59565	4.55114	2.89105	2.74776	2.26743	2.20164	2.41873	1.50996	2.51244	4.44937	4.9063	6.5278	5.23943	5.67136	6.27459	4.83622	4.74512	5.9564	4.50145	4.40299	5.01437	4.42084	4.59323	5.11454
Lsat_1_v5_gn_1_10641													1.84964	-2.58095	0.824197	-2.58095	-2.58095	1.03246	1.12963	-2.58095	1.90641	1.35692	1.89345	-2.58095	-2.58095	-2.58095
Lsat_1_v5_gn_1_106501	-0.243013	1.48635	2.00347	1.10304	-0.226186	1.56926	0.964945	0.654286	-2.31206	-2.31206	-2.31206	1.06721	1.27048	0.541311	1.14535	0.839791	1.08599	0.377013	1.38056	0.629639	1.24118	0.525845	1.5044	0.521404	1.01344	0.886354
Lsat_1_v5_gn_1_106561	3.70857	5.31866	5.08553	3.95886	2.96839	3.76638	3.67931	3.57665	3.84955	3.68677	4.00041	3.59771	4.24443	2.01136	4.51408	3.17092	0.195325	3.95764	3.39358	3.08312	4.08342	3.2131	3.84346	3.76266	3.88838	3.24308
Lsat_1_v5_gn_1_106760	1.77374	2.23489	2.15284	1.75735	1.25097	1.96258	2.07023	1.08977	2.34831	2.26249	1.9746	0.636202	2.98558	-0.301849	0.78077	2.42027	0.708326	2.62588	1.65554	0.459927	1.79825	1.66245	1.0101	2.36835	2.2133	1.01263
Lsat_1_v5_gn_1_106881	3.70857	4.29521	3.85043	3.87511	4.54531	5.00401	4.2135	4.4335	5.05597	4.99825	4.77445	4.73971	4.76049	3.90506	4.57402	4.30238	3.89092	4.61438	4.40255	4.0024	3.90953	4.3954	4.05498	4.68042	4.59903	4.36253
Lsat_1_v5_gn_1_106940	3.099	3.94568	3.51758	4.1844	4.21596	3.67734	4.10595	3.83562	3.72724	3.18846	4.09338	4.48467	4.31097	3.90506	3.93438	4.35318	4.15125	3.93861	4.16731	4.15697	4.01636	3.9431	4.1051	4.5082	4.33064	4.24147
Lsat_1_v5_gn_1_10700	4.46493	3.91907	4.12071	3.73958	4.97816	4.7789	5.06693	5.78674	6.95125	7.22023	6.07297	5.26123	5.46604	3.70584	5.3601	4.78185	4.22853	4.93073	4.71812	4.454	3.87966	5.19783	3.48087	6.4535	6.13939	6.31453
Lsat_1_v5_gn_1_107340	-2.31206	-0.387206	0.560785	0.60121	0.979305	0.87201	1.57014	1.70464	2.09664	2.01151	1.83797	1.24242	0.813571	0.541311	0.184539	2.02017	0.195325	0.844572	1.40773	0.98524	0.635123	1.32148	0.817374	1.78216	1.44688	0.61412
Lsat_1_v5_gn_1_107381	-0.243013	1.9495	1.75942	1.38589	1.54827	2.1575	2.98005	1.22519	2.04414	2.01151	2.15798	0.360263	1.65498	2.57625	2.08348	1.69213	1.63259	1.64107	2.30462	1.45146	1.39562	2.27241	1.78292	0.919329	0.913767	0.308532
Lsat_1_v5_gn_1_107400	5.97191	6.52719	6.39889	6.1402	5.87331	6.37806	6.75864	6.4111	6.27661	6.31856	6.03588	5.98859	6.15072	5.67152	6.28671	5.97251	5.712	6.36276	6.66457	6.11983	6.06082	6.24343	6.31895	5.81045	5.92508	6.06915
Lsat_1_v5_gn_1_107421	7.37606	7.71082	7.49775	7.61599	7.40704	7.62947	7.9122	7.29093	7.40999	7.36071	7.26422	7.29104	7.51146	7.33333	7.61186	7.55896	6.65049	7.41768	8.07154	7.70848	7.32632	7.54421	7.54593	7.36113	7.29873	7.41147
Lsat_1_v5_gn_1_107441	3.63574	4.14255	3.22181	2.09013	2.09974	2.00823	0.410408	1.79449	1.53683	1.43761	3.88377	1.53958	2.44239	4.66028	3.6745	2.78342	4.26568	2.42177	1.56146	3.03076	3.29156	2.94835	4.23941	0.748565	0.837362	1.81851
Lsat_1_v5_gn_1_107461	11.1037	11.2821	11.1919	11.3248	11.292	10.793	11.2456	10.5697	10.8261	10.8889	10.7934	10.9888	10.7214	11.405	11.1388	11.1082	10.7695	10.8628	11.5317	11.362	10.9088	11.0493	11.0513	10.8143	10.8265	11.1017
Lsat_1_v5_gn_1_107740	5.01711	4.75249	5.11031	5.78113	5.85999	4.78555	5.52439	4.8061	4.69625	4.67545	4.61658	5.31124	5.28988	5.27843	4.99824	5.56007	5.18379	4.52153	5.15656	5.36635	4.72818	4.58097	4.88106	5.20787	5.27092	5.06892
Lsat_1_v5_gn_1_10781	4.69742	5.71651	4.67034	5.71417	6.08481	6.21312	7.01196	7.07781	7.95127	8.33362	7.68772	5.7776	6.3181	3.38853	5.56304	6.65893	4.26568	5.79544	5.60571	5.67436	5.1841	5.49288	4.89326	6.08159	6.20421	4.94928
Lsat_1_v5_gn_1_107820	2.23469	1.84028	1.84716	2.63953	2.94307	0.54035	1.35573	0.32039	1.45876	1.79695	0.983316	1.24242	1.46026	-0.301849	-1.46995	0.861627	0.195325	0.363782	0.444076	-0.116623	0.954609	0.958999	0.125108	0.484018	0.58038	-0.236372
Lsat_1_v5_gn_1_107841	3.39219	4.18784	3.80733	4.26064	3.80261	4.43475	4.56546	4.37353	4.61188	4.53947	3.21056	3.38999	4.93471	3.19917	3.65243	4.75691	4.40537	4.17646	4.28972	3.48456	4.36795	5.29489	4.1051	4.57787	4.30487	3.98173
Lsat_1_v5_gn_1_107981	5.49997	5.62891	5.53851	5.70813	5.38777	5.11249	5.26455	4.76446	5.0247	4.92406	4.71716	5.5042	4.74987	4.5456	5.30457	4.81846	4.90649	4.992	5.2118	5.27925	4.95976	4.82086	4.9764	4.53253	4.71389	5.17218
Lsat_1_v5_gn_1_108121													0.640393	0.541311	-0.417493	2.54204	1.38502	0.57567	1.29532	1.67264	-0.0937293	0.353492	0.594876	1.37571	0.58038	1.11348
Lsat_1_v5_gn_1_10820	7.06686	5.95785	6.52876	6.50398	6.91211	7.15392	7.98129	7.43781	7.74472	7.76259	7.04194	7.48421	6.81876	6.75986	6.66892	7.13596	6.42992	6.57036	6.98593	6.76108	6.66197	7.71081	6.97835	7.86718	7.49429	7.49031
Lsat_1_v5_gn_1_108360	2.58348	3.15891	3.62076	3.49499	3.04179	4.12346	3.58386	3.72114	3.43952	3.0738	2.90332	3.10251	4.10971	3.09427	3.63001	4.19508	3.24134	3.48029	4.38892	3.81384	4.3187	4.30913	3.91747	3.91176	3.92883	3.35029
Lsat_1_v5_gn_1_108381	2.98635	4.04747	3.34748	3.45227	3.38042	3.99897	3.32812	4.02943	4.05807	3.96289	4.04764	4.10831	3.64304	2.7242	3.78006	3.98566	2.70557	3.72202	3.46027	3.96102	3.98863	3.91151	3.70173	4.32025	4.28822	3.97727
Lsat_1_v5_gn_1_108541	4.8661	4.97549	4.67034	5.52446	5.78335	4.57027	5.53719	4.28019	5.30124	5.34084	5.55153	5.0653	5.21508	5.30218	4.86061	5.21619	4.47046	4.69028	5.13223	5.06814	4.62364	4.76303	4.71566	4.61149	4.57177	4.73649
Lsat_1_v5_gn_1_108561	6.67997	4.50658	5.11234	4.77562	4.53688	4.51995	3.39994	3.46067	3.01759	2.43963	3.95157	4.27888	4.91583	8.04571	6.49688	5.993	7.70355	5.38185	5.83663	6.19221	4.59634	4.63991	5.01437	0.997685	1.59346	4.25992
Lsat_1_v5_gn_1_108781	6.45503	5.37849	5.44318	4.90795	5.09772	5.37674	4.61459	5.03717	4.87244	4.53947	4.9913	5.37847	5.21121	7.26775	6.26562	5.80509	7.21724	6.02701	5.95698	6.34745	5.7851	5.53841	5.94137	3.82846	4.10483	5.81417
Lsat_1_v5_gn_1_109081													1.9798	-0.301849	2.14801	-0.647136	-2.58095	1.9379	2.44297	-0.689058	2.08677	2.20452	2.42548	-0.0344494	-0.414645	-0.412183
Lsat_1_v5_gn_1_109141	5.96881	5.8841	5.61549	6.3708	5.04514	5.10987	5.15673	5.09313	5.23447	5.6358	5.71651	5.0536	5.54495	4.89699	5.20951	5.08208	5.39967	5.44389	5.31271	5.25092	5.30142	4.97654	5.4058	4.96839	5.07303	5.35494
Lsat_1_v5_gn_1_109200	-0.243013	0.409087	0.0710838	1.32406	1.61392	0.108945	1.88243	1.17253	1.09582	1.54482	0.530385	-2.31206	1.7855	1.06996	1.07435	2.62707	1.08599	1.49242	2.81325	1.67264	0.771517	2.67492	1.12562	1.9623	3.58772	1.35233
Lsat_1_v5_gn_1_109280	2.58348	2.54442	2.22012	3.6416	3.17825	2.87641	2.80064	2.65937	2.88457	3.00036	2.6412	2.55665	2.3328	2.22518	2.20977	3.26235	2.02805	2.33712	2.21476	3.08312	3.0581	3.0678	2.44785	3.55808	3.50369	3.02739
Lsat_1_v5_gn_1_109360	1.4729	2.67739	2.80621	0.967557	1.40727	2.91287	4.64446	3.52509	3.95284	2.75453	2.86867	1.24242	3.9611	2.01136	3.85929	1.26685	1.38502	3.26804	3.65506	0.292109	2.85814	4.20004	3.80065	2.73909	2.43691	2.07345
Lsat_1_v5_gn_1_109380	-0.243013	1.11949	0.0710838	1.50213	1.16597	0.659578	2.26743	1.87908	1.28867	1.73793	1.76448	0.636202	1.35206	0.541311	1.07435	1.52495	0.708326	0.670983	1.1734	1.19013	1.30861	1.76028	1.46968	1.84002	1.82212	1.35233
Lsat_1_v5_gn_1_109401	4.58585	5.07527	4.49128	5.19809	5.06875	5.28467	5.62072	5.76022	6.02363	6.11463	5.8108	5.25102	5.11931	4.58485	4.80166	5.27446	4.95277	5.00578	5.1805	5.28485	4.98804	5.18908	5.09099	5.54046	5.74021	5.39055
Lsat_1_v5_gn_1_10941	3.30092	3.37011	3.57009	2.97743	2.49773	3.61969	2.20465	3.60176	3.44628	2.84122	3.48675	3.53174	2.81267	3.47463	3.15235	2.9019	3.24134	3.54463	2.91186	3.27543	3.44224	3.52286	3.57534	3.39393	3.65974	3.69758
Lsat_1_v5_gn_1_109441	3.099	2.31872	2.46165	2.91588	3.39916	3.24385	3.74697	3.64588	3.19661	3.74038	2.93716	2.17968	2.85293	1.76024	2.71472	3.47606	2.80984	2.67269	3.39358	3.20628	3.08454	3.3132	2.80057	3.85325	3.78369	3.25048
Lsat_1_v5_gn_1_109460	4.69742	5.12269	5.3411	5.4212	5.1429	4.79526	4.88368	4.3938	4.22459	4.33062	4.68765	4.76864	5.17197	5.57982	5.1556	5.07201	5.2594	4.90155	5.27985	5.5262	4.71951	4.96632	5.20044	4.51043	4.5971	4.83577
Lsat_1_v5_gn_1_109500	7.71878	7.13966	7.38419	7.51454	7.60672	7.07031	7.65129	6.78301	7.2943	7.28158	7.08597	7.09349	7.90164	8.91271	7.84727	8.2208	8.97239	7.50019	8.18998	8.10679	7.09874	6.94501	6.98697	6.33526	6.58328	6.95591
Lsat_1_v5_gn_1_10961	1.09234	1.11949	1.666	0.248637	1.90368	3.73278	3.20522	3.66982	3.41906	3.46813	2.46683	1.39863	3.43337	0.541311	3.46252	3.09335	2.70557	4.18456	3.18855	2.73595	3.81798	4.00428	3.58547	3.21416	2.78083	2.76337
Lsat_1_v5_gn_1_109780	4.77351	4.34104	4.11961	4.30932	4.29448	3.3716	3.67931	3.26709	3.49364	3.31501	4.09338	3.91483	3.44622	4.02762	3.72721	3.46936	3.61356	3.34964	3.49226	3.82568	3.76177	3.10709	3.57534	3.20318	3.42756	3.59084
Lsat_1_v5_gn_1_10981	5.8288	5.55305	5.43612	5.90838	5.04514	5.13324	4.48849	4.99609	5.40202	5.32839	5.20777	4.61782	4.70108	2.7242	3.58411	4.79415	4.22853	4.55314	4.83833	4.4639	5.85586	5.55554	5.3475	6.30476	5.91148	4.67731
Lsat_1_v5_gn_1_109880	2.86414	3.83615	3.80733	4.33306	4.31797	3.74631	4.0265	3.48247	3.85971	4.11561	3.57538	4.10831	3.82607	3.47463	3.32973	3.63505	3.3833	3.49339	3.72182	3.70108	3.25712	3.40681	3.34444	3.36466	3.56815	3.53132
Lsat_1_v5_gn_1_109941													0.892942	1.456	0.78077	2.38815	0.195325	0.670983	0.545855	2.0336	0.896122	1.61093	0.232096	3.54073	3.24244	2.61072
Lsat_1_v5_gn_1_110001	3.84405	4.29521	3.95287	3.40826	3.63879	4.10782	3.32812	4.37915	4.17255	4.00105	4.35358	4.01481	3.89516	3.09427	3.43692	3.6213	3.68697	4.26314	3.43396	3.61477	4.16618	4.06297	3.98021	4.17043	4.12907	3.9784
Lsat_1_v5_gn_1_11001	1.09234	0.68658	1.45879	1.8034	2.23107	1.91544	2.52037	2.61073	2.7599	3.03755	2.68169	1.99616	1.65498	0.541311	2.01593	2.38815	1.38502	1.85914	1.70037	2.0336	2.28212	1.89561	2.12587	3.27311	3.08061	2.59917
Lsat_1_v5_gn_1_110041	4.23771	4.43325	5.47107	5.32583	4.02404	4.516	4.52106	3.99573	4.52835	3.37435	3.46372	5.33077	4.77627	5.12712	5.10774	5.00475	4.92982	4.91621	5.65779	5.08749	3.65999	4.70892	4.66882	3.26785	3.00112	4.92404
Lsat_1_v5_gn_1_110081	1.09234	0.409087	1.45879	1.93331	1.90368	2.87641	3.54638	3.10093	3.10561	2.84122	2.51244	2.26336	2.49422	1.06996	2.38062	2.32168	0.195325	2.04853	2.52002	2.1363	3.00374	2.98928	2.55478	3.26785	3.15595	3.1669
Lsat_1_v5_gn_1_110100	6.13657	5.41703	5.38574	5.73807	5.41565	5.09143	5.62372	6.11002	5.44484	5.68546	5.18683	5.79879	4.7867	4.134	4.75063	4.8717	5.04112	5.04634	4.23744	4.37218	5.12803	5.56234	5.00685	5.80391	5.92462	5.34287
Lsat_1_v5_gn_1_110140	4.33293	4.81155	4.34825	4.12218	4.08318	5.42592	5.51148	7.00109	6.19994	6.39212	6.44638	5.23037	4.67325	3.38853	5.0832	4.61841	4.59243	5.55426	4.31156	4.79742	5.73801	6.39632	6.18056	7.5209	7.15942	6.60244
Lsat_1_v5_gn_1_11021	7.5105	6.60611	6.24022	6.34962	5.90308	7.12142	5.78225	6.66936	6.58065	6.53007	6.93875	6.26253	6.62957	6.12367	6.43916	5.79594	6.43808	6.84087	5.74778	6.11571	7.13276	6.46038	6.72573	6.09947	6.58377	6.62752
Lsat_1_v5_gn_1_110320	6.28684	6.04658	6.36006	5.74987	5.66056	7.15011	5.91107	7.62028	6.94232	6.62679	6.81959	6.50959	6.02186	6.48695	6.54859	6.5776	6.8463	7.29669	6.26	7.04469	6.88606	7.18631	6.92453	7.39597	7.41928	7.38539
Lsat_1_v5_gn_1_11080	7.28498	5.34888	5.76377	4.67395	4.57033	6.03299	5.33219	6.1582	5.25001	5.23009	5.4141	4.71019	6.07813	6.93956	6.18334	4.94218	7.28664	6.42412	5.08227	5.53092	7.00326	6.53062	6.5956	5.3738	5.90883	5.86689
Lsat_1_v5_gn_1_110800	2.98635	2.61244	3.31707	3.5768	3.24193	2.85158	3.01707	2.743	2.91413	3.13227	3.12506	3.46261	3.42004	4.02407	3.24377	3.22647	3.24134	3.41295	3.18855	3.4045	3.37958	3.08679	3.20693	3.04612	2.95967	3.33645
Lsat_1_v5_gn_1_110881	2.02255	2.31872	2.22012	1.97414	0.979305	2.86405	2.73551	3.08678	2.43241	2.49415	2.37104	2.09084	2.36099	0.541311	2.01593	1.8886	1.08599	3.07244	2.72921	0.610241	2.67894	2.98928	2.46988	2.02601	2.03093	1.83829
Lsat_1_v5_gn_1_111020	4.08195	3.2893	3.7629	4.48911	4.11754	0.87201	4.90852	2.21472	2.34831	1.50996	1.6052	-2.31206	3.98847	1.456	3.83988	4.63903	0.708326	3.32776	3.94316	4.21679	4.53538	5.24929	4.39142	3.92519	4.45518	4.09294
Lsat_1_v5_gn_1_111141	4.66118	4.79701	5.21485	4.44622	4.6429	4.6189	5.46536	5.16058	4.14373	4.18354	4.42687	4.25862	5.03871	4.33154	5.38709	4.73792	5.2777	4.98274	5.14039	5.06163	4.84463	4.98162	4.98024	5.39604	5.77306	5.0332
Lsat_1_v5_gn_1_111240	6.41206	5.87027	6.08576	5.4967	4.92742	5.37019	4.96643	5.25223	5.83436	5.61954	6.36791	5.68958	5.37912	6.13693	5.81731	5.47891	6.23767	5.71665	5.63198	5.83949	5.67418	5.66379	5.94137	5.14088	5.21819	5.66846
Lsat_1_v5_gn_1_111281	-2.31206	0.68658	0.754764	1.55691	2.14486	1.59479	2.26743	1.95897	2.67037	2.67809	1.9079	1.39863	1.40717	2.57625	0.411772	2.62707	1.84383	0.9995	1.46082	2.44722	1.51703	2.09628	1.78292	2.26653	2.52885	2.20116
Lsat_1_v5_gn_1_111380	2.86414	2.67739	2.5162	3.0556	2.89105	3.25336	2.94207	3.12884	3.08843	3.32507	2.41973	2.9082	2.5926	1.456	2.43335	2.73316	0.708326	2.3659	1.65554	1.52902	2.93278	3.08679	2.76537	3.20868	3.49543	2.61072
Lsat_1_v5_gn_1_111401	3.84405	4.18784	3.87151	4.82109	5.37362	3.57489	4.99454	3.72571	4.20334	4.25896	4.53026	4.98129	4.22156	4.66028	4.07378	4.06906	4.75799	3.5941	4.11858	4.71685	3.45242	3.80091	3.72022	3.93186	4.0438	4.47105
Lsat_1_v5_gn_1_111580	-2.31206	2.14589	2.80621	-2.31206	-2.31206	2.23634	2.03458	1.89541	2.09664	2.06051	3.57538	-2.31206	1.5609	-2.58095	2.79751	-2.58095	-2.58095	2.30776	2.21476	-2.58095	3.04471	3.14228	3.46998	-2.58095	-2.58095	-2.58095
Lsat_1_v5_gn_1_111600	9.32326	8.95458	8.32626	8.61242	8.59433	8.65809	7.90312	8.14579	7.88783	7.97438	8.17452	9.1624	8.69894	9.00422	8.59809	8.54917	8.72314	8.38296	8.41218	8.90516	8.33167	8.0415	8.1536	8.05774	7.62362	8.00421
Lsat_1_v5_gn_1_111740	1.77374	0.0651959	0.336613	-0.415912	0.644337	1.09993	0.959151	2.26588	1.58662	2.26249	1.83797	-1.08331	0.545328	-2.58095	0.78077	0.661183	-0.608109	1.13939	-0.212184	-0.689058	1.59264	1.5575	1.23257	1.9623	1.96063	0.703116
Lsat_1_v5_gn_1_11180	7.74065	7.69678	7.20483	7.70547	7.68994	6.44138	6.11687	5.12984	6.03824	5.5654	6.2882	7.37322	6.94167	9.18111	7.9594	7.62193	8.66525	7.32169	7.95407	7.99165	5.64339	6.16582	6.69597	3.25195	4.25923	6.53737
Lsat_1_v5_gn_1_1120	5.85743	5.33006	5.6245	4.78449	4.62621	5.6241	4.76854	5.39693	5.49602	5.43486	4.90125	4.80203	5.22475	5.4909	6.01097	5.21772	5.9829	6.40198	5.55591	5.88233	5.79826	6.05863	5.95554	5.10379	5.09004	5.53908
Lsat_1_v5_gn_1_112021	3.55904	4.76748	4.60891	4.83778	4.24733	3.98762	3.71354	3.82713	4.25185	4.47768	4.67767	4.31854	4.26695	4.02407	4.27499	3.88567	3.74072	4.20062	4.05095	3.85959	3.84915	3.53673	3.80931	4.04995	4.2371	4.04268
Lsat_1_v5_gn_1_112160	3.30092	2.23489	1.45879	2.82952	3.13418	0.340713	1.61911	0.502061	1.93304	2.21998	1.22165	3.19065	1.29476	4.18598	2.01593	3.01138	4.11099	1.26691	0.730114	2.94846	1.39562	1.50201	1.63478	1.64281	1.37663	1.67188
Lsat_1_v5_gn_1_112181	3.9679	4.09579	3.80733	4.07603	3.77417	4.60411	4.41413	5.09843	4.91691	5.23543	5.01526	3.69134	4.50661	2.98114	4.02307	4.30238	3.44936	4.42912	3.75408	4.0024	4.23858	4.41054	3.88504	5.00363	4.97093	4.33842
Lsat_1_v5_gn_1_11220	8.48659	7.94778	7.84481	7.48394	7.40127	7.04452	6.46207	5.98963	6.56386	6.21408	7.11768	7.44667	7.5977	9.71101	8.60241	8.05361	9.42234	8.27427	8.4459	8.37901	7.04002	7.20598	7.86603	3.12969	4.2371	7.12298
Lsat_1_v5_gn_1_112341	2.58348	0.747812	1.30924	2.40703	2.98255	0.402563	-0.161968	0.71994	-0.618578	-0.0300689	-0.790586	3.00224	-0.298423	2.51635	0.821992	2.34511	0.953623	0.668072	0.662463	2.0314	0.60053	0.175934	0.718655	2.26489	2.58006	3.06397
Lsat_1_v5_gn_1_112361	5.065	5.07502	4.91674	5.2055	4.95093	4.6125	4.12298	4.46615	3.96954	4.05442	4.01154	5.34342	4.93681	5.45035	5.23402	4.75783	5.65045	5.13904	5.24564	5.2818	4.53282	4.68397	4.76676	4.17362	4.1912	5.00864
Lsat_1_v5_gn_1_112501	6.13657	5.62067	5.775	6.15249	6.00448	6.13554	6.29883	6.41915	6.30965	6.60011	5.95817	5.97669	5.92369	5.79593	5.76169	6.26473	6.31944	5.84993	5.90526	6.13754	6.27129	6.19016	5.94531	6.07784	6.20104	6.17662
Lsat_1_v5_gn_1_112541	5.63689	5.31866	5.47795	5.83269	5.72512	5.04838	4.40019	5.01491	5.54427	4.81406	5.65175	6.45279	5.73464	6.22652	5.5271	5.87048	5.96025	5.76066	5.12402	6.3528	5.50593	5.24929	5.3144	4.86593	5.12885	5.69175
Lsat_1_v5_gn_1_112581	2.98635	3.58849	3.78529	2.56129	2.14486	3.88736	3.80102	3.92189	3.82383	3.46813	3.50942	2.95929	3.79541	2.85838	3.12055	3.33154	2.70557	3.78729	4.15125	2.91995	3.90953	3.95348	3.835	3.67397	3.36996	3.25048
Lsat_1_v5_gn_1_112601	7.28498	6.88164	6.92632	6.19197	5.90636	6.02607	5.57181	5.4041	5.3453	5.17553	5.64152	6.1734	6.49863	7.83804	6.98376	6.0325	7.62712	6.68612	6.78464	6.78301	6.33872	6.22056	6.53158	4.3702	4.60672	6.161
Lsat_1_v5_gn_1_11261	5.42694	4.47156	4.40399	4.44253	4.29836	4.15011	3.16821	3.30038	3.28409	3.21834	3.95111	4.30536	4.74427	6.85163	5.35812	5.26935	6.37066	5.29753	5.57451	5.47465	4.70415	4.6426	5.10787	1.17894	1.24479	4.58306
Lsat_1_v5_gn_1_112720	-2.31206	1.45203	1.07856	-2.31206	-2.31206	1.40307	0.2946	1.54811	1.51127	1.82558	1.1074	-2.31206
Lsat_1_v5_gn_1_11280	4.2607	2.90792	3.46919	3.02693	2.83648	2.77194	1.31341	1.75271	2.10949	1.51913	2.55786	2.53464	3.30934	5.59815	4.17465	3.66435	5.29749	3.8111	3.82132	4.1656	3.30987	3.17067	3.4168	-1.48508	-0.68816	2.94065
Lsat_1_v5_gn_1_112921	9.2806	9.04427	9.04422	9.36389	8.78986	8.0077	8.74597	7.42274	7.78327	7.96113	8.47876	8.14025	8.78825	8.86966	8.65123	8.15134	8.5867	8.27047	8.99354	8.1845	8.52076	7.99013	8.65029	7.4178	7.67825	8.1018
Lsat_1_v5_gn_1_112940	4.13576	4.54189	4.31786	4.9546	5.28067	4.35308	4.95694	4.32611	4.75758	4.88719	4.83852	4.63363	4.7815	4.73197	4.28936	4.68602	3.98302	3.88992	4.30432	4.57778	4.12221	4.21737	4.47003	4.36528	4.39203	4.39628
Lsat_1_v5_gn_1_11300	4.46493	2.85635	3.15461	3.0745	2.56567	4.59292	3.45492	4.89003	4.52516	4.38934	4.73651	2.62151	4.33248	5.27843	4.59731	4.15747	5.8049	4.50868	4.07669	4.66626	4.48666	4.71503	4.81797	4.61149	5.04923	5.08586
Lsat_1_v5_gn_1_113000	0.573941	1.45203	1.666	2.71374	2.38942	0.54035	2.10503	1.06109	1.06102	0.850632	-0.133487	1.66797	0.729579	1.06996	-0.417493	1.26685	1.08599	0.9995	1.51202	0.292109	1.26305	1.61093	1.06901	1.39514	1.63918	1.26733
Lsat_1_v5_gn_1_113040	2.23469	2.73954	2.15284	2.80709	2.63055	2.57651	3.23694	2.64977	3.41906	3.27405	2.75941	1.78586	2.70683	0.541311	1.87054	2.83198	1.63259	1.73229	2.18352	1.09132	1.97818	2.57091	1.91725	2.48175	2.68234	1.83829
Lsat_1_v5_gn_1_113160	4.80097	4.75249	5.33353	5.82434	5.57661	4.61522	5.3468	3.88555	4.48962	4.59458	5.07728	4.51913	5.03871	5.12712	4.59731	5.08208	5.22209	4.38762	5.12813	4.88115	5.01233	4.76891	5.05136	4.46288	4.56192	4.61847
Lsat_1_v5_gn_1_113220													0.729579	-2.58095	2.14801	-2.58095	-2.58095	1.89906	2.41634	-1.65211	0.125771	2.05832	2.53402	-1.27428	-2.58095	-2.21205
Lsat_1_v5_gn_1_113340	4.73277	5.12269	5.12116	5.172	4.84096	4.69415	5.15673	4.49644	4.77379	4.86667	5.10731	4.60183	4.88218	4.83323	4.82158	4.61841	4.33722	4.37352	5.14039	4.70854	4.78141	4.70278	4.88508	4.33793	4.46774	4.29255
Lsat_1_v5_gn_1_113361	3.47802	2.51038	2.81862	2.29739	1.61392	1.91912	1.45245	1.85951	1.49774	1.20837	1.88306	1.66797	2.10386	2.57625	2.49648	1.79591	3.3833	1.98415	1.09221	2.44722	2.24131	1.95301	2.16387	1.88194	2.38627	2.63628
Lsat_1_v5_gn_1_11340	1.09234	2.54442	2.76174	3.01704	2.09974	3.2722	2.77926	3.11495	3.29724	3.504	3.41652	2.34246	2.83294	0.541311	2.269	2.85567	1.38502	2.55268	2.54482	1.92302	3.25712	3.36076	2.93334	3.40356	2.917	2.64482
Lsat_1_v5_gn_1_113541													2.01571	1.456	1.87054	-0.941496	2.47127	0.844572	1.46082	-0.116623	1.16738	0.353492	1.18008	-2.30531	-2.10832	-1.91853
Lsat_1_v5_gn_1_11360	-0.243013	1.59338	1.56611	1.38589	0.644337	1.33304	0.880997	0.842586	0.225722	-0.271931	0.530385	0.867741	1.35206	3.29695	1.31818	2.51255	2.19139	1.85914	1.65554	2.63432	0.954609	1.5575	1.46968	0.71803	1.03275	2.1858
Lsat_1_v5_gn_1_113741	2.86414	2.96441	2.89123	3.60307	3.34219	2.31109	3.39994	2.62059	2.36267	2.4762	2.15798	2.80026	2.68469	2.22518	1.94507	2.65433	2.02805	2.27779	2.49479	2.91995	2.13814	2.72424	2.49158	3.07049	3.40126	2.59917
Lsat_1_v5_gn_1_11380	4.03821	3.6008	3.83563	3.31489	3.46778	4.27583	3.97078	4.10258	4.06927	4.08522	3.94561	4.41383	3.99784	3.93026	4.08855	4.07649	3.83698	4.03303	4.23326	4.1073	4.47556	4.26488	4.23332	4.05249	3.92434	4.21834
Lsat_1_v5_gn_1_113921	5.39355	4.62656	5.03971	3.28386	3.66999	4.31726	3.99901	3.9651	4.2167	4.24312	4.55226	2.95929	4.72297	5.01664	5.45242	3.83891	5.68662	5.01489	4.81813	4.15697	5.07299	4.97144	5.08029	2.46346	2.51256	3.57913
Lsat_1_v5_gn_1_113980													0.443554	-0.301849	-0.417493	0.150511	-0.608109	-0.800171	-1.45002	-2.58095	0.635123	0.473736	0.424859	0.331007	0.228127	0.417747
Lsat_1_v5_gn_1_11401	2.83657	2.65394	3.45454	2.01653	2.60577	3.0826	2.32825	2.58805	2.93785	2.06503	2.73496	3.77826	3.03818	4.16491	3.18672	3.44931	3.7467	3.2954	3.73856	4.29655	3.28282	3.59612	4.03256	2.28926	2.52449	4.79632
Lsat_1_v5_gn_1_11441	5.0455	5.36869	5.10345	5.01455	4.69691	4.64081	3.82209	4.35888	4.29367	3.81367	4.93379	5.41553	4.67886	5.52033	4.62024	4.76318	5.14444	4.76779	4.45583	4.95326	4.61912	4.46234	4.80069	4.44202	4.61818	5.00284
Lsat_1_v5_gn_1_114420	2.02255	2.33631	1.34283	1.71543	1.80695	2.11878	1.61339	2.47075	2.25357	2.34545	2.29385	2.41744	2.1623	2.01136	2.16539	1.81323	0.708326	1.78575	2.17567	2.54726	2.16518	2.24856	1.95148	2.75824	2.58274	2.53849
Lsat_1_v5_gn_1_114601	1.09234	1.45203	1.666	2.16257	2.89105	1.91544	3.03522	2.00487	2.09664	2.58068	2.03835	1.89484	2.38863	1.06996	1.94507	1.03759	2.02805	1.26691	2.75068	1.73943	1.69911	1.5575	1.67327	1.57628	1.48076	1.4326
Lsat_1_v5_gn_1_11461	5.45834	4.89585	4.49128	4.8042	4.34722	3.00582	2.03458	1.41845	2.13061	2.03622	2.37104	3.6296	3.45968	5.22974	4.13873	3.86248	4.8092	3.01909	3.67766	3.36275	3.28017	2.62385	3.61542	2.76919	2.84728	2.5033
Lsat_1_v5_gn_1_114741	3.20349	5.01372	5.10345	4.96477	4.51126	5.28467	5.35043	4.61956	6.19494	5.93414	6.76646	4.10831	5.54188	3.77535	3.91597	3.67553	4.26568	3.929	4.05958	2.669	4.12857	4.54015	4.90138	3.87418	3.55628	3.60823
Lsat_1_v5_gn_1_114801	3.20349	2.54442	2.40495	3.3474	3.26255	2.36472	3.59614	2.476	2.9901	3.38401	3.23797	3.6608	2.98558	2.7242	2.20977	2.96858	2.47127	2.71803	2.83352	2.63432	2.5521	2.13327	2.63496	2.75422	2.79437	2.82416
Lsat_1_v5_gn_1_114861	1.09234	2.96441	2.2844	2.36034	1.61392	6.46919	6.21172	6.62482	7.27449	6.86178	6.7898	2.62151	6.72019	4.89699	5.98566	6.6197	5.39967	6.07572	6.41431	6.04156	6.25974	5.99799	5.86654	6.11127	6.22934	5.62783
Lsat_1_v5_gn_1_11500	5.79575	5.26684	4.79692	3.53647	4.65074	4.02696	4.96643	3.07248	2.63531	2.96219	3.23797	3.72124	4.5129	5.61816	5.66027	4.1764	5.2594	4.25547	5.56082	4.90316	4.93455	5.34699	5.11914	1.37571	2.76717	3.75073
Lsat_1_v5_gn_1_115021	2.02255	2.47304	2.08228	1.66061	2.35143	3.24385	1.75677	3.37005	3.10561	3.15501	2.75941	3.05633	2.38863	2.57625	2.01593	2.8079	2.59317	3.01909	2.11893	2.76829	2.84274	3.17812	3.08377	3.64991	3.86932	3.4565
Lsat_1_v5_gn_1_115140	6.67997	6.27885	6.21918	6.4307	6.2332	5.7769	5.84055	5.44491	5.62839	5.6358	5.74545	5.80579	6.22914	7.06755	6.30859	6.27574	6.96961	5.91951	6.45412	6.23334	5.89745	5.92075	6.16882	5.71683	5.888	6.13824
Lsat_1_v5_gn_1_115181	0.573941	-0.387206	-0.254595	0.884318	1.54827	1.1415	1.1038	-0.13047	-0.128743	0.905304	0.983316	0.867741	0.729579	2.01136	1.20141	0.296095	1.63259	0.363782	1.56146	1.2826	0.224148	0.353492	0.884517	0.519864	0.379493	0.745636
Lsat_1_v5_gn_1_115460	2.23469	3.74818	3.46308	2.32921	2.75217	3.79921	2.98005	4.01455	3.33415	3.34499	2.97023	3.59771	2.70683	2.85838	3.48767	2.83198	2.80984	3.86997	2.59317	2.76829	3.39021	3.2806	3.45901	3.22506	3.05272	2.93854
Lsat_1_v5_gn_1_115501	6.44441	5.15726	5.59663	5.71115	6.03176	4.02696	4.14827	3.21597	3.25166	4.23781	3.98431	5.35958	4.67325	6.31087	5.58652	4.6045	5.74039	5.04634	5.5909	4.57778	4.93455	4.48398	5.02928	3.75891	4.08293	4.49928
Lsat_1_v5_gn_1_115560	-2.31206	2.23489	1.34283	0.248637	-1.07795	1.62441	0.168677	0.220187	2.02621	1.57885	1.6052	-2.31206
Lsat_1_v5_gn_1_11560	5.4793	5.84929	5.61549	4.94436	4.91445	5.80303	4.12303	5.64296	5.56304	4.7852	5.55698	5.91333	5.17197	5.25429	5.51492	5.02578	5.14444	5.71386	4.9353	5.62223	5.68717	5.60246	5.61054	5.51071	5.4814	5.72001
Lsat_1_v5_gn_1_115780	2.98635	2.47304	2.00808	2.8516	2.46252	1.29671	0.410408	0.701057	2.30434	3.00036	2.41973	1.99616	1.86639	-0.301849	0.184539	2.99014	0.708326	0.760387	1.40773	1.86438	2.00611	1.03915	1.55459	2.75422	2.82106	2.27559
Lsat_1_v5_gn_1_115801	5.20504	5.50017	5.18148	4.85428	4.80627	5.24232	4.40718	5.27426	5.03595	4.76317	4.89127	5.44271	5.17991	5.04506	5.42012	4.9508	4.78382	5.22579	4.95393	5.19253	4.9775	4.83215	5.03298	5.2741	5.32114	5.29536
Lsat_1_v5_gn_1_11600	0.584814	2.05103	2.22845	0.701879	-0.707429	1.12566	1.24998	1.26216	1.36052	0.736338	0.869205	0.867741	1.30378	0.546574	2.43853	0.786754	0.195325	2.28693	1.84628	0.883667	1.72118	2.38981	1.98968	0.0761847	-0.0299287	0.0306809
Lsat_1_v5_gn_1_116040	1.4729	2.05103	2.34593	1.19183	1.79466	0.340713	3.15629	0.908464	1.31845	1.23908	1.1074	-2.31206	-0.212664	-0.301849	2.75671	-1.31173	-0.608109	0.670983	1.94355	0.292109	0.954609	2.23887	2.74745	-0.762778	-0.0822824	-0.236372
Lsat_1_v5_gn_1_116100	3.90731	4.11936	4.22265	4.13123	3.98735	4.45961	4.36473	5.30363	4.28239	4.72947	4.32829	4.46713	3.75349	3.96579	3.56059	4.28505	4.90649	4.36642	3.47324	4.20502	4.47672	4.6527	3.93341	5.10298	5.07164	4.49928
Lsat_1_v5_gn_1_116121	2.4196	2.79913	0.925725	3.40826	3.08872	2.49869	2.38535	3.39325	2.49894	3.12077	3.86631	2.26336	1.6087	1.456	1.52669	2.92447	1.63259	1.6874	0.730114	1.3695	3.44224	3.77773	3.18045	3.97769	4.51363	2.68906
Lsat_1_v5_gn_1_11620	8.30393	6.90022	5.954	5.53278	6.55537	3.0868	3.8405	2.48525	3.04931	2.5701	3.79499	5.17067	6.43893	8.37958	6.66769	5.74993	8.34244	5.7309	6.36728	5.96834	3.74857	5.09994	4.42494	3.95551	2.92122	2.99797
Lsat_1_v5_gn_1_116300	5.12747	4.89585	5.29504	4.72866	5.7399	5.38325	7.05375	5.82562	5.54427	5.54402	5.93323	5.5042	5.00338	6.46608	5.47146	5.50535	5.99384	4.89169	4.9021	5.84329	4.18463	5.72868	5.43129	6.14537	6.06107	5.9002
Lsat_1_v5_gn_1_11640	1.77374	2.61244	2.84934	1.19183	2.00504	3.34516	3.66772	3.2858	3.67065	3.85592	3.41652	1.53958	2.89209	-0.301849	2.83719	3.18967	1.08599	3.35672	3.68883	3.29776	3.45242	4.2598	3.72938	4.0127	3.65974	3.28692
Lsat_1_v5_gn_1_116480	2.58348	2.39794	2.61948	2.26484	1.95525	2.8006	2.98005	3.12191	3.87983	3.59828	3.18262	2.09084	1.94298	2.41137	2.14801	2.68109	1.08599	2.21592	2.68527	3.00384	2.77944	3.61727	2.7293	3.4461	3.47035	3.12725
Lsat_1_v5_gn_1_116501	5.63689	6.26834	6.32992	6.68704	6.61824	6.33903	7.27041	5.93734	6.43981	6.43804	6.31741	5.97669	5.90706	5.59912	5.85162	6.14969	5.57267	5.54171	6.70161	5.94583	6.02233	6.05934	6.44248	6.05129	6.11802	6.03166
Lsat_1_v5_gn_1_116521	2.86414	2.85635	2.93193	3.46665	4.10618	3.26281	3.92304	3.73482	3.84444	4.16686	4.19478	3.49759	3.42004	2.85838	3.43692	3.97488	2.33811	3.28321	3.83673	3.50389	3.65118	3.43671	3.55488	3.98732	4.04945	3.56733
Lsat_1_v5_gn_1_116980	5.22999	5.49117	5.78058	4.94436	4.71198	5.38757	5.72786	5.51531	5.77116	5.99212	5.68698	4.61782	6.26687	5.04506	5.26875	5.66131	5.60202	5.67127	5.72984	5.3977	5.45872	5.41241	5.51578	4.84312	4.91161	4.94928
Lsat_1_v5_gn_1_11701	6.42853	5.9907	6.0343	4.76045	4.12274	4.32436	3.97051	3.89544	2.70084	2.36613	4.01116	3.7117	4.66193	4.92815	6.02142	2.85389	5.82319	6.10895	4.77764	4.44961	5.41604	5.51624	5.9688	1.80269	2.9855	4.68522
Lsat_1_v5_gn_1_117041	4.42226	4.55923	4.53157	5.0721	4.51985	4.31726	4.22936	4.06236	4.31599	4.54379	4.80226	4.91814	4.60417	4.86546	4.41267	4.33645	4.26568	4.35929	4.74512	4.48352	4.61912	4.21737	4.52367	4.07427	4.01229	4.17302
Lsat_1_v5_gn_1_117081	1.4729	3.15891	2.56877	2.56129	2.66193	2.8006	2.92269	3.05804	3.09705	3.76276	3.34268	2.41744	3.18797	0.541311	2.58089	3.01138	2.33811	2.55268	2.41634	2.23217	2.77944	2.36862	2.37967	2.79136	2.84077	2.33249
Lsat_1_v5_gn_1_11721	4.98814	2.05103	3.69358	1.04625	3.04179	-0.644068	0.880997	-0.688983	-0.599694	-0.691373	-2.31206	0.0187596
Lsat_1_v5_gn_1_11741	7.09076	5.74646	5.96452	5.28833	5.33297	4.99392	4.15701	4.2695	3.68405	2.99871	4.63011	6.19125	4.58641	7.13515	6.11959	5.27479	7.37233	6.51292	5.41327	6.20833	5.82219	5.89509	6.15521	0.796085	2.64295	6.07306
Lsat_1_v5_gn_1_117561	-0.243013	1.3652	1.34088	1.36629	0.414895	1.73301	1.85327	2.32494	2.23413	2.31958	1.42412	0.724331	0.246395	0.541311	0.974157	0.603796	1.51672	1.7691	1.14121	1.41285	2.32325	2.14013	2.37101	2.54689	2.85337	1.90913
Lsat_1_v5_gn_1_117760	1.4729	0.0651959	1.34283	1.66061	2.05316	0.821762	1.35573	0.808484	1.7702	2.03622	1.42613	1.53958	1.6087	2.01136	1.07435	1.40167	1.08599	0.844572	1.29532	1.09132	0.40281	1.18721	0.948673	1.31579	1.30278	1.01263
Lsat_1_v5_gn_1_117781	3.63574	4.43325	3.82904	3.969	4.20535	4.13379	3.98039	4.08746	4.30859	4.30034	4.55226	4.58567	4.34665	4.02407	4.37273	4.25864	3.24134	4.04919	4.05095	4.10727	3.93154	3.9431	3.89322	4.15342	4.09118	3.83191
Lsat_1_v5_gn_1_117821	3.84405	4.45193	4.37802	3.87511	2.86432	3.67734	3.03522	3.48247	3.59967	3.49512	3.21056	4.13076	3.7746	3.63281	3.51239	3.26235	3.31406	3.82922	3.07397	3.5604	3.98863	3.26402	3.90943	3.33981	3.47876	3.50681
Lsat_1_v5_gn_1_117920	5.15379	5.23526	5.18148	4.98987	4.95934	5.36801	5.03119	5.29077	5.25771	5.54832	5.17978	5.61985	5.31127	5.37115	5.21705	5.33047	5.18379	5.23539	5.05665	5.27363	5.12803	5.33116	5.25221	5.34825	5.39408	5.54298
Lsat_1_v5_gn_1_117981	2.23469	1.9495	2.34593	2.63953	3.15638	2.57651	3.69081	2.89698	3.2046	3.62296	3.26487	2.55665	2.70683	2.01136	2.67147	2.92447	1.84383	2.44892	2.63996	2.18503	2.71322	2.84064	2.59543	3.25727	3.22255	2.69992
Lsat_1_v5_gn_1_118001	4.73277	5.11098	5.07648	4.85428	4.38532	5.25184	4.63854	4.97126	4.67367	4.69498	4.82954	5.38783	4.69001	4.37697	4.21601	4.22267	4.47046	5.02845	4.48815	4.63152	5.28442	4.92473	5.12262	5.1623	5.20177	5.05872
Lsat_1_v5_gn_1_118041													-2.58095	3.68974	-2.58095	2.27879	4.11921	-1.68625	-2.58095	3.52695	-2.58095	-2.58095	-2.58095	1.8751	2.18403	2.89385
Lsat_1_v5_gn_1_1181	9.47579	9.13667	9.38059	8.90744	9.19907	8.27522	8.33643	7.47871	8.08558	7.53502	8.67704	9.11108	8.75776	10.5859	9.55863	8.96846	10.0461	9.25814	9.51131	9.36516	8.54089	8.72166	9.31043	4.84489	5.9384	8.51559
Lsat_1_v5_gn_1_118241	1.77374	1.9495	1.75942	1.25946	1.07566	2.00823	1.35573	1.79449	1.79159	1.6121	1.76448	0.867741	1.90519	1.76024	1.4262	1.84193	-0.608109	2.30776	1.29532	1.86438	1.43724	1.18721	1.33214	2.34856	2.2133	1.87706
Lsat_1_v5_gn_1_118261	1.4729	2.14589	2.08228	2.29739	0.51284	5.3415	5.08447	5.40268	5.16447	4.59873	4.7556	0.636202	5.61685	5.15347	5.17121	5.64781	5.38287	5.32437	5.2982	5.45843	4.93818	4.83215	4.8435	5.34325	5.41504	4.947
Lsat_1_v5_gn_1_118280	2.02255	2.67739	1.34283	1.29955	3.46861	5.40008	5.6786	6.96536	5.69194	5.24667	4.64733	4.60057	1.74329	4.46375	3.83988	5.73009	3.74072	3.84974	3.90536	6.5654	3.3791	4.97144	4.35991	7.3909	6.94532	7.54307
Lsat_1_v5_gn_1_118321	1.4729	3.06493	2.22012	2.29739	2.41582	4.00642	5.03119	5.95928	4.50811	4.17183	3.96803	2.62151	2.79211	2.22518	3.02783	3.89713	3.08387	3.11599	3.20421	3.64992	3.47937	4.6527	3.91747	5.31016	5.09356	5.1147
Lsat_1_v5_gn_1_118400	-0.243013	-1.04993	0.336613	0.916912	1.09222	0.880939	3.00517	3.61076	2.98337	1.63718	1.51844	1.55005
Lsat_1_v5_gn_1_118520	2.02255	2.54442	1.84716	2.82952	3.13418	0.267517	1.35573	1.27598	1.58662	2.69371	1.42613	2.68359	1.17285	1.456	0.411772	0.549447	0.195325	1.43926	0.334568	-0.116623	1.66448	1.3842	1.42527	1.76733	1.35851	1.23785
Lsat_1_v5_gn_1_118620	-2.31206	-2.31206	0.689627	0.0665994	2.79963	3.51389	6.90001	3.02523	4.09941	5.16762	4.56992	2.00762	-2.58095	3.75916	1.94763	1.43932	-2.58095	1.54507	1.04184	1.44637	0.761512	4.49571	1.23115	1.76625	2.8223	2.31848
Lsat_1_v5_gn_1_119080	-2.31206	1.7221	1.07856	1.89129	2.35143	2.00823	2.44089	1.5273	1.98966	2.19825	1.83797	1.39863	2.05074	1.76024	1.20141	1.79371	0.708326	1.54369	1.40773	1.60262	1.16738	1.44431	1.42527	2.13403	1.97259	1.35233
Lsat_1_v5_gn_1_119100	3.099	2.73954	3.46308	3.5768	3.99968	3.46459	3.952	3.20945	2.91413	3.30488	3.00255	3.19065	3.45968	3.70584	3.21393	3.77824	3.08387	3.03709	3.94316	3.31975	3.18567	3.74225	3.06941	2.95741	2.84728	2.74253
Lsat_1_v5_gn_1_119141	1.4729	3.74818	3.1886	2.47858	4.62142	5.08527	5.88127	7.24633	5.39559	4.36082	4.04764	5.56318	1.03967	5.79593	4.96094	5.36801	4.11099	3.45998	4.9905	7.33791	2.356	4.798	4.21353	7.50441	7.20471	8.1508
Lsat_1_v5_gn_1_11920	5.39355	5.46215	5.42903	5.18446	4.93386	5.58121	5.13164	5.69638	5.65924	5.84421	5.76913	4.9936	5.19173	5.57982	5.47672	5.3001	5.44895	5.68537	5.43382	5.41294	5.68899	5.83073	5.78304	5.58978	5.6294	5.58163
Lsat_1_v5_gn_1_119941	2.74408	2.53437	3.00891	2.78739	3.48065	2.90296	3.28811	2.97247	2.44088	2.48472	3.06615	3.08635	3.57999	1.72814	3.08477	2.5407	2.03998	2.68095	3.23021	2.51317	2.97673	2.77443	2.67515	3.31991	2.97319	2.90757
Lsat_1_v5_gn_1_1200	2.83381	2.35835	2.44316	-1.68498	-1.56688	1.26854	2.20761	0.634337	0.505752	0.735088	1.32751	-2.31206	1.08384	-2.58095	1.71422	-2.58095	-2.58095	1.12137	2.32217	-2.58095	1.57501	1.8085	1.98374	-2.58095	-2.58095	-2.58095
Lsat_1_v5_gn_1_12001	2.30359	0.919212	1.75942	2.68898	2.90636	2.09541	2.02059	2.4394	2.05207	2.26249	1.93963	3.05633	2.08316	2.7242	1.20141	2.59928	3.51253	2.33712	1.98037	3.17754	1.86076	2.23887	2.12038	2.92311	2.71274	3.41312
Lsat_1_v5_gn_1_120060	3.20349	3.40888	3.66972	4.16689	3.70054	3.97618	3.952	3.97666	3.56903	3.58996	3.53175	3.46261	3.93321	3.96579	4.27499	4.69261	4.85866	4.27836	4.26008	4.41367	4.12221	4.08202	3.99547	4.44202	4.80698	4.12551
Lsat_1_v5_gn_1_120200	2.4196	2.61244	3.78529	1.8034	3.77417	3.3716	2.96119	2.35127	0.457489	0.793806	-0.133487	4.35715	2.61618	5.37115	4.51408	3.9085	4.99762	4.10145	3.62049	4.10727	2.47428	2.69979	3.35632	1.48855	1.05542	2.4006
Lsat_1_v5_gn_1_120360	2.02255	1.29532	2.22012	2.26484	2.75217	1.50211	2.77926	1.94334	3.00848	3.25313	2.86867	1.24242	1.65498	0.541311	1.31818	2.32168	0.708326	1.38407	2.01628	1.52902	1.92066	2.48766	1.91725	2.24528	2.14098	2.12267
Lsat_1_v5_gn_1_12041	3.9679	3.68641	3.89229	5.77609	5.09772	2.31109	2.20465	0.502061	0.225722	1.90822	1.76448	4.15288	3.24958	5.25429	3.12055	4.14791	3.16475	2.30776	3.40716	4.54081	1.97818	1.80681	2.67344	3.16408	3.04141	3.70837
Lsat_1_v5_gn_1_120420	2.73063	0.0651959	0.560785	4.68013	4.98438	-1.6141	0.0307034	-1.43854	-1.30344	1.6121	2.86867	2.09084	-0.824348	2.01136	-2.58095	3.52119	2.59317	-2.58095	-2.58095	1.73943	-0.352724	-2.58095	-0.40586	1.75234	4.30487	1.177
Lsat_1_v5_gn_1_120560	1.09234	1.9495	2.71586	0.701879	0.644337	0.659578	0.168677	0.544117	1.40426	1.05789	0.697665	1.24242	2.79211	2.01136	3.02069	1.1812	2.47127	2.60189	2.54482	1.09132	1.94971	2.33726	2.55478	-0.461298	-0.552227	0.190368
Lsat_1_v5_gn_1_120601													0.640393	2.41137	1.31818	0.861627	-0.608109	1.6874	0.21606	2.83088	-0.217423	-0.709958	1.51276	-0.762778	-0.847242	0.127447
Lsat_1_v5_gn_1_120661	1.77374	2.23489	1.56611	2.89815	3.52394	3.00582	3.952	4.40811	4.69242	5.09843	4.16653	3.46261	2.38867	1.456	1.20141	3.9085	1.38514	1.73229	2.15159	3.11087	1.86076	4.37238	2.71092	4.83557	4.6576	3.92273
Lsat_1_v5_gn_1_120740	3.63574	4.45193	3.69358	4.71668	4.96564	3.91158	3.81159	3.66982	3.77634	3.504	3.31721	4.27888	4.06757	3.63281	3.15235	4.34484	3.24134	3.29821	3.73266	4.04262	3.39021	3.32923	3.23292	3.77754	3.73538	3.89466
Lsat_1_v5_gn_1_120761	1.09234	0.68658	0.754764	1.44518	1.73689	1.05714	0.798366	1.32505	1.16301	1.36145	0.983316	1.66797	0.443554	1.456	1.07435	1.1944	1.08599	1.20456	0.334568	1.2826	1.30861	1.44431	0.948673	1.41431	1.48076	1.58087
Lsat_1_v5_gn_1_120800	8.44723	7.34852	7.85543	7.77716	7.82688	7.85094	8.47838	8.46427	8.24743	8.3451	7.41199	7.39194	7.35826	7.4752	7.24942	7.66026	7.63068	7.29108	7.52307	6.97539	7.48344	8.14077	7.49982	7.7897	8.04532	7.83145
Lsat_1_v5_gn_1_12081	1.09234	2.85635	2.08228	0.492984	1.61392	3.00582	2.26743	1.66707	2.57492	3.99476	2.15798	0.0187596	3.23442	-0.301849	2.98581	-0.402777	-0.608109	2.62588	3.07397	0.459927	0.635123	1.44431	1.78292	1.072	-0.132627	0.703116
Lsat_1_v5_gn_1_12101	7.74065	6.67848	6.91114	6.75598	7.10139	6.06439	6.62378	5.41406	5.58004	5.8267	5.92482	6.39367	6.87115	8.74742	7.29465	7.11771	8.24925	6.93322	7.38655	7.54695	6.5467	6.3906	6.75323	5.19731	5.38516	6.70027
Lsat_1_v5_gn_1_121061	5.34712	1.84028	1.666	2.52591	3.47564	-0.0422361	-0.393961	0.223526	1.34214	2.15379	1.77804	2.99846	0.231497	4.91702	2.81379	2.5554	6.48923	1.43926	-0.388758	4.2388	1.40944	1.7758	0.668565	1.35432	0.848407	3.16417
Lsat_1_v5_gn_1_121241													-1.45034	3.29695	-0.417493	6.00364	3.89092	-1.89476	-2.58095	6.1468	-1.6388	-1.8459	-1.99377	3.86724	4.21713	3.90408
Lsat_1_v5_gn_1_121360	1.4729	0.919212	0.925725	2.42067	2.59847	1.18189	2.38535	1.17253	3.04456	2.78401	2.0994	1.99616	1.03967	2.22518	0.184539	2.68109	1.63259	0.844572	1.90576	2.70286	1.30861	1.61093	1.28321	2.73147	2.61528	2.55203
Lsat_1_v5_gn_1_121421													2.66221	2.22518	1.87054	2.17879	2.99818	2.3659	2.33337	1.80326	0.635123	1.11508	1.42527	0.290076	-0.0822824	1.32455
Lsat_1_v5_gn_1_121600	5.67373	4.25322	4.39267	4.02836	3.98735	3.91158	3.32812	3.9338	3.49924	3.95643	3.95157	4.35715	3.76409	5.93911	5.0666	3.91978	5.97153	4.74607	4.09359	4.44402	4.49654	4.30913	4.4971	3.54509	3.63363	4.25992
Lsat_1_v5_gn_1_121641	4.46493	4.27437	4.40718	4.62351	4.77073	4.29441	4.63854	4.12605	4.57535	4.64766	4.35358	4.66474	4.10138	4.80026	4.15452	4.51065	4.62137	4.07556	4.1103	4.53142	4.18463	4.28467	4.11212	4.16761	4.40973	4.25992
Lsat_1_v5_gn_1_12180	4.08195	4.50658	4.49128	4.59761	4.50262	3.52865	3.46835	3.73027	3.61174	3.504	3.44031	5.12245	4.13442	3.77535	4.3036	4.51065	4.26568	3.93861	4.08516	4.84369	4.07025	3.74225	3.63505	3.81048	3.98599	3.85637
Lsat_1_v5_gn_1_121861	1.4729	1.45203	-1.2735	1.12088	1.73689	2.51459	1.75677	3.8691	3.15596	3.22116	3.46372	1.78586	2.01571	0.541311	1.62063	1.58286	1.08599	2.04853	-0.388758	1.92302	2.3707	1.80681	1.0101	2.76172	3.60318	2.84386
Lsat_1_v5_gn_1_122000	-0.243013	1.1097	0.560785	0.701879	0.368144	1.48494	1.1038	2.09785	1.71109	2.22802	1.76448	0.636202	-0.0553756	0.541311	0.184539	1.52495	0.708326	0.670983	0.444076	0.292109	0.954609	1.44431	1.59524	2.16832	1.82212	1.60803
Lsat_1_v5_gn_1_12201	1.77374	2.14589	2.22012	2.71374	2.49773	3.63417	3.49483	3.84407	3.68786	4.26941	3.55373	2.9082	2.98558	1.456	2.62689	3.27996	2.70557	3.20574	2.72921	3.20628	3.60628	3.80091	3.23292	4.10114	4.15028	3.585
Lsat_1_v5_gn_1_12220	5.84505	5.84222	5.7972	4.64263	4.63501	6.58292	4.62661	6.98114	6.16452	5.98896	6.31419	6.39367	4.85271	5.25429	5.9225	5.14109	6.03745	6.83503	4.9306	5.68711	5.74216	6.3381	6.17219	6.23369	6.4724	6.45728
Lsat_1_v5_gn_1_122360	3.70857	1.84028	2.93193	3.969	3.93694	3.45638	4.73055	4.72615	2.74901	3.40313	2.51244	3.00862	2.5926	4.46375	3.35728	5.04651	4.02695	2.50174	4.34017	4.40341	3.96037	4.51934	3.46998	5.05798	5.3351	4.74961
Lsat_1_v5_gn_1_12240	3.55904	3.44664	3.08414	4.49613	3.97491	3.75303	4.06235	3.80135	4.21274	4.62747	4.31549	3.99046	3.58447	3.29695	2.98581	3.89713	3.9377	3.22157	3.33791	3.87452	3.47257	3.63027	3.18045	4.24193	4.29776	3.88993
Lsat_1_v5_gn_1_122540	7.82086	6.95224	7.28948	6.77632	6.79846	6.90443	6.0222	6.30301	6.50761	5.94885	6.54843	7.88184	6.71883	8.47713	7.66498	6.99245	8.33912	7.70338	7.52385	8.00783	6.70626	6.91611	7.36746	4.7462	5.38292	7.54776
Lsat_1_v5_gn_1_12260	5.6181	6.01551	5.75813	5.33761	4.93386	5.47957	4.80651	5.17738	5.11443	4.64364	5.3338	5.30138	5.19955	5.32554	5.44602	4.81242	4.50193	5.40976	5.19624	5.13167	5.17491	5.03634	5.37403	4.79639	5.02216	5.08999
Lsat_1_v5_gn_1_12280	3.70857	2.79913	3.46308	3.93838	5.13733	2.88867	5.70819	4.5177	4.15615	4.26941	3.7757	3.88872	2.98558	2.85838	2.91341	3.03231	3.98302	2.47557	2.87322	2.0336	2.62594	3.87921	2.7293	3.37449	3.17159	2.96577
Lsat_1_v5_gn_1_122940	5.54043	4.79701	4.64608	4.64263	4.58678	4.97843	4.56546	4.43629	4.09725	4.30543	4.36605	4.72502	5.40643	7.35547	6.34689	5.61696	7.17881	5.69697	6.10397	6.40516	5.04635	5.07963	5.2991	3.90838	4.19434	5.09205
Lsat_1_v5_gn_1_12301	5.45834	5.74709	5.73531	5.799	5.89319	5.38108	5.97124	4.98278	5.49622	5.52451	5.4141	5.63564	5.49177	5.61816	5.28318	5.4903	4.70488	5.27971	5.64063	5.53562	5.42291	5.36265	5.45357	5.37418	5.2724	5.29178
Lsat_1_v5_gn_1_123241	7.10782	6.32011	6.5648	8.12016	8.61852	6.86543	9.22197	7.9478	8.49323	8.69149	7.98733	7.08776	6.97397	6.5577	6.45923	7.61501	7.32234	6.30474	6.89	6.13134	6.28275	8.22618	6.58681	7.97764	8.32462	7.43941
Lsat_1_v5_gn_1_12340	0.0775728	1.59338	1.34283	-0.218967	-0.713433	1.57643	1.46692	1.6156	1.51127	1.15133	1.1074	1.06721	1.29476	-0.301849	1.52669	-0.941496	0.195325	0.57567	1.1734	-0.116623	0.835165	1.3842	1.538	-0.0284359	-0.132627	0.137028
Lsat_1_v5_gn_1_123460	4.8339	-1.04993	-1.2735	0.60121	2.35143	-2.31206	-1.71838	-2.0394	2.68187	3.09748	3.23797	1.39863	-2.58095	5.57265	-0.849804	2.73316	5.91421	-2.58095	-1.9074	3.62187	-0.668614	-0.46915	-2.58095	1.65898	2.70978	4.66352
Lsat_1_v5_gn_1_123521	8.14335	6.47885	4.99239	8.73664	7.09853	5.97552	6.7455	6.23754	4.68914	1.28985	1.76448	7.58321	3.43337	8.84764	7.55029	9.93907	5.82991	7.19409	9.14738	9.28639	5.44803	6.68926	7.12591	9.13364	9.44442	10.212
Lsat_1_v5_gn_1_12360	7.40488	7.78046	7.4592	7.578	7.40243	7.15582	5.90614	6.16748	6.8097	6.14193	6.8904	7.92103	7.44723	8.43747	7.37436	7.31105	7.85137	7.19212	7.46984	7.48261	6.33872	6.28156	6.64968	6.10317	6.07361	6.53206
Lsat_1_v5_gn_1_12380	3.55904	4.29521	4.84033	3.33178	3.96236	5.00119	5.36486	5.04084	5.33986	5.40153	4.9751	3.42676	4.77627	3.77535	4.97174	4.72512	3.68697	5.27592	5.37281	4.74962	5.18716	5.80803	5.43409	5.44581	5.08959	5.13467
Lsat_1_v5_gn_1_123940	1.09234	1.84028	1.07856	2.89477	3.38042	3.20518	3.71354	3.67456	4.01326	4.08041	3.15412	3.23279	2.44239	1.06996	2.14801	3.18967	0.708326	2.27779	2.05132	2.27782	2.2591	2.94835	2.40276	4.03145	3.95619	3.60823
Lsat_1_v5_gn_1_12401	5.93885	6.13595	6.08124	5.93447	5.8151	6.12003	6.77594	6.00665	6.21882	6.5279	6.20384	6.16254	5.85102	5.37115	5.69307	5.58898	5.2594	5.82941	5.8738	5.7081	6.13884	5.96503	6.11741	6.13674	6.2939	6.03809
Lsat_1_v5_gn_1_124140	0.573941	1.11949	1.45879	1.12088	0.979305	0.87201	1.51945	0.701057	1.70407	2.19825	1.76448	1.24242	1.51146	-2.58095	0.411772	0.549447	-0.608109	0.244895	0.444076	-0.374633	0.771517	1.3842	0.331695	1.8681	2.31072	1.62709
Lsat_1_v5_gn_1_124280	2.23469	2.85635	1.92986	2.78431	3.59069	3.39756	3.53366	3.10796	3.36301	3.59828	3.00255	2.74311	3.24958	2.7242	3.18347	3.68878	2.33811	3.65366	3.30925	3.29776	3.33624	3.57756	3.13981	3.69372	3.12949	3.25784
Lsat_1_v5_gn_1_124320	4.78665	3.95686	3.32065	2.90888	3.48536	2.9493	2.2959	3.11644	2.13403	1.73793	2.75941	3.49239	3.43337	2.22518	3.02069	3.57924	2.90709	3.44027	2.85351	2.9067	2.97578	2.62385	3.39137	3.37937	3.15595	3.35742
Lsat_1_v5_gn_1_124381	4.23771	4.14255	3.95287	4.02836	3.52394	3.98762	3.17278	3.39325	3.32684	2.78401	3.55373	4.03876	3.91431	4.50525	4.02307	3.52119	4.19041	3.76586	3.74341	3.64992	3.55049	3.26402	3.53412	2.82039	2.56878	3.21309
Lsat_1_v5_gn_1_124421	4.02605	3.74818	3.89229	3.48089	3.50677	3.6914	3.31332	3.9179	4.29742	4.66756	4.53026	3.46261	3.65447	2.85838	3.41086	3.44518	3.31406	3.98572	3.25016	3.2297	3.81009	3.63027	3.58547	3.73624	3.9196	3.65359
Lsat_1_v5_gn_1_124461	3.90731	4.41432	4.46379	3.55004	4.12881	4.68012	4.78521	4.51241	3.57521	3.91707	3.63845	4.44937	5.09014	2.57625	4.35916	3.4607	2.99818	4.62036	4.62816	3.08312	4.15998	4.02411	4.28982	3.24126	3.15595	3.78681
Lsat_1_v5_gn_1_124521	7.55068	6.77809	7.19858	6.9308	6.76634	6.30743	6.2157	5.70568	6.22669	6.00626	6.48978	6.88803	6.54544	7.92855	7.18553	6.85966	7.63778	6.813	7.17153	7.34195	6.82369	6.69272	7.02187	5.85216	6.18057	6.83004
Lsat_1_v5_gn_1_12460	5.25452	5.23483	5.14732	5.69292	5.2756	4.99553	5.04469	4.85912	4.83172	5.00452	4.85632	5.20942	4.9063	4.5456	4.48939	4.88902	3.79255	4.76239	4.53222	5.23943	4.86383	4.4768	4.47549	4.94056	5.43894	5.16436
Lsat_1_v5_gn_1_124781	4.62401	3.86432	4.02989	4.21026	4.33754	3.67734	4.51461	3.77952	4.86992	5.34826	4.95046	4.15288	3.90477	3.63281	4.42574	3.52119	3.9377	3.90959	4.48174	4.13233	3.76177	3.36076	3.68299	3.27835	3.62229	3.78681
Lsat_1_v5_gn_1_124800	3.55904	3.48343	3.51758	4.40201	4.25764	4.4137	4.33573	4.67739	4.55674	5.02009	4.66763	3.31353	4.94405	3.29695	3.91597	4.85417	3.98302	4.30088	4.17527	4.42386	4.50145	3.9431	3.835	4.48345	4.59516	3.83684
Lsat_1_v5_gn_1_12481	7.05992	7.31574	7.16483	7.3273	7.2559	6.98155	8.2492	6.40994	6.99916	7.0487	7.10471	7.0172	6.93934	7.04662	6.92513	6.66229	6.47819	6.67753	7.71964	6.87128	6.81878	6.9108	7.13907	6.44712	6.50621	6.72239
Lsat_1_v5_gn_1_124861	1.4729	1.84028	1.666	2.82952	3.39916	2.1575	2.49436	1.66707	1.97103	1.76774	2.03835	3.00862	2.96736	2.22518	3.32973	2.9019	2.90709	2.33712	2.63996	3.05718	1.16738	2.16933	1.23257	2.14555	1.44688	1.85781
Lsat_1_v5_gn_1_124981	-0.243013	-0.387206	-0.675906	-1.68498	1.95525	1.53367	2.41339	1.22519	2.71583	1.76774	1.83797	2.48872	2.91128	-0.301849	3.02069	3.79058	-0.608109	1.43926	3.28001	3.36275	0.484476	1.32148	0.884517	2.03842	1.39451	2.27559
Lsat_1_v5_gn_1_125001	4.08195	4.04747	3.78529	3.98906	3.63879	3.85649	3.8835	3.73935	4.13957	4.47768	4.36605	4.10831	3.73207	4.08008	3.58411	3.85075	3.44936	3.93861	3.72182	3.79826	4.15375	3.71811	3.87682	3.57095	3.60703	3.85637
Lsat_1_v5_gn_1_12520	-2.31206	3.24713	4.22265	-2.31206	-2.31206	3.08251	2.03458	2.90507	1.79159	1.36145	2.86867	-2.31206	3.79541	-2.58095	5.72515	-1.81104	-2.58095	5.17385	4.24502	-2.58095	2.69618	4.05335	4.28361	-2.07399	-2.32537	-2.21205
Lsat_1_v5_gn_1_125320	2.23469	2.96441	1.75942	2.29739	2.5321	2.2742	2.82172	2.16167	1.09582	1.28103	1.1074	2.55665	2.56862	1.456	2.48423	2.252	1.38502	1.49242	2.38921	1.97937	1.47769	1.80681	1.51276	2.03842	1.99621	1.98748
Lsat_1_v5_gn_1_125380	3.7779	3.37011	3.25427	4.07603	3.97491	3.49697	3.86332	3.82713	4.03135	3.56471	3.90102	3.35227	3.76409	3.55589	3.63001	3.88567	3.68697	3.72202	3.62049	3.5604	3.96749	3.96378	4.07667	3.82488	3.95015	3.81204
Lsat_1_v5_gn_1_125440													-0.389223	-0.301849	1.20141	0.549447	-0.608109	0.9995	0.444076	0.610241	-0.0937293	0.222307	0.125108	-0.199509	0.343114	0.941252
Lsat_1_v5_gn_1_12561	5.17964	7.58484	7.23556	1.32406	-2.31206	6.02468	6.12325	4.56168	4.67367	4.61522	4.03207	-1.08331	3.0389	1.456	6.10817	0.549447	0.195325	5.4871	6.07872	0.870739	5.18716	6.18326	7.16039	0.919329	-1.12448	2.84368
Lsat_1_v5_gn_1_125781	4.97442	7.46111	6.66112	7.59189	5.83364	5.23104	2.26291	2.84286	4.5964	3.2447	4.33027	4.64821	7.24454	7.62393	7.25084	7.11903	7.68842	6.31757	7.02233	6.04036	6.3188	4.39066	5.9249	2.21227	1.79214	3.49936
Lsat_1_v5_gn_1_125801	2.73063	2.91139	3.01004	2.80709	1.8502	3.08251	2.3276	2.99878	2.99932	2.69371	2.93716	3.10251	2.41576	2.98114	2.62689	2.70736	2.70557	3.10693	2.36156	3.00384	2.82717	2.94835	2.86848	2.81319	3.09162	2.82416
Lsat_1_v5_gn_1_125881	-2.31206	-0.386956	0.0710838	0.375978	-0.180678	1.36848	2.44089	1.91157	1.85392	2.66231	1.76448	-0.426563	1.17285	-2.58095	-0.0852986	1.03759	-0.608109	0.924115	0.444076	-0.374633	1.21601	1.2559	1.0101	2.16832	1.37663	1.45847
Lsat_1_v5_gn_1_125901	2.43141	0.409087	-0.254595	1.27943	1.46405	0.390695	1.69145	2.22685	3.40656	3.40313	2.86232	1.42921	1.03059	3.3636	1.98751	2.7967	5.09574	1.6874	1.56146	3.2229	2.15498	2.41952	1.38212	2.45501	2.17005	2.73568
Lsat_1_v5_gn_1_125981	4.89759	2.54442	2.46165	3.03645	3.5577	3.24385	2.75755	1.64791	3.63559	3.18846	3.39232	2.74311	2.89209	7.095	5.67128	5.77124	7.12423	3.67681	4.95393	5.37162	2.28212	3.70588	3.35632	3.07049	2.90457	4.25257
Lsat_1_v5_gn_1_126121	3.30092	2.96441	3.51758	3.5768	3.32268	2.86405	2.6673	2.21472	2.07935	1.54482	2.6412	3.75054	2.63938	3.09427	2.98581	2.87897	2.47127	3.26804	3.54874	3.34141	2.87338	3.08679	3.63505	2.11072	2.04232	2.92935
Lsat_1_v5_gn_1_126181	4.20106	1.95809	2.36267	3.21642	3.03403	2.4686	1.17499	2.5706	1.93304	2.21998	1.84977	3.06879	2.42099	4.5923	2.54013	2.81577	4.16927	2.29835	1.83464	3.10918	2.57297	2.40516	1.82334	3.01817	2.95706	3.40531
Lsat_1_v5_gn_1_126300	2.73063	2.91139	3.08414	3.26753	2.72271	3.31823	2.35676	3.56138	3.3047	2.66231	3.18262	3.69134	2.98558	2.01136	2.83719	2.83198	2.90709	3.38511	2.85351	3.57875	3.58792	3.40681	3.39137	3.33981	3.42756	3.41758
Lsat_1_v5_gn_1_126340	6.02692	5.62067	6.27956	4.8488	5.62915	6.8325	6.34868	7.05345	6.79456	6.84439	6.30126	5.72691	6.33951	5.70978	6.40745	6.63175	6.28367	6.94519	6.29878	6.89344	6.7513	6.98729	6.83295	7.35965	6.90831	7.17203
Lsat_1_v5_gn_1_126440	3.7779	4.88214	4.74075	4.13123	3.28287	3.92949	3.81159	3.63133	3.08843	3.56471	2.90332	3.38999	3.85609	3.29695	4.10662	3.22647	2.59317	3.94816	3.81651	2.73595	4.14122	3.82371	4.13298	3.33981	3.30524	3.05301
Lsat_1_v5_gn_1_126820	3.39219	3.58849	2.93193	3.01704	2.80933	2.91287	2.61997	2.89698	3.05344	3.02526	3.26487	3.23279	3.07339	2.85838	2.75671	2.83198	3.3833	2.92555	2.54482	2.86119	3.03118	2.8847	2.81785	2.8347	2.97758	2.96577
Lsat_1_v5_gn_1_126860	9.44282	7.94942	8.51389	7.63242	7.06224	5.78347	6.42812	5.91648	5.04933	4.23247	5.40808	6.94933	6.21955	8.20218	8.37952	5.79287	8.08751	7.48716	7.11573	7.12182	7.77929	7.47362	8.04361	4.32785	5.3963	7.02928
Lsat_1_v5_gn_1_126880													1.23509	-2.58095	3.53669	-2.58095	-0.608109	2.78348	2.05132	-0.374633	2.51372	3.3132	3.74753	-2.58095	-2.32537	-0.508836
Lsat_1_v5_gn_1_126900	5.90825	6.41693	5.69462	5.64582	5.93876	6.50857	7.06048	6.59534	6.68735	7.06466	6.706	5.81968	5.9726	5.95457	5.94548	5.84963	5.4493	6.03381	6.21257	6.304	6.32783	6.31927	6.4085	5.82251	6.15188	6.29265
Lsat_1_v5_gn_1_126981													1.07316	-2.58095	0.857525	-1.81104	-2.58095	2.06213	1.42449	-2.58095	0.586438	0.440741	0.730748	-2.58095	-2.32537	-1.91853
Lsat_1_v5_gn_1_127001													2.40305	-2.58095	2.39965	-2.58095	-2.58095	2.66692	2.0647	-2.58095	1.20011	1.69165	1.85633	-2.58095	-2.58095	-2.20848
Lsat_1_v5_gn_1_127161													3.09032	-2.58095	2.79751	-1.81104	-2.58095	2.32093	2.63982	-2.58095	1.94971	1.90504	2.12587	-2.58095	-2.32537	-2.58095
Lsat_1_v5_gn_1_127401	4.58585	5.36869	4.89282	5.36857	5.20812	5.25894	4.35754	5.25381	5.33441	4.45495	5.34645	5.38783	5.18386	5.39343	5.13187	5.40057	4.83415	5.06839	5.06525	5.59092	5.10884	5.02655	4.96481	5.61278	5.69763	5.47194
Lsat_1_v5_gn_1_127421													1.78811	-2.58095	1.8391	-1.81104	-2.58095	2.54409	0.968717	-2.58095	2.66149	2.38931	2.30934	-2.58095	-2.58095	-2.58095
Lsat_1_v5_gn_1_127601	10.9328	10.6963	10.7784	10.3122	10.0257	9.5254	9.74201	9.96734	9.69408	9.81187	10.2254	10.1052	10.1617	11.0554	10.8807	10.1891	10.9643	10.5068	10.1835	10.2623	10.1821	10.2328	10.5933	10.2415	10.6431	10.3534
Lsat_1_v5_gn_1_127621	5.25452	5.05097	4.90309	5.42856	5.35934	4.64442	5.02666	4.20682	4.29742	3.75534	4.06305	4.95636	4.53163	4.46375	4.33165	4.7057	4.19041	4.37352	4.78729	4.71685	4.9775	4.49112	4.59055	4.31261	4.49302	4.85775
Lsat_1_v5_gn_1_127701	2.58348	3.11269	2.80621	3.2343	3.04179	2.65035	2.96119	3.13573	3.11412	3.69455	3.0651	2.74311	3.20362	0.541311	2.75671	2.75851	2.02805	2.52743	2.59317	2.27782	2.84274	2.8847	2.7293	3.22506	2.9835	2.75299
Lsat_1_v5_gn_1_127780	5.36815	7.57331	6.98547	7.79829	6.27923	4.87072	2.78515	1.98093	4.98013	3.53291	4.91155	5.07538	7.19976	8.42834	7.49828	7.5828	8.4746	6.37058	7.38422	6.63824	6.06135	4.17259	5.35439	1.84602	1.37642	3.09293
Lsat_1_v5_gn_1_127821	3.099	3.55431	3.22181	4.33306	4.03606	3.59746	3.54638	3.63619	3.99032	3.79931	3.96803	3.99046	3.26458	3.90506	3.51239	3.80282	3.63114	3.23723	3.32365	3.8893	3.64231	3.04857	3.09798	4.10114	4.13173	3.95932
Lsat_1_v5_gn_1_127920	3.47802	3.74818	3.74016	3.49499	3.65448	3.83765	3.75794	4.00705	4.2167	4.33561	4.16653	3.6296	3.82607	3.38853	2.8758	3.56495	3.51253	3.64194	3.47324	3.70108	3.93154	3.74225	3.80065	3.98412	4.00357	3.88518
Lsat_1_v5_gn_1_127960	0.573941	2.61244	2.2844	3.61603	3.17825	3.33624	3.53366	3.53555	3.46637	3.02526	2.83316	2.80026	2.21419	2.85838	1.62063	3.33154	1.84383	2.24719	2.91186	3.05718	2.3707	3.12402	2.9954	3.82488	3.95317	3.56139
Lsat_1_v5_gn_1_127981	-0.243013	0.0651959	0.560785	0.967557	1.61392	1.70978	2.99868	1.46298	2.04414	1.79695	1.32751	0.636202	0.640393	-2.58095	0.935017	1.26685	0.195325	0.473612	2.15159	-0.374633	-1.32872	2.27241	1.0101	1.25329	1.30278	0.745636
Lsat_1_v5_gn_1_128021	1.09234	1.9495	1.34283	1.04625	2.55341	2.60415	2.38535	2.83056	2.65878	3.03755	1.79096	2.20196	2.01571	-2.58095	1.79195	1.74381	1.84383	1.9379	1.74386	0.767737	1.97818	1.85189	2.14144	2.44493	2.00788	2.04395
Lsat_1_v5_gn_1_128160	4.26725	7.16099	6.14422	6.80435	5.11334	5.59235	3.10345	3.14344	4.67529	3.07977	4.43255	4.32246	6.80197	6.71098	6.25269	6.22355	6.56444	5.39865	6.01837	5.33418	6.35411	4.97521	5.90137	1.99609	1.38123	2.94238
Lsat_1_v5_gn_1_128461	-2.31206	-1.04993	0.336613	0.701879	0.764843	0.190409	0.880997	0.940308	1.98966	1.8812	1.9079	0.360263	-0.0553756	-2.58095	-0.0852986	0.661183	0.195325	-0.185008	0.21606	-1.65211	0.484476	1.11508	0.672918	1.43323	1.03275	0.567476
Lsat_1_v5_gn_1_128600	5.65543	5.89096	5.85655	5.87373	5.95467	5.7769	5.76369	5.86659	5.5108	5.6134	5.80623	5.7847	5.89987	5.72743	5.86608	5.58544	5.76654	5.99743	6.04653	6.05146	5.82091	5.76153	5.92152	5.68165	5.81268	5.79911
Lsat_1_v5_gn_1_128621	2.73063	0.0651959	0.560785	2.56129	2.83709	1.56456	1.46692	1.46298	2.77071	2.75453	2.93716	2.17968	1.40717	1.76024	1.07435	3.18967	2.33811	0.760387	1.56146	3.46496	1.62901	1.44431	1.51276	2.75422	2.36615	2.8142
Lsat_1_v5_gn_1_128641	1.4729	-2.31206	-2.31206	2.53425	0.876056	-2.31206	-2.31206	-2.31206	3.02664	3.0738	2.55665	0.0187596
Lsat_1_v5_gn_1_128660	1.77374	0.699685	1.34283	2.78431	1.90368	2.70036	2.96119	2.75757	2.37247	2.73393	2.41973	2.85524	2.01571	0.541311	1.52669	2.51255	1.84383	1.6874	1.74386	2.23217	2.08677	2.39931	1.78292	3.03996	3.10254	2.98216
Lsat_1_v5_gn_1_128681	2.4196	1.45203	1.666	2.23155	2.18861	0.476825	0.617389	0.584981	0.510047	1.10537	1.51844	2.48872	0.640393	-2.58095	1.20141	1.40167	2.59317	0.670983	0.545855	0.870739	1.47769	0.584725	0.594876	1.50653	1.49741	1.11348
Lsat_1_v5_gn_1_128700	6.60564	6.5237	6.38593	6.38411	6.15817	6.58857	6.15888	7.06252	6.40813	6.22487	6.63345	6.32716	6.61732	6.66232	6.46874	6.42567	6.98082	6.8706	6.18311	6.5045	6.52394	6.52889	6.4728	6.75222	6.85238	6.70297
Lsat_1_v5_gn_1_128740	4.98814	5.53564	5.36359	5.37228	4.76352	4.75232	3.07086	4.73299	4.24787	3.02487	5.03102	5.15568	4.68445	5.32554	4.83144	4.64584	5.16425	4.77853	4.5384	5.06163	4.72372	4.3252	4.84771	4.59268	4.8594	4.7933
Lsat_1_v5_gn_1_128760	3.39219	3.06493	2.84934	4.03802	4.07155	3.65085	4.60246	4.29566	3.91922	3.539	3.75687	3.80741	3.67707	3.09427	3.35728	3.36493	2.90709	3.26804	3.47324	3.48456	3.50229	4.627	3.90943	4.58212	4.74035	4.41616
Lsat_1_v5_gn_1_12900	2.86414	0.919212	1.75942	3.14771	2.46252	0.601195	0.710713	0.112501	1.51127	0.905304	2.26844	3.14725	1.46026	3.09427	0.78077	2.73316	2.99818	0.244895	0.334568	2.70286	1.51703	-0.0823872	1.28321	1.67496	2.00788	3.06145
Lsat_1_v5_gn_1_129101	1.09234	0.68658	0.754764	-1.24934	0.368144	1.36848	1.71233	0.842586	1.19547	1.57885	0.530385	0.360263
Lsat_1_v5_gn_1_129200	4.89759	5.36869	5.20658	4.53758	3.98735	5.42382	3.46835	5.31278	4.55986	2.937	5.18098	5.30138	4.87731	4.83323	5.1258	3.75324	5.12436	5.454	3.81651	4.28545	5.15322	4.94567	4.95006	4.497	4.67325	4.877
Lsat_1_v5_gn_1_129281	5.17964	5.02625	4.85098	6.06069	6.2642	5.19622	5.91107	5.22016	5.16652	5.08073	5.06967	5.34044	5.31573	4.98765	5.07492	5.68464	4.83415	4.67886	5.57894	5.38211	5.31544	5.32718	5.19053	5.40685	5.54784	5.27917
Lsat_1_v5_gn_1_129320	5.77894	5.14583	5.37101	4.79284	5.14845	5.25421	5.32114	5.1555	5.25963	5.4666	5.30817	5.4337	5.52017	5.56026	5.61533	4.85417	5.86664	5.8086	5.76192	5.35041	5.42291	5.47858	5.59057	4.49024	4.55994	5.28819
Lsat_1_v5_gn_1_12940	4.37829	3.99747	4.33314	4.54438	4.79923	4.39234	4.75814	4.61216	4.53788	4.6872	4.30256	4.56932	4.36764	4.23615	4.04017	4.02796	4.67758	4.10998	4.01591	4.13233	4.09646	4.96119	4.25218	4.39212	4.21964	4.02983
Lsat_1_v5_gn_1_129560	2.80962	0.0651959	2.26315	2.36972	3.41397	0.354938	2.17586	0.230559	0.29973	-0.521462	0.847549	2.78089	0.663394	1.456	0.184539	1.8886	0.855683	-0.362424	2.00859	1.2379	-0.0528872	0.259058	0.14705	1.08092	1.42727	0.500658
Lsat_1_v5_gn_1_129581	3.03469	4.04747	4.09111	4.36176	4.21808	4.24188	3.97934	4.12881	4.15116	4.16063	3.86631	3.70168	3.84363	3.63281	3.46252	3.87413	3.77414	3.42667	3.61131	3.3086	4.10714	3.66515	4.1037	3.9206	3.91383	3.66126
Lsat_1_v5_gn_1_129680	2.02255	3.83615	3.57009	3.82018	3.94971	3.88736	3.93276	3.31186	3.88481	3.75534	3.31721	3.10251	3.76409	3.19917	3.12055	3.71491	3.08387	3.31306	3.68883	3.34141	3.64231	3.59092	3.25846	3.83202	3.69986	3.79696
Lsat_1_v5_gn_1_129701	6.54727	6.68639	6.53868	7.13927	6.9899	6.42359	7.34326	6.02626	6.37752	6.4334	6.5809	6.29272	6.49068	6.65312	6.30152	6.78916	6.01581	6.06479	7.16754	6.79287	6.4509	6.35386	6.62289	6.37556	6.52104	6.49204
Lsat_1_v5_gn_1_129780	7.32606	6.30991	6.95623	6.68858	7.01745	6.10172	6.75555	6.09595	5.91209	6.05694	6.06916	6.65225	6.03722	7.61447	6.8398	6.52502	7.078	6.55794	7.04904	7.27177	6.36726	6.81587	7.04865	6.22625	6.61795	7.4386
Lsat_1_v5_gn_1_12980	2.98635	3.24074	2.9181	3.2072	2.90969	3.41902	4.41835	3.43349	4.27114	4.46506	4.32673	3.04201	3.49124	2.22518	3.14873	3.78961	2.48686	3.05289	3.84037	3.35126	3.58692	3.26846	3.66504	3.21837	3.13967	3.00633
Lsat_1_v5_gn_1_129840	3.39219	2.61244	3.28601	3.45227	3.57429	3.00582	3.70222	3.69804	3.25936	3.09748	2.97023	3.42676	3.43337	3.55589	3.41086	3.87413	3.16475	3.07244	3.64363	3.85959	3.14857	3.32923	3.19375	3.84268	4.13971	3.71373
Lsat_1_v5_gn_1_129921	3.63574	3.11269	3.66972	3.93838	4.71198	3.98762	5.49846	5.06632	4.75758	5.18661	4.50791	3.77926	3.90477	2.7242	3.21393	4.24973	3.63114	3.55715	3.51149	3.05718	4.07025	4.86551	3.82649	4.82353	5.0464	4.12551
Lsat_1_v5_gn_1_13001	4.58585	4.04747	4.85098	4.06662	4.47639	5.54878	5.43491	5.95595	5.79386	5.832	5.95404	4.03876	5.64578	4.76652	5.43959	5.58189	5.60202	5.89751	5.63487	5.54031	5.93968	5.99799	6.033	6.16319	5.90993	5.73855
Lsat_1_v5_gn_1_130040	2.73063	1.29532	1.75942	2.1268	3.38042	2.05248	4.09733	2.89698	2.5872	2.90967	1.6052	3.00862	1.35206	-0.301849	1.31818	2.38815	3.31406	1.13939	1.10835	-0.374633	1.11706	3.17812	1.06901	2.82756	2.68234	2.26101
Lsat_1_v5_gn_1_130060	4.23771	3.62187	3.80733	3.46665	3.77417	2.81352	3.85312	2.52932	2.67037	3.18846	2.79676	2.74311	4.28913	2.85838	4.21601	3.15191	3.68697	4.13527	4.48174	2.91995	3.01753	3.83499	3.61542	1.9623	2.03093	1.71532
Lsat_1_v5_gn_1_1301	4.42226	3.97181	3.69358	4.22725	3.98735	3.32726	3.45492	2.92908	3.05344	3.37435	3.0651	3.35227	3.52343	4.50525	3.35728	3.44518	4.06958	3.34232	3.28001	3.25274	3.36886	3.02908	3.46998	3.27311	3.47035	3.48188
Lsat_1_v5_gn_1_130141	-2.31206	1.59338	1.21674	1.04625	1.07566	1.65343	2.20465	1.50617	2.41873	2.32398	1.6052	0.0187596	1.51146	0.541311	1.4262	2.57094	1.08599	1.77582	1.56146	2.23217	1.01082	2.09628	1.78292	2.56988	2.01945	1.91481
Lsat_1_v5_gn_1_130161	5.30237	5.84219	5.12116	5.48616	5.06288	5.40687	3.37164	5.24905	4.63573	3.29468	5.73105	5.61985	4.7815	5.95417	5.29035	4.96175	5.73114	5.11575	4.39575	5.37687	5.26433	5.07488	5.3144	5.10593	5.42704	5.33593
Lsat_1_v5_gn_1_130260	4.58585	3.91907	4.23896	4.48205	4.46753	4.12863	4.74165	4.22309	4.665	4.42719	4.66763	4.31854	3.45968	4.28463	3.75956	3.9085	4.53273	3.67681	4.40255	4.27423	4.32425	4.45505	4.83928	4.32279	4.68874	4.63553
Lsat_1_v5_gn_1_130281	5.74472	6.51484	6.64655	5.70813	5.5306	6.08317	5.86867	5.43237	5.94229	5.91094	6.34288	5.24073	5.90706	5.69192	6.44003	4.85417	5.54272	6.4445	6.38027	4.91042	6.10535	6.25243	6.51579	4.75751	5.11543	5.22008
Lsat_1_v5_gn_1_130320	6.57663	6.66665	6.53384	5.67683	5.9441	6.66726	4.68555	6.1139	5.03174	3.92333	5.52572	6.95694	6.13631	7.90738	7.34925	6.17789	7.39368	7.60718	6.71425	7.2186	6.21387	6.68494	7.02448	4.38311	4.75081	6.84909
Lsat_1_v5_gn_1_130341	2.42173	1.44756	1.8864	2.67046	2.474	1.52997	2.03283	1.13341	0.450691	1.73962	0.275607	2.05221	1.61007	1.8937	1.04293	1.69799	1.49079	1.59733	1.39647	2.2332	0.237998	0.586039	0.35032	1.60517	1.0777	1.75636
Lsat_1_v5_gn_1_130380	5.20504	5.33888	4.86155	5.13197	4.96564	4.92291	3.72477	4.82114	4.78982	3.70999	5.43793	5.18816	5.14791	5.17934	4.95381	5.3803	5.20307	4.72956	4.53222	5.483	4.80147	4.77478	5.17385	5.2741	5.49804	5.24993
Lsat_1_v5_gn_1_130400	4.50637	4.07184	3.54407	3.7157	3.66999	4.69764	4.07995	5.22016	4.58151	3.86285	4.45049	4.71019	4.53781	3.96579	4.52627	4.31098	3.16475	4.60234	3.71091	4.34026	4.19679	4.56066	4.16033	4.91891	4.99311	4.94472
Lsat_1_v5_gn_1_13101	1.77374	3.15891	3.04756	3.82018	4.17304	3.64158	4.01739	4.12605	4.98348	4.72188	4.35358	4.72502	3.07339	3.29695	2.71472	3.99635	3.51253	3.23723	3.14056	4.39307	3.20988	3.74225	3.34444	4.59688	4.71032	4.63835
Lsat_1_v5_gn_1_13121	3.63574	4.33602	3.69358	3.12976	3.30291	3.71912	2.90306	3.53555	3.25936	2.8129	3.53175	2.74311	3.27942	2.57625	3.35728	2.78342	2.47127	3.61822	3.18855	2.73595	3.87966	3.77773	3.73849	3.36958	3.78369	3.59666
Lsat_1_v5_gn_1_13241	-0.243013	0.0651959	0.560785	-0.0457072	0.207301	0.54035	-0.121874	0.544117	1.97074	2.1079	2.51244	0.867741	-0.212664	-0.301849	0.184539	-0.402777	-2.58095	1.07114	0.81411	-0.689058	0.954609	1.3842	0.817374	0.40954	0.414977	0.659304
Lsat_1_v5_gn_1_13261	3.20349	3.01555	3.66972	2.66469	3.24193	4.42637	4.60854	4.83391	4.82913	4.90407	4.69755	3.19065	4.42884	2.7242	4.51408	4.10902	4.26568	4.64405	4.82827	3.76659	4.83688	5.04122	4.83079	4.93061	4.92089	4.62418
Lsat_1_v5_gn_1_13281	3.63574	2.31872	2.46165	4.21026	4.19466	2.6929	2.35676	2.91312	2.88457	2.69371	3.0651	3.83503	2.98558	3.09427	2.43335	4.04866	3.24134	2.82552	2.30462	3.68423	2.71322	2.62385	2.86848	3.49194	3.83371	3.39772
Lsat_1_v5_gn_1_13300													-0.590443	0.541311	0.78077	0.150511	0.708326	0.115325	0.0869396	0.746362	0.316243	1.5575	0.331695	1.45191	1.69798	1.73655
Lsat_1_v5_gn_1_13341	6.64328	6.11851	6.21506	7.13927	6.81949	6.14323	6.45366	5.82668	6.11438	6.21904	6.29474	6.04331	6.53774	7.095	6.22132	7.03066	7.20294	6.0582	6.46228	6.79287	6.40183	6.34993	6.33256	6.30026	6.46235	6.40601
Lsat_1_v5_gn_1_13380	8.98687	8.51579	8.42579	7.35268	7.06957	7.43762	6.14432	6.57434	6.37309	5.84954	6.83314	7.86017	7.40301	9.45445	8.64075	7.29815	9.41409	8.43183	7.71555	8.75438	7.70244	8.02622	8.32844	4.73099	5.70571	8.04175
Lsat_1_v5_gn_1_13480	2.73063	4.23175	4.25509	3.87511	3.63879	4.4137	4.85331	4.23918	4.36675	3.94343	3.98431	3.6608	4.46825	2.98114	4.55034	2.78342	2.80984	4.09287	4.77162	3.5604	4.51609	4.46234	4.5131	3.70154	3.77005	3.77146
Lsat_1_v5_gn_1_13520	4.23771	3.15891	3.31707	4.46065	4.69691	3.73956	4.52749	4.30487	4.34882	4.62747	4.09338	4.07528	3.98847	3.10497	3.63001	4.38608	3.84257	3.91933	4.15125	4.01561	3.76994	3.93265	3.73849	4.3702	4.60288	4.28176
Lsat_1_v5_gn_1_13541	2.58348	3.11269	2.22012	2.47858	2.18861	2.2742	1.61911	2.87243	2.3338	1.57885	2.32065	2.74311	2.54424	2.22518	1.79195	2.68109	2.02805	2.44892	2.05132	2.48663	2.0335	1.72576	2.33236	2.66899	2.59995	2.09004
Lsat_1_v5_gn_1_13560	4.46493	5.54437	5.38574	5.0768	5.32054	5.02081	5.93544	4.76668	5.11018	5.3872	5.42607	4.78289	5.45954	4.46375	5.20951	5.07201	4.40537	5.07712	5.78031	4.40341	5.35125	5.31112	5.45357	5.00837	4.9085	4.90775
Lsat_1_v5_gn_1_13581	3.90731	4.6909	5.07648	3.42308	4.23695	5.4816	5.54671	5.7022	5.50919	5.47567	5.09237	4.51913	4.88218	3.29695	5.21705	4.65936	4.22853	5.07712	5.44044	4.6227	5.12485	5.78787	5.23301	5.34075	5.19286	5.0289
Lsat_1_v5_gn_1_1361	2.02255	2.67739	1.75942	3.20029	4.10618	3.39756	4.31359	4.00329	5.19689	5.35319	4.00041	3.23279	3.79541	3.70584	3.32973	4.74428	3.79255	2.74018	3.44717	4.11985	3.46253	4.29287	3.64477	4.60718	4.94523	4.48052
Lsat_1_v5_gn_1_13640	3.099	3.33027	3.34748	3.86429	2.99327	2.34707	1.51945	1.30073	1.74849	2.0844	2.26844	2.62151	3.13997	4.134	2.71472	2.73316	4.06958	2.44892	2.38921	2.73595	3.23369	2.42937	2.35621	1.52428	2.087	1.85781
Lsat_1_v5_gn_1_13680	9.95513	9.07548	9.37599	8.66168	8.30798	8.36046	7.13702	7.60608	7.26018	6.50485	7.97923	8.92284	8.46289	10.7252	9.77996	8.84226	10.2492	9.39486	9.20982	9.29717	8.52197	8.60759	9.00359	5.21245	6.10925	8.62907
Lsat_1_v5_gn_1_13721	-0.243013	1.11949	1.34283	1.12088	1.07566	1.29671	2.96119	1.68598	1.65823	2.1079	1.9746	1.06721	1.9798	0.541311	1.20141	0.296095	0.195325	0.9995	2.46911	0.292109	1.06492	1.61093	1.46968	-0.321071	-0.295145	0.190368
Lsat_1_v5_gn_1_13741	1.77374	2.14589	2.56877	2.23155	2.5321	3.21495	4.16485	3.96896	3.69355	3.89697	3.23797	2.34246	2.11836	-0.301849	2.01593	2.38815	1.38502	1.81808	2.91186	2.18503	1.82984	3.29699	2.46988	3.3498	3.72481	3.02739
Lsat_1_v5_gn_1_13760	5.49997	6.07096	5.45719	4.82109	5.22398	6.00793	4.37902	6.213	5.65197	4.78155	6.03831	6.11827	5.33717	4.62306	5.53918	5.45197	5.2594	5.97659	5.25377	5.67436	5.82287	5.70123	5.88305	5.86266	5.97824	5.95333
Lsat_1_v5_gn_1_13801	2.58348	3.62187	2.15284	3.56348	3.5577	2.78757	3.70222	2.73394	2.89449	3.30488	2.83316	3.31353	2.96736	2.41137	2.95007	2.32168	2.02805	2.3659	2.05132	2.86119	2.3707	2.62385	2.44785	2.97042	3.44911	2.9925
Lsat_1_v5_gn_1_13860	3.099	4.14255	2.97151	2.58785	2.59847	3.20518	2.20465	3.14259	3.78703	3.71765	3.7757	3.77926	4.1826	5.49994	4.94475	3.01138	5.16425	4.02233	3.33791	4.19316	4.30752	3.98417	3.86024	3.27835	3.44911	3.11918
Lsat_1_v5_gn_1_13880	0.573941	1.11949	2.15284	0.884318	1.73689	2.82632	2.96119	3.23536	2.94309	2.38296	2.68169	1.06721	3.32307	2.01136	2.48423	2.3553	2.47127	2.62588	3.15673	2.23217	3.22184	3.57756	2.83492	3.43675	3.11338	2.49085
Lsat_1_v5_gn_1_13920	3.099	2.73954	3.62076	2.01385	3.71557	4.75232	4.8635	4.85912	5.33258	5.35319	4.90843	2.41744	5.01229	3.19917	4.68691	4.99945	4.22853	5.28349	5.12402	4.90316	5.15634	5.4532	5.25855	5.43176	4.81696	4.76002
Lsat_1_v5_gn_1_14060	7.53073	7.12227	7.62196	7.05375	7.13112	6.66804	6.94031	5.52585	6.29381	6.12331	6.78749	7.11336	6.92996	8.27299	7.08817	6.74387	7.51975	7.13997	7.70665	7.23752	6.55971	6.89607	7.49982	3.50093	5.1527	7.04479
Lsat_1_v5_gn_1_14180	4.50637	3.01555	2.66848	3.66672	5.02114	3.98762	8.52128	3.61662	4.62684	6.21949	6.58358	3.42676	3.13997	4.18598	3.60724	3.60742	4.26568	3.63013	4.36127	3.85959	3.49245	6.53581	3.61542	3.20868	4.2121	3.96383
Lsat_1_v5_gn_1_14200	-2.31206	-2.31206	-1.2735	-1.24934	2.27231	1.33304	5.83019	0.544117	2.27427	3.89697	3.29128	-0.429506
Lsat_1_v5_gn_1_14220	2.86414	2.39794	2.61948	3.78618	2.94307	1.86671	2.07023	1.27598	1.83344	2.30377	1.32751	1.78586	3.30867	3.55589	3.63001	3.70191	4.43828	2.92555	3.25016	2.86119	2.23571	1.50201	2.18033	2.97042	2.60764	2.57579
Lsat_1_v5_gn_1_14240	6.64328	5.9513	6.05384	6.95012	7.0068	5.71286	6.67967	5.62225	5.96718	5.94396	5.90358	6.3174	6.17658	5.90849	5.68766	6.41774	5.90246	5.57905	6.36294	5.89913	5.8768	5.82509	5.88305	6.20851	6.20548	6.07503
Lsat_1_v5_gn_1_14260	7.58493	6.85381	7.18812	7.60506	7.77042	7.00496	8.12966	7.85947	7.34626	7.62226	6.95995	7.35427	7.21696	6.11028	6.88072	7.30998	6.85851	7.11477	7.11469	6.54474	7.28548	7.73658	7.08275	7.7605	7.8105	7.4386
Lsat_1_v5_gn_1_14320	3.90731	3.55431	4.1555	3.7976	4.50262	0.87201	1.41239	0.737762	0.346254	0.793806	-0.133487	4.502	0.729579	-0.301849	1.62063	1.1944	1.84383	0.115325	0.545855	0.610241	-0.217423	0.783965	0.884517	1.60993	1.14267	1.48374
Lsat_1_v5_gn_1_14361	0.573941	2.14589	1.45879	2.44991	2.83709	2.17762	3.35728	2.87243	2.57492	3.26363	2.0994	2.48872	2.18295	1.76024	1.87054	2.62707	1.38502	1.89906	1.90576	1.73943	2.11268	2.8847	1.81769	2.93767	3.13482	2.71069
Lsat_1_v5_gn_1_14381	2.02255	3.5193	3.34748	3.26753	3.41766	4.31726	3.81159	4.84657	5.22664	4.90071	4.86514	4.31854	4.43549	3.38853	3.65243	4.23174	3.31406	4.38762	3.6321	4.29658	4.27346	3.75418	3.49168	4.02211	4.15553	3.19785
Lsat_1_v5_gn_1_1441	5.92363	6.0029	5.72955	5.80749	5.43848	5.79329	4.7959	5.71261	5.42102	5.49362	5.59987	6.30264	5.20734	5.74486	5.58652	5.27446	5.55778	5.83199	5.03493	5.74107	5.65226	5.42365	5.66407	5.3395	5.48244	5.67809
Lsat_1_v5_gn_1_14420	3.39219	3.71763	4.17258	4.24404	4.91445	3.75972	5.34316	3.73935	4.2008	4.39889	4.22249	3.91483	3.89516	3.96579	4.04017	4.45747	3.79255	3.68825	4.64546	3.81384	3.70327	4.58088	4.09805	4.35787	4.35369	4.08469
Lsat_1_v5_gn_1_14680	3.20349	3.44664	3.28601	3.2343	3.19979	4.43475	3.41388	4.73071	3.93853	3.74788	3.71847	4.41319	3.66582	3.19917	3.32973	3.86248	3.63114	4.39462	3.30925	3.7342	3.96037	4.20004	3.72022	4.07125	4.05509	4.03841
Lsat_1_v5_gn_1_14761	5.84505	3.2037	3.34748	4.22725	5.30572	2.98314	2.6673	1.98973	4.93384	4.46863	5.03883	4.91814	3.26458	6.92954	3.65243	4.8775	5.8545	3.51923	3.2947	5.84329	3.95322	3.69355	4.02553	3.19766	3.38793	4.88177
Lsat_1_v5_gn_1_14841	5.0455	4.20996	4.0669	5.41008	4.93386	3.7796	3.12272	3.32854	3.61174	3.34499	3.34268	4.81097	3.37927	5.34853	3.56059	4.81846	5.01953	3.17355	3.64363	5.08107	3.64231	3.50886	4.00305	3.85325	4.2641	4.92173
Lsat_1_v5_gn_1_14940	2.98635	4.02269	3.54407	3.7976	3.89793	4.08669	2.98005	4.57461	4.51877	3.9237	4.62674	4.56932	3.71032	2.41137	3.05475	4.03835	3.16475	4.03134	3.07397	3.87452	3.23369	3.40681	3.16703	4.2972	4.44019	4.28537
Lsat_1_v5_gn_1_14961	5.92363	6.3896	6.46085	6.42886	6.82816	5.44264	6.04477	4.94796	5.42102	5.57807	5.91212	6.3608	6.28169	7.08819	6.43358	5.85881	6.49393	6.01116	6.46065	6.07427	5.73175	5.54528	6.11916	4.48118	4.76291	5.54749
Lsat_1_v5_gn_1_14981	5.12747	4.70654	5.02097	5.36474	5.38777	5.1203	5.42806	5.31126	5.62393	5.58018	5.4201	5.21993	5.11931	5.45827	5.13187	5.28322	4.95277	5.16569	5.28722	5.50716	5.11527	5.3391	5.16037	5.59504	5.55879	5.54749
Lsat_1_v5_gn_1_15001	3.84405	4.20996	4.28682	4.58449	4.33754	2.97166	2.59571	2.5706	2.7046	3.00036	2.55665	4.63363	3.13997	2.7242	2.71472	2.48244	2.47127	2.88636	2.66279	2.23217	2.32709	2.64961	2.59543	2.72381	2.83423	2.5033
Lsat_1_v5_gn_1_15020	3.9679	2.23489	2.84934	3.78618	4.1511	3.11417	3.93276	4.03681	3.18049	3.61478	2.41973	3.99046	3.05625	4.46375	2.79751	4.09914	3.98302	2.88636	2.75068	3.64992	2.69618	3.29699	2.67344	3.86724	4.09665	3.87085
Lsat_1_v5_gn_1_15060	3.20349	3.5193	3.51758	3.18297	3.47178	3.52079	3.08836	3.67929	3.53138	3.64722	3.31721	3.6296	3.15615	2.98114	3.46252	3.15191	2.99818	3.60621	3.14056	3.18248	3.56932	3.48043	3.39137	3.67397	3.78707	3.79696
Lsat_1_v5_gn_1_15100	0.573941	1.7221	0.0710838	2.76117	2.66193	-0.958447	1.17103	0.458743	0.225722	0.317422	0.341134	1.24242
Lsat_1_v5_gn_1_15201	8.80784	8.28909	8.05056	7.91919	7.28011	6.69621	7.23157	5.87279	5.93029	5.64988	6.59422	6.61291	6.73507	8.17028	8.35581	6.57046	7.10387	7.33721	8.14558	7.56202	7.55961	7.76115	8.35827	4.87461	5.77562	7.37611
Lsat_1_v5_gn_1_15221	1.4729	1.11949	0.754764	-0.0457072	0.207301	-0.50932	1.61911	2.01985	0.287247	0.395886	0.341134	-1.08331	-0.0553756	-2.58095	0.411772	1.63853	0.708326	0.244895	1.23565	0.610241	1.62901	3.04857	2.06928	2.89053	2.52885	2.09004
Lsat_1_v5_gn_1_15261	2.86414	3.06493	3.25427	2.50668	3.06545	3.84396	3.6204	3.88145	3.45301	3.44063	2.97023	2.95929	3.39299	2.98114	3.63001	3.77824	3.31406	3.61822	3.39358	3.75049	3.99562	4.26814	4.1051	3.26785	3.41447	3.60823
Lsat_1_v5_gn_1_15440	5.6181	5.63709	5.67064	4.34088	4.37589	5.22067	3.96153	3.98049	4.62386	4.20004	4.70739	4.81097	4.91107	6.1631	5.38039	4.41027	5.57267	5.6626	5.57293	5.09389	4.93455	5.10312	5.47823	2.38788	3.06394	4.73912
Lsat_1_v5_gn_1_15520	0.638001	0.919212	1.37779	2.00005	1.8818	1.23714	1.9718	0.478156	1.92117	1.81666	1.83797	1.09802	1.99114	1.76024	0.935017	1.28298	2.02805	1.20456	0.560075	1.22664	1.34009	1.13141	0.746953	1.32746	1.63312	1.4326
Lsat_1_v5_gn_1_15541	5.01409	4.45193	3.92707	4.38962	4.58198	4.38625	4.55104	4.55817	4.14628	3.94548	3.90102	4.6775	4.4983	4.08008	4.58571	4.33451	4.30189	4.63225	4.36025	4.58336	4.34238	4.29105	4.20699	4.75831	4.67673	4.91242
Lsat_1_v5_gn_1_15560	5.81237	4.92289	5.05821	5.28179	4.79923	4.6299	3.96153	4.52559	4.64458	4.37488	4.77445	5.63564	5.21893	4.86546	4.87021	4.78801	5.06238	5.02845	4.78729	4.54081	5.20534	5.2826	5.76996	4.52814	4.74907	4.65518
Lsat_1_v5_gn_1_15581	2.83483	2.85635	3.92399	2.40676	4.51078	4.94055	5.46248	5.61981	5.40198	5.03011	5.67267	3.7959	5.05119	4.82687	4.65421	5.13717	5.25747	5.26033	5.62879	5.70227	4.79845	5.64341	5.01975	5.22197	4.86577	5.41538
Lsat_1_v5_gn_1_15601	6.08279	5.41703	4.87205	5.62724	4.83409	4.52388	3.97099	4.01455	4.49614	4.55665	4.84745	5.14469	4.62175	4.95806	3.80028	4.53286	4.85866	3.73311	3.77519	4.30762	4.81731	4.798	4.61547	3.83202	4.23957	4.69098
Lsat_1_v5_gn_1_1561	3.30092	2.54442	2.5162	3.31598	2.94307	1.91544	1.41239	1.06109	1.63475	2.32398	1.68704	3.35227	1.46026	1.456	1.94507	1.52495	1.08599	0.9995	1.51202	0.98524	1.94971	1.61093	1.55459	1.9623	2.29175	1.60417
Lsat_1_v5_gn_1_15621	1.46114	0.214934	-1.15732	-0.90109	-1.02576	-0.101959	2.05733	1.78641	2.28986	2.2313	1.50121	-0.969748
Lsat_1_v5_gn_1_15641													0.495338	3.19917	2.8758	1.63853	1.93888	2.63772	2.92136	3.29776	-0.856962	0.637173	0.916952	-1.87468	-1.9197	0.930038
Lsat_1_v5_gn_1_15700	3.47802	3.97181	4.46379	4.4169	4.41325	3.62702	4.27591	3.72114	4.07997	3.89021	4.13771	4.17466	4.19047	4.18598	3.95256	4.43406	3.68697	3.80841	4.53222	4.988	3.75356	3.84617	3.92546	4.0127	4.19434	4.18851
Lsat_1_v5_gn_1_15860	1.4729	2.61244	1.92986	1.75735	2.5321	2.21703	2.6904	2.16167	2.00805	2.32398	1.9746	1.99616	2.7501	3.55589	2.43335	3.24452	3.98302	2.01259	2.52002	3.08312	2.00611	2.13327	1.81769	2.39755	2.48778	2.03967
Lsat_1_v5_gn_1_15881	7.03181	4.89585	4.01101	5.74987	6.30949	3.52865	4.18125	3.73482	3.21255	4.21635	4.23615	4.94373	4.8022	7.93994	6.21757	5.68794	7.5004	4.77317	4.53222	6.06779	3.89467	4.93524	4.58551	2.40715	3.18193	4.85775
Lsat_1_v5_gn_1_16041	3.20349	2.96441	2.97151	3.66672	2.63055	1.46985	1.41239	1.6285	1.48525	1.70749	2.26844	2.62151	2.87264	1.456	1.70883	3.07329	2.47127	1.89906	2.15159	2.48663	1.94971	1.32148	1.51276	1.57628	2.14098	1.73655
Lsat_1_v5_gn_1_16080	2.58348	3.58849	3.04756	3.7976	2.69264	3.01703	2.86296	2.93699	3.22833	3.94343	2.59955	3.19065	3.13997	1.456	2.75671	2.10166	1.63259	2.42177	3.03949	1.45146	2.79553	2.51595	2.40276	2.76172	2.9835	2.20116
Lsat_1_v5_gn_1_16101	6.05513	6.3896	7.18391	5.79045	6.71116	7.00355	7.58889	7.18054	7.27069	7.27381	7.24303	5.49558	6.85141	6.70747	7.42894	7.03844	6.06931	7.17698	7.74527	7.08858	7.30739	7.90445	7.4285	7.51536	7.26346	7.11995
Lsat_1_v5_gn_1_16121	3.7779	3.99747	3.71706	3.70361	3.22101	4.29901	3.63238	4.4335	4.02233	4.14998	4.06305	4.10831	3.76409	2.41137	3.53669	3.88567	4.15125	4.15189	3.84674	4.10727	4.28491	4.11937	3.90943	4.35042	4.27621	4.14946
Lsat_1_v5_gn_1_16141	-0.243013	0.68658	0.336613	1.84802	1.90368	0.54035	1.71233	0.584981	0.91274	1.6121	0.530385	1.53958	0.892942	-2.58095	1.20141	-0.402777	-0.608109	0.9995	1.1734	-0.374633	0.835165	1.03915	0.672918	0.919329	0.888746	0.659304
Lsat_1_v5_gn_1_16160	6.22612	5.91809	6.1817	6.67935	6.78071	6.27044	6.89629	6.24044	6.72469	7.4571	6.76881	6.501	6.59524	6.67146	6.20245	6.86988	6.6774	6.23237	6.42937	6.62641	6.25684	6.24822	6.05138	6.48388	6.53219	6.23188
Lsat_1_v5_gn_1_16180	1.77374	2.14589	1.666	2.23155	1.25097	2.3994	1.75677	2.58074	2.16379	1.50996	2.0994	2.74311	2.38863	2.22518	2.79751	2.06149	1.08599	2.80465	2.5692	1.73943	2.23571	1.89561	2.25834	2.46346	2.31072	2.72138
Lsat_1_v5_gn_1_16200	-0.243013	2.23489	2.22012	0.701879	2.89105	2.25539	2.03458	2.26588	1.93304	2.0844	2.15798	1.99616	2.61618	3.29695	3.27299	1.58286	2.59317	3.45373	3.18855	2.23217	0.484476	1.18721	2.12587	1.43323	0.837362	2.20116
Lsat_1_v5_gn_1_16241	3.63574	2.31872	1.75942	4.05715	3.91105	1.98558	2.20465	2.17512	2.3338	2.32398	2.46683	3.10251	2.30405	4.08008	1.87054	3.93097	3.31406	1.9379	2.21476	3.78251	1.55533	1.3842	1.85164	3.41312	3.62986	3.364
Lsat_1_v5_gn_1_16260	3.099	3.62187	3.34748	3.39328	2.66193	3.42306	3.42769	4.03681	3.59967	4.18354	3.18262	3.49759	3.10706	-0.301849	2.48423	2.9019	1.08599	3.3705	2.66279	2.669	3.55994	3.50886	3.54453	3.83202	3.88838	3.33645
Lsat_1_v5_gn_1_16380	2.86414	3.44664	3.87151	2.97743	2.99327	2.839	2.03458	2.01985	1.61089	0.793806	1.6052	3.19065	2.87264	3.90506	4.20088	2.92447	3.63114	3.44027	3.87635	3.96102	3.62441	3.32923	3.35632	0.588988	1.42963	2.89198
Lsat_1_v5_gn_1_16420	6.61514	6.58423	6.03061	5.90046	5.66831	6.64565	5.52439	6.73672	6.25584	5.98261	6.07677	6.7352	5.64864	5.76208	5.7923	5.9021	5.93741	6.5517	5.68593	6.56789	6.30961	6.3906	6.33106	6.75316	6.73094	6.99279
Lsat_1_v5_gn_1_16460	6.81804	6.52811	6.61252	5.72617	5.2756	6.21677	6.01992	6.01696	5.61346	5.24076	5.54606	5.4869	5.92605	6.69856	6.8102	5.43635	6.40516	6.68897	6.53215	6.38965	6.60377	6.57667	6.92253	4.69225	4.98575	6.52063
Lsat_1_v5_gn_1_16480	5.34868	5.46381	5.03037	5.84375	5.64886	5.23033	4.94258	4.9674	4.96005	4.88379	4.9913	5.5382	5.39625	5.15347	5.14773	5.20702	4.85866	4.93554	5.27985	5.26232	4.78544	4.82651	4.8561	5.15805	5.09096	4.88416
Lsat_1_v5_gn_1_16501	5.96881	4.89585	4.50484	5.45404	4.99674	4.72865	5.49518	4.39092	5.30124	6.28409	5.29518	5.51278	4.31818	6.21406	4.07378	5.76187	5.36586	4.54688	4.72356	5.83949	3.9169	4.29287	4.67831	6.13313	6.54225	6.56879
Lsat_1_v5_gn_1_16540	5.12747	5.61219	5.3411	6.34763	5.81858	6.7155	5.13145	5.52093	5.7135	6.15185	5.85573	5.54658	6.83382	5.10028	5.41256	5.91906	5.87868	5.84125	5.73741	5.7081	5.68235	5.55136	5.44479	5.53827	5.26634	4.97631
Lsat_1_v5_gn_1_1681	6.26286	6.37009	6.3413	6.70079	6.644	6.39057	6.85728	6.673	6.51968	6.97073	6.63603	6.61689	6.81367	6.27532	6.49378	6.6403	6.42992	6.68469	6.82442	6.60866	6.63093	6.52193	6.44387	6.71453	6.58621	6.4716
Lsat_1_v5_gn_1_16840	6.67088	6.40886	5.89822	7.50325	6.9806	4.69764	5.57181	5.30669	4.4329	5.3581	4.77445	6.54765	4.93001	4.76652	4.87021	4.63219	4.67758	4.88176	4.44269	4.27423	4.62814	5.12624	4.86444	5.72164	5.83085	5.3446
Lsat_1_v5_gn_1_16860	5.32571	3.40888	3.91276	4.71668	5.19745	4.98416	4.07118	3.76625	4.13957	3.77015	3.29128	5.04179	4.02416	5.04506	3.08802	5.67136	4.33722	3.26804	3.6321	4.69178	4.00948	3.39162	3.57534	3.73624	3.98893	3.54944
Lsat_1_v5_gn_1_16941	3.39219	2.39794	1.75942	2.05249	2.14486	0.715689	-0.121874	0.544117	-0.492402	-0.691373	-0.133487	0.636202	0.729579	2.41137	2.01593	1.40167	1.08599	1.73229	1.82708	1.52902	2.57092	2.01933	2.37967	-1.54347	-0.414645	2.21636
Lsat_1_v5_gn_1_17000	4.90565	5.70183	5.44356	5.06271	5.59709	5.4514	6.19833	5.38421	5.28646	5.32859	5.24995	4.56932	5.47596	5.17961	5.43959	5.18396	4.56324	5.07199	5.69724	5.1566	5.72651	5.63896	5.77531	5.10718	5.27254	5.02183
Lsat_1_v5_gn_1_17080	1.77374	5.29816	5.41475	2.53425	0.764843	4.39234	5.11466	5.06452	1.16301	1.57885	1.9746	0.636202	5.28663	1.06996	4.42574	-0.0114298	-0.608109	5.22579	4.88278	-0.116623	5.19627	5.55894	5.52895	1.27442	1.54623	-0.845027
Lsat_1_v5_gn_1_17120	6.56699	6.74816	7.0971	6.8847	7.09134	6.2192	6.90865	5.96275	5.94706	5.95858	6.31097	6.83773	6.86131	7.77156	7.10045	6.95182	7.46889	6.91752	7.63556	7.20982	6.31799	6.5867	6.83931	5.82376	5.75414	6.70364
Lsat_1_v5_gn_1_17141	-2.31206	0.919212	1.34283	1.89129	2.00504	0.715689	0.959151	1.30073	0.346254	0.905304	1.22165	1.24242	-1.10366	0.541311	0.184539	0.861627	-0.608109	0.57567	0.334568	1.67264	0.896122	-0.0823872	0.594876	1.33604	1.75448	0.61412
Lsat_1_v5_gn_1_17201	2.73063	1.9495	1.666	2.29739	2.18861	2.77442	3.03522	2.95269	2.92385	3.38401	2.90332	2.68359	2.56862	1.06996	1.79195	2.45169	2.02805	2.62588	2.41634	2.08586	2.79553	2.74829	1.94896	2.66098	2.67504	2.54
Lsat_1_v5_gn_1_17221	4.23771	4.41432	4.5963	1.55691	2.42644	4.08136	3.57147	3.6603	2.89449	2.01151	3.0651	2.41744	4.10971	5.72743	5.3601	4.2763	4.50193	4.9451	5.12402	4.63152	4.65042	5.07012	4.65926	1.85413	2.60764	3.70298
Lsat_1_v5_gn_1_1740	4.58585	4.86829	4.76348	4.55787	3.93694	4.38803	3.81159	4.37353	4.48634	4.61522	4.71716	4.56932	4.50029	4.42101	4.64281	4.33645	4.88277	4.66156	4.36127	4.54081	4.60093	4.2598	4.65926	4.32785	4.37186	4.45512
Lsat_1_v5_gn_1_17460	8.13347	7.79286	7.83386	8.2935	8.0845	7.40924	7.91052	7.95788	7.22679	7.39692	7.70009	7.32778	7.72095	7.66571	7.51129	7.97808	7.80797	7.9321	7.37087	8.30101	7.35856	7.47512	7.29702	7.78809	7.66887	7.90071
Lsat_1_v5_gn_1_17521	1.4729	2.33999	2.67756	0.701879	-0.180828	1.46686	1.99796	1.64148	2.02307	1.76979	2.21427	0.867741	1.61783	1.06996	1.69011	0.764883	1.08599	2.02113	2.28095	1.45146	2.05304	1.46371	1.84272	-0.385738	-0.294987	0.469402
Lsat_1_v5_gn_1_17540	8.48918	7.7656	8.32721	7.59282	7.42661	7.70567	7.10192	7.49522	7.59652	7.39039	7.771	7.68725	7.64216	8.81912	7.5769	7.75697	8.75615	7.93824	7.41457	8.32838	7.55252	7.4826	7.61056	6.61706	6.45012	7.85834
Lsat_1_v5_gn_1_17561	4.89759	4.3757	3.93296	5.24472	5.10915	4.27119	4.24504	4.21009	4.74667	4.86667	4.58465	4.75425	4.39516	4.42101	3.87843	4.62532	4.26568	3.84974	3.80629	4.84369	4.09646	3.87921	3.89322	4.73862	4.85136	4.62702
Lsat_1_v5_gn_1_17601	5.57979	6.36517	6.68277	5.88982	6.2693	6.29942	7.05152	6.36592	6.38721	6.75512	6.298	5.77047	6.47464	5.32554	6.21757	6.20375	5.36586	5.99973	6.61059	6.14372	6.24663	6.41334	6.42708	6.41714	6.35398	6.11308
Lsat_1_v5_gn_1_17620	0.573941	1.7221	2.40495	0.492984	0.0262497	1.70978	0.880997	1.70464	1.89402	0.850632	1.83797	0.360263	1.86639	1.06996	1.52669	1.33583	0.708326	2.30776	2.05132	1.2826	1.51703	1.5575	1.88482	1.43323	1.07773	1.01263
Lsat_1_v5_gn_1_17680	2.4196	3.01555	2.80621	3.82018	3.85785	1.9392	1.79988	1.89541	2.44596	2.84122	2.68169	2.68359	2.18295	1.456	2.01593	2.65433	2.33811	1.9379	2.08552	2.1363	2.62594	2.54369	2.04013	2.37815	2.22335	2.41385
Lsat_1_v5_gn_1_17701	7.5257	7.82951	7.46961	7.68717	6.95707	4.65522	4.5592	4.06597	4.39846	4.77422	4.78378	6.84113	5.55719	6.6157	6.00756	5.6376	6.61401	5.54486	5.52076	5.21029	5.53497	5.54871	5.63024	5.08814	5.16577	5.48612
Lsat_1_v5_gn_1_17721	4.42226	4.33602	4.71766	3.86429	3.54092	4.90492	3.69081	4.8839	4.8573	4.64364	4.56314	4.0855	4.44868	2.7242	4.51408	3.85075	3.31406	4.8617	4.33307	4.0024	4.76107	5.06534	4.81797	4.97001	4.71567	4.20003
Lsat_1_v5_gn_1_17900	4.37829	4.78232	4.37802	4.71668	4.11754	4.3575	3.65603	4.27708	4.13957	4.09812	4.45049	4.48467	4.39516	3.96579	3.75956	4.23174	4.06958	4.42228	3.85667	4.49323	4.36795	3.82371	4.08383	4.27114	4.23957	4.20748
Lsat_1_v5_gn_1_1800	6.35648	6.54126	6.59995	7.0983	6.73533	5.98813	6.24135	5.85411	6.29005	6.71838	6.46679	5.99516	6.79829	6.67146	6.12041	6.83008	6.59953	6.16643	6.41767	6.68052	6.06775	5.71958	5.98026	5.94407	6.03136	6.17273
Lsat_1_v5_gn_1_18141	5.01711	1.11949	1.45879	3.5768	4.58678	-0.069234	0.410408	0.544117	-0.599694	0.146401	-0.446026	3.83503	1.17285	2.98114	1.20141	1.63853	2.02805	0.844572	0.968717	1.67264	1.16738	1.32148	1.28321	1.52428	1.79544	2.74253
Lsat_1_v5_gn_1_1820	6.98859	6.57574	6.56156	6.41595	6.15541	5.72658	5.32483	5.09666	5.27869	5.36543	5.72137	6.06096	5.85102	6.68958	6.14433	5.62387	6.50173	6.0779	6.06593	6.15905	6.19298	5.87781	6.20375	4.97163	5.10461	5.99026
Lsat_1_v5_gn_1_18200	-0.243013	1.11949	0.754764	1.12088	3.01773	2.1371	2.64383	2.43188	1.83344	1.76774	2.37104	1.89484	2.36099	1.06996	1.70883	2.21586	2.47127	2.24719	2.01628	2.27782	1.39562	1.97925	1.51276	2.34856	1.92415	2.1858
Lsat_1_v5_gn_1_18240	3.55904	4.45193	3.7629	4.33306	3.93694	4.00461	3.93276	4.19696	4.12279	3.94995	3.91807	4.58567	3.9879	3.38853	3.48767	3.91978	3.79255	3.87998	3.53643	3.64992	3.55049	3.68112	3.67353	4.3897	4.293	4.30682
Lsat_1_v5_gn_1_18261	1.09234	1.11949	0.0710838	0.884318	1.79466	0.87201	1.29675	1.44089	1.19547	1.28103	1.1074	2.41744	1.17285	1.06996	0.935017	0.952289	-2.58095	-0.564758	0.545855	0.459927	0.835165	0.473736	0.817374	1.52428	1.35851	1.01263
Lsat_1_v5_gn_1_18361	5.07334	6.33025	4.80789	5.39888	3.59069	2.77442	2.3276	1.56863	2.31915	2.15379	2.90332	3.35227	2.77126	5.87722	4.09029	4.15747	4.59243	2.88636	3.37986	3.81384	3.79416	3.92211	4.36227	1.04765	1.93642	3.70837
Lsat_1_v5_gn_1_18461	4.23771	5.12269	5.03971	4.4169	4.6429	5.28699	4.74165	5.0949	4.52835	4.60287	4.8205	4.81097	5.13163	3.47463	4.48939	4.41027	4.02695	4.75153	4.5507	4.30762	5.11847	5.04608	4.91349	4.42321	4.89756	4.32095
Lsat_1_v5_gn_1_18521	6.66174	5.82082	6.06761	6.18111	6.07611	5.27069	5.62372	4.59476	5.14591	4.92075	5.35899	5.86726	5.85845	7.19985	6.23248	6.08855	6.90634	5.96958	6.30787	6.7691	5.31544	5.31515	5.72487	4.0127	4.21462	5.52173
Lsat_1_v5_gn_1_18561	4.8339	5.07527	5.12994	4.82667	4.10618	4.67659	3.25254	4.65597	4.90959	5.01699	4.49661	5.52978	4.80733	3.09427	3.98825	4.0175	4.33722	4.71845	3.89575	3.98874	4.28491	3.59092	3.54453	4.77985	4.71744	4.75482
Lsat_1_v5_gn_1_1860	2.58348	2.73954	3.04756	3.01704	3.75974	3.73278	4.27591	3.6603	3.76558	3.9104	4.16653	3.27372	4.34665	2.01136	3.32973	3.71491	2.99818	3.74411	3.80629	3.2297	3.76177	3.60416	3.86024	3.66599	3.13482	3.27971
Lsat_1_v5_gn_1_18740	2.02255	2.85635	3.82904	0.701879	0.979305	3.10369	2.49436	2.17512	1.09582	2.32398	2.46683	-1.08331	3.43337	-2.58095	2.01593	0.296095	1.84383	2.24719	1.86696	0.292109	5.11527	2.90623	3.85188	0.370808	0.146039	1.91481
Lsat_1_v5_gn_1_18761	1.77374	1.45203	1.56611	2.99737	3.15638	2.65035	3.17278	3.02871	3.3913	3.74788	2.83316	2.26336	2.36099	2.22518	2.62689	2.62707	2.33811	1.85914	2.27529	1.92302	3.04471	2.54369	2.37967	3.14124	3.11877	2.656
Lsat_1_v5_gn_1_1881	2.02255	0.470696	0.78431	1.94697	2.28282	2.64054	2.25994	3.62514	2.90675	3.26134	1.63697	2.90859	1.75312	3.46169	3.04004	3.31843	2.95847	3.33236	2.57368	3.30293	1.37412	1.21192	1.99653	2.35198	2.34125	2.81086
Lsat_1_v5_gn_1_18820	6.89807	6.77067	7.02368	6.43253	6.80199	7.18717	7.17947	6.98018	6.26924	6.0794	6.32701	7.15778	6.83392	7.62393	7.16813	6.7953	7.26388	7.33812	7.29085	7.51871	6.81976	7.04424	7.10516	6.04746	6.07915	7.14449
Lsat_1_v5_gn_1_18841	5.27864	6.26834	5.60294	6.0464	5.15948	7.0817	5.67094	6.34121	6.60823	6.08829	6.01076	5.96423	7.08482	6.56753	6.10424	6.72632	6.36294	6.39126	6.46877	6.73063	6.38995	6.22485	5.88715	6.20163	5.97601	6.60605
Lsat_1_v5_gn_1_18880	2.58348	2.23489	2.76174	3.49499	3.45396	1.01304	1.51945	0.544117	1.06102	0.905304	0.123253	3.35227	1.90519	2.01136	1.52669	2.10166	1.63259	0.760387	1.82708	1.67999	1.59264	1.18721	1.18008	0.945923	0.58038	1.35233
Lsat_1_v5_gn_1_18980	1.09234	2.05103	0.754764	2.23155	2.14486	2.03052	2.27648	3.11495	2.77071	2.89624	2.51244	3.35227	2.63938	1.76024	1.4262	1.97763	-0.608109	2.67269	2.68527	1.2826	2.88846	2.69979	2.09785	2.50876	2.84077	2.05666
Lsat_1_v5_gn_1_19040	1.09234	2.39794	1.21674	-0.0457072	0.644337	1.18189	3.59253	3.34052	1.43177	1.76774	0.847549	-1.08331	1.5609	0.541311	1.31818	0.549447	1.08599	1.89906	1.98037	0.459927	1.06492	3.23027	2.61533	2.53527	3.11877	2.57579
Lsat_1_v5_gn_1_19080	0.573941	1.84028	2.15284	2.1268	2.66193	2.29277	3.10564	2.32738	1.93304	2.34391	2.0994	1.89484	2.51945	-0.301849	2.14801	2.54204	2.59317	1.73229	2.08552	1.80326	2.47428	2.23887	2.01037	2.31834	1.93642	1.96965
Lsat_1_v5_gn_1_19141	12.3242	12.0552	12.3758	11.5879	11.8335	11.6518	11.6665	11.1835	11.1282	10.5147	11.454	11.9909	11.4863	12.6702	12.179	11.511	12.4815	12.0742	12.1587	12.168	11.5718	11.6118	12.0421	10.2899	10.4108	11.821
Lsat_1_v5_gn_1_19180	3.20349	4.45193	4.33314	4.65524	4.94666	4.64442	5.33952	4.61956	4.75758	5.02627	4.81141	4.58567	4.42217	3.55589	4.37273	4.39419	3.89092	4.05803	4.84334	4.26292	4.56853	4.74521	4.59055	4.70981	4.63709	4.41945
Lsat_1_v5_gn_1_19200	1.4729	2.85635	2.71586	3.16545	3.4248	3.32726	2.96119	3.62644	3.62967	3.49512	3.84864	3.6296	3.23442	3.38853	2.58089	3.55051	2.80984	3.34232	2.64182	4.0597	2.97739	2.98928	2.80057	3.89821	3.81723	3.45009
Lsat_1_v5_gn_1_19240	6.42718	5.75447	6.05824	5.56701	5.56442	5.95923	5.73328	5.77411	5.90872	5.92348	5.82655	5.80713	6.35444	6.95996	6.43789	6.18292	7.09564	6.21779	6.27776	6.64819	6.01701	6.15598	6.19261	5.11433	5.31641	6.13655
Lsat_1_v5_gn_1_19281	4.73277	4.8402	4.20615	3.63653	4.38532	5.17637	4.83787	4.67739	4.90714	4.6234	4.74609	5.17742	4.67325	4.58485	4.84123	4.69917	5.46501	5.01489	4.95856	5.26798	4.99153	4.79223	4.64964	4.19281	3.59933	4.76261
Lsat_1_v5_gn_1_19301	0.573941	1.29532	1.34283	-0.415912	0.764843	0.340713	0.710713	0.908464	0.0236411	-0.271931	1.1074	0.867741	1.9798	2.85838	2.83719	0.764883	2.47127	2.76199	1.65554	2.0336	1.62901	1.71219	2.30811	-0.600048	-0.414645	0.659304
Lsat_1_v5_gn_1_19340	4.54666	3.24713	2.5162	2.91588	3.32268	3.30914	1.99802	3.0361	2.92385	2.82713	2.55665	4.72502	3.57247	5.67383	4.00576	4.41027	5.34866	3.82922	3.71091	5.00846	3.65999	3.23027	3.53412	2.58688	2.71117	4.59541
Lsat_1_v5_gn_1_19401	8.14991	6.87819	7.89585	3.5768	3.73044	7.32094	7.0504	6.46434	5.2442	6.03566	5.22842	3.91483	7.88899	5.49994	7.38945	5.63418	6.60679	8.1123	7.63267	5.83949	6.88418	6.69118	7.1789	6.79445	6.84915	7.09087
Lsat_1_v5_gn_1_19460	7.27302	6.49696	6.13453	6.6291	5.85637	5.76863	4.92808	5.42799	5.41069	4.90742	5.6104	6.54347	5.29761	6.91421	6.00321	5.72377	6.39682	6.04046	5.41377	6.43064	5.68501	5.46776	5.77661	5.40086	5.59984	6.32596
Lsat_1_v5_gn_1_19481	1.09234	2.31872	2.5162	2.50668	1.67672	2.48261	2.99868	2.52932	2.80267	2.84122	2.83316	2.62151	2.56862	1.06996	2.20977	1.52495	1.38502	1.97573	2.54482	1.86438	2.2591	2.62385	2.01037	2.09891	2.16202	1.73655
Lsat_1_v5_gn_1_19541	6.82624	4.50658	5.55814	4.64263	5.10915	4.44724	3.65603	3.70269	3.17236	2.88268	3.93492	4.6952	5.05174	8.26697	6.76205	6.39973	8.02931	5.79544	6.25249	6.84309	4.88654	5.05092	5.3144	0.519864	1.41218	5.21063
Lsat_1_v5_gn_1_19560	6.70688	6.79282	6.6768	5.20239	4.82025	6.14067	5.71384	6.28297	4.28992	3.86974	4.45049	4.46713	6.26501	7.23728	7.40768	5.94689	7.06752	6.926	6.77157	6.59294	6.37129	6.94631	6.99743	5.42351	5.27963	6.56805
Lsat_1_v5_gn_1_1961	8.55485	8.27079	8.11384	6.91516	6.89735	7.89868	5.89872	7.72625	6.85358	5.72018	7.40445	8.33778	6.99773	8.3519	8.09241	7.06662	8.39467	8.47869	6.97343	7.85997	7.6481	7.90979	8.17178	6.80129	7.19015	8.13592
Lsat_1_v5_gn_1_19661	10.9327	10.9269	11.3574	10.1497	10.1064	10.327	10.2416	9.72729	10.5541	9.88696	11.1767	10.6585	10.1086	11.31	10.9991	9.87601	10.9198	10.9553	10.8242	10.7783	10.198	10.4114	10.9214	7.576	8.42323	10.3901
Lsat_1_v5_gn_1_19840													0.813571	0.541311	2.48423	0.549447	-0.608109	0.57567	1.65554	-0.116623	1.11706	1.5575	1.42527	-1.54347	-1.23015	0.127447
Lsat_1_v5_gn_1_19921	6.08279	6.17584	6.42209	5.48616	6.39601	6.12003	6.17125	5.60373	6.64174	6.48255	7.02827	6.25744	6.76307	7.26775	7.07992	5.94965	7.72705	7.07393	6.68358	6.59294	6.3686	6.64869	6.74761	4.70981	4.87545	6.0198
Lsat_1_v5_gn_1_2001	7.18642	7.22361	6.63118	5.96518	6.03775	7.22693	5.89376	7.51418	6.78192	6.48815	7.1287	7.13296	5.98611	6.35694	6.66617	6.06334	6.6774	7.32077	5.91718	6.68899	6.69237	6.95666	6.87689	7.04986	7.21332	7.21048
Lsat_1_v5_gn_1_20100	1.4729	-2.31206	-1.2735	1.45266	1.61392	-0.50932	0.0307034	-0.0657847	0.951263	1.15133	0.983316	1.78586
Lsat_1_v5_gn_1_20141	0.573941	0.68658	-1.2735	1.84802	2.5321	1.01304	0.710713	1.27598	1.89402	2.32398	0.530385	1.89484	-0.824348	0.541311	1.07435	1.63853	-0.608109	-0.800171	-0.0548837	0.870739	-1.6388	0.473736	0.331695	2.66899	1.7265	1.64966
Lsat_1_v5_gn_1_20160	5.54043	5.54437	5.47107	5.86561	5.71019	5.64404	6.01535	5.34734	5.67517	5.86341	5.26885	5.37847	5.25693	4.69657	5.12387	5.50909	4.33722	5.09441	5.64063	5.41312	5.42032	5.52455	5.42001	5.51959	5.67494	5.56541
Lsat_1_v5_gn_1_20181	0.573941	0.919212	1.34283	2.50668	2.14486	1.43684	1.71233	1.30073	1.28867	1.23908	1.1074	1.66797	1.7855	1.76024	0.935017	2.17879	1.84383	0.9995	2.18352	2.365	1.73292	1.61093	1.55459	1.1195	1.30278	1.50864
Lsat_1_v5_gn_1_20201	-0.243013	0.919212	-0.254595	1.25155	1.98004	1.97355	1.98865	2.23719	-0.0256673	1.79674	1.16861	2.12461	1.17285	0.541311	1.07435	0.428325	0.708326	1.28395	0.236888	-0.374633	2.08677	2.1114	1.31731	1.42208	0.980216	0.974055
Lsat_1_v5_gn_1_20241	1.77374	1.59338	1.34283	1.50213	2.18861	1.56456	1.66647	1.17253	1.31845	1.15133	1.6052	1.66797	1.17285	1.456	0.184539	1.1944	0.708326	1.54369	1.51202	1.80326	1.39562	1.18721	1.18008	1.94921	1.75448	1.177
Lsat_1_v5_gn_1_20261	1.09234	3.15891	3.01004	3.18297	2.83709	2.98314	2.6904	2.68779	2.82359	2.03622	2.37104	2.95929	2.68469	2.57625	2.38062	2.75851	3.08387	2.47557	2.70741	2.73595	2.47428	2.8181	2.9647	2.91765	2.9835	2.45286
Lsat_1_v5_gn_1_20300	5.34868	2.47304	2.93193	3.82018	3.83049	2.27572	2.26743	3.00632	2.14729	3.77015	3.15412	1.89484	4.05036	5.15347	4.47801	3.79058	5.61647	4.15189	3.69991	3.81384	4.10939	4.33317	4.05498	4.65646	4.49095	4.30682
Lsat_1_v5_gn_1_20380	4.51251	3.16971	3.34983	4.36424	4.1076	3.63578	3.37173	3.70389	3.96358	4.40607	3.95224	4.11334	3.87837	4.38623	3.51491	3.79223	4.03397	3.45888	3.14177	3.52315	3.50571	3.10935	3.35724	3.89698	3.80704	3.7618
Lsat_1_v5_gn_1_20440	4.37829	4.25322	4.46379	4.1844	4.57033	5.60186	4.69101	5.63447	5.70084	5.59272	5.09986	4.76864	5.3583	4.02407	4.86061	5.31774	4.06958	5.6597	5.26127	5.01521	5.56108	5.7043	5.52633	5.76243	5.19669	5.2182
Lsat_1_v5_gn_1_20480	3.39219	3.71763	4.43576	3.56348	3.98735	3.64158	3.60832	3.27336	3.22046	3.58159	2.86867	3.96569	4.19047	4.92785	4.60882	3.82698	3.63114	4.25547	4.87302	4.0024	3.89467	3.95348	4.04033	3.60472	3.54832	3.84174
Lsat_1_v5_gn_1_20540	2.4196	2.67739	2.00808	3.45227	3.43593	4.21876	4.26825	5.535	4.56608	4.48218	4.8205	3.27372	3.49827	2.01136	3.60724	4.09914	3.31406	3.98572	3.30925	3.96102	4.28491	4.49112	3.98021	5.13512	4.93012	4.43901
Lsat_1_v5_gn_1_2061	1.09234	0.409087	-1.2735	0.967557	0.764843	0.821762	2.20465	1.39567	3.78703	4.57785	3.21056	0.867741	0.443554	-2.58095	-0.417493	0.952289	0.708326	0.244895	-0.823929	-1.65211	0.635123	1.03915	0.512371	2.02601	1.12134	1.79845
Lsat_1_v5_gn_1_20621	2.91376	3.63987	3.25253	3.06394	3.18424	3.36054	2.61094	2.83499	2.80837	2.72295	2.62235	3.21932	2.56533	2.85948	2.85516	2.4106	2.33811	3.19832	2.53094	2.68783	3.2429	2.98514	3.19166	2.96462	2.96068	3.06736
Lsat_1_v5_gn_1_20661	9.92584	7.6651	8.35273	8.25311	7.70884	6.77177	6.52124	6.84214	6.90845	6.50816	7.27974	7.34229	7.00556	9.6954	8.49798	7.88979	9.44578	8.12182	7.99738	9.00439	7.99623	8.08993	8.49782	5.3142	6.99366	8.85585
Lsat_1_v5_gn_1_20740	4.92841	4.48859	4.97301	4.03678	4.11754	2.38216	1.57014	2.50823	1.19547	2.4762	2.0994	3.59771	2.68469	1.76024	3.51239	-0.193874	1.08599	3.56958	2.52002	1.45146	3.48255	3.78936	3.70173	0.836472	0.986329	2.49085
Lsat_1_v5_gn_1_2081	4.02605	4.50658	4.0669	4.53076	4.18389	5.00682	5.24128	4.67975	5.74947	6.03412	5.1221	2.85524	4.57439	4.18598	4.09029	4.83046	3.79255	4.29341	4.56289	4.10727	4.72372	4.65906	4.06948	4.76686	4.55994	4.20765
Lsat_1_v5_gn_1_20920	5.70966	5.09918	5.33353	5.52102	5.82899	4.52781	4.69101	4.53865	4.62981	4.63558	4.94215	5.88719	4.73379	5.92388	4.7916	5.27006	5.29577	4.61438	4.995	5.59994	4.29059	4.56066	4.77879	3.54073	3.90095	4.89127
Lsat_1_v5_gn_1_20960	2.4196	2.31872	2.08228	3.0556	1.67672	0.659578	0.410408	0.367997	0.832464	1.47424	0.530385	3.05633	0.813571	1.76024	1.20141	1.79371	2.02805	0.760387	0.545855	1.19013	1.66448	-0.0823872	0.512371	1.37571	1.39451	1.77811
Lsat_1_v5_gn_1_21041	2.4196	3.24713	3.04756	3.91759	3.78846	2.76115	2.98005	3.29199	3.42591	3.56471	3.59671	3.46261	3.60819	3.29695	3.08802	3.27996	2.80984	2.82552	3.20421	3.25274	3.3472	3.0678	3.30822	3.39875	3.67812	3.23564
Lsat_1_v5_gn_1_21060	4.37829	2.54442	3.31707	4.76402	4.37589	3.31823	4.05347	2.68779	3.09705	3.03755	3.39232	3.6296	3.32307	2.98114	2.75671	3.53592	3.16475	2.30776	2.91186	3.13366	2.84274	2.59762	2.90127	2.9961	3.00112	2.8142
Lsat_1_v5_gn_1_21140	5.32571	6.01551	5.99744	5.86833	5.41104	5.09408	4.86858	4.70314	5.15831	4.92737	5.59458	4.87888	5.23806	4.69657	5.41358	5.35144	4.8092	5.1284	5.06525	5.08107	5.27297	4.80947	5.3564	4.96677	5.52671	4.73649
Lsat_1_v5_gn_1_21181	2.58348	3.01555	3.40643	2.87335	3.08872	3.61232	3.35728	3.69804	3.48618	3.36463	4.00041	3.72124	3.47266	2.57625	2.91341	3.67553	2.99818	3.63013	3.1242	3.27543	3.73699	3.42184	3.27106	3.82846	3.81391	3.26517
Lsat_1_v5_gn_1_21201	-0.243013	-1.04993	-0.254595	0.701879	1.25097	0.476825	0.617389	0.937156	0.91274	1.0296	1.32751	0.867741	0.334052	-2.58095	-0.417493	1.03759	-0.608109	0.363782	-0.212184	-0.116623	0.40281	0.958999	0.125108	0.778466	1.41443	0.866158
Lsat_1_v5_gn_1_21321	-0.243013	0.409087	1.92986	-0.915184	0.368144	1.05714	2.03458	0.414084	1.93304	0.672964	0.983316	-1.08331	0.729579	-0.301849	1.52669	-1.81104	-2.58095	1.26691	2.05132	-0.689058	1.06492	1.18721	1.97999	-0.25901	0.548782	-0.412183
Lsat_1_v5_gn_1_21441	1.77374	3.37011	4.22265	1.60969	2.23107	5.45917	5.89376	6.30531	6.69662	7.01258	6.34603	2.17968	4.23685	1.76024	3.69624	3.42948	1.38502	4.20859	4.09359	2.59879	4.35715	5.2195	4.69711	4.75563	4.34221	4.48052
Lsat_1_v5_gn_1_21660	4.08195	5.45458	5.04899	5.17638	5.23445	5.45506	4.89367	5.23789	5.30124	5.13892	4.95046	5.70463	5.74002	4.89699	5.20951	4.97262	4.90649	5.16569	5.36934	5.05509	4.61005	4.627	4.45354	4.93227	4.80698	5.05449
Lsat_1_v5_gn_1_21720	6.52727	6.73297	6.60939	6.38978	5.58482	5.80788	5.482	5.60497	5.69091	5.7087	5.82422	5.7847	6.21955	6.26328	6.16397	5.73019	6.10049	5.99743	5.99122	6.12547	5.82679	5.71043	6.08435	5.23014	5.40893	5.74774
Lsat_1_v5_gn_1_21761	4.46493	1.7221	2.36429	2.46299	2.75865	-0.373266	-0.437376	-0.773454	-0.81364	-0.529368	0.372117	3.44849	0.980172	4.33154	2.29294	2.64041	3.62005	2.13438	2.18791	2.09569	-0.0937293	0.116702	0.358653	-0.516686	-0.395858	1.21512
Lsat_1_v5_gn_1_21801	3.7779	2.91139	3.56216	2.77386	3.33786	3.38802	2.73019	2.27642	3.12077	3.12011	2.6755	4.24627	3.277	3.29695	2.82081	1.99961	1.67604	2.2319	2.92818	2.72965	1.94971	2.71796	2.84705	2.02457	2.49357	2.79162
Lsat_1_v5_gn_1_21861	6.06902	5.75463	5.98298	5.18075	5.5475	5.82711	5.92086	5.60993	5.55525	5.67566	5.20083	4.797	5.67414	5.30218	5.69847	5.58898	5.61647	6.11439	5.93135	5.94936	6.38198	6.39251	6.31137	5.55781	5.32581	5.83031
Lsat_1_v5_gn_1_21881	6.02692	6.4833	6.47813	7.14033	6.06147	4.98416	6.15681	4.10161	5.64758	6.20321	5.82442	4.71019	5.57234	6.31087	5.50264	6.31684	6.07978	4.70725	6.4492	5.08749	4.384	5.5691	5.27115	4.80912	4.96606	4.99626
Lsat_1_v5_gn_1_2200	3.39219	3.68641	3.57009	4.11306	4.53688	4.21876	3.81159	4.53865	4.9858	5.22741	4.67767	5.24073	4.21385	3.84166	3.80028	4.45747	3.74072	4.23222	3.21969	3.82925	4.1785	3.2131	3.53412	4.9105	4.65575	4.49928
Lsat_1_v5_gn_1_22040	6.65254	6.33529	6.53538	5.7351	5.43848	5.57556	5.06251	4.8839	5.2749	4.79247	5.72622	5.64347	5.57535	7.22491	6.56641	5.52025	6.5627	6.24791	6.25249	6.45071	5.7851	5.84752	6.40438	3.21416	4.05509	5.82164
Lsat_1_v5_gn_1_22080	3.20349	2.85635	2.40495	2.73765	3.06545	4.26651	2.54592	4.97511	4.4994	2.98775	4.23615	3.88872	3.86596	3.47463	3.91597	4.91179	3.9377	3.91933	3.30925	4.88115	3.44224	3.55047	3.23292	4.69421	4.74559	4.35568
Lsat_1_v5_gn_1_221	4.37829	4.96252	5.03037	5.11837	5.09197	5.94036	6.25109	6.9672	7.01345	7.12555	6.09562	4.72502	5.68812	4.92785	5.09142	6.32958	5.4966	5.87266	5.37281	6.1712	5.51567	6.3519	5.7521	6.84831	6.55175	6.37333
Lsat_1_v5_gn_1_22101	2.02255	2.96441	2.08228	2.97743	3.30291	2.66467	3.58386	2.76983	2.90434	3.15501	3.0651	3.23279	2.46854	1.06996	2.14801	2.75851	1.08599	1.97573	2.61676	2.27782	2.76317	2.23887	2.35621	2.91765	2.95967	2.23139
Lsat_1_v5_gn_1_2220	2.23469	3.15891	2.5162	3.12976	2.5321	3.19534	2.03458	3.42735	2.82359	2.5786	3.00255	4.15288	3.15615	2.85838	3.38432	3.34833	3.44936	2.88636	1.94355	3.38378	2.98983	2.90164	2.81785	3.7886	3.98008	3.585
Lsat_1_v5_gn_1_22221	8.15968	7.43559	6.91622	6.91647	6.43513	5.21094	4.72497	4.23598	4.34521	4.4365	4.95872	5.682	5.91183	7.87809	6.98817	5.97149	7.60917	6.01797	5.99797	6.23623	5.47379	5.60246	5.67596	3.74004	4.32132	5.6335
Lsat_1_v5_gn_1_22260	1.11858	2.52321	2.06254	0.717295	0.432829	1.38054	-0.83496	0.778885	-0.00476341	0.767178	-0.0162625	-0.0110985	1.60372	0.0495663	2.91777	1.44672	-2.58095	2.2399	2.46067	1.21033	1.81243	1.87832	2.32073	-0.118989	-0.793001	1.11853
Lsat_1_v5_gn_1_22320	3.05358	0.297089	1.07676	2.43045	2.52834	0.440413	1.77815	0.469118	0.550278	0.668525	0.251845	3.62462	0.651482	3.1339	1.91826	3.45534	3.69107	0.896572	3.16607	3.57736	0.68279	1.80455	2.18899	3.01442	2.52426	3.62664
Lsat_1_v5_gn_1_22340	4.77922	4.80655	4.789	3.45961	3.66498	5.02694	4.32103	4.52195	4.25415	4.50681	4.20861	4.34249	4.62748	4.29807	4.96503	3.91568	4.46807	5.08401	5.44619	4.01408	3.33488	4.07679	4.36319	3.32814	3.36047	4.32316
Lsat_1_v5_gn_1_22360	2.4196	1.45203	1.07856	0.795981	1.16597	1.96258	1.23526	1.84584	-0.128743	0.541066	0.341134	2.55665	1.17285	1.76024	1.62063	1.03759	0.195325	1.43926	1.46082	0.98524	0.835165	1.03915	1.18008	0.864623	0.756682	1.4584
Lsat_1_v5_gn_1_22441	2.23469	3.11269	3.25427	3.33178	3.26255	3.67734	3.6204	3.35831	3.35585	3.3936	3.50942	3.42676	3.97028	3.09427	3.46252	2.9019	2.02805	3.51923	3.69991	2.76829	3.46253	2.62385	3.16703	3.35477	2.49609	2.73199
Lsat_1_v5_gn_1_22460	4.8661	4.67508	4.93347	5.36857	5.29074	5.34373	5.54355	5.10722	5.31976	5.56964	5.15123	5.04179	5.03434	4.73197	4.75063	5.20241	5.04112	5.08579	5.31991	5.20439	4.88278	5.24084	5.19715	5.17641	5.23937	5.38887
Lsat_1_v5_gn_1_22481	7.64647	7.04438	7.16483	6.77199	7.34438	5.93741	6.84703	5.40268	5.57389	5.76706	6.22111	6.48801	6.34833	8.03157	7.14855	6.41973	7.76321	6.44618	7.01838	6.74085	6.32632	6.40769	6.58176	4.37998	5.0978	6.34596
Lsat_1_v5_gn_1_22601	5.67373	4.02269	5.44318	3.0556	3.22101	4.78874	2.20465	3.50925	3.24393	2.89624	4.59529	4.95636	5.50446	6.12367	5.79734	4.35318	6.51722	5.5605	5.61744	3.36275	4.44136	4.11937	3.08377	-0.142365	0.671222	2.45286
Lsat_1_v5_gn_1_22701	0.573941	1.11949	1.34283	1.32406	2.46252	2.82632	3.57147	3.34648	0.951263	1.15133	0.847549	2.80026	3.18797	2.01136	2.67147	4.0589	2.70557	2.18396	3.17273	3.96102	2.0335	2.51595	2.46988	2.87677	2.38417	3.21309
Lsat_1_v5_gn_1_2280	5.4793	5.31866	5.55814	6.20703	5.21871	4.33975	4.58408	3.56138	4.43629	4.72188	4.86514	4.48467	5.3548	6.01291	5.13982	4.83643	6.02667	4.89663	4.9306	4.74962	4.45155	4.24298	4.67357	3.57095	3.90407	4.06803
Lsat_1_v5_gn_1_22801	3.099	3.44664	3.49058	3.72769	4.22649	2.87641	3.59614	2.43188	2.72698	3.31501	3.18262	3.10251	3.91431	3.47463	3.05475	3.77824	2.90709	3.05487	3.73266	3.68423	2.98983	3.10552	3.20693	3.14699	2.9835	2.82416
Lsat_1_v5_gn_1_22901	0.573941	0.409087	-1.2735	0.701879	1.47949	-0.50932	1.41239	0.584981	0.609746	1.93474	0.983316	0.636202	0.892942	2.7242	0.935017	3.31455	1.38502	0.670983	1.65554	2.08586	0.635123	0.222307	-0.575969	2.26653	1.79544	2.23139
Lsat_1_v5_gn_1_2300	2.23469	1.9495	2.2844	1.70979	1.54827	2.05248	2.10503	2.1344	2.02621	1.6446	2.03835	2.26336	2.08495	3.19917	3.12055	1.79371	2.33811	2.62588	2.61676	2.56236	1.86076	1.89561	1.94896	2.02601	1.87404	2.13872
Lsat_1_v5_gn_1_23041	7.12123	6.54561	6.26768	5.80467	5.69889	4.57786	4.95694	3.59677	4.03135	3.3936	4.73651	4.53605	5.59921	8.16705	6.92282	6.11822	7.45288	6.03375	6.50713	6.19221	5.66326	5.60246	6.04955	1.90923	2.93544	4.3488
Lsat_1_v5_gn_1_23100	3.099	3.94568	3.57009	3.28386	2.89105	4.63718	4.31359	4.76668	4.6621	5.07179	4.28952	3.69134	4.83774	2.22518	3.98825	4.2675	2.90709	3.81885	4.56289	3.94696	3.63338	3.29699	3.44795	4.23386	3.93496	3.1747
Lsat_1_v5_gn_1_2320	2.02255	2.85635	1.92986	2.47858	2.09974	2.03052	2.61997	2.33937	1.93304	2.30377	2.03835	0.636202	3.15615	1.76024	3.12055	2.68109	2.47127	2.86637	2.59317	3.00384	2.23571	2.33726	2.18033	1.92268	1.76826	2.09004
Lsat_1_v5_gn_1_23200	2.23469	2.31872	2.34593	2.80709	2.59847	3.00582	3.23694	2.92908	2.64709	2.98775	2.0994	2.68359	2.3328	2.85838	2.20977	3.01138	2.19139	1.97573	2.87322	2.70286	2.64383	2.48766	2.42548	3.40356	3.5282	2.9925
Lsat_1_v5_gn_1_23220	6.21366	6.25244	6.40412	6.06778	4.61911	4.89584	5.47537	3.39325	4.22459	3.96289	4.43873	4.87888	4.88704	7.17434	5.32565	6.4237	6.18047	5.10725	5.69149	6.53772	4.48666	4.89811	4.9175	3.97123	5.19796	5.95672
Lsat_1_v5_gn_1_23241	2.02255	3.2893	2.76174	3.12976	3.52394	4.08136	3.83251	4.49107	4.60284	4.86667	3.90102	2.74311	4.69556	2.98114	3.58411	4.73792	2.19139	4.36642	4.05958	3.8893	3.57865	3.71811	3.44795	4.7329	4.70137	4.25257
Lsat_1_v5_gn_1_2340	0.223483	2.99733	2.58254	-2.31206	-1.56688	3.61709	2.87982	3.7167	2.3798	2.49634	1.94604	-2.31206	3.13262	-2.58095	3.53236	-1.32314	-2.58095	3.1677	2.8033	-2.58095	3.3144	3.40878	3.09094	-1.85648	-2.32537	-1.67475
Lsat_1_v5_gn_1_23561	5.57979	4.92289	5.27145	4.74645	4.79216	4.88975	4.44841	4.28019	4.36318	4.06848	4.12309	4.93099	4.84275	5.25429	5.17121	4.45747	5.01953	5.33533	5.27985	5.27925	4.34079	4.91944	4.79197	3.47378	3.44053	4.86741
Lsat_1_v5_gn_1_2361	4.76727	5.14583	5.40755	5.06267	4.57033	5.55264	5.19761	5.4463	4.86741	5.0416	4.79305	4.95636	5.62268	5.04506	5.29748	5.42056	5.68662	5.40976	5.66629	5.25663	5.26144	5.20654	5.22656	4.93061	4.78511	5.04389
Lsat_1_v5_gn_1_23661													0.393839	-2.58095	1.02667	0.222922	-0.608109	0.99092	0.798495	-0.365951	0.263759	0.0180352	0.734272	0.159066	0.615855	-0.243769
Lsat_1_v5_gn_1_23701	7.1607	6.51928	5.48481	5.3215	4.78505	5.12808	4.3575	4.66551	2.14729	4.89647	3.67901	4.56932	5.70196	6.53784	7.0881	4.00696	6.46228	6.25754	5.9867	4.7415	6.16537	6.52889	5.9687	4.52352	4.76618	4.29971
Lsat_1_v5_gn_1_23721	0.573941	2.14589	1.92986	0.492984	1.25097	2.05248	1.99802	1.84584	1.06102	3.2766	1.42613	1.24242	2.08495	3.09427	2.91341	0.150511	1.38502	2.42177	2.66279	1.2826	2.39202	3.04857	2.57525	0.622347	0.267483	0.417747
Lsat_1_v5_gn_1_2380	3.84405	4.70654	4.22265	4.74055	4.7269	5.04291	4.85331	5.0609	4.85476	5.0955	4.47374	5.38783	4.49394	3.38853	4.7916	5.51654	4.62137	4.74607	4.75578	5.72879	4.28491	4.43297	4.23941	5.68856	5.68224	5.12262
Lsat_1_v5_gn_1_23801	8.11449	10.5033	8.99503	7.45231	6.32926	7.39242	6.36543	5.92879	3.67736	4.37941	4.71017	5.24714	7.55843	8.28319	9.61133	6.63252	7.56342	7.25902	7.40603	6.19153	7.62811	7.43487	7.73838	4.36255	4.99723	5.2695
Lsat_1_v5_gn_1_23821	1.14422	4.47237	2.65673	0.940524	-0.127598	0.908545	-0.0848507	-0.766473	0.303561	0.100329	0.590156	-1.03025	1.64413	2.48661	3.44504	0.490569	1.67965	1.24534	0.85097	0.350616	0.356419	0.630783	0.788985	-2.58095	-1.89757	-2.19276
Lsat_1_v5_gn_1_23861	1.77374	4.16537	3.7629	1.8034	2.42644	3.21495	3.22117	2.69714	1.63475	2.49415	1.76448	1.99616	3.82607	-2.58095	3.32973	1.58286	1.08599	3.78729	3.21969	1.52902	3.64231	3.89005	4.09805	1.73719	2.78761	2.41385
Lsat_1_v5_gn_1_23980	-0.243013	-1.04993	-0.254595	-2.31206	0.764843	0.54035	2.6673	-0.0657847	0.87316	1.57885	3.57538	-2.31206
Lsat_1_v5_gn_1_24001	3.61496	3.79682	3.33385	1.27614	2.61621	3.14133	4.17617	2.24489	2.86918	2.81412	5.80033	2.32281	2.62494	3.8618	3.9373	2.30896	3.79255	2.74547	2.88135	2.62076	3.2662	4.40367	4.04262	2.64654	2.59995	3.47922
Lsat_1_v5_gn_1_2401	4.50637	3.97181	4.39267	4.83778	3.83049	5.36362	5.17322	6.27207	5.5646	5.77259	5.32104	4.33797	4.83272	4.86546	4.89862	5.51282	4.75799	5.19405	5.18445	5.47322	4.87523	5.03145	4.99171	5.72836	5.90214	5.73196
Lsat_1_v5_gn_1_24041	4.50637	5.00109	4.80789	4.85428	5.29074	4.91394	3.42769	5.0771	4.2167	2.38296	5.56782	5.20942	5.01229	4.5456	4.9628	5.0153	4.64975	4.63225	4.23744	5.11919	5.30423	5.06055	5.19715	5.63645	5.5568	5.24623
Lsat_1_v5_gn_1_24061	7.02469	5.02625	6.06304	6.50746	5.5178	5.62768	6.16095	5.5837	5.64023	4.80331	5.93742	4.58567	6.5144	7.20615	7.38108	5.27446	8.24461	6.13543	4.81304	4.20502	6.88042	5.55198	6.26014	4.26059	5.28683	4.13753
Lsat_1_v5_gn_1_24181	8.19179	8.0309	8.33102	7.16043	7.26997	7.24551	7.45874	6.55968	7.40295	7.02883	7.93071	7.60542	7.85037	8.83752	8.46115	7.5647	8.66698	8.19129	8.4105	7.94731	7.69281	7.63546	8.1502	3.96149	5.16317	7.18513
Lsat_1_v5_gn_1_24200	4.62401	4.20996	3.89229	4.62991	3.98735	4.07065	4.0265	4.03681	4.51556	4.21635	3.44031	3.91483	4.76049	4.5456	4.51408	4.8717	4.53273	4.01326	4.22215	4.06883	3.62441	4.54015	3.664	4.11292	4.00648	4.26724
Lsat_1_v5_gn_1_24320	0.573941	3.24713	3.37726	0.967557	1.79466	3.86892	4.59636	4.1364	3.58749	2.90967	2.21427	1.66797	2.54424	1.456	3.02069	2.14074	1.84383	2.88636	3.85667	1.92302	2.41303	3.73023	3.39137	3.49194	3.28141	3.39772
Lsat_1_v5_gn_1_24340	1.4729	3.01555	1.92986	1.70979	1.79466	3.50496	2.1722	3.53555	3.45301	3.65522	3.44031	3.10251	2.83294	-0.301849	2.8758	2.21586	2.02805	3.84974	2.77184	2.63432	3.26869	3.00931	3.06941	3.08253	2.96567	2.74253
Lsat_1_v5_gn_1_24360	5.10066	3.15891	2.00808	4.55787	3.50677	4.6189	4.50161	3.84407	4.2167	4.16125	2.68169	1.78586	2.49422	4.08008	2.75671	5.05164	4.78382	1.81808	3.20421	3.71774	3.24545	4.28467	3.664	3.54943	4.60672	4.54212
Lsat_1_v5_gn_1_2440	5.12747	5.1343	5.04899	5.68372	5.59298	4.52388	4.89367	3.98049	4.58763	4.77422	5.16557	5.28144	4.89188	5.57982	4.35916	5.22985	5.104	4.23222	4.76108	5.42332	4.4817	4.49112	4.6351	4.67048	4.68329	5.11656
Lsat_1_v5_gn_1_24401	5.07334	6.56291	5.86182	7.09483	5.92264	6.64203	5.58111	5.1487	6.90846	6.48367	6.18987	4.10831	7.28107	5.32554	6.13242	6.46854	4.67758	6.21665	6.35069	4.6049	6.3277	6.21626	6.18056	5.97426	5.54083	4.50238
Lsat_1_v5_gn_1_24420													-1.90762	2.01136	-0.0852986	1.33583	2.19139	-0.362424	-0.0548837	0.746362	-0.502041	1.32148	0.232096	0.654952	0.810967	1.01263
Lsat_1_v5_gn_1_24481	3.30092	3.58849	4.1555	3.53647	3.5577	3.48895	2.99868	2.16167	2.59938	2.15379	3.29128	3.31353	3.10706	4.23615	4.60882	3.15191	3.89092	3.929	3.72182	3.8445	2.5521	3.37628	3.82649	0.370808	1.18439	2.97474
Lsat_1_v5_gn_1_24500	2.23469	-0.387206	1.56611	1.44518	1.79466	-0.167318	1.35573	0.367997	-0.211429	-0.398662	-0.446026	1.06721	-0.590443	1.76024	-0.849804	0.764883	1.08599	0.115325	0.545855	0.746362	1.30861	1.5575	1.33214	-0.600048	0.728754	1.40634
Lsat_1_v5_gn_1_24520	3.38678	4.35599	4.50484	3.85261	3.89412	4.3308	3.83251	4.4307	4.18876	3.68677	3.84864	4.73541	4.30373	4.02407	3.95256	4.21294	3.79255	4.15895	3.9149	4.04763	4.41557	4.15578	4.26483	4.48463	4.53084	4.36653
Lsat_1_v5_gn_1_24560	2.4196	2.31872	2.34593	4.12218	4.01191	0.659578	2.49436	2.56039	1.97103	2.56378	2.59955	3.42676	2.11836	2.22518	1.4262	1.84193	2.19139	1.81808	1.29532	1.73943	2.2591	2.94835	2.23281	3.33479	3.14013	3.25784
Lsat_1_v5_gn_1_24581	4.18764	5.31866	5.04899	4.46782	4.31797	5.7769	4.32838	5.1555	5.44821	5.13321	4.37842	5.20942	4.63336	4.42101	5.3669	4.80027	4.26568	4.72401	5.46013	5.11919	5.42808	5.39347	5.40294	5.21245	5.07441	5.1486
Lsat_1_v5_gn_1_2461	5.84505	4.97549	5.03037	6.06069	6.05853	5.91062	6.84703	6.10476	6.25776	6.50485	6.4137	5.20942	5.98611	6.58699	5.67128	6.3464	6.05877	5.46732	6.02024	6.78103	5.45619	4.98668	5.3623	5.49278	5.96483	6.23094
Lsat_1_v5_gn_1_24621	1.4729	2.91139	3.04756	2.19747	1.51417	2.95399	2.98005	2.65913	2.68187	2.78401	2.68169	2.17968	3.43337	2.01136	2.32589	2.17879	2.02805	2.27779	2.5692	0.52263	2.8849	2.20452	1.91725	1.47034	1.34017	0.879568
Lsat_1_v5_gn_1_24721	1.4729	3.01555	3.1198	0.701879	2.31242	3.10777	2.75755	3.01383	2.72698	3.04974	2.55665	3.10251	3.30867	1.456	2.62689	1.84193	1.38502	3.20574	2.70741	1.2826	1.30861	2.86284	1.74728	1.14268	0.414977	1.83829
Lsat_1_v5_gn_1_24741	1.09234	3.71763	3.31707	0.108958	0.442568	3.94797	3.44137	3.14276	4.05365	3.80651	3.71847	0.0187596	4.08458	1.456	3.24377	1.58286	0.195325	3.15718	3.35203	0.940011	3.42411	3.2131	3.126	1.92268	2.10884	1.72917
Lsat_1_v5_gn_1_24761	3.63574	3.99747	3.71706	4.08538	3.8847	3.56728	4.44841	3.32854	3.52501	3.79207	3.61773	3.35227	4.56836	2.85838	3.51239	3.6213	1.84383	3.14063	3.68883	2.76829	3.29156	3.2806	3.11206	3.86026	3.46189	3.27245
Lsat_1_v5_gn_1_2480	5.4793	4.67508	5.17302	5.03881	5.12049	4.37066	4.81704	4.00705	4.54734	4.45495	4.99933	4.83852	4.53781	5.89294	5.12387	4.8775	5.51214	4.88673	5.27616	5.39252	4.55441	5.00675	5.13646	3.60054	4.03242	4.79586
Lsat_1_v5_gn_1_24881	4.23771	3.58849	3.57009	4.22725	3.83049	4.10782	2.77926	4.4279	3.82969	3.47082	3.71847	4.37607	3.78504	4.23685	3.63001	4.06906	4.56378	4.15312	3.33791	4.46409	4.03023	3.68137	3.64477	4.55023	4.76506	4.37613
Lsat_1_v5_gn_1_24901	-0.243013	-1.04993	0.754764	-0.415912	0.764843	0.476825	0.0307034	0.220187	0.457489	0.541066	0.530385	-0.429506
Lsat_1_v5_gn_1_2501	6.02692	5.15726	5.62793	5.75867	5.41565	4.95822	4.46859	4.40811	4.22065	4.2798	4.58465	5.07691	5.21893	6.64385	5.52103	5.38438	6.54014	5.21792	5.22337	5.63982	4.96333	4.99675	5.11914	4.38728	4.50748	5.22197
Lsat_1_v5_gn_1_25020	0.573941	0.0651959	0.560785	1.60969	1.8502	1.76401	1.88243	3.10796	3.62967	3.83495	3.81263	1.99616	0.813571	1.76024	-0.849804	2.3553	1.08599	0.115325	-0.212184	2.23217	1.89102	1.66245	1.06901	3.29913	3.48294	3.41099
Lsat_1_v5_gn_1_25041	4.54666	4.92289	4.55781	4.4169	4.11754	4.8928	4.16485	5.25223	5.04933	5.08369	4.96693	4.87888	4.28913	3.90506	4.62024	4.40225	4.59243	5.01489	4.40255	4.7415	4.5825	4.64632	4.70177	5.15377	5.11813	4.74437
Lsat_1_v5_gn_1_25060	-0.243013	1.59338	1.666	2.1268	2.31242	1.40307	1.57014	1.60882	1.53683	1.96079	1.76448	1.53958	1.65498	0.541311	1.31818	1.52495	1.08599	1.38407	1.35262	1.52902	1.59264	1.50201	1.18008	1.90923	1.89931	1.4584
Lsat_1_v5_gn_1_25121	5.01711	4.93622	5.13866	5.10924	4.5537	5.02359	4.80121	4.86743	4.84967	4.64766	4.82954	4.75385	4.76049	4.37697	4.94475	4.45747	4.81433	4.83262	4.42276	4.7577	5.09915	4.80947	4.9993	4.65847	4.67782	4.66905
Lsat_1_v5_gn_1_25180	5.93885	5.97087	6.00699	6.12329	6.471	6.37214	6.60415	6.65692	6.69237	6.86953	6.12895	6.04921	6.44368	5.89294	5.85646	6.93802	6.59953	6.33598	6.16722	6.25917	5.98072	6.78859	6.08923	6.80311	6.81676	6.29139
Lsat_1_v5_gn_1_2520	1.77374	1.9495	2.34593	1.89129	2.49773	2.86405	3.37164	3.98049	3.26702	3.1774	3.00255	2.80026	2.61618	1.456	2.8758	2.54204	2.59317	3.3991	3.48611	2.52499	3.00374	4.11937	3.04026	3.7886	3.74238	3.37081
Lsat_1_v5_gn_1_25241	3.84405	3.94568	3.04756	4.51008	4.34722	4.2139	4.38611	4.34705	4.64163	4.9141	4.76506	4.76864	4.19831	3.19917	3.32973	4.59749	3.57305	3.83952	3.1242	4.16914	3.42165	3.78936	3.55488	4.94551	5.04923	4.54814
Lsat_1_v5_gn_1_25281	-0.243013	0.0651959	0.336613	-0.644057	0.51284	1.89128	0.517607	1.37251	1.31845	1.6446	1.6052	0.0187596	1.86639	0.541311	1.79195	1.69213	0.708326	2.3659	1.86696	1.73943	2.11268	1.93804	2.06928	2.25595	1.28152	0.866158
Lsat_1_v5_gn_1_25341	3.63574	4.25322	5.03037	4.34867	5.2028	4.22844	5.534	4.19036	4.76029	4.77789	4.50791	3.72124	4.05899	4.66028	4.51408	4.84237	3.3833	4.2859	5.49236	4.70854	4.54016	5.4532	4.8561	5.30781	5.03076	4.877
Lsat_1_v5_gn_1_25400	3.47802	4.07184	3.51758	3.87511	4.16211	4.91094	4.97586	5.23468	4.87745	4.96967	4.73651	4.6952	4.70658	4.134	4.33165	4.4805	4.11099	4.54058	4.38206	4.42386	4.60093	4.19129	4.26483	4.92561	4.82358	4.77035
Lsat_1_v5_gn_1_2541													-2.58095	-2.58095	-0.849804	-0.941496	0.708326	-0.800171	-0.823929	-1.65211	0.125771	1.03915	0.232096	0.654952	0.810967	0.25066
Lsat_1_v5_gn_1_25420	4.23771	4.35599	5.49842	4.02836	5.03918	5.32807	6.2472	5.22016	5.72882	5.85128	5.7597	3.77926	5.41989	4.76652	5.55712	5.43635	3.98302	5.44389	6.19294	5.08749	5.71069	6.22699	6.09456	5.79479	5.33162	5.14662
Lsat_1_v5_gn_1_25441	6.04109	2.96441	2.2844	2.01385	2.94307	3.03919	2.3276	2.88884	2.00805	3.03755	2.6412	2.55665	2.21419	6.23888	4.17014	3.5934	6.5249	2.69554	3.00416	4.13233	3.77806	2.86284	3.16703	1.50653	1.03275	3.27971
Lsat_1_v5_gn_1_25461	5.22999	5.46381	5.4502	5.16761	5.09772	5.9477	5.25683	6.26972	5.83565	5.95048	5.65175	5.64347	5.40304	4.92785	5.49025	5.61002	5.90246	5.79015	5.39684	5.70393	5.91043	6.14106	5.80071	6.25843	6.19722	5.9814
Lsat_1_v5_gn_1_25561	-2.31206	-0.387206	0.336613	-0.644057	0.0269763	1.81627	2.75755	2.26588	1.65823	2.17619	1.83797	1.40093	0.968172	-0.301849	0.184539	-0.402777	-2.58095	0.57567	0.730114	-0.373898	1.11706	1.44431	1.94896	1.85413	1.59399	1.60533
Lsat_1_v5_gn_1_25581	7.81675	7.97063	8.61889	6.24089	7.63761	8.0175	9.17618	7.9313	8.05136	7.62938	8.3922	7.16861	6.47303	7.20615	7.98722	6.6266	6.62119	7.72228	8.32226	7.75695	8.28221	8.70486	9.28328	5.51627	6.19846	8.04862
Lsat_1_v5_gn_1_25721	2.86414	1.11949	1.56611	2.87335	3.11201	2.19746	2.82172	2.72483	3.26702	3.89021	3.23797	3.00902	1.69981	2.41137	1.4262	3.18967	2.59317	1.26691	1.82708	3.38385	2.2591	2.13327	2.61533	3.70903	3.62238	4.14952
Lsat_1_v5_gn_1_25761	-0.243013	1.7221	1.34283	1.55691	1.79466	1.09109	1.57014	1.30073	1.12981	1.60671	1.6052	0.867741	1.22038	-0.301849	0.608037	0.764883	1.63259	0.844572	1.09759	1.19013	1.38829	1.2559	0.817374	1.21006	1.34017	1.04704
Lsat_1_v5_gn_1_25800	1.4729	2.05103	0.560785	1.75735	2.18861	2.29277	2.86296	3.32251	2.8544	2.97503	2.32065	2.41744	1.46026	1.456	1.31818	2.62707	0.708326	1.26691	1.65554	1.73943	2.34906	2.33726	1.55459	3.01506	3.18193	1.83829
Lsat_1_v5_gn_1_25881	4.80097	5.21309	5.00198	5.32977	5.56005	4.89584	5.94987	4.57461	5.21482	5.21664	4.90843	4.87888	4.8967	4.69657	4.66503	5.22531	3.98302	4.42228	5.72171	5.10659	4.54016	5.11704	4.96481	4.7909	4.84162	4.79586
Lsat_1_v5_gn_1_26001	5.49997	6.5672	6.21918	4.22725	4.67401	7.31698	6.6461	7.57535	7.85392	7.6043	7.29453	5.52978	7.11927	5.25429	6.21757	6.18751	6.19016	6.97468	5.98896	5.32889	7.4647	6.6455	6.6006	6.18079	5.86092	6.24305
Lsat_1_v5_gn_1_26021	0.573941	-1.04993	0.336613	1.55691	2.42644	1.68188	1.23526	0.908464	2.259	2.36357	1.68704	1.66797	1.35206	1.456	0.184539	2.10166	2.19139	0.244895	0.444076	1.52902	0.484476	0.473736	0.232096	1.09595	0.305794	0.977383
Lsat_1_v5_gn_1_26041	6.06902	7.2072	7.10824	6.51267	5.95451	5.31223	4.95656	4.12559	4.58763	4.39889	4.65751	6.20549	6.26303	6.49727	6.07134	5.16024	5.8545	5.96244	6.10188	5.34989	5.53243	5.19783	5.56772	3.28358	3.38787	4.68826
Lsat_1_v5_gn_1_26081	3.84405	2.91139	3.59565	2.01385	1.33123	1.1415	2.6673	3.16971	1.98966	2.01151	2.41973	0.0187596	2.91128	2.98114	2.95007	2.94669	2.19139	3.17355	2.08552	2.365	3.43198	2.57091	3.08377	2.67695	2.85376	3.48188
Lsat_1_v5_gn_1_26120	2.73063	3.33027	2.84934	3.98906	3.52394	3.9413	4.25282	4.6868	4.10154	4.71041	4.03207	3.46261	3.7746	2.7242	2.8758	4.44971	2.90709	3.93861	3.64363	3.78251	3.70327	3.48043	3.05491	4.34044	4.3898	3.54944
Lsat_1_v5_gn_1_26140	5.37129	2.05103	3.62076	1.50213	2.86432	5.00963	2.80064	3.77069	3.37014	2.69371	3.91807	2.34246	2.68469	5.69192	3.78006	4.55473	5.91421	3.14063	4.00701	5.08107	5.99472	5.27847	5.73855	1.02289	2.01945	4.85046
Lsat_1_v5_gn_1_26320	4.89759	4.33602	3.99189	4.51652	3.68278	3.58021	2.44089	3.42155	2.3338	1.54482	3.21056	4.41319	2.48175	5.79502	3.48767	4.71177	5.55778	3.26804	3.69702	5.35574	2.93278	3.7296	3.61542	3.16892	3.79986	4.52066
Lsat_1_v5_gn_1_26361	5.49997	4.86829	5.71213	3.56348	4.49393	6.1004	5.62372	5.5363	5.86621	5.36786	6.35857	5.04179	6.09081	6.23888	6.11234	5.17443	5.70025	6.50071	6.50556	5.83186	5.46376	6.04485	6.23785	3.31961	3.87251	5.42202
Lsat_1_v5_gn_1_26421	0.573941	0.68658	0.925725	-0.644057	-0.180828	1.81627	1.51945	1.81181	2.7046	2.85517	2.0994	0.360263	0.813571	1.06996	0.184539	1.03759	-0.608109	0.244895	0.968717	0.870739	1.21601	1.89561	1.18008	1.45191	1.97259	0.786939
Lsat_1_v5_gn_1_26441	2.98635	3.37011	3.57009	2.32921	2.46252	3.49697	2.73551	3.32251	3.17236	3.19944	3.34268	2.74311	3.44659	1.76024	3.30164	2.3553	2.33811	2.88636	2.7927	2.1363	3.41125	3.19571	3.27106	2.69274	2.81444	2.37374
Lsat_1_v5_gn_1_26480	2.86414	2.61244	2.22012	3.48089	3.08872	0.715689	1.922	1.39567	1.7702	1.0088	1.68704	3.42676	1.9798	3.77535	2.14801	3.26235	3.31406	1.81808	2.15159	2.94846	1.73292	1.80681	2.15336	2.51765	3.2125	3.15117
Lsat_1_v5_gn_1_26501	3.20349	3.5193	2.40495	4.64263	5.07459	3.43147	4.26825	3.36419	3.25936	4.52209	4.34099	2.62151	4.46176	1.06996	2.67147	4.43406	3.08387	3.42667	2.30462	3.61477	2.67894	2.48766	2.57525	4.03764	4.23462	2.9925
Lsat_1_v5_gn_1_26521	-2.31206	-0.387206	-0.675906	0.375978	0.876056	1.22119	2.99868	1.48474	2.57492	3.2844	2.55665	-0.429506	0.640393	-0.301849	0.411772	1.74381	0.195325	-0.362424	1.04022	0.459927	0.635123	1.5575	1.33214	1.97527	1.94857	1.14559
Lsat_1_v5_gn_1_26540	-0.243013	1.29532	1.75942	1.8034	2.23107	1.89128	2.88315	1.87908	2.02621	2.24139	2.32065	1.78586	2.27471	0.541311	2.32589	1.46463	1.08599	1.73229	2.18352	1.97937	2.08677	1.80681	2.18033	1.81138	1.34017	1.177
Lsat_1_v5_gn_1_26580	-2.31206	0.930931	1.07856	0.888761	0.375326	1.19729	1.49107	1.70468	2.12954	2.01628	1.57742	1.53958	1.86098	1.06996	1.63416	1.54213	1.63259	1.35946	1.28034	1.19013	1.77711	2.03841	1.52265	1.14991	1.35275	1.39492
Lsat_1_v5_gn_1_2660	-0.934633	0.919212	1.56611	-1.20069	-0.348279	2.53032	2.29783	1.66707	1.45876	0.672964	3.37108	1.78586	1.29476	0.627179	1.52669	0.861627	2.12012	0.670983	1.29532	0.98524	0.40281	2.60299	1.67327	0.71803	0.548782	1.48374
Lsat_1_v5_gn_1_26640	4.23771	4.62656	4.22265	5.29393	5.68368	4.58164	5.9233	4.57461	4.94581	5.27749	4.89987	5.15568	4.85766	3.63281	4.26047	4.74428	2.90709	4.16832	5.27245	4.54081	4.31312	4.67169	4.49173	4.85018	4.9085	4.48366
Lsat_1_v5_gn_1_26821	5.63689	4.82595	4.93347	5.52102	4.62708	4.4137	3.89349	3.92984	3.84955	4.1329	4.24968	3.80741	4.93939	5.22974	4.46427	4.97262	4.90649	4.37352	4.24502	4.28545	4.98453	4.15578	4.28361	4.04381	3.98599	3.96383
Lsat_1_v5_gn_1_26880	4.80097	5.57878	5.41475	5.72018	4.04799	3.99331	3.60832	3.35831	3.68214	3.72527	3.67901	3.59771	4.23685	3.29695	3.32973	3.82698	2.99818	3.15718	3.53643	3.20628	4.89777	3.75418	4.11212	3.30428	3.64488	3.04452
Lsat_1_v5_gn_1_26901	1.09234	0.409087	1.21674	1.44518	1.79466	1.65343	2.54592	1.60882	1.85392	1.67639	2.03835	1.39863	0.813571	0.541311	0.608037	1.46463	0.195325	0.844572	0.81411	1.3695	0.635123	1.5575	0.672918	1.70641	1.91179	1.04704
Lsat_1_v5_gn_1_26920	4.50637	5.14583	4.5963	4.83224	4.57858	5.24232	4.53389	5.60869	5.52524	5.33339	5.40203	5.19883	5.19955	3.84166	5.00696	5.23437	4.22853	5.20604	4.48815	4.34026	5.59595	5.6286	5.04771	5.75774	5.70929	5.1064
Lsat_1_v5_gn_1_26960	2.73063	2.91139	2.61948	2.87335	2.80933	2.59158	3.28325	3.20945	2.8544	3.43135	2.72108	1.99616	3.48552	2.57625	2.67147	2.92447	2.80984	2.76199	3.21969	2.79993	2.5521	3.00931	2.83492	3.18655	3.36089	2.58753
Lsat_1_v5_gn_1_27061	-0.243013	1.29532	0.925725	-0.218967	-0.713433	2.23634	1.29675	3.05076	2.81316	1.73793	2.51244	1.53958	-0.212664	-2.58095	1.07435	1.26685	-0.608109	2.01259	0.334568	0.870739	1.55533	2.64961	2.18033	2.36835	2.72538	2.13872
Lsat_1_v5_gn_1_27101	2.98635	2.61244	2.80621	1.44518	2.42644	4.23805	3.39994	4.72843	4.26338	4.25896	3.7378	3.00862	3.48552	1.76024	3.6745	2.96858	3.3833	4.74059	3.14056	3.10861	4.53058	4.66539	4.18051	4.4161	4.13706	3.88518
Lsat_1_v5_gn_1_27120	-0.243013	1.11949	2.00808	0.375978	0.764843	0.54035	1.99802	1.81181	1.02535	2.06051	1.83797	1.78586	1.46026	1.76024	0.411772	1.79371	1.38502	1.43926	1.60927	1.73943	2.21193	1.5575	2.80057	2.62852	2.47102	2.75299
Lsat_1_v5_gn_1_27140	2.23469	2.14589	2.2844	1.75735	1.67672	1.70978	1.75677	1.17253	0.91274	1.10537	1.6052	3.00862	0.640393	2.22518	1.62063	1.84193	0.195325	1.43926	1.29532	2.59879	2.00611	2.39931	2.74745	2.64484	3.06952	3.64239
Lsat_1_v5_gn_1_27161	5.6451	5.48642	5.5921	5.60965	5.27484	4.83854	5.17484	4.45997	4.89159	5.02872	5.17758	4.9638	4.83955	4.66028	4.68425	4.97057	4.64245	4.90439	5.01254	5.2774	5.18753	5.18975	5.02562	5.13258	5.6841	5.52725
Lsat_1_v5_gn_1_2721	6.14971	4.93622	4.87205	6.06069	5.97355	4.98986	5.57801	5.31885	4.91934	5.37998	4.83852	5.59584	5.20345	5.57982	4.98063	5.94413	5.72713	5.06401	5.31991	5.80482	5.16875	5.48217	5.11565	5.86092	5.78073	5.81292
Lsat_1_v5_gn_1_27241	4.94535	4.6021	4.79377	5.28367	4.8624	4.9333	4.563	4.56302	4.66302	4.50095	4.48877	5.09309	4.2033	4.62306	4.57688	5.03814	4.84054	4.58666	4.36878	5.29226	4.37267	4.76801	4.54968	5.21348	5.19024	5.26714
Lsat_1_v5_gn_1_27281	-0.243013	1.84028	1.45879	1.93331	2.86432	3.49697	4.56546	4.21009	5.37748	5.6913	4.85632	2.48872	2.89209	1.76024	1.94507	3.52119	0.195325	2.71803	2.91186	2.59879	3.13599	3.63027	2.76537	3.90838	3.99481	3.54343
Lsat_1_v5_gn_1_27380	2.23469	3.11269	2.89123	3.87511	3.63879	3.49697	3.69081	3.50925	3.36301	3.77749	3.39232	3.49759	3.53584	2.85838	2.95007	3.18967	2.02805	3.35672	2.89267	3.42494	3.54097	3.0678	3.04026	3.82846	3.9196	3.54944
Lsat_1_v5_gn_1_2740	1.29068	1.68694	2.15588	1.10024	1.33788	2.45297	2.18893	2.28166	1.52895	1.1209	1.76448	1.62116	2.24429	-0.301849	2.66321	1.1143	-0.608109	2.63658	2.03712	0.779647	2.44743	2.39481	2.33417	1.42888	1.04357	1.18281
Lsat_1_v5_gn_1_27540	3.84405	4.04747	3.57009	3.7157	3.17825	3.08251	2.1722	2.48682	2.00805	1.8812	2.32065	3.72124	2.70683	3.47463	3.30164	2.57094	2.99818	3.03709	2.9308	3.15827	3.48255	2.57091	3.33247	2.544	2.76028	2.79408
Lsat_1_v5_gn_1_27740	-0.243013	0.409087	1.34283	0.492984	0.876056	1.70978	2.03458	2.83056	2.68187	2.38296	1.9746	0.360263	1.51146	0.541311	1.70883	1.69213	1.63259	1.73229	1.46082	1.19013	2.34906	2.90623	2.53402	2.9961	2.54496	2.55203
Lsat_1_v5_gn_1_27760	-2.31206	-0.387206	0.0710838	1.25946	1.67672	2.05248	2.80064	2.77867	2.83393	2.73957	1.9746	1.24242	1.86639	-0.301849	0.411772	2.252	-0.608109	1.73229	1.82708	0.746362	1.66448	2.69979	1.85164	2.88366	2.58445	2.13872
Lsat_1_v5_gn_1_2780	4.54666	4.35599	4.58359	3.60307	3.28287	2.77442	2.44089	1.60882	1.56194	1.98637	2.55665	1.24242	2.56862	3.55589	3.02069	2.54204	2.70557	2.71803	2.77184	2.83088	3.0581	3.26402	3.65442	0.0659527	0.516476	2.36012
Lsat_1_v5_gn_1_27801	1.4729	0.68658	1.75942	2.50668	1.07566	0.659578	1.23526	-0.198193	1.06102	0.850632	0.530385	1.06721	1.51146	-0.301849	1.31818	0.861627	0.195325	1.07114	0.0869396	0.746362	0.0201913	0.783965	0.331695	0.113649	0.44961	0.567476
Lsat_1_v5_gn_1_27821	5.8288	6.04658	5.40755	6.20489	6.07027	5.61298	5.71946	5.51399	5.49785	5.56328	5.39596	6.00127	5.5264	5.39343	5.17895	5.4086	4.92982	5.14924	5.40702	5.50236	5.45112	5.49998	5.43689	5.67571	5.6556	5.71333
Lsat_1_v5_gn_1_27840	5.07334	5.23483	5.98782	4.67395	5.92587	5.83663	6.62077	5.5837	6.19994	6.52244	6.02657	4.43139	5.87076	4.89699	5.92711	5.98229	4.73168	5.8901	6.66249	5.86214	5.95588	6.81587	6.29604	6.11347	5.70929	5.61642
Lsat_1_v5_gn_1_27961	10.5294	10.3036	10.1306	10.1779	9.72368	10.0243	8.92125	10.5443	9.59748	9.78045	9.79156	10.0772	9.9484	10.2251	9.79547	10.042	10.4944	10.3349	9.38847	10.0177	10.0832	9.97579	9.7769	10.2158	10.2697	10.3375
Lsat_1_v5_gn_1_27981	1.30051	0.133158	1.69588	2.26874	3.71897	1.95207	7.03057	1.75974	3.41377	4.83269	5.52598	2.06429	0.541604	3.35475	1.20732	2.05189	2.84691	0.917048	2.19196	2.52161	1.09167	4.968	1.7535	2.4314	2.85473	2.92438
Lsat_1_v5_gn_1_280	2.02255	3.48343	3.28601	2.23155	2.56567	3.83765	3.22117	3.84827	3.85971	3.65522	3.7378	3.59771	3.86596	3.22516	3.53669	2.32168	3.63114	3.96706	3.48611	2.669	3.45242	3.55529	3.18045	1.98812	2.23332	2.63354
Lsat_1_v5_gn_1_2800	6.88241	6.63008	6.85404	7.01759	6.59404	5.42592	5.06251	4.22955	4.99274	4.31556	5.4497	6.44833	5.18386	7.27376	5.75135	6.2289	6.47819	5.6597	6.08084	6.61089	5.46124	5.38199	6.11741	2.62029	3.68176	5.89195
Lsat_1_v5_gn_1_28060													0.729579	-2.58095	0.608037	-1.81104	-2.58095	0.924115	1.29532	-2.58095	1.59264	1.61093	1.06901	-2.58095	-2.58095	-2.58095
Lsat_1_v5_gn_1_28080	0.573941	1.71301	2.55822	2.40628	2.14099	2.69277	2.71591	2.71591	3.12266	2.91003	3.19982	2.46282	2.62498	0.658377	2.01745	3.05618	2.13572	1.76796	2.49242	2.60532	2.66063	2.43101	2.56932	2.99642	3.08116	2.42807
Lsat_1_v5_gn_1_28101	2.73063	3.11614	3.01776	2.84026	3.13612	3.59005	3.88227	4.06226	3.69351	3.71745	3.66669	3.44009	3.27384	1.96665	2.71379	2.98676	2.51557	3.04036	3.10919	2.79422	3.63382	3.95291	3.55787	3.48265	3.6995	3.15839
Lsat_1_v5_gn_1_28241	2.02255	2.31872	1.666	2.76117	3.26255	3.39756	3.98039	3.80568	3.56282	3.94995	3.41652	3.49759	2.77126	1.06996	2.269	2.85567	1.63259	2.18396	2.18352	3.13366	3.23369	2.92744	2.42548	3.56238	3.70703	2.92009
Lsat_1_v5_gn_1_28281	1.4729	2.31872	1.84716	2.68942	2.09974	2.81352	1.96051	3.20945	2.91413	2.61389	2.41973	3.23279	1.6087	1.76024	1.87054	2.42027	1.84383	2.47557	1.46082	2.27782	2.47428	2.54369	2.40276	3.05225	3.1507	2.59917
Lsat_1_v5_gn_1_28341	3.47802	3.40888	4.08506	4.01864	4.23695	4.23805	4.43479	4.78871	3.72168	4.04432	3.61773	4.502	3.54816	3.90506	3.60724	4.31952	4.19041	3.72202	3.67766	4.64028	4.17236	4.53324	3.957	4.50597	4.546	4.65239
Lsat_1_v5_gn_1_2840	9.17532	8.7881	8.89073	8.66402	8.5009	7.74665	7.36406	6.56862	6.91639	6.30585	7.48101	8.58854	8.20259	10.4857	9.1314	8.78714	9.77048	8.77766	9.40359	9.16257	7.72939	8.147	8.74649	3.60054	5.22944	8.13417
Lsat_1_v5_gn_1_28480	2.86414	4.48859	3.31707	3.0556	2.75217	1.86671	3.35728	2.92908	2.47269	3.31501	3.29128	-2.31206	3.35144	0.541311	3.05475	-0.0114298	0.195325	3.05487	2.15159	-1.65211	3.42165	3.56408	2.78308	2.00086	2.32943	0.25066
Lsat_1_v5_gn_1_28521													-1.45034	1.06996	-0.417493	0.428325	0.195325	-1.08163	-1.10327	1.19013	0.125771	-0.709958	-0.40586	1.35601	1.65411	1.71532
Lsat_1_v5_gn_1_28540	8.33956	5.80637	5.65249	8.02924	6.83678	4.63718	3.46835	3.16298	4.9858	6.31471	4.88261	6.32716	5.16799	7.63332	3.93438	6.94079	7.36147	4.23222	3.82665	6.67413	5.91228	3.74225	4.99171	5.95639	6.14006	6.4002
Lsat_1_v5_gn_1_28561	-0.243013	0.68658	1.75942	1.60969	1.16597	1.46985	2.6904	1.6285	1.56194	1.47424	-0.845549	-0.429506	0.729579	-0.301849	1.07435	0.952289	0.708326	0.244895	0.81411	0.459927	1.01082	1.76028	0.594876	1.16549	0.756682	-0.00728052
Lsat_1_v5_gn_1_28580	4.8661	3.37011	2.76174	3.5768	2.5321	1.76401	1.41239	1.17253	0.657125	1.54482	1.9746	0.636202	1.86639	4.02407	2.14801	1.8886	3.9377	2.18396	0.444076	1.09132	1.79825	1.85189	1.42527	1.31579	2.51256	1.83829
Lsat_1_v5_gn_1_2860	4.13576	2.14589	1.84716	3.98906	4.09473	-0.069234	1.29675	0.220187	2.51188	1.79695	2.32065	3.80741	-1.10366	4.86546	1.07435	3.80282	4.06958	0.924115	3.68883	4.35715	0.561765	1.11508	2.25834	3.95495	3.6854	4.79839
Lsat_1_v5_gn_1_28600	8.84466	7.68102	7.92387	7.43451	6.92186	7.07501	6.62378	6.35857	6.68167	6.86264	6.97835	6.98366	7.03539	9.2237	8.1477	7.5023	9.23838	7.81714	7.85345	7.80256	7.04508	7.50129	7.70993	5.4493	5.97155	7.44507
Lsat_1_v5_gn_1_28641	3.20349	2.5917	2.91015	3.82018	3.16813	2.31514	2.49436	2.71087	2.88457	3.08384	3.46611	2.9082	3.33732	2.41137	2.98394	2.59066	2.87238	2.41508	2.38921	3.22627	2.16316	2.56493	2.46988	3.27311	3.39238	3.0796
Lsat_1_v5_gn_1_28720	2.23469	1.45203	1.21674	2.16257	2.5321	1.05714	0.959151	0.875901	0.457489	0.850632	0.341134	2.85524	0.892942	1.76024	0.411772	0.661183	0.708326	0.844572	0.21606	0.610241	0.954609	1.44431	0.948673	1.54182	1.97259	1.73655
Lsat_1_v5_gn_1_28741	8.68011	7.95598	7.3915	7.55379	7.27632	4.23805	2.82172	3.84827	3.15596	3.14369	4.18072	7.38495	6.00632	9.03111	7.85937	7.1017	9.39431	6.87686	6.35069	7.36196	4.87144	5.31515	5.74534	2.89736	3.86932	6.86542
Lsat_1_v5_gn_1_28820	3.30092	3.48343	3.43503	3.80893	3.34219	3.89952	3.12272	4.02943	3.80818	3.7848	3.59671	4.56932	3.42004	3.96579	3.21393	3.79058	3.44936	3.85989	3.05683	3.96102	3.66875	3.56408	3.78316	4.08627	4.20957	4.06383
Lsat_1_v5_gn_1_28940	1.77374	2.39794	2.34593	3.42308	3.50677	3.41461	3.99901	3.50393	3.82383	4.56941	3.95157	3.88872	4.14256	2.7242	2.8758	4.25864	3.24134	3.18974	3.39358	4.25153	2.58949	2.42937	2.81785	3.97446	3.70703	3.46925
Lsat_1_v5_gn_1_28960	3.7779	4.23175	4.1555	3.48089	3.5577	4.81787	3.92304	4.73753	4.55986	4.96324	4.69755	4.06232	4.73917	3.38853	4.66503	4.28505	4.22853	5.08579	4.28237	3.98874	5.20834	4.90882	4.96481	4.72525	4.43803	4.08054
Lsat_1_v5_gn_1_28980	3.099	3.2037	2.71586	2.9572	3.62294	3.20518	3.46835	3.25448	3.37723	2.69371	4.00041	3.14725	3.0389	2.85838	2.98581	3.07329	2.47127	2.64947	3.14056	3.00384	3.04471	2.94835	2.8518	3.46461	3.40568	3.0013
Lsat_1_v5_gn_1_2900	6.21366	6.57999	6.40772	4.34088	5.78691	6.10697	6.80797	5.20876	5.55993	6.03105	6.99853	5.33077	6.71747	7.21243	6.75689	5.93304	6.22829	5.67415	6.14712	6.07427	6.06941	6.41522	7.1519	4.86593	4.65945	5.08172
Lsat_1_v5_gn_1_29020	6.02692	6.58846	6.60625	5.96011	5.91615	6.57346	6.45703	6.73047	6.30221	6.42407	6.46099	6.37967	6.36756	6.34556	6.44325	6.23343	6.24699	6.50719	6.49923	6.72033	6.72633	6.32017	6.52107	6.69163	6.69214	6.66678
Lsat_1_v5_gn_1_29040	2.58348	4.33602	3.74016	4.34867	4.44065	4.01023	4.48189	3.51983	4.26338	4.14431	4.04764	4.13076	3.9611	3.90506	3.6745	3.99635	3.44936	3.20574	4.1593	3.82925	3.46253	3.82371	3.664	3.78124	3.61849	3.70837
Lsat_1_v5_gn_1_29060	3.7779	1.59338	0.754764	1.38589	0.979305	-0.167318	-0.486088	0.0554861	-1.49731	-1.88352	-0.446026	1.53958	0.443554	5.07294	2.91341	3.55051	4.06958	1.26691	2.75068	3.34141	0.896122	1.50201	2.44785	1.35601	1.16368	2.17028
Lsat_1_v5_gn_1_29100	4.56986	4.44324	4.92592	4.25368	4.53845	5.93815	4.87512	6.39879	5.7066	5.70682	5.42618	4.40792	5.51085	4.80049	5.51648	5.56406	5.38124	5.88599	5.15665	5.43522	6.03167	6.18243	5.48731	6.16324	5.99545	5.75609
Lsat_1_v5_gn_1_29121	3.55904	3.77811	3.49058	3.77467	3.71557	3.53646	3.07086	3.85664	3.76558	3.79931	3.15412	3.77926	3.30867	3.63281	3.24377	3.03231	3.31406	3.26804	2.66279	3.31975	3.13599	3.19571	3.15348	3.65395	3.92576	3.41099
Lsat_1_v5_gn_1_29161													-2.58095	2.41137	-2.58095	1.1944	1.63259	-2.58095	-2.58095	1.67264	-2.58095	-2.58095	-2.58095	1.02289	1.44688	1.37959
Lsat_1_v5_gn_1_2921	6.81513	7.73616	7.80861	3.78011	4.73403	6.23432	6.05764	5.82112	5.03902	5.59937	6.0635	4.53049	7.4364	7.85769	7.83875	6.2921	7.20552	6.9952	5.86823	6.65278	7.42196	5.46072	7.2919	5.30281	4.40189	4.89145
Lsat_1_v5_gn_1_29220	1.77374	3.15891	3.59565	2.1268	3.04179	3.62702	4.00823	3.47161	4.01326	3.9104	3.61773	3.31353	3.54816	1.456	3.69624	2.99014	2.80984	3.89979	4.22215	2.73595	4.13491	4.36462	3.957	3.31961	2.78083	3.03598
Lsat_1_v5_gn_1_29241	4.23771	4.93674	5.35161	4.4589	5.22461	5.62287	6.57636	5.93029	6.04372	6.47004	5.8975	4.12693	5.58441	4.13579	5.33159	4.83793	4.78713	5.63177	5.74803	4.51441	5.70615	6.10386	5.74758	5.47529	5.29881	4.81768
Lsat_1_v5_gn_1_29280	0.798049	-0.288887	1.98181	-0.298775	0.502749	1.67377	1.47704	2.74344	2.25425	1.79945	2.1039	0.863626	1.15767	1.77397	1.03103	1.29	-0.608109	2.23925	2.26375	2.15772	2.72652	2.99035	2.59371	2.73398	1.97582	1.99935
Lsat_1_v5_gn_1_29301	5.51246	5.30648	5.62385	5.47347	5.43427	5.91255	5.50762	5.96368	5.96401	5.98089	5.86861	5.86069	5.78034	5.51931	5.49844	5.52273	5.4966	5.75048	5.79689	5.60695	5.6483	5.49269	5.70199	5.63407	5.7356	5.68128
Lsat_1_v5_gn_1_29320	7.08064	7.23982	7.14981	7.39934	7.72006	6.75345	7.69048	6.38123	6.88502	6.98588	6.99451	6.79969	6.80728	7.21868	7.09227	6.99111	6.75782	6.52324	7.49948	7.18907	6.54907	6.76669	6.95608	6.41238	6.33732	6.76565
Lsat_1_v5_gn_1_2940	0.573941	0.409087	0.754764	1.19183	4.01191	2.97166	3.72477	4.58472	4.28992	3.16625	3.0651	4.797	0.640393	1.76024	0.78077	3.15191	1.63259	1.54369	1.29532	3.88077	-0.502041	1.2559	0.424859	4.86419	4.55994	5.11251
Lsat_1_v5_gn_1_29421	1.4729	0.919212	0.336613	1.70979	1.79466	0.967542	2.20465	0.773556	1.31845	0.672964	1.22165	1.24242	1.35206	-0.301849	0.78077	1.58286	2.02805	0.57567	1.29532	1.09132	1.16738	1.5575	1.06901	1.79685	1.6241	1.87706
Lsat_1_v5_gn_1_29520	1.09234	1.9495	0.925725	2.93669	2.49773	3.19752	3.86332	4.14667	3.77634	4.47316	3.39232	1.53958	3.24958	2.57625	0.935017	3.9085	2.59317	2.80465	2.15159	3.03076	3.24545	3.52286	2.67344	4.04689	4.10483	3.51298
Lsat_1_v5_gn_1_29580	3.65116	3.29955	3.18247	3.65098	3.15447	2.83874	1.34745	1.9395	1.86849	1.9105	2.26306	3.33547	1.74067	4.3575	3.02252	3.40496	3.68002	2.60425	2.80174	3.89369	1.64651	2.74006	2.43593	1.93803	1.97498	3.35379
Lsat_1_v5_gn_1_29601	5.41094	5.52467	5.7816	4.7943	4.52913	5.75367	4.43577	5.4073	5.03657	4.57749	5.05511	5.26567	5.63734	5.40296	5.79707	5.22322	5.96168	5.89233	5.69582	5.99005	5.4294	5.34441	5.7261	4.86741	4.81497	5.57501
Lsat_1_v5_gn_1_29701	1.09234	1.45203	1.92986	0.795981	0.392951	0.425482	-0.486088	0.367997	0.657125	1.36145	1.68704	0.0335976
Lsat_1_v5_gn_1_29741	1.09234	2.38779	3.01004	1.2806	-1.07795	0.54035	-0.974478	-0.343992	0.346254	1.43761	0.847549	-1.06374	1.03967	1.76024	1.97848	-0.941496	-0.608109	1.6874	1.74386	0.870739	1.44599	0.473736	-0.116086	-2.06717	-2.58095	-0.604427
Lsat_1_v5_gn_1_2980	5.41547	5.60406	5.57751	5.72915	5.90636	5.14861	6.17534	6.14546	3.74927	3.10917	3.36772	5.74885	5.11931	6.35694	5.53918	6.1449	5.54272	5.36414	6.46715	6.35812	4.5825	4.46959	4.81367	5.71005	5.89666	6.47713
Lsat_1_v5_gn_1_29960	-0.243013	1.7221	2.5162	1.38589	0.51284	2.6065	1.71233	1.64791	2.3338	1.50996	1.22165	0.360263	1.90519	1.456	1.62063	2.10166	0.195325	1.6874	1.60927	1.97937	2.16316	2.51595	2.59543	1.29526	1.75448	1.64966
Lsat_1_v5_gn_1_300	3.83837	4.59329	4.8328	4.6333	4.51309	3.98648	3.7363	4.26998	4.59155	4.84371	4.91027	4.61756	4.48319	4.61425	4.38255	4.5684	4.73168	4.43053	4.37897	4.39828	4.22266	4.25741	4.51158	4.26229	4.32065	4.74528
Lsat_1_v5_gn_1_30041	3.30092	3.58849	3.46308	4.48911	5.18671	2.23634	3.48165	2.09251	3.7438	3.83495	3.39232	3.75054	4.32535	6.06935	5.11583	5.12169	5.64494	3.54463	5.05233	4.932	2.93278	2.72424	3.16703	2.89736	3.15595	3.84174
Lsat_1_v5_gn_1_30080	2.73063	3.77811	3.31707	3.62887	3.11163	3.52865	3.44137	3.63619	3.53138	3.27405	3.09539	3.88872	3.10706	2.57625	3.35728	3.17092	2.80984	3.05487	2.75068	3.42494	3.3252	2.74829	3.18045	3.50093	3.81391	3.21309
Lsat_1_v5_gn_1_30101	4.8339	4.57636	5.03971	4.97486	4.92095	3.23428	2.3276	2.53975	2.31915	2.01151	2.93716	4.87888	3.15615	3.55589	3.80028	2.96858	3.51253	3.35672	3.1242	3.66717	3.31407	3.2131	3.27106	1.92268	2.26283	3.05301
Lsat_1_v5_gn_1_30120	1.09234	2.05103	1.45879	1.66061	2.18861	2.8006	2.92269	2.62059	3.07976	3.33507	2.83316	2.41744	2.85293	-2.58095	2.71472	2.62707	1.84383	2.18396	2.27529	2.32207	2.69618	2.69979	2.37967	2.75422	2.47943	2.12267
Lsat_1_v5_gn_1_30140	6.20109	6.66252	6.46779	6.75158	6.75729	6.8333	7.38898	6.78739	7.38195	7.88369	7.44912	6.29272	7.11617	6.25113	6.48131	6.79683	6.68428	6.6689	6.87297	6.41029	6.99892	6.51669	6.77662	6.5601	6.71189	6.38263
Lsat_1_v5_gn_1_30200	0.573941	3.33027	3.04756	2.16257	1.95525	0.108945	2.46787	1.00196	0.0941936	0.95798	1.42613	-1.08331	-0.212664	-2.58095	0.935017	-0.193874	-0.608109	0.363782	0.21606	0.610241	1.06492	2.36862	1.67327	1.54182	2.79437	0.308532
Lsat_1_v5_gn_1_3021	3.099	3.2893	3.49058	2.09013	1.67672	3.39756	3.52083	2.76094	2.62343	3.02526	2.51244	1.39863	3.75349	2.57625	4.10662	1.1944	2.99818	4.23222	3.78563	2.27782	2.97578	3.48043	3.76546	1.79685	1.93642	2.91078
Lsat_1_v5_gn_1_30260	2.02255	2.79913	2.08228	3.2343	2.59847	2.77442	3.22117	3.02129	3.25166	3.45903	2.6412	2.80026	3.33732	2.57625	3.15235	3.01138	2.47127	3.07244	3.71091	2.56236	3.0581	2.74829	2.61533	3.68979	3.80724	3.83191
Lsat_1_v5_gn_1_30481	6.05513	4.98835	4.86155	3.94866	4.11754	5.35702	4.18125	4.9904	4.70782	4.99195	4.72687	5.26123	4.90151	7.57115	6.57816	5.50161	7.71703	6.23041	5.56386	6.3394	5.74424	5.7317	6.06048	4.20937	4.00648	6.09675
Lsat_1_v5_gn_1_30601	2.4196	2.91139	3.31707	3.37815	4.07155	3.3716	4.34303	3.00632	3.46637	3.37435	3.36772	2.34246	3.39299	2.85838	2.75671	3.47606	2.19139	2.78348	3.62049	3.18248	3.30286	3.04857	3.23292	3.09446	2.97164	3.14324
Lsat_1_v5_gn_1_30640	3.30092	4.3757	4.80789	4.38697	4.25764	4.30359	5.11039	3.47705	3.93853	3.88342	4.36605	2.95929	5.57835	3.38853	4.87021	3.86248	3.68697	4.38762	5.61452	3.5604	3.64231	3.82371	4.06948	3.71707	3.97711	3.27971
Lsat_1_v5_gn_1_30661	1.77374	1.11949	0.925725	2.16257	2.05316	1.22119	0.2946	1.1991	1.48525	1.70749	0.530385	2.09084	1.82651	1.06996	1.07435	1.58286	1.08599	0.363782	1.29532	1.45146	1.39562	0.584725	1.18008	0.864623	1.46392	1.85781
Lsat_1_v5_gn_1_30681	2.02255	2.23489	2.76174	1.32406	2.18861	2.46635	3.97099	1.89541	1.25827	1.3218	1.68704	1.06721	2.08495	0.541311	3.58411	-0.0114298	1.38502	3.41295	3.57306	0.98524	1.97818	3.48043	2.86848	0.892235	1.14267	1.26733
Lsat_1_v5_gn_1_30741	0.573941	3.01555	3.15461	1.55691	1.25097	3.09314	1.46692	1.84584	1.56194	1.79695	2.41973	1.06721	3.52343	3.38853	3.46252	0.952289	3.57305	3.76586	3.43396	1.09132	3.75356	2.3052	3.79193	1.14268	0.938362	2.00509
Lsat_1_v5_gn_1_30761	7.94286	8.0309	7.8488	7.49713	6.9251	7.51625	7.49363	7.29887	7.447	7.71125	7.54961	7.51014	7.61682	7.86221	7.63152	7.09923	7.48079	7.64442	7.70596	7.19354	7.546	7.39108	7.6031	7.00669	7.10513	7.25945
Lsat_1_v5_gn_1_30801	5.10066	4.76748	4.94346	5.0768	4.75627	4.37066	4.59636	4.25192	3.74927	4.40839	4.59529	4.48467	4.7867	5.45827	4.90796	5.01004	5.2777	4.5656	4.44927	5.16242	4.66363	4.31719	4.62531	4.46977	4.53999	4.64959
Lsat_1_v5_gn_1_30840	6.05513	2.23489	1.07856	2.58785	2.49773	2.92482	1.35573	1.97444	1.02535	1.10537	0.847549	1.39863	2.11836	7.88989	4.28936	5.41658	7.93446	2.27779	3.21969	5.15632	2.53304	2.96896	2.49158	2.08702	2.09796	3.7244
Lsat_1_v5_gn_1_30880	4.46493	4.59329	4.20615	4.62991	4.34722	4.38371	3.38586	3.79701	4.02685	4.20004	4.50791	4.06232	4.73379	5.01664	4.27499	4.68602	4.3717	4.12689	4.1103	4.64028	3.99562	3.48043	3.664	3.70933	3.58383	3.87085
Lsat_1_v5_gn_1_30900	4.28611	4.8402	4.95338	5.06267	4.95301	4.82745	4.84304	4.51241	4.02233	4.12716	4.66763	4.71019	5.86092	7.14838	6.05461	5.9742	6.66355	5.934	5.94073	5.92087	3.61537	4.72112	4.5184	3.40356	3.19219	4.19236
Lsat_1_v5_gn_1_30920	3.90731	4.78232	4.31786	5.01455	4.60304	4.89584	5.51148	5.16058	5.20289	5.51355	5.11473	4.61782	4.74987	3.84166	4.45154	5.33047	4.85866	4.41542	4.60477	4.96726	4.78141	4.66539	4.41999	5.1623	5.28444	4.88177
Lsat_1_v5_gn_1_30941	1.4729	-1.04993	-0.254595	0.375978	0.51284	2.43326	2.41339	3.11495	3.18049	2.82713	2.41973	1.78586	2.49422	1.06996	1.94507	3.07329	2.02805	2.18396	1.23565	2.32207	3.18567	2.48766	2.42548	3.26785	3.25228	2.82416
Lsat_1_v5_gn_1_3100	0.573941	1.7221	1.84716	-0.644057	2.14486	2.70681	1.922	2.17512	2.63531	2.36357	1.76448	1.89484	2.38863	1.76024	2.58089	1.33583	1.08599	2.92555	2.63996	1.97937	3.1233	3.24724	2.81785	2.46346	2.40196	2.37374
Lsat_1_v5_gn_1_31020													0.968172	-2.58095	-0.417493	1.40167	0.708326	0.670983	0.81411	1.09132	0.224148	-0.46915	-0.575969	0.519864	0.837362	0.703116
Lsat_1_v5_gn_1_31041	4.23771	3.40888	3.78529	3.45227	4.08318	4.28053	4.80121	5.10722	4.24798	4.76317	4.03207	4.10831	3.52343	2.41137	3.75956	3.56495	4.02695	4.25547	3.88608	3.2297	4.38931	4.58088	4.02553	4.41372	4.3376	4.26724
Lsat_1_v5_gn_1_31080	2.02255	1.59338	1.75942	1.97414	1.73689	2.57651	2.94207	3.12191	2.30434	2.58068	2.15798	1.78586	2.44239	2.01136	2.98581	2.73316	2.02805	2.47557	2.66279	2.27782	2.64383	2.8847	2.28344	2.68486	2.74642	2.15458
Lsat_1_v5_gn_1_31101	-0.243013	1.29532	1.07856	1.66061	2.09974	0.7697	1.29675	0.0554861	-0.0505399	1.0088	0.983316	-1.08331	0.545328	-0.301849	0.411772	1.52495	1.08599	0.115325	1.1734	1.2826	1.01082	0.473736	0.512371	0.71803	1.39451	-0.412183
Lsat_1_v5_gn_1_31140	4.3631	2.7093	2.85505	2.48851	2.55691	2.42445	2.66239	2.74706	2.74111	3.60459	3.28312	3.39044	2.3957	4.37697	3.09056	2.16815	3.84437	3.07175	2.81741	2.8874	3.14609	3.38362	3.05933	1.53859	1.58635	2.60923
Lsat_1_v5_gn_1_31180	2.98635	1.7221	1.45879	2.71374	2.14486	1.46985	1.71233	1.08977	1.7702	1.93474	1.9079	0.867741	2.11836	3.55589	3.05475	3.83891	4.22853	2.15128	2.87322	3.36275	0.896122	1.66245	1.18008	1.43323	2.05362	2.02248
Lsat_1_v5_gn_1_31200	-0.243013	0.0651959	-0.254595	0.884318	0.764843	1.33304	1.35573	1.17253	0.657125	1.38389	1.76448	1.06721	0.215551	-0.301849	-0.0852986	0.150511	0.195325	0.244895	-0.0548837	0.870739	-0.217423	1.3842	0.00954556	0.672018	0.250472	0.417747
Lsat_1_v5_gn_1_31221	5.17964	5.19101	5.04899	4.53076	4.61911	4.7789	4.31359	4.3231	3.99032	3.9037	4.01632	4.9936	4.50661	4.95806	4.95381	3.99635	4.62137	4.93554	4.71812	4.85879	4.91995	4.78062	5.01062	3.78124	3.85	4.8259
Lsat_1_v5_gn_1_31280	5.22999	6.57574	5.7972	5.4684	5.16497	5.98385	5.12741	6.26344	5.67373	5.74475	6.09936	5.69712	5.66569	5.54043	6.23252	5.76813	5.39967	6.09088	5.41377	5.71641	5.60054	5.60246	5.78102	6.16531	6.55061	5.84383
Lsat_1_v5_gn_1_31320	1.4729	3.38315	3.08414	2.93669	2.56567	3.43328	3.22657	3.29636	3.77634	3.4126	3.39232	3.56511	3.33732	1.76024	2.67147	3.05295	3.74072	3.17771	3.04472	3.34141	3.65437	2.86284	3.1973	3.45075	3.56019	3.1747
Lsat_1_v5_gn_1_31341	2.23469	3.77811	3.80733	3.40826	2.59847	2.48261	1.46692	1.71379	2.55003	2.66231	2.21427	1.53958	2.77126	2.41137	3.32973	1.52495	3.63114	2.88636	2.46911	0.610241	2.90339	2.16933	2.04013	1.84002	1.98445	1.20775
Lsat_1_v5_gn_1_31380	6.75925	7.34102	6.88546	6.83153	6.17458	5.45917	5.11039	4.69616	5.01564	4.46863	5.02316	6.4661	5.58135	6.58699	5.98124	5.66467	6.22829	5.83714	5.42717	5.54965	5.74838	5.46776	5.89327	4.2972	4.52382	5.07964
Lsat_1_v5_gn_1_31421	5.47868	3.19628	3.43122	4.15764	3.04098	2.13298	2.14845	1.73725	2.10217	1.97403	2.51244	3.02882	2.53787	5.43698	3.9608	3.27969	5.16353	3.08454	3.26212	3.98721	3.07117	3.45907	3.62112	-0.321071	0.58038	3.5365
Lsat_1_v5_gn_1_31461	2.02255	2.85635	3.04756	0.737774	0.658322	1.60973	1.03329	1.87908	2.13683	2.13551	2.03835	1.84204	0.813571	-0.301849	2.53337	-0.647136	-2.58095	1.81808	0.893483	-0.374633	2.57092	1.97925	2.67344	0.0215712	-0.346258	1.05385
Lsat_1_v5_gn_1_31481	0.787201	0.68658	-0.675906	-1.24934	-1.55492	1.40307	2.41339	3.25448	2.04414	2.1079	2.15798	-1.08331
Lsat_1_v5_gn_1_31661	0.573941	0.409087	-2.31206	0.701879	0.644337	1.70978	2.61997	2.68779	3.07104	3.31501	2.72108	-0.429506	1.03967	1.76024	0.935017	2.17879	1.08599	1.32668	0.640924	1.67264	1.62901	1.85189	1.67327	2.76172	2.9835	2.46564
Lsat_1_v5_gn_1_31740	0.573941	0.409087	0.754764	1.25946	1.90368	0.821762	1.71233	1.92754	1.34762	2.19825	0.847549	1.24242	0.545328	-2.58095	-0.0852986	2.38815	-0.608109	0.844572	0.334568	1.19013	0.484476	0.222307	0.424859	1.09595	1.80884	-0.236372
Lsat_1_v5_gn_1_3180	2.98635	2.14589	1.21674	2.80709	1.67672	-0.272561	-0.486088	0.0554861	3.29724	2.51188	3.75687	0.360263	0.640393	2.57625	0.608037	1.79371	1.63259	-0.0270404	0.0869396	1.73943	1.01082	1.97925	1.78292	1.93601	2.22335	2.61072
Lsat_1_v5_gn_1_31940	-2.31206	0.25556	1.73878	-1.47171	-2.31206	1.8472	0.478167	0.832463	1.36732	1.23154	1.67471	-2.31206
Lsat_1_v5_gn_1_3200	4.42226	4.94943	4.50484	5.29796	4.70447	4.03249	3.49483	4.12605	3.75473	3.85592	3.81263	3.80741	4.62757	3.19917	3.51239	4.03835	3.79255	4.21651	4.02475	3.76659	4.59634	4.10081	4.28982	4.15056	4.26167	3.91343
Lsat_1_v5_gn_1_32000	-0.243013	1.9495	1.56611	2.23155	1.95525	2.96009	1.99802	3.36419	3.28974	3.21034	2.83316	1.66797	2.01571	1.76024	1.94507	1.97763	0.195325	2.74018	1.46082	1.86438	2.57092	2.77194	2.51296	3.57521	3.52415	2.67813
Lsat_1_v5_gn_1_32080	1.4729	2.54442	1.75942	1.84802	2.09974	2.74776	1.922	3.13573	3.33415	1.76774	3.15412	2.9082	2.93022	1.76024	2.14801	2.96858	2.19139	2.64947	1.78607	2.40669	3.04471	3.17812	2.7293	3.55808	3.60665	2.98365
Lsat_1_v5_gn_1_321	6.01261	4.73733	4.85098	4.89206	4.08318	3.81856	2.88315	2.88066	3.3913	3.09748	3.71847	3.99046	4.15871	6.34556	5.40039	4.89474	6.42171	4.64405	4.70167	5.33969	4.04356	4.13769	4.296	2.5784	2.75337	4.22278
Lsat_1_v5_gn_1_32101	3.9679	3.44664	3.51758	4.21026	4.19466	3.34516	4.10595	3.07965	3.131	3.48618	3.18262	3.6608	3.54816	4.08008	3.73876	3.68878	3.98302	3.29821	3.72182	3.90394	3.50229	3.17812	3.48087	2.9961	3.06394	3.43717
Lsat_1_v5_gn_1_32120	4.73277	4.59329	5.41475	4.21878	5.04514	5.51755	6.22364	5.3503	5.84335	6.1305	5.78315	4.33797	5.66852	4.37697	5.73569	5.69452	4.8092	5.78483	6.20077	5.60889	6.13884	6.56318	6.33557	5.90055	5.44324	5.49394
Lsat_1_v5_gn_1_32141	6.80979	7.2952	5.99744	7.06915	7.22472	6.65105	6.22957	5.92147	6.1563	6.10299	6.68416	7.56683	6.57583	6.81041	5.9679	7.1998	6.19979	5.77145	6.18902	7.2872	5.8307	5.96759	5.97449	7.10915	6.62555	6.74811
Lsat_1_v5_gn_1_32200	9.02965	7.91805	7.25535	6.72549	7.35185	6.15761	5.94852	6.21701	6.16278	6.19461	6.27008	6.75409	7.35639	8.85178	7.57652	6.79407	9.01685	7.27523	7.22472	7.11945	6.37849	6.8461	6.50797	6.3335	6.16115	6.2617
Lsat_1_v5_gn_1_3221	6.44441	6.59688	6.45038	6.77199	6.42373	5.84137	6.53406	5.26643	6.1166	6.71168	6.7259	5.84026	6.41539	5.87722	5.94083	5.81116	6.03745	5.69697	6.24872	5.483	5.91412	5.84473	5.89531	5.43411	5.51449	5.32019
Lsat_1_v5_gn_1_32261	-2.31206	1.45203	1.92986	2.39082	1.67672	0.190409	-0.121874	0.584981	-0.599694	-0.0476555	-0.446026	1.06721	1.29476	-0.301849	1.87054	0.952289	1.38502	1.26691	0.0869396	0.610241	0.484476	-1.8459	0.00954556	0.0659527	-0.544943	0.0616552
Lsat_1_v5_gn_1_32281	6.54727	6.5237	6.50872	5.89781	5.5178	5.73169	5.09749	5.6161	5.3898	5.33089	5.6619	6.15708	6.06534	6.91421	6.45923	5.74928	6.73151	6.30845	6.11436	6.37134	5.92513	5.75858	6.15359	5.10151	5.15007	5.94309
Lsat_1_v5_gn_1_32321	2.73063	3.11269	2.76174	2.99737	3.17825	2.88867	2.61997	2.24053	3.06227	3.09748	3.00255	2.9082	3.24958	3.38853	2.95007	2.96858	2.90709	2.9637	3.25016	2.91995	2.57092	2.48766	2.81785	2.56131	2.36615	2.76337
Lsat_1_v5_gn_1_32360	3.099	2.54442	3.1886	1.93331	3.19979	2.8006	2.38535	3.05076	2.44596	2.69371	2.0994	3.86212	3.05625	4.98765	3.89732	3.34833	5.04112	3.63013	3.62049	4.25153	3.16104	3.2131	3.11206	1.85413	1.66888	3.68671
Lsat_1_v5_gn_1_32381	1.09234	0.919212	0.560785	1.8034	2.31242	-1.36099	0.959151	0.220187	1.58662	1.43761	1.42613	1.06721	2.05074	-2.58095	2.58089	2.48244	1.63259	0.670983	1.65554	1.45146	-1.32872	0.958999	0.884517	1.21006	0.48343	0.567476
Lsat_1_v5_gn_1_3240	5.0377	4.09365	4.01932	5.16302	5.07459	4.18684	4.71086	4.53152	4.60233	4.81545	4.08139	4.75334	4.71747	5.37115	4.43244	4.94433	5.55778	4.589	4.28652	4.54997	2.8987	4.57236	3.30371	4.57332	4.38326	5.0916
Lsat_1_v5_gn_1_32600	5.10066	6.13595	5.7694	5.79615	6.471	6.86543	7.85857	6.80695	6.68453	6.91853	6.36169	5.45165	7.64073	4.58485	6.72022	6.32323	5.71376	7.29856	7.30362	5.70393	5.78308	5.77623	5.72029	6.63709	6.66707	6.68328
Lsat_1_v5_gn_1_32681	1.77374	3.01555	2.76174	3.31598	3.19979	3.24385	3.74697	3.31646	3.3913	3.86974	3.12506	3.23279	3.2191	2.98114	3.12055	3.31455	3.08387	2.69554	3.1242	3.27543	3.16104	2.98928	3.01051	3.22506	3.24737	2.96577
Lsat_1_v5_gn_1_32701	8.04834	7.96088	8.47051	7.10291	7.34801	7.76961	7.37924	7.62058	7.23357	7.17158	7.37698	7.94181	7.79527	8.80672	8.26781	7.46044	8.50363	8.48935	8.03616	8.19643	8.06878	8.29615	8.46837	6.93591	7.02522	8.25177
Lsat_1_v5_gn_1_32721	2.4196	3.01555	2.61948	3.01704	2.42644	3.34516	1.96051	3.18972	3.02664	2.66231	3.18262	3.46261	2.5926	2.41137	2.95007	2.65433	2.19139	2.88636	2.27529	2.70286	3.14857	2.94835	2.9954	3.36958	3.61849	3.07818
Lsat_1_v5_gn_1_32740	5.76193	5.45458	5.46415	6.3043	6.61223	5.2085	6.67099	5.12811	5.58618	5.74662	5.4141	5.93263	5.5139	5.63696	4.98946	5.93583	5.29577	4.82072	6.16922	5.75727	5.06638	5.34699	5.47551	5.7736	5.75587	5.52783
Lsat_1_v5_gn_1_3281	2.23469	4.07184	3.97251	2.50668	2.23107	3.77301	4.0265	3.11495	2.89449	2.72444	2.59955	3.38999	3.66582	2.7242	3.98825	3.03231	2.70557	3.72202	3.92438	2.669	4.39987	3.84617	4.30215	2.52649	2.49609	2.95675
Lsat_1_v5_gn_1_32980	7.29092	6.24175	6.99516	5.91101	5.83244	6.59699	6.43668	6.42409	6.41676	6.65199	6.28492	5.67437	6.76039	7.23728	6.98376	6.76435	7.29116	7.00929	6.9927	6.91166	7.0543	7.1808	7.1339	6.46216	6.38226	6.79441
Lsat_1_v5_gn_1_33001													-0.212664	1.06996	-0.0852986	1.40167	1.63259	0.670983	0.545855	1.60262	0.125771	-0.0823872	0.331695	1.072	1.07773	1.14559
Lsat_1_v5_gn_1_33020	3.39219	3.40888	3.01004	3.36286	3.75974	3.5129	3.48165	3.42172	3.96701	3.83495	3.95157	4.21725	3.75349	3.09427	2.67147	3.31455	3.16475	3.23723	3.23501	3.42494	3.33624	2.96896	3.21998	3.54943	3.56815	3.28692
Lsat_1_v5_gn_1_33080	2.4196	2.61244	2.15284	2.68942	2.35143	2.92482	3.1396	3.27959	2.95261	3.47719	2.75941	2.17968	2.56862	1.06996	2.53337	2.83198	2.33811	3.08979	2.75068	2.83088	2.84274	2.69979	2.65433	2.62029	2.44551	2.77368
Lsat_1_v5_gn_1_33101	2.02255	2.47304	1.34283	2.01385	2.63055	-0.272561	1.35573	-1.01562	0.0236411	0.146401	-0.133487	2.26336
Lsat_1_v5_gn_1_33120	2.02255	-0.387206	0.925725	2.36034	2.27231	1.59479	2.49436	2.6008	1.87411	2.26249	1.6052	2.74311	0.640393	1.76024	1.52669	2.02017	0.195325	1.64107	1.40773	1.97937	1.06492	2.57091	1.97999	2.51765	2.04232	1.9516
Lsat_1_v5_gn_1_33221	3.39219	2.85635	2.84934	4.30932	4.03606	2.72059	2.139	2.30309	2.44596	1.98637	2.55665	4.6952	2.56862	4.134	2.269	3.88567	3.84257	2.42177	2.66279	3.85959	2.76317	2.7952	2.80057	3.97446	4.22715	3.97727
Lsat_1_v5_gn_1_33301	5.0455	4.59329	5.27145	4.9546	5.10915	4.07065	3.83251	3.51455	4.2167	3.89697	4.90843	4.68005	4.61592	6.20149	5.0996	4.83643	6.19016	4.97342	5.44704	5.04192	4.63709	4.49823	4.9255	2.01349	2.68961	4.50857
Lsat_1_v5_gn_1_33321	8.30181	8.68822	8.60559	8.45501	8.21452	8.23349	7.52287	8.26178	7.85836	7.83038	7.57267	8.63837	7.83475	8.57783	8.11276	8.14894	8.08751	8.31818	8.07232	8.35724	8.12557	8.15826	8.03532	7.39356	7.57763	7.88445
Lsat_1_v5_gn_1_3341	2.86414	3.33027	3.1886	2.80709	3.39916	3.29999	3.18909	3.20291	3.99494	3.66317	3.53175	2.41744	3.33732	2.85838	3.56059	3.88567	3.3833	3.64194	3.796	3.8893	4.0368	4.11012	4.06225	4.19281	3.63363	3.50062
Lsat_1_v5_gn_1_33480	3.55904	2.67739	5.42191	3.3474	2.27231	0.7697	1.17103	-1.01562	-0.715611	0.317422	0.341134	-2.31206	5.75603	-2.58095	3.32973	-0.0114298	1.08599	4.14361	4.28237	-1.09168	7.2377	4.04367	6.07133	-0.453827	-0.0336358	-0.612433
Lsat_1_v5_gn_1_33521	1.09234	2.67739	3.46308	1.25946	1.95525	3.71224	2.99868	3.81859	4.33067	3.8208	4.26308	2.09084	3.02135	2.22518	3.30164	3.39757	3.24134	3.81885	3.48611	3.34141	4.23269	4.82651	4.35637	4.0127	3.47035	3.4565
Lsat_1_v5_gn_1_33541	3.90731	3.2037	4.1555	2.93669	3.62294	4.8527	4.03554	4.77994	4.90224	4.91076	4.82954	3.94049	4.62757	2.7242	4.63157	4.0589	4.22853	5.28349	4.43608	4.6227	5.24981	5.21519	5.04404	4.83603	4.64271	4.48052
Lsat_1_v5_gn_1_33581	-0.243013	0.68658	0.560785	-0.218967	0.51284	1.01304	3.18909	0.0554861	0.747457	0.793806	0.123253	-0.429506	-0.389223	-2.58095	-0.417493	0.150511	0.195325	-0.800171	0.21606	-0.689058	0.704931	1.18721	1.28321	1.04765	0.700275	0.417747
Lsat_1_v5_gn_1_33641	5.15379	4.07184	4.20615	2.29739	1.73689	2.70681	3.50789	1.17253	2.49894	2.73957	0.847549	3.38999	1.51146	1.456	1.87054	1.40167	0.195325	1.64107	3.14056	0.98524	5.88997	4.55385	5.2991	2.15698	3.04141	1.89606
Lsat_1_v5_gn_1_33661	6.77629	6.65044	6.63735	6.49699	6.62423	6.11612	6.46709	5.44907	5.78855	5.75781	5.70673	6.40753	6.43707	6.4449	6.08376	5.93026	5.46501	5.69697	6.49605	6.04156	7.15905	6.25243	6.67716	5.44581	5.69402	5.91425
Lsat_1_v5_gn_1_33701	3.68977	3.43297	3.94796	3.48321	3.739	2.88331	3.21906	2.04168	2.37257	2.12887	2.01041	4.17317	2.39196	3.08824	2.56644	2.30994	2.80066	2.09032	2.95601	2.33495	2.97292	1.99511	3.15912	1.64698	1.76911	2.67794
Lsat_1_v5_gn_1_33720	2.28568	1.98738	2.23634	3.40581	3.98015	2.24472	3.56065	2.29725	2.47673	2.6638	2.29184	3.42926	2.87026	1.09423	2.84917	2.49287	1.65313	2.07684	3.13482	2.6929	2.69964	2.89782	2.75797	3.08099	2.83383	3.11932
Lsat_1_v5_gn_1_33740	8.07613	8.1343	8.67542	7.55799	7.80596	7.90209	7.6365	7.07736	7.93934	7.50269	8.20175	8.37705	8.28075	9.05925	8.55932	8.04011	8.70636	8.31588	8.84764	8.48984	7.77929	7.72904	8.31405	6.36328	6.34309	7.89835
Lsat_1_v5_gn_1_33780	5.77894	5.81361	6.31076	5.60141	5.94194	6.84592	6.58116	7.25365	6.83503	7.09206	6.38026	5.72691	6.21762	6.02723	6.48444	6.21065	6.14103	6.52484	6.73567	6.30949	6.73575	7.08847	6.64726	6.70093	6.7305	6.74287
Lsat_1_v5_gn_1_33901	12.9628	12.4	12.5418	11.3914	11.1558	11.7234	10.1297	11.3895	10.6482	10.134	11.5963	11.9686	11.0841	13.0201	12.6124	11.3444	12.879	12.6848	11.7375	12.3125	11.8869	11.9568	12.4202	9.73358	10.5509	12.1675
Lsat_1_v5_gn_1_33920	2.58348	3.06493	3.43503	2.32921	3.36143	4.2618	3.69081	4.63909	3.34865	3.7848	3.36772	3.86212	4.38147	2.57625	3.80028	3.20819	3.24134	4.27077	3.74341	3.42494	3.94603	4.21737	3.87682	3.93186	3.70703	3.88518
Lsat_1_v5_gn_1_33941	10.8658	10.8007	10.4083	9.29853	8.87997	10.0406	8.86652	9.40763	8.53014	8.30859	8.9508	9.71925	8.9765	10.1782	10.3919	8.67572	10.1106	10.0627	9.44567	9.63942	10.2332	10.0503	10.4058	8.56879	9.28537	9.85995
Lsat_1_v5_gn_1_34020	1.39882	1.38952	1.75371	-0.230582	-0.0888205	1.24531	0.200869	1.11064	1.33813	0.863302	1.30276	-0.0309494	0.592372	0.449243	1.49373	-0.245033	1.37108	1.66759	0.897317	-0.297745	1.07497	1.67683	0.715027	0.0714489	0.351555	0.495456
Lsat_1_v5_gn_1_34040	7.31902	6.25435	5.85097	6.74372	6.4611	5.8659	5.61753	5.97949	5.77989	6.14674	6.44628	6.63265	4.34047	8.28627	6.45777	6.5559	8.36317	5.62192	4.84113	7.09569	6.50393	6.80581	6.27194	6.39754	7.44628	7.28263
Lsat_1_v5_gn_1_34061	1.4729	0.919212	0.754764	1.70979	2.18861	2.41643	3.50789	3.63619	3.55033	4.28496	3.59671	1.66797	1.6087	-0.301849	0.78077	1.69213	1.08599	1.26691	0.21606	-1.09168	3.58792	3.49471	2.71092	3.64991	4.37861	3.01005
Lsat_1_v5_gn_1_34101	1.09234	2.14589	0.925725	1.38589	2.09974	1.33304	1.17103	1.68598	1.91367	1.82558	1.42613	2.34246	0.640393	2.01136	0.935017	1.97763	0.708326	0.244895	1.04022	1.60262	0.484476	1.18721	0.884517	2.19073	2.20319	1.29622
Lsat_1_v5_gn_1_34140	5.59907	4.52434	4.68231	5.78185	5.5178	5.68853	6.00387	6.26501	6.36509	6.29693	5.89069	4.78289	5.22661	5.59912	5.10774	5.98497	5.46501	5.11998	5.02175	5.31253	6.06111	6.47587	5.58806	6.3384	6.81842	6.18726
Lsat_1_v5_gn_1_34180	1.10758	2.14589	2.56877	1.6692	1.6824	3.28152	2.52412	3.38156	3.09073	3.02744	3.18779	2.41744	2.80271	1.06996	2.43335	1.79592	1.84383	2.81003	2.71132	2.18503	3.15403	3.07056	2.9954	2.70696	2.30471	2.2178
Lsat_1_v5_gn_1_34201	4.92734	3.2037	3.80733	4.57674	4.74098	3.16544	4.06989	4.3736	3.62809	4.29944	3.80928	4.87888	4.0372	3.70584	3.71766	4.59013	4.62137	3.54139	3.84496	3.98874	4.24775	4.5732	3.55488	4.56759	4.4544	4.44517
Lsat_1_v5_gn_1_34281	2.92801	1.03001	2.02516	0.96042	1.49292	-0.471176	0.0364804	0.238885	-0.446506	-0.871807	0.284386	2.33588	0.65758	2.15237	-0.676409	1.07605	0.865882	0.817729	2.22459	0.165268	0.993702	0.980212	1.55042	-0.660301	-0.407227	0.0648682
Lsat_1_v5_gn_1_34301	6.46557	7.20445	7.05627	6.52988	6.09921	6.61463	5.86613	6.30148	6.31057	5.8053	6.75702	6.47051	6.77097	6.28727	6.76462	6.21295	6.19979	6.90041	6.68079	6.55868	6.83638	6.3791	6.72603	6.19403	6.23989	6.28239
Lsat_1_v5_gn_1_34320	5.39355	5.54437	5.61549	4.35641	4.94027	6.46203	5.37559	7.23612	6.34353	5.87201	6.42567	5.57142	5.15999	5.12712	5.62669	5.49408	5.4966	6.53912	5.37972	5.41312	6.20809	6.74145	6.29604	6.75833	6.9966	6.59301
Lsat_1_v5_gn_1_34361	7.5257	7.56995	7.71089	7.89614	8.05008	8.03311	8.6612	8.95344	8.43685	8.2732	8.21215	7.78959	7.2681	6.67146	7.55029	7.75539	6.94692	7.51873	7.7379	7.87861	7.51171	8.15095	7.69422	8.48738	8.68222	8.44357
Lsat_1_v5_gn_1_34401	7.70549	6.66653	6.34883	8.67374	8.29927	4.10256	5.91352	5.73321	4.71902	5.83904	4.95872	7.60743	3.69932	5.01664	3.65243	5.42848	5.38287	3.98572	3.56095	4.42386	4.65042	6.00798	5.07311	6.07634	6.22373	5.7775
Lsat_1_v5_gn_1_34721	-0.243013	-2.31206	-0.675906	-0.0457072	1.54827	0.0226044	2.80064	1.06109	1.25827	1.0088	1.1074	0.636202	0.729579	1.06996	1.20141	0.296095	0.708326	0.244895	1.04022	0.746362	0.224148	1.18721	0.512371	1.33604	1.3216	1.83829
Lsat_1_v5_gn_1_34740	2.58348	3.06493	2.71586	3.20029	3.41766	3.03919	3.6204	2.81347	3.17236	3.10917	3.23797	2.55665	3.23442	2.85838	3.15235	3.36493	2.80984	2.94475	3.21969	3.29776	2.76317	2.84064	3.11206	2.79136	2.78761	2.96577
Lsat_1_v5_gn_1_34781	3.7779	4.82595	4.86155	4.98987	5.12612	5.44886	6.12749	6.09772	5.51563	5.85822	5.49585	4.63363	5.6909	4.46375	5.26875	5.05164	4.75799	5.19806	5.47634	4.70019	5.68285	5.60246	5.36524	5.49166	5.48349	5.31491
Lsat_1_v5_gn_1_34800	3.20349	2.79913	2.34593	3.43775	3.57429	2.86405	2.94207	2.55011	2.73804	2.54669	2.59955	3.77926	2.61618	1.06996	2.14801	2.65433	2.19139	1.6874	1.65554	2.1363	2.28212	2.09628	2.25834	3.18655	3.05834	2.72138
Lsat_1_v5_gn_1_34820	2.86414	3.55431	3.1886	3.3474	2.78103	2.98314	2.139	3.01383	3.02664	1.8812	3.18262	2.93854	1.9798	2.85838	2.38062	2.87897	2.02805	2.52743	2.38921	2.97642	2.45415	2.90623	2.88497	3.26785	3.40126	3.33645
Lsat_1_v5_gn_1_34841	5.43706	5.35882	5.04899	5.73807	5.23966	4.7723	4.39317	4.6821	4.92419	4.97926	5.15842	5.13361	5.05174	5.57982	5.21705	5.62387	5.74039	5.22186	5.20404	5.74107	4.78947	4.85447	4.83928	4.91218	4.7732	5.1486
Lsat_1_v5_gn_1_34861	6.40111	6.22011	5.84594	5.34542	5.27052	5.6386	4.94739	5.49402	5.09901	4.60287	5.20083	6.03142	5.40643	5.7791	5.77197	5.31774	5.65897	5.89504	5.29089	5.91004	6.05277	5.75858	5.77661	5.53978	5.5775	5.97694
Lsat_1_v5_gn_1_34921	9.25347	-2.31206	-0.254595	6.70686	6.78071	-1.36099	-1.71838	-1.81018	6.036	6.81257	7.11583	6.03738	-2.58095	8.71903	-1.46995	6.20605	8.57009	-1.89476	-2.58095	6.55868	-1.07364	-0.46915	-0.768851	6.42129	5.96409	5.34633
Lsat_1_v5_gn_1_35101													0.334052	0.541311	0.78077	-0.402777	-0.608109	-0.185008	0.334568	-0.116623	0.704931	1.2559	1.37946	-0.321071	-0.614789	0.25066
Lsat_1_v5_gn_1_35180	7.65571	7.69089	7.7638	7.66901	7.80386	7.16078	8.23405	6.74735	6.56851	6.54959	6.51801	6.90441	8.06408	7.41113	7.84089	7.3698	7.52359	7.54531	8.4321	6.9524	7.33162	7.36978	7.73736	6.87009	6.99903	6.94968
Lsat_1_v5_gn_1_35241	4.18764	3.55431	4.27104	4.55114	5.40642	3.47276	5.83019	4.57967	5.67661	6.03872	4.81141	3.83503	3.42004	2.98114	3.51239	3.74058	4.11099	3.18974	4.04227	2.97642	3.03118	5.63829	3.75652	4.48572	4.7868	3.83191
Lsat_1_v5_gn_1_35260	4.69742	4.16537	4.08506	5.02915	5.39712	3.86892	5.44174	4.86743	4.31599	4.55238	3.79428	4.86555	3.81592	3.55589	4.18559	4.39419	4.02695	3.64194	4.20669	3.90394	4.31312	5.27847	4.20041	4.93393	5.03362	4.32095
Lsat_1_v5_gn_1_35300	4.13576	4.39514	3.51758	4.02836	3.77417	4.50012	2.6673	4.96933	4.0178	2.82713	4.34099	5.12245	4.06757	3.70584	4.04017	4.0589	3.63114	4.54688	3.39358	4.71685	4.48666	4.29287	4.18718	4.96352	5.03647	4.99626
Lsat_1_v5_gn_1_35320	-0.243013	0.68658	1.92986	1.25946	-0.180828	0.967542	1.1038	1.37251	0.951263	-0.271931	0.530385	0.0187596	0.813571	-0.301849	1.4262	0.428325	0.195325	1.13939	1.1734	0.292109	1.21601	1.18721	0.884517	0.113649	0.148564	-0.724048
Lsat_1_v5_gn_1_35340	3.39219	2.85635	3.15461	4.19307	4.84096	0.601195	1.66647	0.414084	0.402943	0.95798	0.123253	3.69134	1.23509	1.456	1.07435	0.861627	1.63259	1.07114	1.51202	0.746362	0.484476	0.874135	1.12562	1.25329	0.641573	0.703116
Lsat_1_v5_gn_1_35361	1.4729	1.59338	1.666	2.1268	1.54827	2.32919	3.53366	3.17641	2.80267	2.86899	3.12506	1.39863	2.68469	1.456	2.38062	3.03231	2.33811	1.49242	2.27529	1.97937	2.58949	2.39931	2.18033	3.00877	3.14013	2.52787
Lsat_1_v5_gn_1_35381	2.98635	3.15891	3.15461	3.86429	3.81662	3.3803	3.81159	3.23536	3.59967	3.74038	3.48675	3.38999	4.32535	2.57625	2.71472	4.13828	2.90709	3.22157	3.40716	3.15827	3.76177	3.71811	2.98014	3.81048	3.55628	3.41758
Lsat_1_v5_gn_1_35440	-2.31206	-2.31206	-0.254595	-0.0457072	1.07566	2.43326	3.41388	4.54644	4.48634	4.53515	4.66763	1.39863	-0.389223	1.76024	0.411772	0.661183	0.708326	0.115325	0.0869396	1.52902	1.89102	2.92744	1.81769	3.14124	4.0579	2.59917
Lsat_1_v5_gn_1_35460	7.61839	7.58906	7.51552	7.25147	7.1888	7.31584	6.51478	7.09648	7.07906	6.84614	7.27812	7.76647	7.17689	7.91321	7.47526	7.36568	7.89054	7.60348	7.42045	7.77497	7.35022	7.38916	7.58176	7.05521	7.1789	7.62381
Lsat_1_v5_gn_1_35540	2.58348	0.68658	2.46165	1.04625	1.16597	2.81352	2.84248	3.77952	3.38428	2.92298	2.32065	1.06721	1.82651	1.06996	2.48423	2.02017	0.195325	1.97573	2.85351	1.2826	2.32709	3.55047	2.9647	3.46	3.43189	3.01005
Lsat_1_v5_gn_1_35621	6.80979	7.03512	7.11046	6.37271	6.2642	6.65734	6.1997	6.59011	6.59297	6.52353	6.79307	6.20549	6.83518	7.29167	7.1307	6.70366	7.11409	7.27978	7.13831	7.01467	7.0273	7.16637	7.18972	6.5075	6.2281	6.72438
Lsat_1_v5_gn_1_35640	2.23469	2.79913	2.34593	3.03645	2.89105	2.67886	2.3276	2.76983	2.52471	1.40003	2.86867	2.41744	2.98558	2.57625	2.08348	2.57094	2.19139	2.0836	2.36156	2.08586	2.06038	2.36862	2.78308	2.8347	2.37519	2.10645
Lsat_1_v5_gn_1_35700	3.70857	3.97181	3.95287	4.73462	5.17588	4.39664	5.55303	3.83562	3.54404	3.2844	3.23797	3.83503	4.59827	3.96579	3.89732	4.78801	4.15125	3.50637	4.81304	4.13233	4.0232	4.2598	4.296	4.11585	4.20705	3.87085
Lsat_1_v5_gn_1_35820	5.37129	4.39514	3.91276	3.85338	2.91729	3.83131	3.01707	3.74387	3.61174	3.54762	3.55373	3.86212	3.39299	5.20476	4.4387	3.52119	5.104	3.91933	2.98617	3.82925	4.38931	3.98417	4.27738	3.30428	3.65604	4.13354
Lsat_1_v5_gn_1_35840	6.75925	6.78915	6.53208	6.60004	6.36536	6.44553	6.08673	6.34897	6.36062	6.48927	6.2584	6.92061	6.3606	6.6062	6.43034	6.07852	6.5627	6.54699	6.22398	6.62641	6.4885	6.34008	6.39146	6.1961	6.27351	6.54491
Lsat_1_v5_gn_1_35860	3.47802	2.31872	2.46165	2.82952	3.13418	1.29671	2.80064	1.46298	0.657125	0.793806	0.847549	3.10251	2.36099	2.57625	1.70883	2.3553	2.02805	1.73229	1.94355	2.91995	1.76595	1.76028	1.85164	2.01349	2.16202	2.20116
Lsat_1_v5_gn_1_35981	1.4729	6.06363	5.96348	1.75735	1.25097	4.89887	3.34277	3.73935	3.86477	3.36463	3.98431	1.06721	4.83272	0.541311	5.40039	0.296095	0.195325	5.29849	4.48174	0.459927	4.97397	4.87646	4.95703	-0.525086	-0.765525	-0.0796762
Lsat_1_v5_gn_1_36001	2.86414	2.67739	3.08414	3.50895	3.59069	0.659578	0.959151	0.32039	0.402943	0.608522	0.983316	3.6608	1.40717	1.456	-0.417493	-0.402777	-2.58095	0.924115	1.29532	0.746362	0.40281	0.0779886	0.672918	0.55484	0.414977	0.308532
Lsat_1_v5_gn_1_36021	3.84405	3.99747	4.22265	3.99899	3.92405	3.75303	3.57147	4.20682	3.74927	4.14998	3.90102	3.91483	4.02416	4.23615	4.18559	3.77824	3.63114	4.3449	4.00701	4.48352	4.22082	4.08202	4.1051	4.17606	4.18666	4.04693
Lsat_1_v5_gn_1_36080	5.49997	5.77703	5.53191	5.32977	5.08041	5.67974	5.24518	6.02255	5.80967	5.21123	5.59458	5.25102	5.14791	5.15347	5.3326	5.15069	4.85866	5.41665	4.91166	5.20439	5.5728	5.77037	5.65448	6.10612	6.18764	5.93162
Lsat_1_v5_gn_1_36141	6.85861	6.56291	6.74406	6.4141	5.38307	8.5324	6.70541	8.17912	8.64066	7.95386	7.78152	5.90684	7.7862	5.93911	7.41097	7.53934	6.5477	7.77284	7.71213	6.73881	7.90372	8.10747	7.51381	7.66668	7.66887	7.58189
Lsat_1_v5_gn_1_3621													1.1729	0.629293	1.42625	-0.402745	1.78929	1.13943	1.04028	1.28265	1.47139	1.97932	1.0691	1.14272	1.19998	1.85206
Lsat_1_v5_gn_1_36260	4.28611	5.90456	5.72955	3.90709	4.27803	5.63133	4.62661	4.5822	4.8083	4.50891	5.144	5.0653	6.04593	6.31087	6.65233	4.7057	5.97153	6.35584	6.38371	5.73699	6.09401	5.52455	6.0031	2.81319	2.92317	4.16129
Lsat_1_v5_gn_1_36281	2.98635	2.91139	2.76174	3.45227	3.54092	3.35403	3.59614	2.94486	3.68786	3.8208	3.53175	2.80026	3.45968	3.09427	2.95007	3.44518	2.59317	3.15718	3.18855	2.89087	3.09757	3.08679	3.19375	3.09446	3.30996	2.90141
Lsat_1_v5_gn_1_36301	2.4196	4.02269	2.76174	4.21026	4.48518	4.04897	4.37902	3.66507	4.96712	5.34332	4.62674	2.80026	4.48115	2.85838	3.75956	4.80636	2.70557	3.05487	4.15125	3.85959	3.77806	4.20873	3.27106	3.12969	3.71773	2.61072
Lsat_1_v5_gn_1_36320	5.15379	5.45458	5.10345	5.19377	4.71946	5.4196	4.76903	5.36651	5.33258	5.13034	5.20083	5.54658	4.80733	4.92785	5.04981	5.09208	4.83415	5.42693	4.92116	5.5262	4.95976	5.00675	5.25538	5.0534	5.23814	5.42202
Lsat_1_v5_gn_1_36380	1.09234	-0.387206	-1.2735	-0.915184	1.16597	-0.50932	0.798366	0.414084	1.34762	1.6121	0.847549	-2.31206	0.443554	1.76024	0.608037	1.63853	0.708326	0.115325	-1.45002	1.67264	-0.502041	0.958999	1.06901	1.16549	1.57789	1.37959
Lsat_1_v5_gn_1_36421	6.17563	6.46512	6.28742	6.34379	5.32545	5.83089	5.24907	5.19068	5.48969	5.10429	5.94575	5.46055	6.35185	5.72743	5.91789	5.14109	5.82346	6.07136	5.61159	5.49754	6.1869	5.09377	5.70179	4.87288	5.05064	5.03105
Lsat_1_v5_gn_1_36441	3.47802	3.91907	4.42154	4.46065	4.54531	4.73884	5.2295	5.06812	5.10591	5.06581	5.06202	4.15288	4.71753	3.90506	4.35916	4.99412	4.19041	4.42912	4.6906	4.76573	4.87523	5.17584	4.70177	5.29752	5.37168	4.89127
Lsat_1_v5_gn_1_36500	1.4729	2.61256	1.45889	1.84802	2.35144	3.07187	2.20545	3.35246	3.28241	3.18851	3.26498	2.80077	2.30408	2.01136	2.14807	2.96861	1.84389	2.52747	1.17344	2.66901	2.39249	2.77209	2.15344	3.49199	3.54034	2.79411
Lsat_1_v5_gn_1_36520	4.50637	4.27437	3.66972	4.5239	4.70447	3.75972	4.52106	3.8608	3.83932	3.84198	3.95157	4.73971	4.19047	3.47463	3.83988	3.97488	3.44936	3.74411	4.25257	4.13233	3.70327	3.2806	3.835	3.95495	3.84676	4.10524
Lsat_1_v5_gn_1_36540	4.95859	4.59329	4.60891	4.66774	5.07459	5.58501	5.09749	6.13517	5.00424	4.99195	4.80226	5.5382	4.74987	5.69192	5.49645	5.94689	5.31361	5.47724	5.9148	7.09338	4.66801	5.04122	4.96481	6.16319	5.72351	6.79947
Lsat_1_v5_gn_1_36561	0.573941	1.7221	1.34283	1.66061	1.40727	2.48261	2.84248	2.61073	2.9335	2.90967	2.51244	1.99616	2.21419	-2.58095	0.608037	1.58286	0.195325	1.6874	1.40773	1.60262	2.18775	2.20452	2.15336	2.5953	2.68234	1.71532
Lsat_1_v5_gn_1_36600	-0.243013	1.45203	2.08228	1.25946	1.61392	2.41643	2.52037	3.16298	2.36267	2.97503	0.847549	1.39863	1.03967	1.06996	1.62063	1.1944	2.02805	1.6874	1.56146	0.610241	2.00611	2.72424	2.18033	2.33856	2.17242	1.50864
Lsat_1_v5_gn_1_3661	4.02605	3.24713	1.56611	3.55004	2.35143	4.87443	3.73591	3.92189	2.7599	3.01287	2.86867	2.9082	4.13442	7.18076	4.99824	5.51654	6.81532	4.75697	5.11163	6.0775	3.56932	4.16474	4.52893	3.48289	3.03002	5.71199
Lsat_1_v5_gn_1_36681	3.7779	4.07184	4.27104	3.92802	3.71557	4.11305	3.25254	3.46615	3.83417	3.14369	4.16653	3.05633	4.35368	4.08008	4.35916	3.22647	4.06958	4.14361	4.05958	3.25274	4.37332	3.50886	4.54458	2.36835	2.23332	2.94767
Lsat_1_v5_gn_1_36740	4.58585	4.81155	4.50484	3.89651	3.80261	4.38803	3.34277	4.5177	4.1968	4.00731	4.27636	4.86555	3.72124	4.08008	3.6745	3.99635	4.30189	4.36642	3.2947	4.55941	4.29059	4.16474	4.25852	4.56935	4.69236	4.60121
Lsat_1_v5_gn_1_36780	2.97541	2.2512	2.48023	2.77952	3.28558	2.8477	3.64056	2.72077	3.65004	3.46902	3.22248	3.1572	2.34398	2.44784	2.56429	2.60171	1.09206	1.97373	3.1163	2.12131	1.76754	2.39681	2.66727	2.7542	2.61997	2.80566
Lsat_1_v5_gn_1_3680	-2.31206	0.68658	0.754764	-2.31206	-2.31206	0.920566	0.0307034	0.458743	0.657125	0.850632	0.697665	-2.31206
Lsat_1_v5_gn_1_36801	-0.144262	2.03228	0.870451	1.27317	1.21592	1.41362	1.81306	1.47267	2.28253	2.10562	1.3843	1.20454	1.59004	1.38252	1.35723	0.476307	1.38007	0.848935	0.892928	1.21858	1.85927	1.78408	1.08761	1.90927	2.0007	1.57741
Lsat_1_v5_gn_1_36821	-0.243013	-0.387206	2.00808	0.701879	0.876056	0.7697	0.880997	0.62472	-0.211429	-0.398662	-0.446026	0.636202	1.03967	1.06996	0.411772	0.861627	0.708326	1.32668	1.70037	1.45146	0.635123	0.783965	1.23257	0.0659527	0.611301	-0.724048
Lsat_1_v5_gn_1_36841	5.59907	5.27735	5.24746	5.0243	4.69691	5.61482	4.44162	5.79438	5.40376	5.19486	5.35274	6.16798	5.28295	5.63696	5.38039	5.41658	5.81746	5.548	4.97233	5.87334	5.33483	5.22807	5.35047	5.3445	5.2724	5.60924
Lsat_1_v5_gn_1_36941	7.6736	8.83768	8.45873	8.23355	6.63654	8.26161	6.81987	7.31005	7.48094	7.73184	8.00161	6.75069	8.09524	7.53198	7.87212	6.9478	8.15106	7.99861	7.69528	7.24339	8.25912	8.03505	7.98478	7.31279	7.34983	7.12928
Lsat_1_v5_gn_1_37000	1.4729	1.11949	1.45879	-0.0457072	0.368144	1.33304	2.44089	1.54811	1.89402	1.82558	1.51844	0.636202	0.215551	-0.301849	0.184539	0.428325	-0.608109	-0.0270404	0.730114	0.98524	0.635123	1.3842	0.331695	1.81138	1.3216	1.71532
Lsat_1_v5_gn_1_3701	5.45834	4.24521	3.4208	2.8516	4.54531	5.99599	6.08106	5.96044	5.81882	7.04033	6.15435	4.03876	6.86155	6.17601	6.08624	5.33047	6.24699	6.44217	7.3625	5.92446	7.26243	5.58606	6.48718	6.21067	5.58336	7.7072
Lsat_1_v5_gn_1_37021	2.98635	3.01555	2.71586	2.39082	2.27231	0.340713	0.410408	-0.0657847	1.95216	0.793806	2.03835	2.34246	1.82651	3.77535	1.70883	2.10166	0.195325	1.54369	1.86696	3.13366	0.771517	1.50201	1.85164	1.31579	1.59346	3.01005
Lsat_1_v5_gn_1_37041	2.98635	2.47304	2.22012	1.70979	1.25097	0.601195	0.0307034	0.167349	0.790586	0.73465	0.697665	0.360263	1.46026	2.98114	1.94507	2.75851	2.99818	1.26691	1.35262	2.59879	0.40281	1.32148	1.91725	-0.25901	-0.0822824	2.93854
Lsat_1_v5_gn_1_37061													-0.212664	2.85838	0.78077	1.52495	2.59317	-0.564758	-0.388758	1.19013	0.224148	-0.999174	0.424859	-2.07399	-2.32537	1.08064
Lsat_1_v5_gn_1_37081	1.09234	1.84028	1.45879	1.70979	2.09974	1.25945	1.41239	1.27598	1.85392	2.01151	1.68704	1.06721	1.82651	1.06996	0.78077	2.10166	1.38502	1.43926	0.730114	2.1363	0.896122	1.76028	1.71075	1.9623	2.2133	2.23139
Lsat_1_v5_gn_1_37160	2.98635	2.23489	2.15284	2.68942	2.83709	2.00823	2.07023	1.46298	1.81267	1.73793	2.21427	0.636202	2.08495	0.541311	2.20977	2.28726	2.19139	1.73229	2.63996	2.27782	1.69911	1.32148	1.28321	2.24528	2.3201	2.49085
Lsat_1_v5_gn_1_37181	4.08195	4.85432	3.85043	5.48968	5.08041	4.00461	3.64425	4.04416	3.90948	4.06848	4.64733	4.60183	4.23685	4.23615	3.71766	4.69261	3.44936	3.91933	3.76467	4.02934	3.62441	3.92211	3.72022	4.44901	4.92244	3.81703
Lsat_1_v5_gn_1_3720													4.95706	-2.58095	4.93015	-2.58095	-2.58095	5.82522	6.20431	-2.58095	6.30556	4.37967	5.18855	-0.960002	-2.58095	-2.58095
Lsat_1_v5_gn_1_37201	-0.243013	1.11949	1.34283	1.25946	1.40727	1.18189	1.84175	1.1991	1.09582	1.28103	1.1074	1.53958	1.74329	0.541311	0.411772	1.33583	0.195325	1.07114	1.90576	0.98524	1.66448	1.44431	1.06901	1.35601	1.51387	0.827092
Lsat_1_v5_gn_1_37260	5.27864	5.51802	5.45719	5.83269	5.60917	5.05111	5.60257	4.78871	5.24808	5.28782	4.9751	5.0653	5.21893	5.32554	5.31163	5.29193	4.95277	4.97809	5.61452	5.1502	5.24688	5.03145	5.32954	5.15805	5.25292	5.03534
Lsat_1_v5_gn_1_3740	7.59134	8.99921	9.54178	7.47244	6.55506	7.63921	7.13733	6.2799	6.63654	5.41421	7.46585	5.68208	9.09102	7.83388	9.01559	6.65304	7.86268	8.77444	8.08755	7.08441	8.77788	7.44429	7.90861	3.7702	4.79276	6.42058
Lsat_1_v5_gn_1_3761	5.78199	5.12961	5.15577	5.25957	4.26755	2.08726	3.06854	-2.31206	4.02893	2.95586	5.74146	3.27504	5.33507	5.09302	5.11289	4.19554	5.88683	3.1787	4.33995	4.9361	3.75952	-2.58094	3.50658	1.88741	2.3423	3.93291
Lsat_1_v5_gn_1_37680	3.47802	2.23489	2.76174	2.8516	4.99057	2.32919	3.41388	3.30428	2.7599	2.66231	1.6052	4.93099	3.83614	2.7242	3.41086	2.85567	3.08387	3.84974	3.75408	3.79826	1.76595	1.89561	2.18033	2.36835	1.87404	3.51298
Lsat_1_v5_gn_1_37700	-2.31206	4.18784	4.22265	0.248637	0.0262497	2.41643	1.57014	1.74126	2.24356	2.86899	2.32065	0.360263	2.44239	-2.58095	2.269	-1.81104	0.195325	2.50174	2.81325	-2.58095	1.21601	2.01933	2.35621	-2.30531	-2.58095	-2.21205
Lsat_1_v5_gn_1_37760													1.17285	3.29695	2.01593	1.97763	2.59317	2.0836	1.1734	3.08312	-0.217423	1.3842	0.331695	0.44726	1.05542	2.10645
Lsat_1_v5_gn_1_37780	6.58644	5.87027	6.3712	6.24089	6.13599	5.70421	5.88127	5.40257	5.70366	5.55047	5.98268	6.00127	6.04158	6.6157	6.19484	5.89641	6.49393	5.95782	6.05302	6.33401	5.87869	5.72262	6.16207	5.10298	5.29757	5.90256
Lsat_1_v5_gn_1_37821	3.30092	3.80742	3.66972	3.78618	3.52394	3.56728	3.42769	4.01828	4.11008	4.5369	3.74296	3.00862	3.74282	3.63281	3.78006	3.5934	3.68697	3.88992	3.42062	3.42494	3.68612	4.06297	3.835	4.26059	4.32599	3.60823
Lsat_1_v5_gn_1_37841	7.70993	6.42786	6.17324	6.47937	6.65963	5.85705	5.32483	5.34288	4.98811	4.69498	6.03049	6.37967	6.24056	8.47713	7.31938	6.82409	8.13847	6.77059	7.25655	7.49595	7.15828	6.65029	7.09013	4.65041	4.63333	6.83682
Lsat_1_v5_gn_1_37860	7.33184	6.77809	6.38226	5.90838	6.20419	5.9695	5.26455	5.55699	5.2768	5.26448	5.67199	6.45724	5.86092	8.2241	7.09432	6.45891	8.06662	6.80645	6.49764	7.22592	6.38332	6.29794	6.58555	4.23116	4.756	6.46207
Lsat_1_v5_gn_1_37881	1.09234	3.06493	2.80621	2.19747	2.46252	3.40611	3.93276	3.77069	3.77634	4.36028	3.00255	2.62151	2.5926	2.22518	2.48423	2.94669	1.84383	2.74018	3.21969	2.83088	3.48255	3.59092	3.49168	4.15342	3.93496	3.59084
Lsat_1_v5_gn_1_37901	-0.243013	1.84028	1.45879	1.44518	2.05316	1.73715	2.1722	1.75922	2.34831	2.36357	1.68704	1.06721	1.74329	-0.301849	0.935017	2.02017	0.195325	1.38407	1.56146	1.19013	1.92066	1.61093	1.12562	1.89565	1.87404	1.48374
Lsat_1_v5_gn_1_37941	-2.31206	-0.387206	1.21674	0.248637	0.644337	0.821762	1.84175	0.701057	0.161456	0.541066	0.341134	0.0187596	0.545328	1.06996	0.78077	0.428325	0.708326	0.670983	0.893483	0.10217	1.26305	0.473736	0.884517	0.836472	-0.184792	0.308532
Lsat_1_v5_gn_1_37961	4.02605	3.44664	3.97251	3.83133	4.92742	4.02141	5.33219	4.12605	4.69652	5.02009	4.68765	3.86212	4.26695	3.29695	4.27499	4.61147	4.33722	4.19261	4.77162	4.25153	4.18463	4.74521	4.58046	4.63823	4.48261	4.16521
Lsat_1_v5_gn_1_37980	7.89685	7.51103	7.53382	8.32836	7.79451	7.4655	7.94334	7.09294	7.41678	7.19234	7.35054	7.70044	7.86828	7.4328	7.52925	7.21017	6.94692	7.41241	7.79844	7.42418	7.66736	7.46729	7.5191	7.11466	7.28339	7.17495
Lsat_1_v5_gn_1_380	8.43387	8.16788	8.00121	8.15304	7.44927	7.08636	6.39862	6.16917	6.81445	6.63793	7.41199	7.50585	7.19951	9.05139	8.07799	7.77571	8.64865	7.51392	7.37796	7.86652	6.92177	6.86549	7.21031	5.33447	5.72262	6.88646
Lsat_1_v5_gn_1_38001	5.41547	5.03866	5.27936	5.08614	5.46985	5.7486	6.03579	5.768	5.66796	5.51135	5.06967	5.45165	5.43985	5.34853	5.34642	5.88494	5.34866	5.5605	5.76983	5.85839	5.63894	5.91014	5.66884	5.92999	5.80851	5.84749
Lsat_1_v5_gn_1_38020													0.545328	0.541311	0.608037	-0.0114298	0.708326	0.670983	0.0869396	0.459927	0.896122	0.687781	0.672918	-0.0344494	-0.0336358	-1.28415
Lsat_1_v5_gn_1_38060	4.08195	4.11936	3.43503	3.75137	3.43593	3.89345	2.20465	4.18039	3.53773	2.51188	3.95157	4.46713	3.35144	3.63281	3.82022	3.29736	3.98302	4.04919	3.20421	3.85959	3.79416	3.45143	3.69239	4.08627	4.30723	4.07638
Lsat_1_v5_gn_1_38200	0.573941	0.68658	0.560785	1.75735	1.47949	1.01304	1.51945	1.82892	0.790586	2.15379	0.983316	1.89484	0.443554	2.22518	1.20141	0.549447	0.195325	1.26691	-0.0548837	1.52902	0.484476	1.50201	1.12562	2.08702	1.78191	1.73655
Lsat_1_v5_gn_1_3821	7.76002	5.53612	5.93298	7.7298	7.05627	3.78228	3.58182	2.52882	4.25026	3.21177	5.73755	6.05484	5.15198	8.67035	5.39047	7.38355	8.4534	4.93205	4.26982	7.54814	5.19534	3.83731	4.1077	4.06392	4.67615	6.68677
Lsat_1_v5_gn_1_38221													1.1078	1.06996	0.411772	1.63853	-2.58095	1.13939	0.0869396	0.10217	1.35277	1.89561	1.0101	0.748565	1.34017	0.745636
Lsat_1_v5_gn_1_38241	8.80784	8.13574	8.1336	7.81769	7.50549	7.65186	7.46378	7.64887	7.16557	6.6982	7.54139	7.92745	8.08129	9.56531	8.82533	8.17506	9.5293	8.60323	8.39992	9.04043	8.08769	8.10805	8.15615	6.09576	6.9467	8.22008
Lsat_1_v5_gn_1_38321	6.92888	6.17584	6.24364	6.19197	6.17729	6.4162	5.56558	6.61128	5.54269	5.50694	5.6619	6.83431	6.08659	6.47655	6.44646	6.28231	6.81532	6.63827	6.21436	6.77109	6.12139	6.58337	6.64726	5.7052	6.04912	6.74614
Lsat_1_v5_gn_1_38361													0.729579	1.76024	-1.46995	1.52495	2.02805	-0.362424	-0.388758	0.98524	-0.217423	-0.0823872	-0.116086	1.1195	1.39451	1.5572
Lsat_1_v5_gn_1_38380	5.22999	4.59329	4.46379	5.00965	5.02114	4.16939	4.88869	3.69804	4.65336	4.82828	4.53026	3.99046	4.81245	5.01664	4.60882	4.63219	4.50193	4.24776	4.83833	4.56863	4.07025	4.03392	4.1051	3.81048	3.96519	4.16521
Lsat_1_v5_gn_1_38401	3.099	3.15891	2.5162	2.58785	2.86432	2.85158	2.44089	2.73394	2.61146	2.97503	2.68169	3.53174	2.66221	2.41137	2.8758	2.87897	2.59317	2.76199	2.08552	3.00384	2.88846	2.27241	2.51296	2.49981	2.41078	2.72138
Lsat_1_v5_gn_1_3841	2.58348	3.5193	3.80733	2.73765	3.52394	4.15424	3.64425	4.30792	5.49296	5.0416	5.65683	4.10831	4.28913	3.47463	3.91597	3.87413	3.16475	4.47606	3.9149	4.10727	4.34079	4.16474	4.26483	4.3897	4.17118	4.0212
Lsat_1_v5_gn_1_38421	0.573941	1.45203	0.925725	1.97414	0.644337	2.25539	4.0265	2.93699	2.49894	2.19825	3.03417	-1.08331	3.27942	3.38853	2.8758	4.15747	2.80984	2.27779	2.08552	3.20628	3.14857	3.23027	2.09785	2.64484	3.05272	2.03967
Lsat_1_v5_gn_1_38480	7.34332	7.37324	8.15418	6.93985	7.49565	7.88574	8.31197	8.02245	8.17324	8.36749	7.97106	6.54765	7.59027	7.33835	8.13084	7.86593	7.22197	8.04995	8.459	7.91246	8.16323	8.70101	8.33407	8.31814	8.03217	7.94272
Lsat_1_v5_gn_1_38501	7.06686	6.61357	6.72392	6.52646	6.18271	6.29367	5.69112	6.15736	5.84718	5.93742	6.4167	6.2777	6.91815	7.63332	7.06746	6.66564	7.29565	7.00358	6.77681	7.13117	6.68591	6.40012	6.86031	5.98552	6.29628	6.60461
Lsat_1_v5_gn_1_38541	6.86659	8.0309	8.45925	6.81617	6.99914	7.27616	7.73211	6.90603	6.90846	6.86437	7.23115	7.19555	7.88111	7.78847	8.41601	6.72149	7.53884	8.35587	8.62699	7.35798	7.546	7.64028	7.97643	5.18899	5.20811	6.91749
Lsat_1_v5_gn_1_38561	2.98635	0.919212	1.92986	2.93669	2.89105	2.09541	2.98005	2.20164	1.34762	1.98637	2.03835	3.00862	2.44239	3.19917	1.70883	3.38134	3.51253	2.18396	2.44297	3.34141	2.13814	2.33726	2.20681	3.38909	3.40568	3.06984
Lsat_1_v5_gn_1_3860	2.73063	2.67739	2.97151	2.47858	2.56567	3.30914	2.44089	3.10093	3.39829	2.86899	3.48675	3.27372	2.72863	2.41137	2.62689	2.54204	2.47127	3.08979	2.83352	2.59879	2.74671	2.45881	2.86848	2.82756	2.9108	2.72138
Lsat_1_v5_gn_1_38660	2.73063	2.73954	2.5162	3.48089	3.91105	2.96009	7.00035	2.61073	3.87482	5.10697	4.82954	3.10251	3.71032	4.134	3.43692	3.7278	3.24134	2.9824	3.6321	3.10861	2.00611	5.13942	2.65433	2.16832	3.00112	2.58753
Lsat_1_v5_gn_1_38680	2.86428	2.47304	2.44754	2.69151	3.96875	4.03888	8.39227	3.71805	5.27499	6.62918	6.32224	2.79309	2.29044	3.95704	2.32041	2.84384	2.78561	2.51674	3.54702	3.17541	1.77143	6.10677	2.90914	2.36746	4.11888	3.2837
Lsat_1_v5_gn_1_38700	0.602473	1.30791	0.720203	1.35506	3.10875	2.84325	6.99556	2.55327	3.98841	5.33661	5.00314	1.57718	1.15494	2.44572	1.67667	1.51241	1.03403	1.28537	2.4313	1.78853	1.17743	4.8634	2.12152	1.06709	2.99637	1.60198
Lsat_1_v5_gn_1_38720	6.33333	6.0649	5.55484	6.30328	6.21877	5.37674	7.77341	5.52977	5.18657	6.27676	5.85794	6.45502	5.83226	7.69063	6.42221	6.85453	6.90927	6.2726	6.48167	7.06168	5.08286	6.03144	5.25538	5.82376	6.07742	6.21306
Lsat_1_v5_gn_1_38741	1.67466	0.405536	0.726087	2.40324	3.79841	2.23735	7.16945	2.09283	3.41974	5.11241	5.73088	2.94993	1.43261	3.26105	1.7707	2.55878	3.01862	0.619603	2.59856	2.75158	0.865527	5.15928	1.99487	2.83928	3.04775	3.07065
Lsat_1_v5_gn_1_3881	5.32571	6.38475	6.2637	5.55842	4.92095	6.10303	5.74175	6.01415	6.38897	6.56657	6.57016	5.40635	6.16263	4.95806	5.85646	5.15069	5.12436	6.10161	5.82655	5.16242	6.2856	6.19891	6.10339	5.69641	5.83741	5.71199
Lsat_1_v5_gn_1_39161	1.4729	1.29532	0.925725	1.60969	1.07566	2.82632	2.61997	2.32738	2.22795	2.26249	2.03835	2.41744	2.21419	2.01136	2.14801	2.3553	1.08599	2.47557	1.98037	1.52902	2.32709	2.48766	2.35621	2.28748	1.97259	1.48374
Lsat_1_v5_gn_1_39180	8.05534	8.23212	8.10163	7.51713	7.21152	7.82686	7.18862	7.71537	7.46334	7.01724	7.55915	7.71724	7.39791	8.13105	7.95827	7.35118	8.17309	8.09844	7.43544	7.91065	7.9125	7.70927	7.94335	7.1469	7.53669	7.81127
Lsat_1_v5_gn_1_39321	4.08195	2.91139	3.49058	3.28386	3.62294	4.22361	5.83019	4.9616	3.13937	3.26363	2.46683	3.00862	3.86596	2.41137	2.95007	3.80282	3.51253	4.54688	3.99806	3.42494	4.3353	4.34898	3.88504	3.55376	3.36089	4.07221
Lsat_1_v5_gn_1_39341	8.36231	8.39668	8.33102	7.40214	7.18747	7.34782	6.65787	6.48473	6.60597	6.16871	6.92243	7.20881	7.60949	9.04525	8.7948	7.5163	8.93108	8.34281	8.43971	8.10837	7.41999	7.89102	8.157	3.25195	4.75946	7.38833
Lsat_1_v5_gn_1_39440	3.47802	3.15891	3.34748	3.93838	3.93694	3.22465	3.57147	2.95269	3.36301	3.27405	3.36772	4.06232	3.66582	3.47463	3.05475	3.60742	3.08387	3.10693	3.54874	3.05718	3.40077	3.04857	2.63496	3.17536	3.10797	3.11108
Lsat_1_v5_gn_1_39460	5.0455	5.56168	5.75246	6.18329	6.51032	5.6295	6.84575	5.48864	5.88747	6.07345	5.76442	5.5382	5.81835	5.41537	5.56895	5.91906	4.99762	5.29475	6.48328	5.8918	5.42808	5.5315	5.61054	5.60237	5.60561	5.46878
Lsat_1_v5_gn_1_39481	2.98635	3.11269	4.36321	3.30001	3.92405	4.55881	4.74165	4.94796	4.62684	4.93067	4.13771	3.49759	3.94257	3.09427	4.09029	4.64584	3.24134	4.27077	4.42276	4.20502	4.49654	5.15351	4.52367	4.98932	4.95142	4.5391
Lsat_1_v5_gn_1_39500	3.099	3.2037	2.46165	2.78431	2.94307	3.94717	4.22145	4.07676	4.63573	4.69885	4.35358	3.10251	3.95187	1.456	3.69624	3.9085	3.3833	3.44027	3.2947	3.34141	3.90953	3.82371	3.67353	4.46977	4.70853	3.63675
Lsat_1_v5_gn_1_39541	2.02255	2.05103	3.49058	2.50668	1.47949	5.67267	7.21275	6.66349	7.5177	7.49045	7.46805	1.66797	6.46494	5.34853	5.87564	7.23296	6.40516	5.90243	6.18113	6.46312	5.7525	6.45411	5.98409	5.98472	6.57252	5.06712
Lsat_1_v5_gn_1_39580	2.58348	3.48343	3.01004	2.99737	3.66999	3.29999	4.30613	3.39899	3.73278	3.9821	3.63845	2.48872	3.5109	3.70584	3.53669	3.34833	3.08387	3.08979	3.98905	3.29776	3.0581	3.55047	3.28355	3.35477	3.45764	2.96577
Lsat_1_v5_gn_1_39601	5.54043	3.55431	4.30242	3.18297	4.21596	2.49869	2.139	2.6008	0.609746	0.541066	0.697665	3.94049	2.85293	4.28463	3.51239	2.38815	2.99818	3.929	3.46027	3.38378	2.90339	3.43671	3.957	1.69077	2.10884	4.04693
Lsat_1_v5_gn_1_39620	8.90208	8.16859	8.44701	7.03699	7.26869	7.80762	7.37746	7.09383	7.45499	7.2423	8.06591	6.8946	7.98268	9.36568	8.92536	7.91325	9.36466	8.55836	8.43971	8.19792	7.72887	8.29666	8.46837	4.63211	5.62183	7.56158
Lsat_1_v5_gn_1_39720	6.35648	6.03423	6.29134	6.2367	6.42602	6.07113	6.20772	5.81492	5.81229	5.87201	5.86455	6.68297	6.3693	6.5177	6.16786	6.0299	6.33699	6.38072	6.65255	6.62861	6.28418	6.11125	6.32049	5.43646	5.64909	6.47477
Lsat_1_v5_gn_1_39740	4.54666	3.33027	3.54407	3.21739	3.06545	1.96258	1.61911	1.32505	1.58662	1.28103	1.76448	0.360263	1.17285	3.70584	2.43335	2.94669	3.24134	1.77582	2.18352	2.18503	3.09757	3.89005	4.09096	0.55484	1.42963	2.74253
Lsat_1_v5_gn_1_39760	5.57979	5.46381	5.18148	5.19377	5.26031	5.21824	5.3468	6.10124	5.57543	5.59688	5.4141	5.12245	5.52951	5.30218	5.38039	5.50909	5.22209	5.68846	5.13223	5.92087	5.67418	5.78787	5.71107	5.86179	6.05826	6.04236
Lsat_1_v5_gn_1_39781	7.36037	7.12227	6.83001	7.42073	7.08846	6.7833	6.86871	6.44505	6.64981	6.40522	6.51521	7.19555	6.73911	7.08819	6.8052	6.76278	6.68428	6.67322	6.9446	7.14971	6.91028	6.74295	6.90647	6.44187	6.68307	6.90171
Lsat_1_v5_gn_1_3980	3.30092	3.55431	3.1198	3.30001	3.38042	3.28152	3.08836	3.30428	3.99494	3.68677	3.63845	3.6296	3.53584	3.55589	3.60724	3.34833	3.31406	3.85989	3.49885	3.38378	3.39021	3.17812	3.20693	3.55376	3.17677	3.11918
Lsat_1_v5_gn_1_39801	1.4729	2.54442	2.97151	1.55691	1.73689	2.78757	3.17278	3.684	2.73804	2.24139	1.76448	1.78586	2.38863	-2.58095	2.75671	1.9338	0.708326	2.67269	2.91186	1.97937	2.67894	3.55047	2.44785	2.96393	2.78761	2.07345
Lsat_1_v5_gn_1_39821	8.32891	7.02245	6.21476	5.89395	6.55777	5.1582	5.01368	5.22375	4.77246	4.9633	4.84786	6.16766	6.2636	8.28458	6.4125	6.1454	8.30326	5.61617	6.29088	6.49298	5.02526	5.45658	5.28297	5.48389	5.31368	5.61635
Lsat_1_v5_gn_1_39880	8.2388	7.32998	8.01253	7.50282	7.30945	7.04953	6.76437	6.52672	6.59696	6.40914	7.0974	7.36935	7.07705	8.3059	7.47467	7.11475	7.8684	7.36896	7.50846	7.4752	7.23549	7.11141	7.43302	5.88697	5.80398	6.90972
Lsat_1_v5_gn_1_39900	3.20349	2.05103	1.9126	2.68942	3.21879	2.50895	2.69307	2.35428	2.40345	2.80421	1.6052	2.74311	2.49422	2.22518	2.42135	2.53707	2.33811	2.38556	2.11893	2.35281	3.14244	2.55948	2.55478	3.00488	2.63712	2.75494
Lsat_1_v5_gn_1_39920	4.08195	3.44664	3.85043	3.95886	4.16211	4.37502	4.70809	4.45019	4.72181	4.48667	4.70739	3.72124	4.56836	3.90506	3.93438	4.18577	3.68697	4.00414	4.38892	3.91842	4.38931	4.19129	4.46456	4.40655	4.34911	3.94571
Lsat_1_v5_gn_1_39980	2.85625	2.66831	3.11613	3.18272	3.2306	2.21997	3.09051	2.67543	2.90379	3.35798	2.96215	2.32816	2.37683	2.41137	2.40224	2.59455	2.24708	2.6443	2.97573	2.69052	3.14182	2.90895	3.05948	2.79389	2.75394	2.30884
Lsat_1_v5_gn_1_40001	-0.176702	0.45205	2.35219	1.38679	1.2128	1.4649	1.34854	1.59512	1.43329	2.0528	1.01489	0.415427	1.06932	0.541311	0.713194	0.781631	0.958344	0.388765	0.860228	0.661731	1.57551	2.16479	1.62248	1.94466	2.0185	1.4243
Lsat_1_v5_gn_1_40040													0.640393	-0.301849	-0.0852986	0.428325	1.08599	0.760387	-0.589998	-0.689058	0.224148	0.222307	-0.768851	0.0659527	-0.295145	0.127447
Lsat_1_v5_gn_1_40201	-0.243013	1.45203	1.84716	2.1268	2.72271	2.65035	3.54638	2.5706	2.86453	3.19944	2.37104	2.55665	1.86639	1.06996	1.70883	1.97763	2.19139	1.07114	2.18352	1.45146	2.11268	2.42937	2.18033	2.81319	2.64547	1.9516
Lsat_1_v5_gn_1_40220	5.17964	6.04042	5.93373	4.99484	5.07459	5.79979	3.66772	5.595	4.84201	3.55619	5.80164	5.35958	5.99062	5.54043	5.99884	5.20233	5.18379	5.98357	5.24623	5.32889	5.71281	5.48932	5.8393	5.47577	5.26876	5.22385
Lsat_1_v5_gn_1_40241	5.17964	4.31576	4.84033	5.29393	5.16497	5.25421	5.74451	5.80307	5.02244	5.46887	4.67767	4.89209	4.95334	4.50525	4.39948	5.25678	5.43271	4.74607	4.95393	4.69178	5.58674	5.53495	5.03298	5.56319	5.78158	5.28999
Lsat_1_v5_gn_1_40281	9.33337	8.97005	8.99525	8.52667	8.23878	8.69585	8.56996	8.58659	8.29595	7.90899	8.22248	8.90748	8.30544	9.3126	9.00155	8.57704	9.13679	8.87595	8.75139	9.06301	8.61585	8.7764	9.07606	8.40846	8.42103	9.14594
Lsat_1_v5_gn_1_40301	4.02605	2.05103	3.49058	2.61392	2.94307	3.25336	2.29783	2.86415	3.09705	3.12077	3.41652	2.85524	3.73207	4.50525	4.4387	3.80282	4.90649	4.30088	3.89575	4.14471	3.67746	3.64315	3.76546	2.03842	2.087	3.48188
Lsat_1_v5_gn_1_40321	7.82905	7.74302	7.23969	6.17236	6.22009	7.22149	5.30999	7.1223	6.11235	5.42745	6.74035	7.80538	5.67975	6.68958	6.61572	5.96334	7.12928	7.11688	5.54247	6.48761	6.68159	6.80874	6.98887	6.36506	6.75407	7.04266
Lsat_1_v5_gn_1_40481	9.12299	8.21582	9.18399	5.20239	6.44416	7.5581	8.44227	7.92435	6.64248	6.38372	7.322	5.4869	8.23769	8.60908	9.82937	6.13525	8.01028	9.74372	9.0014	7.2844	8.48803	8.87387	9.47162	4.09223	4.14764	7.405
Lsat_1_v5_gn_1_40580	3.099	2.14589	2.00808	2.42067	2.72271	2.78757	1.41239	2.88066	2.68187	2.77699	2.79676	3.72124	2.18895	1.06996	2.83719	3.01257	2.02805	2.55268	1.90576	2.71997	2.08677	2.20452	2.38917	3.58185	3.54341	2.96703
Lsat_1_v5_gn_1_4060	0.573941	1.45203	1.56611	2.61392	2.46252	2.49869	1.66647	3.20945	3.18049	2.13103	3.15412	2.26336	2.01571	1.06996	1.94507	2.10166	2.02805	2.30776	1.74386	1.92302	2.45415	2.05832	1.78292	2.98972	3.2766	3.03598
Lsat_1_v5_gn_1_40641	7.9911	7.91953	7.90993	8.03709	8.05452	7.49336	8.09535	7.45858	7.45946	7.74397	7.91594	7.55026	8.11271	7.87017	7.55773	7.75303	7.57258	7.67636	7.98214	7.86091	7.78081	7.41662	7.65618	7.54659	7.62021	7.72125
Lsat_1_v5_gn_1_40680	3.63574	2.73954	3.31707	3.39328	3.13418	2.8006	2.1722	2.64977	3.27463	2.93617	3.31721	3.6608	2.63938	2.22518	2.14801	3.38134	3.16475	2.3659	2.72921	3.2297	3.16104	2.51595	2.90127	3.54943	3.56407	3.25048
Lsat_1_v5_gn_1_40720	5.7273	4.90943	4.81879	4.97486	4.77791	4.03249	4.12303	4.06236	4.04031	3.99476	3.86631	5.34044	3.89516	5.47926	4.37273	4.20434	5.2594	4.13527	3.796	4.47375	4.5825	4.14676	4.26483	4.44435	4.25434	4.88416
Lsat_1_v5_gn_1_40801	1.77374	1.84028	2.22012	2.05249	1.90368	1.86671	2.6904	1.6285	1.81267	2.96219	2.46683	1.66797	1.9798	1.76024	1.52669	0.661183	-0.608109	1.77582	1.90576	1.73943	1.73292	1.03915	1.46968	1.5932	1.57789	1.64966
Lsat_1_v5_gn_1_4081	-0.243013	1.11949	0.336613	0.375978	-0.180828	1.09993	2.98005	1.44089	1.37622	0.395886	0.530385	0.0187596	0.215551	-0.301849	1.07435	2.10166	-2.58095	0.363782	0.21606	0.870739	0.704931	1.11508	0.948673	2.32848	1.49741	2.31848
Lsat_1_v5_gn_1_40980	2.98635	3.11269	3.59565	3.7976	3.96236	3.0718	3.80102	3.35241	3.61774	3.72527	3.69888	3.6608	3.32307	1.76024	2.38062	3.15191	2.59317	2.9637	3.07397	2.89087	2.73006	2.92744	2.7293	3.33479	3.35633	3.06984
Lsat_1_v5_gn_1_41000	6.01261	6.41363	5.86708	6.22194	6.07611	5.56606	5.49846	5.20549	5.42102	5.49362	5.77382	6.76062	5.64864	6.23888	5.71454	5.56762	5.97153	5.78749	5.69426	6.0081	5.06306	5.06055	5.46184	5.10741	5.18002	5.23695
Lsat_1_v5_gn_1_4101	4.02605	3.89196	3.97251	5.23636	4.8478	3.75303	4.72497	4.0839	4.27481	4.65963	4.09338	4.25862	3.73207	1.76024	3.60724	4.04866	2.99818	3.53199	3.71091	3.61477	3.36886	3.26402	3.11206	4.18167	4.32366	3.94114
Lsat_1_v5_gn_1_41060	-0.243013	0.68658	0.925725	0.60121	0.207301	0.967542	1.922	2.10661	1.16301	2.4021	0.847549	0.0187596	0.813571	0.541311	0.411772	1.1944	1.38502	0.244895	0.545855	0.10217	1.59264	1.76028	0.512371	0.370808	0.516476	0.0616552
Lsat_1_v5_gn_1_41100	3.30092	4.09579	3.1198	3.58999	3.54092	4.86825	4.26825	5.61363	5.75628	5.65985	5.15842	4.27888	4.43549	3.77535	4.20088	4.61841	4.95277	4.5279	3.51149	4.28545	4.31312	4.75711	3.87682	5.04573	4.95142	4.68006
Lsat_1_v5_gn_1_41141	-2.31206	1.62579	0.925725	-2.31206	-2.31206	0.811403	0.66863	0.62472	0.951263	0.999305	0.530385	-2.31206
Lsat_1_v5_gn_1_41201	3.9679	3.86432	3.82904	3.75137	3.06545	4.19922	3.01707	4.16363	3.93853	3.71765	3.90102	3.69134	3.36543	3.47463	3.43692	3.40919	3.9377	4.23222	2.70741	3.71774	4.1785	3.77773	4.06225	4.16195	4.548	4.23775
Lsat_1_v5_gn_1_41340	4.5836	2.94787	1.88683	2.85519	2.63813	2.36078	0.808946	1.36593	3.06675	2.18117	2.06314	3.8374	2.77914	5.82784	3.91961	4.13119	6.14834	2.85678	2.96538	3.74422	2.66851	0.82921	1.51187	1.80125	1.60111	1.48763
Lsat_1_v5_gn_1_41381	3.20349	4.02269	4.103	4.74645	5.20812	4.18438	5.41772	4.18039	4.7494	5.05376	4.67767	4.01481	4.27438	3.70584	4.20088	4.77565	3.44936	4.2859	4.77162	4.55941	3.96749	4.627	4.38564	4.765	4.80364	4.46787
Lsat_1_v5_gn_1_4140	2.09597	2.21506	1.72966	1.70279	1.84123	1.71256	1.28947	1.08435	1.01602	1.18928	1.68124	0.992047	2.12726	2.40978	1.49166	1.74068	2.53363	1.25599	1.54088	1.83393	1.66259	1.49971	1.68806	1.45955	1.43297	1.18402
Lsat_1_v5_gn_1_41500	6.09642	5.89096	5.96348	6.51613	6.22797	5.78675	6.12749	5.78455	5.8279	6.03259	6.01076	6.23688	6.24056	5.89294	6.04617	6.30829	5.90246	6.01797	6.25812	6.22171	5.89372	5.68263	5.82655	5.87396	5.99958	6.06457
Lsat_1_v5_gn_1_41580	6.12331	5.57878	5.8406	5.31792	5.21343	5.54104	4.77983	4.94207	4.665	4.57785	5.09237	5.60389	5.43323	6.88306	6.07134	5.94965	6.9122	5.77682	5.94539	6.63958	6.11499	5.79077	6.13476	4.3897	4.44877	5.7685
Lsat_1_v5_gn_1_4160	4.73277	5.17985	4.58359	3.53647	3.08872	5.96372	5.78798	5.25856	5.85228	5.47341	5.32744	2.41744	5.19173	3.90506	6.11638	3.27996	4.06958	5.51947	5.61744	3.15827	4.35172	4.81518	5.05136	4.10114	5.39519	5.18382
Lsat_1_v5_gn_1_41620	4.13576	3.44664	3.64545	3.53647	3.96236	2.25539	2.03458	0.414084	0.457489	1.28103	1.83797	3.27372	3.8057	5.74486	4.82158	4.03835	4.70488	4.30831	5.00844	4.13233	1.35277	2.09628	2.20681	-0.321071	0.146039	2.58753
Lsat_1_v5_gn_1_41680	1.4729	3.99747	3.85043	3.31598	2.69264	3.98762	4.35754	4.12951	4.06248	4.41782	3.91807	3.31353	4.25198	3.63281	4.56223	4.63219	3.68697	3.89979	4.31877	3.57875	3.87209	3.87921	3.90943	4.0064	4.29538	3.25784
Lsat_1_v5_gn_1_4180	4.62401	4.62656	4.46379	4.30932	4.87483	4.38803	5.72507	4.65357	5.16447	5.1783	4.62674	4.53605	5.02115	4.42101	5.04134	5.03099	4.90649	4.58409	5.51763	4.91765	4.66801	4.94047	4.68303	5.23285	5.28683	5.20493
Lsat_1_v5_gn_1_41821	0.573941	1.11949	1.34283	0.701879	1.54827	1.40307	2.75755	2.48682	2.56253	2.01151	2.46683	0.360263	1.82651	-0.301849	1.70883	1.1944	1.38502	0.57567	0.444076	0.746362	3.01753	2.57091	2.30811	2.17957	2.30127	1.04781
Lsat_1_v5_gn_1_41861	6.40111	5.59568	5.7004	4.60413	4.42244	4.33528	2.77926	3.71194	2.94309	2.89624	3.39232	4.17466	4.22156	5.92388	6.04617	3.86248	5.57267	5.26832	5.31271	4.76573	4.64599	4.82086	5.56522	2.25595	2.85376	4.11744
Lsat_1_v5_gn_1_41900	7.62311	7.46348	7.76961	6.88871	7.34921	7.96457	8.27234	7.88986	8.05772	8.22061	7.83747	7.02021	8.03228	7.28572	7.82648	7.73239	7.67277	7.74915	8.10186	7.70359	8.24498	8.29717	8.20171	7.90198	7.67414	7.69301
Lsat_1_v5_gn_1_41920													-0.590443	-2.58095	0.608037	-0.647136	0.708326	-0.564758	0.0869396	-0.374633	-0.217423	1.18721	0.232096	0.113649	0.58038	0.25066
Lsat_1_v5_gn_1_4200	7.59937	5.85632	5.92871	7.67329	7.16026	5.57177	4.80651	5.09843	6.12294	5.3896	6.82186	7.27078	5.33006	8.4022	6.12041	7.44881	7.90239	5.91708	6.0766	8.17624	5.22329	5.07963	5.87068	6.5957	6.88201	7.85258
Lsat_1_v5_gn_1_42021	3.30092	4.18784	3.82904	4.14023	3.89793	3.71912	2.77926	3.42172	3.3195	3.01287	3.41652	4.73971	3.48552	4.08008	3.41086	3.67553	2.99818	3.61822	3.49885	3.66717	3.97457	3.37628	3.57534	3.69372	3.9622	3.66472
Lsat_1_v5_gn_1_42061													0.640393	1.76024	0.608037	-1.31173	0.708326	0.670983	0.893483	-0.374633	0.635123	-0.999174	-0.25371	-1.87468	-2.32537	-0.977088
Lsat_1_v5_gn_1_42081	2.58348	2.85635	2.66848	3.70202	3.31698	3.3716	3.8835	3.39325	3.62967	4.07445	3.65887	2.55665	3.49827	2.22518	3.12055	3.86248	2.99818	2.82552	3.39358	3.27543	3.65118	3.43671	3.11206	3.77384	3.71417	2.98365
Lsat_1_v5_gn_1_42160	2.23469	2.79913	2.22012	2.82952	2.46252	2.09541	2.26743	2.17512	2.52471	2.58068	2.41973	2.26336	2.38863	-0.301849	1.31818	2.62707	2.70557	1.9379	1.90576	2.94846	1.94971	1.71219	1.81769	2.66098	2.60764	2.26101
Lsat_1_v5_gn_1_4221	7.3086	7.29001	7.22339	7.05137	6.82989	6.36119	5.97124	5.42536	5.8775	5.37998	6.24495	6.88803	6.43043	7.72401	6.89724	6.46084	7.13932	6.71016	6.83326	6.95971	6.4343	6.17472	6.52371	4.91387	5.37168	6.32683
Lsat_1_v5_gn_1_4241	5.49997	5.84222	5.90846	5.22371	4.94027	5.83347	4.5466	5.58748	5.06258	4.58409	5.36117	6.19487	5.14791	5.76208	5.38039	4.80636	5.8545	5.46499	4.80279	5.69554	5.28442	5.37933	5.4058	5.2741	5.37168	5.72666
Lsat_1_v5_gn_1_42421	11.2791	10.4933	10.3947	11.6823	11.9343	9.05975	10.2971	8.12623	7.15826	7.07618	7.68911	11.432	9.54676	11.7665	10.2333	10.9243	11.0756	9.44938	10.4196	11.1707	9.61178	9.76646	10.0566	9.99458	10.0456	10.3738
Lsat_1_v5_gn_1_42501	9.36187	1.59364	0.754764	9.27426	10.045	-0.069234	-0.486088	-1.01562	6.98356	6.40641	7.78036	10.6041	-0.590443	9.93826	0.184539	9.00896	9.08447	-0.800171	-0.589998	9.49797	0.0201913	0.958999	0.232096	8.47517	8.23051	8.54749
Lsat_1_v5_gn_1_42601	5.43706	4.07184	4.46379	4.93981	4.97816	4.07086	4.36021	3.93816	4.54069	4.50005	4.53861	4.52475	4.59779	4.46375	4.28936	4.67033	5.06238	4.17646	4.20669	4.7956	4.11919	4.04367	4.19128	4.30845	4.35776	4.57029
Lsat_1_v5_gn_1_4261	6.05513	5.41703	5.52527	5.53814	5.2028	4.85894	4.75266	4.65597	4.57843	4.53081	4.70739	5.49558	5.04741	5.67383	5.65472	5.04651	5.79222	5.4871	5.47634	5.23365	4.83688	4.70892	5.03298	4.26059	4.4951	4.81596
Lsat_1_v5_gn_1_42641	3.84405	4.07184	2.61948	4.2754	3.32268	3.8247	2.31664	3.7298	0.232511	0.395886	1.85539	4.62842	3.96156	4.08008	2.83719	4.91383	4.56289	3.64194	2.81325	4.44635	3.68155	3.24724	3.0749	5.67235	5.59425	5.26383
Lsat_1_v5_gn_1_42781	6.22612	4.16537	4.46379	5.10465	3.45396	1.89128	1.51945	1.30073	2.36267	4.99195	2.93716	2.17968	3.83614	7.96619	5.59232	4.73153	7.56515	4.04919	5.74864	4.21679	1.79825	1.85189	2.7293	0.204558	-0.132627	2.00509
Lsat_1_v5_gn_1_42801	1.4729	-0.387206	1.56611	1.19183	-0.422691	1.09993	-0.709714	1.46298	1.83344	0.95798	0.530385	0.867741	-0.0553756	-2.58095	0.78077	0.764883	0.708326	0.760387	-0.823929	1.45146	0.704931	1.71219	1.18008	0.778466	1.53014	1.40634
Lsat_1_v5_gn_1_42821	-2.31206	1.11949	0.925725	1.55691	2.14486	1.73715	1.84175	0.112501	-1.49731	1.3218	-0.845549	1.06721	2.08495	1.76024	0.78077	1.69213	2.80984	0.473612	0.730114	1.2826	0.704931	2.20452	1.85164	2.62029	2.30127	2.02248
Lsat_1_v5_gn_1_42841	1.09234	0.0651959	-0.675906	1.56162	1.54827	1.09993	-0.486088	1.06109	-0.599694	0.0526329	-0.133487	2.26336	-0.0507771	0.541311	-0.849804	1.52495	1.63259	1.07114	-0.212184	1.92302	0.224148	1.44431	1.06901	3.38909	3.24737	3.23564
Lsat_1_v5_gn_1_42900	5.92363	5.62067	5.30282	5.38001	4.98438	5.50168	4.06235	5.72865	5.37571	4.21093	5.677	5.71952	4.98538	5.17934	5.54519	5.13626	5.68662	5.66838	4.63395	5.59092	5.41773	5.40486	5.34154	5.59189	5.88326	5.74381
Lsat_1_v5_gn_1_42920	5.10066	4.48859	4.8296	5.23215	5.22398	4.34421	4.77983	3.69804	4.2008	4.14998	4.5413	5.09986	4.5129	5.57982	4.68691	4.88902	5.06238	4.63816	5.03055	5.16242	4.26771	4.25141	4.64481	3.56667	3.74587	4.46787
Lsat_1_v5_gn_1_42940	0.573941	-0.387206	-0.254595	1.55691	1.33123	-0.069234	0.410408	-0.00387544	0.287247	1.0088	0.983316	0.636202
Lsat_1_v5_gn_1_43100	1.09234	1.11949	1.56611	2.09013	3.08872	2.29277	2.3276	2.80485	2.78145	2.45803	1.9746	3.38999	1.90519	1.06996	1.4262	2.83198	2.47127	1.73229	2.21476	2.63432	1.66448	1.61093	1.67327	3.1584	3.17159	2.95675
Lsat_1_v5_gn_1_43120	-2.31206	0.919212	0.925725	0.884318	1.8502	1.25945	2.3276	1.44089	1.51127	2.32398	1.83797	2.09084	0.545328	-2.58095	0.411772	0.952289	1.38502	0.473612	1.1734	1.60262	0.704931	1.11508	1.06901	1.75234	1.65411	1.177
Lsat_1_v5_gn_1_43161	2.23469	2.39794	2.46165	2.16257	2.42644	2.74776	1.75677	3.09387	2.7921	2.79853	3.18262	3.14725	2.41576	0.541311	2.71472	2.10166	3.24134	3.20574	1.90576	2.27782	2.81144	3.00931	2.83492	2.70057	3.01275	2.74253
Lsat_1_v5_gn_1_43181	3.20349	1.59338	1.666	-0.915184	0.51284	0.54035	-0.275046	0.672634	0.0371992	0.816873	1.78096	-0.429506	1.3919	2.41137	2.43335	0.549447	3.16475	2.15128	1.23565	0.746362	1.35942	2.39931	2.26379	-1.27061	-0.478323	1.177
Lsat_1_v5_gn_1_43320	3.39219	2.23489	2.56877	3.969	4.22649	3.05014	3.03522	3.6507	3.77634	3.63109	2.97023	4.33797	2.83294	4.02407	2.67147	4.40225	4.19041	2.55268	2.30462	4.55014	2.84274	2.45881	2.49158	3.77384	3.76318	4.12148
Lsat_1_v5_gn_1_43360	3.7779	3.24713	3.46308	4.37939	4.71198	4.14405	4.3503	3.87323	4.48962	4.37488	4.40285	4.61782	4.42884	4.42101	3.78006	4.67275	4.06958	3.54463	3.96169	4.27423	3.60628	3.81236	3.54453	4.04073	3.9196	4.05541
Lsat_1_v5_gn_1_43380	6.67997	6.66252	6.77515	6.82596	7.14507	7.76504	8.05321	8.0439	8.03492	8.53532	8.10551	7.69669	8.0997	8.25789	7.60734	8.40864	8.37143	7.20213	8.34538	8.3079	7.02986	6.83002	6.79854	7.43873	7.1863	7.14399
Lsat_1_v5_gn_1_43420	8.4419	7.70459	7.40783	6.97422	6.45989	5.93888	4.63259	4.55931	4.72181	4.49114	5.64152	6.03738	6.68856	9.82399	8.67332	7.82228	9.56326	7.61626	7.73656	7.77696	6.55381	6.49198	6.82442	3.28878	3.63739	6.15608
Lsat_1_v5_gn_1_43440	4.80097	4.31576	4.33314	5.24889	5.443	3.76638	4.30613	3.13573	3.22046	3.48618	3.59671	4.10831	3.78504	5.69192	4.31769	4.49566	4.47046	3.77662	4.44927	4.61383	3.98162	3.63027	3.74753	3.1527	3.32403	4.15736
Lsat_1_v5_gn_1_43520	4.8339	5.08727	2.93193	5.6176	4.23695	0.476825	-1.299	-1.81018	-0.392539	0.317422	2.93716	2.48872	1.90519	6.08312	1.62063	4.8717	5.61647	0.115325	1.1734	4.78167	2.3707	0.584725	1.51276	0.997685	1.35851	3.70298
Lsat_1_v5_gn_1_43561	0.573941	1.29532	0.434751	1.04625	1.33123	1.18189	1.58892	1.64504	1.63987	2.56579	2.18921	1.53958	1.29476	-2.58095	0.184539	0.764883	0.195325	0.760387	1.04022	1.09132	1.15716	1.24184	1.28321	2.22062	2.32834	1.53312
Lsat_1_v5_gn_1_4360	3.55904	3.2893	3.37726	3.82018	3.78846	3.0718	2.96119	3.20945	2.97148	3.16625	2.41973	3.96569	3.15615	3.09427	2.83719	4.16696	3.08387	2.9637	2.85351	3.61477	3.37958	3.23027	3.21998	4.27377	4.05509	3.59666
Lsat_1_v5_gn_1_43621	0.587503	1.48995	0.954397	0.83515	1.41593	1.15296	0.553481	0.633602	1.43088	1.75974	1.9079	0.642995	-0.362663	1.78286	0.70659	0.795386	2.26849	1.03767	0.523846	0.301733	0.776823	1.13885	1.34833	0.735764	1.08071	0.88337
Lsat_1_v5_gn_1_43720	2.73063	2.31872	2.40495	2.56129	2.49773	2.87641	2.41339	2.743	2.8442	2.54669	1.76448	3.23279	2.54424	2.7242	2.62689	1.8886	2.02805	2.71803	1.78607	1.97937	2.30478	2.72424	1.91725	2.44493	2.61528	2.37374
Lsat_1_v5_gn_1_43741	1.09234	0.68658	-0.675906	1.04625	1.79466	0.967542	0.517607	0.502061	0.790586	0.850632	1.32751	1.66797	0.892942	-2.58095	-0.417493	1.33583	0.195325	0.473612	0.334568	0.10217	0.224148	0.687781	0.331695	1.1195	1.0997	1.08064
Lsat_1_v5_gn_1_43760	5.45834	5.77703	5.22307	5.35318	5.10344	5.27537	4.9617	5.34288	5.03819	4.91076	4.91693	5.47817	5.13163	4.83323	4.90796	5.13626	5.18379	5.30221	5.06952	5.18056	5.18716	5.12165	5.1399	5.10888	5.35921	5.37709
Lsat_1_v5_gn_1_43780													0.086438	0.541311	-1.46995	-0.193874	0.708326	-0.362424	-1.45002	-1.09168	0.224148	1.5575	0.672918	1.27442	1.79544	0.519272
Lsat_1_v5_gn_1_43821	2.02255	-0.387206	0.925725	2.68942	2.59847	2.17762	2.20465	2.45411	3.35585	3.73285	3.34268	2.68359	1.29476	0.541311	1.62063	2.14074	0.708326	1.6874	1.60927	1.86438	2.2591	2.42937	2.04013	3.46	3.39238	2.79408
Lsat_1_v5_gn_1_43861													1.6087	-0.301849	-1.46995	0.296095	-2.58095	1.26691	0.334568	0.10217	1.11706	0.958999	1.46968	0.113649	0.228127	0.519272
Lsat_1_v5_gn_1_43881	6.94404	6.46643	7.4533	6.34379	7.053	7.1835	7.80627	7.20995	7.61988	7.62837	7.33158	6.45279	7.08803	7.01104	7.44945	7.66335	6.8463	7.22368	7.92575	7.59169	7.24318	8.09463	7.53157	7.91264	7.66726	7.66154
Lsat_1_v5_gn_1_43901	4.98814	5.45458	5.23938	5.12292	4.6111	5.13066	4.14827	5.18736	4.87381	4.44114	5.24202	4.9936	4.74987	4.37697	4.82158	4.72512	4.73168	5.13259	4.40255	4.64899	5.07629	4.63347	4.86259	4.74242	4.93471	4.74961
Lsat_1_v5_gn_1_43921	4.08195	4.04747	4.71766	4.34867	5.51633	4.74559	5.89624	4.69086	5.55122	5.51794	5.48445	4.19611	4.91107	4.62306	4.93564	5.3925	4.53273	4.76555	5.61744	5.28344	4.9763	5.57584	5.26801	5.36891	5.06746	5.00228
Lsat_1_v5_gn_1_43941	5.43706	5.39789	5.27145	4.8042	4.43157	5.10463	4.19747	5.13501	4.68228	4.53947	4.72687	5.44271	4.68445	4.23615	4.84123	4.45747	4.22853	4.82072	5.1199	4.64899	4.98804	5.05574	5.30524	5.08515	5.48453	5.26096
Lsat_1_v5_gn_1_43980	5.7273	5.89096	5.38574	5.65261	5.17588	5.27069	4.99454	5.27113	5.35251	5.67369	5.19384	4.72502	5.13572	4.62306	4.98946	5.3556	4.83415	4.83622	4.81304	5.14405	5.26433	5.02162	5.24903	5.72549	5.6895	5.27555
Lsat_1_v5_gn_1_440	3.41238	3.32525	2.87265	2.37441	2.23565	3.28108	2.59789	2.84756	2.96325	2.98541	2.41201	2.88943	2.34654	2.10907	3.36315	2.67222	3.57215	3.73144	2.1713	3.31041	3.14151	3.63409	3.63284	2.74255	2.55036	2.86891
Lsat_1_v5_gn_1_44000	3.099	4.41432	4.04851	1.89129	3.13418	4.12863	3.07086	4.21335	2.69328	2.49415	3.55373	4.13076	2.98558	2.7242	3.60724	3.09335	3.3833	4.15189	3.10765	3.44509	4.3353	4.16474	4.16709	4.14483	3.94409	4.20003
Lsat_1_v5_gn_1_44021													1.03967	-2.58095	1.79195	0.861627	-0.608109	1.77582	1.98037	0.98524	2.11268	1.76028	1.71075	1.16549	0.863282	0.567476
Lsat_1_v5_gn_1_44040	4.58585	5.05097	5.18148	4.79284	4.19466	4.44724	3.71354	4.06597	4.07562	3.74788	4.45049	4.83852	4.2061	4.50525	4.89862	4.23174	4.64975	4.81029	4.55681	4.65765	4.62814	4.46959	4.72027	3.89138	4.09392	4.17302
Lsat_1_v5_gn_1_44081	2.4196	1.11949	1.21674	2.05249	2.14486	1.40307	2.1722	3.14942	2.31915	2.28328	2.86867	2.41744	1.17285	0.541311	0.411772	1.03759	0.195325	0.670983	0.444076	0.292109	2.13814	2.20452	2.20681	2.52649	3.09709	2.38723
Lsat_1_v5_gn_1_44140	7.36601	7.01954	7.05627	6.7114	6.2845	6.74168	5.84313	6.56671	6.16144	6.23291	6.35857	7.04406	6.7161	7.10178	6.88309	6.63175	7.20294	6.89178	6.51028	7.15889	6.70733	6.54442	6.87998	6.43367	6.43562	7.01794
Lsat_1_v5_gn_1_44200	4.23771	3.06493	3.49058	1.38589	2.31242	4.13893	2.82172	3.76625	3.14769	3.70999	3.48675	3.14725	3.91356	6.05545	4.58571	3.63505	6.02667	4.17646	4.05958	4.10589	4.91628	3.56408	3.94131	2.80595	2.59222	4.20003
Lsat_1_v5_gn_1_44261	5.8288	5.59568	5.22307	5.60466	4.77791	5.14094	4.63854	5.56977	5.33986	5.28266	5.21469	5.65126	5.27186	5.65319	5.56203	5.54231	6.31808	5.71611	5.15584	5.88737	5.12166	5.16116	4.90947	5.44114	5.55879	5.46947
Lsat_1_v5_gn_1_44521	-2.31206	0.919212	-0.254595	0.108958	0.0262497	0.920566	1.17103	0.940308	1.34762	1.36145	0.697665	0.0187596	0.729579	-0.301849	-0.849804	1.03759	-2.58095	0.244895	0.545855	-0.374633	0.316243	1.03915	0.594876	1.72188	1.57789	0.61412
Lsat_1_v5_gn_1_44581	1.78244	2.81425	2.41222	1.42043	1.81711	1.86389	3.16954	1.95678	-0.187283	-1.05012	-0.843032	2.26764	1.25297	1.76872	2.84586	-0.190847	0.198553	1.82488	1.66953	0.664387	2.52195	2.76427	2.9342	-0.175773	0.362315	1.12233
Lsat_1_v5_gn_1_4460	2.23469	3.94568	3.04756	3.03645	2.99327	3.88124	3.97099	4.10161	4.22065	4.44114	3.83075	3.19065	3.95187	4.37697	4.3036	4.7122	3.24134	3.78729	3.53643	4.0024	3.52176	3.66857	3.41427	4.41372	4.51772	4.21145
Lsat_1_v5_gn_1_44761	2.98635	3.24713	3.43503	2.97743	2.42644	3.86272	3.20522	4.19366	3.45971	3.16625	3.36772	2.17968	3.59638	1.456	3.87843	2.57094	2.99818	3.96706	3.54874	3.03076	3.37958	3.70588	3.53412	3.1527	3.31936	3.60246
Lsat_1_v5_gn_1_44781	5.34868	5.23483	5.07648	5.58173	4.51126	3.25336	3.31332	2.96047	3.27463	2.92298	3.75687	4.25862	4.29645	4.89699	4.51408	4.64584	3.98302	4.00414	4.28972	4.38267	3.99562	3.02908	3.96477	3.20868	3.57601	3.67575
Lsat_1_v5_gn_1_45000	2.02255	1.9495	1.84716	0.60121	1.07566	1.29671	1.03329	0.852693	0.702998	0.793806	0.983316	0.360263	0.443554	2.98114	1.94507	1.8886	1.63259	0.9995	1.10835	0.98524	0.896122	0.687781	0.817374	-0.385923	0.0134238	0.61412
Lsat_1_v5_gn_1_45060	1.09234	4.11936	3.1886	1.89129	-0.422691	2.46635	1.71233	-0.13047	0.225722	0.234444	2.32065	-0.429506	3.72124	2.85838	4.02307	2.02017	3.63114	3.07244	5.2118	0.98524	3.7453	3.3132	4.16033	0.290076	-0.478323	0.904193
Lsat_1_v5_gn_1_45081	3.20349	2.61244	2.00808	2.53425	3.13418	3.20518	4.03554	4.0108	3.79764	3.3936	3.0651	3.27372	2.83294	2.98114	3.02069	3.6213	3.3833	3.1271	3.58506	3.57875	3.36886	3.83499	3.51305	4.8289	4.88655	4.73912
Lsat_1_v5_gn_1_45101	3.099	3.74818	3.66972	3.53647	3.87134	5.04838	4.29863	5.65979	5.3933	5.03855	5.3776	4.6952	4.58638	3.55589	4.62024	4.73153	3.51253	4.98738	4.46884	4.63152	4.87144	5.17584	4.95313	5.80027	5.67768	5.20111
Lsat_1_v5_gn_1_45180	1.4729	0.919212	-0.254595	2.80709	2.05316	1.56456	2.54592	1.87908	2.04414	2.34391	0.847549	0.636202	0.086438	1.06996	0.935017	1.33583	1.08599	-0.0270404	1.46082	0.610241	1.26305	2.72424	1.88482	3.03377	2.2133	0.469402
Lsat_1_v5_gn_1_45361	0.573941	-1.04993	0.0710838	1.60969	1.54827	0.821762	0.517607	0.663393	0.510047	0.541066	0.847549	1.53958	0.640393	1.76024	-0.417493	1.03759	0.195325	-0.564758	-0.823929	1.09132	-0.856962	-0.999174	-0.40586	0.40954	0.228127	0.703116
Lsat_1_v5_gn_1_45380	7.97643	7.40475	7.07683	8.73923	7.98256	5.10463	5.01298	4.04416	4.23633	5.60103	5.46718	7.56683	6.5269	7.57603	5.75653	7.16705	7.08321	5.39936	6.42603	7.36725	4.98453	4.30913	5.17049	4.60316	5.51959	5.78898
Lsat_1_v5_gn_1_45401	3.47802	3.62187	3.85043	3.95886	4.47639	4.19922	4.72497	3.77952	4.50911	4.59041	4.07829	3.75054	4.38833	3.90506	3.93438	4.03835	3.68697	3.65366	4.39575	3.93276	3.99562	3.83499	3.90943	3.08851	3.53225	3.06984
Lsat_1_v5_gn_1_45420	3.86121	4.40641	4.70095	2.57152	3.28809	4.45827	3.73624	3.88289	2.98736	2.54398	3.01345	3.15323	4.40317	4.99076	5.61924	4.03198	4.50769	5.41705	5.89294	4.83931	5.03937	5.13731	5.66646	0.0610118	2.08674	4.51523
Lsat_1_v5_gn_1_45540	4.76255	3.64568	4.33304	3.46483	4.12713	3.96711	3.44238	3.45322	3.0312	2.18029	2.68492	3.91938	3.65817	5.7079	4.95467	4.6571	4.68541	4.64842	5.18693	5.27178	4.75186	4.74383	5.45691	-0.136678	2.71627	5.0377
Lsat_1_v5_gn_1_45560	4.41669	2.89437	3.94164	2.86782	3.26032	2.99338	2.59315	2.22772	1.86987	1.4366	1.65295	2.83831	2.45543	4.42097	4.44151	3.60669	3.04419	3.58357	3.86156	4.44306	3.68882	3.95151	4.009	-1.04751	1.70242	4.00699
Lsat_1_v5_gn_1_45601	1.77374	2.31872	1.92986	1.75735	4.43157	4.1794	4.13149	5.80847	3.72724	2.26249	2.75941	6.08416	4.01532	1.76024	3.18347	2.28726	1.38502	4.61438	3.92438	3.34141	2.60783	2.96896	2.37967	4.3751	2.86663	5.14464
Lsat_1_v5_gn_1_45641	4.33293	6.22555	5.09452	6.67006	5.19209	2.41643	1.41239	-0.5062	0.346254	1.05789	1.9079	1.89484	4.88218	5.41537	4.80166	4.36973	5.44895	3.67681	4.04227	3.27543	3.51206	2.16933	2.65433	0.972036	2.2133	0.941252
Lsat_1_v5_gn_1_45660	-2.31206	-1.04993	-1.2735	1.32406	2.27231	0.715689	1.57014	0.701057	0.225722	0.793806	-0.446026	-1.08331	1.17285	0.541311	-0.849804	1.33583	-0.608109	0.473612	-1.10327	0.870739	-1.07364	0.222307	-0.768851	1.09595	0.938362	1.93333
Lsat_1_v5_gn_1_45720	3.39219	3.48343	3.01004	2.99737	3.04179	3.23428	5.16912	3.51455	3.81341	4.34553	3.40843	1.89484	4.19831	4.83323	4.07378	4.31098	4.47046	3.73311	4.61065	4.06883	3.39021	3.73023	3.94131	3.69764	3.81723	3.45009
Lsat_1_v5_gn_1_45761	7.27302	7.21269	7.19858	6.78065	6.83506	7.03422	7.29228	7.08317	7.07961	6.9985	7.2715	6.69809	7.27552	7.56626	7.46421	6.87133	7.5004	7.20013	7.53395	7.24329	6.73157	6.81017	7.03208	6.27623	6.57252	6.75267
Lsat_1_v5_gn_1_45900	-2.31206	0.0651959	-2.31206	0.795981	2.91729	2.03052	2.1722	2.58074	2.30434	2.98775	1.9746	-0.429506	1.6087	2.01136	1.4262	2.42027	-0.608109	2.21592	2.18352	1.52902	0.224148	0.783965	0.948673	2.30813	2.37519	2.37374
Lsat_1_v5_gn_1_46500	5.86111	3.97181	4.77471	4.20169	3.62294	2.32919	3.64267	3.37366	2.09192	3.58579	3.45793	2.26336	2.7755	2.01136	2.75671	-0.647136	3.08387	3.23723	2.38921	0.746362	3.76864	4.65906	4.17223	2.94396	2.16202	2.75299
Lsat_1_v5_gn_1_46581	1.09234	1.7221	2.08228	2.26484	1.33123	2.49869	2.6673	2.95749	3.03135	2.69371	3.12506	1.89484	2.18295	2.41137	2.48423	2.43642	1.38502	2.26771	2.30462	2.79993	2.16316	2.3052	1.9911	2.96909	2.84682	2.91459
Lsat_1_v5_gn_1_46601	3.84405	3.55431	2.80621	3.16545	4.16211	4.07602	3.32812	4.47214	3.90948	3.44063	3.7757	4.13076	3.64304	2.98114	3.6745	3.47606	3.57305	4.07556	2.54482	3.87452	3.76994	4.08202	3.5024	4.41133	4.11834	4.09706
Lsat_1_v5_gn_1_46861	1.4729	1.7221	2.00808	2.50668	2.18861	1.22119	1.51945	1.03183	0.346254	0.793806	1.6052	2.41744	0.968172	1.456	2.08348	1.84193	1.63259	0.9995	0.640924	2.1363	1.97818	1.2559	1.51276	1.45191	1.74056	2.05666
Lsat_1_v5_gn_1_47021	2.02255	2.39794	1.666	2.61392	2.35143	2.3994	2.41339	2.69714	2.28939	2.8129	1.9746	2.85524	2.05074	-0.301849	0.78077	1.33583	1.38502	1.97573	1.40773	1.86438	1.97818	1.76028	1.18008	2.55268	2.3201	2.77368
Lsat_1_v5_gn_1_47121	5.4793	5.39789	6.11256	4.61062	4.68932	4.93182	4.0265	4.23918	4.56297	3.96289	4.89987	4.55278	4.72839	4.98765	5.04981	3.86248	4.78382	5.41321	5.03493	4.32947	5.45366	5.12624	5.57541	2.95741	3.55628	4.33146
Lsat_1_v5_gn_1_47140	6.01261	3.5193	4.28682	3.12976	3.99968	4.96113	5.25683	5.10371	5.16856	5.72399	4.93379	3.00862	4.10971	5.34853	3.91597	3.18967	5.8545	4.45613	4.11858	3.70108	5.3458	5.29489	5.22007	4.03145	4.74733	4.64398
Lsat_1_v5_gn_1_47161	2.86414	3.2037	4.36321	3.31598	4.76352	5.68677	5.93544	5.81492	5.87625	6.00938	5.09237	5.31124	6.05243	4.66028	5.31866	5.66131	4.50193	5.67989	6.0935	5.408	4.74873	5.158	5.09099	5.17641	4.54199	5.32546
Lsat_1_v5_gn_1_47181	0.573941	0.68658	1.45879	-0.0457072	1.07566	1.73715	2.64383	2.24053	2.59938	2.86899	2.15798	1.89484	2.01571	-0.301849	1.31818	1.52495	0.708326	1.85914	1.90576	1.2826	2.39202	2.48766	1.81769	2.49081	1.89931	2.29003
Lsat_1_v5_gn_1_47221	4.18764	4.27437	3.97251	4.57788	4.7269	5.16724	5.11039	5.7417	5.46154	5.82138	5.46138	5.27137	5.37567	3.63281	4.28936	4.84237	3.68697	4.92591	4.66821	3.90394	5.05973	4.52631	4.39574	4.93725	4.73437	4.74961
Lsat_1_v5_gn_1_47281													1.46026	-2.58095	-0.0852986	-0.402777	-2.58095	1.20456	0.968717	-2.58095	1.26305	0.783965	0.764874	-1.15644	-0.0189296	-0.0796762
Lsat_1_v5_gn_1_47320	-2.31206	5.28779	5.27145	-2.31206	-2.31206	4.25235	3.93276	3.51455	3.48618	2.63021	3.21056	-2.31206	4.65629	-2.58095	5.94083	-1.81104	-2.58095	5.56671	5.62909	-1.65211	5.09591	4.6842	5.41718	-1.69959	-2.58095	-2.58095
Lsat_1_v5_gn_1_4741	4.54666	4.97549	4.6214	4.48205	4.16211	4.69065	3.98039	4.57714	4.49614	4.36028	4.62674	4.73971	4.08458	3.84166	3.69624	3.77824	4.26568	4.3449	3.71091	3.70108	4.37332	3.90082	4.33852	4.40894	4.45731	4.23402
Lsat_1_v5_gn_1_4761	2.58348	3.40888	3.1198	3.0556	3.63879	3.17547	3.69081	3.16298	3.18049	3.24255	3.34268	2.62151	3.36543	2.98114	2.67147	2.94669	1.38502	2.88636	3.32365	3.29776	3.19782	2.77194	3.20693	2.97688	2.69683	2.69992
Lsat_1_v5_gn_1_47621	8.05883	7.45887	7.43286	7.14039	6.71491	5.9211	5.43833	4.86743	4.6679	4.50005	5.2555	6.28773	6.68717	9.11729	7.89388	7.37083	8.63363	7.34084	7.82209	7.41527	6.76259	6.6164	6.9841	1.41431	2.80109	6.03488
Lsat_1_v5_gn_1_47661	-2.31206	1.59338	1.21674	-2.31206	-2.31206	0.87201	0.517607	1.03183	0.657125	0.95798	0.530385	-2.31206
Lsat_1_v5_gn_1_47980	2.73063	3.62187	3.74016	3.7157	2.86432	3.58998	2.6673	3.48786	3.11412	3.2844	3.23797	3.10251	3.36543	2.7242	3.05475	2.78342	3.16475	3.28321	2.91186	3.15827	3.58792	3.0678	3.18045	3.29913	3.13482	3.1747
Lsat_1_v5_gn_1_48000	2.02255	1.45203	3.04756	0.375978	3.11808	3.15653	4.32147	3.684	4.19343	4.3024	3.98431	5.04179	1.71044	1.456	2.44768	2.15522	0.708326	2.94731	2.78492	2.29055	1.22186	2.43205	2.12587	2.56684	1.5877	3.17048
Lsat_1_v5_gn_1_4801	-0.243013	0.919212	1.666	0.701879	1.40727	0.967542	1.03329	0.908464	1.48525	1.40003	1.76448	1.53958	1.35206	-2.58095	0.935017	1.11813	0.195325	0.115325	0.81411	0.870739	0.954609	1.11508	0.948673	1.31579	0.671222	0.308532
Lsat_1_v5_gn_1_48041	0.573941	1.9495	1.21674	0.492984	0.731588	1.29233	1.35211	1.11789	1.70043	2.39442	0.530385	0.636202	1.39405	-0.301849	0.893744	0.379829	0.195325	1.31879	1.42785	0.569036	1.30311	2.05484	1.67327	1.26083	1.2521	0.338936
Lsat_1_v5_gn_1_48061	2.73063	1.9495	2.15284	2.73765	3.01773	2.09541	2.6673	1.95897	2.3338	2.51188	2.26844	1.99616	2.3328	2.57625	1.4262	1.9338	2.19139	1.81808	2.36156	1.92302	2.11268	2.62385	2.25834	2.38788	2.41078	2.37374
Lsat_1_v5_gn_1_48100	6.12331	6.28927	6.45737	6.2325	6.03176	5.74523	5.80396	4.94207	5.16447	4.98244	5.55698	5.682	5.78493	6.65312	6.30152	5.44418	6.29269	6.06917	6.22014	5.98075	5.93424	5.7317	6.11078	3.60054	4.11295	5.59623
Lsat_1_v5_gn_1_48120	5.49997	5.52686	5.81363	5.89515	5.83244	5.9061	6.20371	5.88205	6.12083	6.20594	5.84685	5.60389	5.99513	5.49994	5.80736	5.85588	4.99762	5.81384	5.97762	5.90277	5.96658	5.93915	5.86195	6.13096	5.88326	5.83647
Lsat_1_v5_gn_1_48181	0.573941	-1.04993	0.560785	1.93331	1.47949	0.601195	-0.121874	0.808484	1.37622	1.96079	1.83797	0.0187596	0.545328	-0.301849	-0.417493	1.26685	1.63259	0.363782	-0.823929	0.459927	0.954609	-0.0823872	-0.25371	0.919329	1.51387	0.786939
Lsat_1_v5_gn_1_48281	4.69742	4.76748	5.45719	6.01983	6.24361	5.26365	4.10595	6.11264	3.47301	5.21664	3.57538	6.14058	5.64004	5.25429	5.05823	5.66131	5.46501	5.06401	4.36127	5.15632	2.11268	5.68263	3.21998	5.56104	5.10597	5.02027
Lsat_1_v5_gn_1_48300	1.09234	1.59338	1.21674	1.97414	1.95525	1.56456	2.44089	2.00487	0.832464	1.93474	1.1074	1.53958	1.86639	1.06996	0.78077	0.764883	0.708326	1.77582	1.86696	0.459927	1.39562	1.3842	1.59524	1.41431	1.42963	1.08064
Lsat_1_v5_gn_1_48340	2.02255	2.31872	2.40495	2.09013	2.42644	2.23634	3.05315	1.87908	2.11372	1.73793	2.03835	2.09084	2.08495	-2.58095	0.935017	1.52495	1.08599	1.73229	1.29532	1.45146	1.76595	1.44431	2.06928	2.06292	2.11963	2.4006
Lsat_1_v5_gn_1_4841	0.573941	1.72227	1.3528	2.19749	1.95536	0.715828	2.17256	1.57451	1.43181	1.70775	1.76507	1.24242	2.22151	-0.301766	0.413958	1.58308	-0.608007	2.50187	0.814261	0.610257	0.835539	0.874484	1.06928	0.748655	1.62417	0.417823
Lsat_1_v5_gn_1_48460	-0.243013	-2.31206	-0.675906	-0.218967	1.07566	1.1415	2.03458	2.32738	1.83344	1.98637	0.847549	0.636202	2.01571	-2.58095	1.62063	-0.0114298	0.708326	1.5932	0.0869396	0.459927	1.21601	2.01933	1.23257	2.56988	2.41954	1.26733
Lsat_1_v5_gn_1_48480	5.01711	3.55431	3.78529	4.21026	4.37589	4.2476	3.39994	4.2677	3.36301	2.34391	3.18262	5.30138	3.73207	4.134	3.60724	4.76943	4.40537	4.05803	3.86654	5.04192	4.55441	4.04367	4.18718	5.01152	5.25169	5.17412
Lsat_1_v5_gn_1_48520	2.86414	2.54442	2.97151	3.30001	2.86432	2.05248	2.73551	1.98973	1.85392	1.50996	1.83797	3.10251	2.63938	3.09427	2.71472	2.38815	2.33811	2.92555	3.20421	3.18248	1.39562	2.16933	1.74728	1.45191	1.86123	2.09004
Lsat_1_v5_gn_1_48540	4.58585	4.93667	4.64646	5.00612	4.67405	4.87482	5.00948	4.93245	4.92678	5.14494	5.26276	3.91483	4.79727	4.95832	5.22487	4.51823	4.53377	4.32445	4.72376	4.29842	4.47818	4.34322	4.72523	4.32349	4.59771	4.83342
Lsat_1_v5_gn_1_48761	-2.31206	-0.387206	1.56611	-0.915184	0.0262497	2.90082	2.52037	2.48682	3.52501	2.88268	2.75941	0.636202	2.83294	2.57625	2.38062	0.661183	1.63259	2.84609	3.09091	1.97937	0.224148	2.39931	1.59524	0.778466	-0.478323	1.23785
Lsat_1_v5_gn_1_48880	4.01667	5.45978	5.18148	5.68107	8.05399	2.42553	6.89336	7.17018	5.74399	5.99212	7.23455	7.03193	1.59517	2.93911	2.58089	3.77903	3.1464	2.46579	2.49479	4.53137	6.41751	6.28102	5.50515	6.06212	7.62131	4.13617
Lsat_1_v5_gn_1_4901	0.573941	-0.387206	0.560785	-0.415912	0.764843	1.09993	1.03329	1.00196	1.28867	0.608522	1.1074	1.06721	1.29476	1.456	0.184539	0.661183	2.19139	1.6874	0.334568	0.870739	1.16738	1.18721	0.672918	1.57628	1.34017	1.08064
Lsat_1_v5_gn_1_49060	2.23469	3.24713	3.71706	2.76117	2.69264	3.0718	3.67931	3.34052	3.50573	3.04974	3.53175	2.26336	3.29412	1.456	3.41086	2.94669	1.84383	3.25272	3.49885	2.73595	3.55994	3.82371	3.56514	3.7286	3.58772	3.27971
Lsat_1_v5_gn_1_49081	3.39219	3.15891	2.89123	4.01864	3.65448	3.28152	3.94241	3.2608	4.3596	4.06248	4.03207	3.86212	3.64304	3.63281	2.67147	3.71491	3.31406	3.00086	3.07397	4.13233	3.60628	2.90623	2.93334	3.51876	3.60703	3.66472
Lsat_1_v5_gn_1_49160	2.23469	3.01555	3.91276	1.60969	2.83709	3.58245	2.84248	4.47486	3.21255	3.74038	2.6412	3.6296	3.39299	1.76024	2.75671	2.252	2.19139	3.34232	3.10765	1.86438	3.70327	4.37238	3.43681	3.72477	3.08613	3.01874
Lsat_1_v5_gn_1_49181	5.54043	4.98835	5.45719	5.56177	5.66831	5.18633	5.36127	4.77774	5.30867	5.54617	5.31462	5.24073	5.56932	5.89294	5.26147	5.54595	5.57267	5.23752	5.5145	5.44849	5.35939	5.18027	5.28675	5.06406	4.94081	5.16632
Lsat_1_v5_gn_1_4921	6.73331	7.35101	6.09475	6.55533	5.97667	6.16355	3.67931	6.02533	5.13549	3.51283	6.64885	6.4661	5.36179	6.90649	6.14037	5.89355	6.89453	6.21863	4.79248	6.05474	5.89558	5.73771	6.00875	5.73981	6.08742	5.82784
Lsat_1_v5_gn_1_49241	7.34903	6.47885	6.89063	6.57703	6.61022	6.54568	6.04701	5.99722	6.83761	6.68946	6.82186	6.64056	6.63329	8.05272	7.11464	7.19285	8.01847	6.93202	7.26217	7.82772	6.96971	6.91876	6.91853	5.48074	6.13009	7.25425
Lsat_1_v5_gn_1_49321	7.03511	6.36378	6.90621	4.85029	2.78249	6.08704	5.97038	4.98748	4.78752	4.83737	3.9856	2.42101	5.14796	0.563328	5.51033	3.98838	0.708326	5.11083	7.39909	3.4082	5.09747	5.86047	5.58864	5.64393	4.36845	5.6015
Lsat_1_v5_gn_1_49341	9.91208	7.6004	7.97224	9.40157	6.86055	7.92949	7.83455	8.05159	8.30504	9.50674	7.40886	6.63253	5.77222	5.09954	7.28714	8.1488	2.90709	6.49935	8.59057	7.75889	5.63859	6.39319	6.16679	9.04999	7.89278	9.09099
Lsat_1_v5_gn_1_49360													0.68108	1.72028	1.25497	0.960379	0.552796	0.176525	1.20034	1.56159	0.326255	0.761268	0.42768	0.54221	-0.220697	2.11159
Lsat_1_v5_gn_1_49441	13.1916	11.475	11.9002	12.7314	11.2844	10.8196	10.6038	8.47244	12.2491	11.5923	11.9581	11.3328	9.30639	12.49	10.3088	12.8832	10.7492	9.06329	11.7084	12.4042	11.3904	11.1142	11.2555	12.223	12.4519	12.8644
Lsat_1_v5_gn_1_49481	3.39219	3.2037	3.1886	2.82952	2.75217	3.28152	1.46692	3.24176	2.51188	1.50996	2.79676	3.5556	2.56862	3.19917	3.27299	2.45169	4.26568	3.37099	2.54482	3.20628	3.60628	3.16031	3.13981	2.70584	3.13769	3.36766
Lsat_1_v5_gn_1_49561	5.12747	3.6545	4.93347	5.28585	5.28571	3.42306	2.88315	2.56039	2.259	1.70749	1.9079	5.77047	3.32307	6.29912	4.55034	4.31952	6.19979	4.63225	4.34017	4.34026	2.11268	4.80947	3.957	-1.54347	-1.75291	3.1747
Lsat_1_v5_gn_1_49720	6.44441	6.05271	5.79168	5.72318	5.29575	5.40474	4.98056	5.55699	5.23643	5.64787	5.38987	5.84706	5.50446	5.92388	6.07134	5.22531	6.1209	5.95782	5.49554	5.93519	5.40205	5.48932	5.64483	5.27278	5.60176	5.93392
Lsat_1_v5_gn_1_49781	5.84505	4.89585	5.06737	5.33761	4.49393	4.6189	6.08237	5.82028	5.08658	5.04465	4.92539	3.80741	4.85766	4.50525	4.47688	4.76318	3.74072	4.74059	4.83331	4.38267	5.65226	4.67169	4.64964	4.85194	4.83999	4.97631
Lsat_1_v5_gn_1_49821	2.4196	2.4535	1.25435	-0.644057	-0.713433	-0.272561	-0.121874	0.297501	1.24775	1.79219	1.88744	-2.31206	0.802071	-0.301849	1.52669	-2.58095	2.19139	0.363782	0.444076	-1.65211	1.52865	1.40936	1.18008	-0.762778	-0.847242	0.190368
Lsat_1_v5_gn_1_49860	4.13576	3.62187	4.30242	3.99899	3.65448	3.55195	3.85312	3.10796	3.58749	3.60655	3.44031	3.96569	4.02416	3.38853	3.30164	3.56495	3.31406	3.76586	3.68883	3.85959	4.1475	3.42184	3.72938	3.30428	3.04708	3.59084
Lsat_1_v5_gn_1_49881	4.08195	4.18784	5.32591	4.03802	4.91525	4.74559	5.82237	4.66553	5.14837	5.36299	5.144	3.53174	4.9063	3.70584	4.98063	4.94529	4.06958	4.8617	5.56386	4.88852	4.87901	5.79077	5.21356	5.48983	4.98599	5.04814
Lsat_1_v5_gn_1_50000	6.25071	6.20367	6.85139	6.48997	7.05043	6.82455	7.26465	6.9394	7.01459	6.99693	6.84655	6.3174	6.76043	7.3152	7.0549	7.70168	6.75129	6.813	7.43793	7.64383	7.02218	7.54827	7.19634	7.73213	7.53467	7.43454
Lsat_1_v5_gn_1_50021	7.33759	7.71236	7.60476	7.92246	8.07797	7.71946	8.5261	7.49287	7.59158	7.61664	7.38925	7.49291	7.54875	7.34979	7.53529	7.66445	6.63545	7.23661	8.2027	7.66653	7.26829	7.41192	7.53028	7.40738	7.33669	7.57307
Lsat_1_v5_gn_1_50041	4.08195	4.65909	4.43576	5.96518	5.01508	3.71912	4.49506	4.44187	4.16027	5.10136	4.93379	4.87888	4.50661	5.01664	3.80028	5.13626	4.78382	4.18456	3.92438	4.91042	4.25613	4.56066	3.86024	4.67645	4.60864	3.87085
Lsat_1_v5_gn_1_50100	4.28611	4.82595	5.18148	4.76402	4.404	4.57407	4.58408	4.05511	4.41922	4.52645	4.56314	3.19065	5.35129	5.39343	5.13982	4.72512	4.90649	4.75153	5.42717	4.76573	4.4667	4.798	4.94529	3.11218	3.35176	4.61847
Lsat_1_v5_gn_1_50121	4.50551	2.93155	3.57823	4.94652	3.91067	4.3505	4.30058	3.8568	4.6779	4.7227	3.57934	3.84262	4.44781	5.06121	4.15932	5.83562	5.39078	3.32079	4.78191	5.85696	2.8454	2.92182	3.06903	3.21031	3.30402	4.24778
Lsat_1_v5_gn_1_50141	3.099	1.7221	1.56611	1.60969	1.95525	0.7697	1.75677	1.58886	1.45876	1.43761	1.51844	2.48872	1.35206	2.57625	1.4262	1.46463	1.38502	1.20456	1.60927	2.18503	1.79825	1.5575	1.94896	1.48855	1.57789	2.56396
Lsat_1_v5_gn_1_50160	4.28611	3.62187	3.22181	3.56348	3.94971	3.48087	3.91326	3.80135	4.11433	4.44114	3.41652	3.6296	3.09032	3.96579	2.79751	2.94669	4.02695	2.86637	2.36156	3.34141	3.08454	3.34508	3.19375	3.28358	3.23749	4.25992
Lsat_1_v5_gn_1_50180	2.23469	2.39794	2.97151	2.09013	3.04179	2.3994	3.28325	3.02871	3.131	2.88268	2.46683	2.9082	2.5926	2.57625	2.98581	2.87897	2.19139	2.74018	3.15673	3.00384	3.01753	3.34508	3.04026	3.11218	3.2766	3.27971
Lsat_1_v5_gn_1_50200	8.97031	9.658	9.64227	8.82718	8.7489	9.46555	9.77108	9.30582	9.60373	9.04648	9.42738	9.31114	9.06967	9.31843	9.47856	9.06336	8.44006	9.32743	9.47609	9.57112	8.9127	9.37945	9.61505	8.9299	8.93391	9.30843
Lsat_1_v5_gn_1_50300	4.92841	3.2037	3.95287	4.7046	3.70054	3.31823	3.48165	3.85664	3.28221	3.22116	3.7378	3.75054	3.86596	3.77535	2.91341	4.8775	4.02695	3.23723	3.1242	3.85959	3.81009	4.3252	4.03295	4.32025	4.56192	3.87085
Lsat_1_v5_gn_1_50340	4.89759	4.67508	4.95338	4.91845	5.07459	4.95531	4.70242	5.01678	4.98348	4.91743	4.66763	5.14469	5.19173	5.34853	5.05823	5.39654	5.55778	5.1616	5.13631	5.65719	4.99502	4.67796	4.9255	5.22879	5.05064	5.10436
Lsat_1_v5_gn_1_50361	5.17964	5.53564	5.64639	5.13197	4.6111	6.2681	5.57181	6.04102	6.23939	6.29948	6.13625	4.41319	6.00632	4.95806	5.81234	5.83816	5.46501	6.18471	5.7672	5.49754	6.59576	6.46865	6.45358	6.19264	5.88009	5.67397
Lsat_1_v5_gn_1_50421	5.34916	5.1183	5.57548	4.62081	4.48544	6.00453	5.32018	5.75235	5.49871	5.04094	5.39484	4.83472	5.58772	5.99004	6.19748	5.37561	5.98864	6.36384	6.05094	5.92224	6.02204	5.84548	6.19224	4.62945	4.69283	5.70433
Lsat_1_v5_gn_1_50480	-2.31206	0.409087	0.754764	-2.31206	-2.31206	0.108945	1.29675	0.502061	2.13061	2.26249	1.83797	-2.31206
Lsat_1_v5_gn_1_50620	-2.31206	0.68658	0.754764	-0.616008	0.368144	-0.167318	1.35573	0.584981	0.287247	0.395886	0.983316	-0.429506
Lsat_1_v5_gn_1_50681	2.98635	3.11269	3.40643	3.25101	3.24193	2.99452	2.6673	2.89698	2.95261	3.23189	2.93716	3.23279	3.52343	3.55589	3.02069	3.56495	3.51253	3.46707	2.72921	3.82925	3.04471	2.62385	3.08377	2.86288	2.87302	3.28692
Lsat_1_v5_gn_1_50700	7.88118	6.71761	6.95129	7.00163	6.60821	7.26739	6.67678	6.81073	6.87878	6.34098	6.93085	6.92383	7.22753	7.75445	7.32462	6.69384	7.76646	7.57449	6.9446	7.42418	7.41544	6.97333	7.35937	6.24444	6.45545	6.914
Lsat_1_v5_gn_1_50801	-0.243013	4.09579	3.89229	1.60969	1.25097	2.90082	3.08836	2.31529	2.90434	2.78401	3.29128	0.636202	3.27942	0.541311	3.85929	2.38815	0.708326	3.72202	3.52401	0.98524	3.61537	3.45143	3.45901	1.39514	1.35851	1.08064
Lsat_1_v5_gn_1_50821	7.68308	7.13677	7.00234	7.4161	7.54705	8.37142	6.81324	7.8896	8.24864	7.88156	7.7148	6.79618	8.7411	6.65312	7.08817	7.42625	8.66525	7.80734	7.99007	6.79091	7.81623	6.95795	6.83931	6.14034	6.07222	4.83823
Lsat_1_v5_gn_1_50861	6.08279	5.99017	6.01648	5.87373	5.5517	5.955	5.71384	5.92446	5.83436	5.42511	5.93742	6.21603	5.76397	5.65551	5.78217	5.58189	5.46501	5.86008	5.69426	5.92805	6.25684	6.12049	6.06953	5.94325	6.03422	6.03166
Lsat_1_v5_gn_1_51001	4.42226	3.20391	2.76189	4.64181	4.37442	3.22482	3.15638	3.17788	3.00857	3.76285	2.9374	5.63564	3.44678	4.02433	3.84048	4.54504	4.37181	3.14072	3.49905	4.05131	2.89002	2.69998	3.25888	4.05096	2.96026	4.7946
Lsat_1_v5_gn_1_51040	-2.31206	2.31872	2.00808	2.71374	3.11163	2.2742	4.11451	3.51983	2.95261	3.71765	3.26487	2.62151	3.05625	2.01136	2.43335	2.83198	2.19139	2.33712	2.91186	2.40669	2.84274	3.04857	2.35621	2.91092	2.78761	2.07345
Lsat_1_v5_gn_1_5120	2.73063	2.39794	2.89123	2.61392	3.34219	3.00582	3.60832	3.02129	3.03563	3.3936	2.97023	2.41744	3.10706	2.22518	2.75671	3.15191	1.38502	2.52743	3.42062	2.59879	2.58949	2.72424	3.18045	2.91765	3.08061	2.57579
Lsat_1_v5_gn_1_51321	2.86414	2.61284	3.01039	3.09319	2.59851	2.13745	2.17237	0.808804	0.346388	1.61239	0.848027	1.89484	3.6201	2.41161	3.5844	2.25213	2.70653	2.92572	3.29489	1.73946	1.47783	1.44464	1.78325	1.67528	1.46408	1.89616
Lsat_1_v5_gn_1_51360	7.12788	10.2371	8.72764	10.4721	9.90959	11.1872	8.36228	9.29104	10.869	11.2053	10.3893	10.3488	11.6147	11.6098	10.6299	11.0288	11.6987	10.7235	10.7532	11.0034	9.12792	9.12033	8.98626	8.15871	6.43777	9.01261
Lsat_1_v5_gn_1_51381													1.17285	1.06996	1.4262	-0.941496	0.195325	1.64107	1.35262	-0.116623	0.771517	0.874135	1.23257	-2.58095	-1.9197	-0.977088
Lsat_1_v5_gn_1_51401	6.5812	6.69413	5.80166	6.87866	6.45681	5.75949	5.10882	4.74549	4.90288	4.38027	5.22367	6.84453	4.97946	8.83424	7.13844	7.34585	7.87178	5.97622	6.69206	8.18327	5.63647	6.24711	6.35554	3.8789	4.85255	7.46889
Lsat_1_v5_gn_1_51421	6.5625	6.52826	6.09111	5.0508	5.45817	6.23788	5.96265	6.0387	5.10962	4.99789	6.15325	5.81275	5.63227	7.38696	7.38295	5.9389	6.1831	7.20129	7.24327	6.90373	6.49604	6.7704	7.31259	2.54081	3.88606	6.36348
Lsat_1_v5_gn_1_51441	-0.243013	0.554495	-0.0825852	1.19183	0.876056	1.40307	1.57014	2.20819	1.93304	1.86749	2.00683	0.97092	0.931047	-0.301849	0.184539	1.07842	-0.151171	0.884892	-0.702227	0.378457	1.28601	1.68753	1.03986	1.94263	2.76717	1.79845
Lsat_1_v5_gn_1_51541	2.4196	2.31872	1.45879	2.76117	2.72271	1.81627	2.90306	2.33937	2.11372	2.73957	2.46683	2.41744	3.24958	1.06996	2.53337	1.84193	1.84383	2.71803	2.01628	1.67264	1.94971	1.11508	1.88482	2.96393	2.93544	2.54
Lsat_1_v5_gn_1_5160	4.23771	3.71763	3.15461	4.79853	4.84096	5.10463	4.90852	5.05909	6.49626	6.31849	6.17576	4.83852	5.23044	4.46375	4.4387	5.85881	5.04112	4.72401	4.70718	5.55429	4.87523	3.96378	4.30827	5.02873	4.92398	4.40294
Lsat_1_v5_gn_1_51600	9.31745	8.20759	8.45489	8.01525	7.32491	7.12766	5.89624	6.54293	5.8825	5.51355	6.64885	7.36614	7.46194	9.56898	8.77131	7.60805	9.35822	8.27664	8.05138	8.1373	7.94307	7.73055	8.25422	4.69813	5.20937	7.63587
Lsat_1_v5_gn_1_51620	1.4729	0.68658	0.754764	2.16257	2.49773	1.53367	2.94207	1.66707	2.11372	2.51188	1.76448	0.867741	1.35206	1.76024	0.184539	2.85567	1.63259	-0.0270404	1.82708	1.60262	1.35277	1.5575	1.51276	2.68486	3.26692	2.49085
Lsat_1_v5_gn_1_51641	8.84466	8.82888	9.41554	7.84409	8.80926	9.34662	8.9851	8.71654	9.26164	8.92005	9.23566	9.33128	9.59528	9.55916	9.52029	9.03123	9.33766	9.4353	9.72727	9.53133	8.85892	8.98175	9.39147	8.31145	7.97109	8.94108
Lsat_1_v5_gn_1_51660	6.17563	5.40749	5.1899	5.80467	5.23445	4.09729	4.09733	3.52509	4.1312	4.08633	4.30256	4.23809	3.67707	5.12712	4.58571	4.69917	4.85866	3.75503	4.00701	4.24004	5.02604	4.19129	5.05501	3.85676	4.3628	4.28897
Lsat_1_v5_gn_1_51681	5.76193	6.07699	5.70628	6.80348	5.83244	4.72865	5.27222	4.60721	4.81092	5.05979	5.02316	5.5213	5.9448	5.32554	5.11583	5.75559	5.38287	4.90155	5.1199	5.06163	4.89403	4.76303	4.77437	5.37907	5.71552	5.05026
Lsat_1_v5_gn_1_51701	7.34903	6.91905	6.27956	6.6778	6.13599	6.77754	6.06921	6.47864	6.16144	6.75046	6.19337	6.16254	6.3606	7.00382	6.41403	6.0273	6.94692	6.43774	5.92664	5.99449	6.50327	5.99799	6.3755	6.32453	6.13475	6.26788
Lsat_1_v5_gn_1_5181	4.28611	5.02625	4.70597	5.50718	5.29575	4.88058	4.82228	4.61216	5.23837	5.23543	5.37142	4.90517	4.66196	4.37697	4.31769	4.57627	3.79255	4.38762	4.81813	4.4639	4.67672	4.36462	4.6351	5.09558	5.14743	4.64959
Lsat_1_v5_gn_1_51960	3.90731	3.89196	3.08414	3.70361	3.94971	4.94067	4.50161	5.14016	5.60895	5.72399	5.36522	4.27888	5.17594	3.63281	4.63157	5.26565	5.75352	4.84647	4.17527	4.32947	4.84463	5.08907	4.69243	5.4493	5.11813	4.73121
Lsat_1_v5_gn_1_51980	6.40111	6.02178	6.07671	6.24715	5.43848	6.16481	5.25683	5.88307	5.77519	5.96019	6.1793	6.0551	6.34304	7.82171	6.61572	6.67566	7.90533	6.71436	6.44262	7.15277	5.81698	5.7043	6.20867	4.97648	5.2369	6.15706
Lsat_1_v5_gn_1_52021	8.44294	7.93285	7.70428	7.8754	7.53804	8.09918	7.20646	8.01347	6.39305	5.57736	5.68838	8.37107	8.07817	8.43811	8.18251	7.69489	8.22528	8.23678	7.59899	8.12957	8.30264	7.82744	8.01219	8.01704	8.12984	8.2736
Lsat_1_v5_gn_1_52061	7.57334	7.49315	7.07118	6.7821	5.58298	7.34841	6.37619	7.36618	8.0232	7.35237	8.24775	7.13042	7.50512	6.75782	7.431	6.23636	7.26963	7.61477	6.8371	7.0594	7.42798	6.93607	7.16099	7.18773	7.40969	7.49755
Lsat_1_v5_gn_1_52081	5.54043	4.8402	5.19826	5.15878	6.01363	4.87134	5.59035	4.17706	5.76982	5.63782	5.51838	4.71019	5.83603	5.65551	4.82158	5.53499	6.38842	5.15337	5.19624	5.47322	5.01577	5.47137	5.23944	2.93767	3.42321	4.91009
Lsat_1_v5_gn_1_52240	10.0245	9.51761	9.36767	9.09208	9.1927	8.19976	7.50263	7.61474	7.66874	6.73356	8.6651	9.0919	8.97253	11.4359	10.1824	9.60778	10.9397	9.53487	9.73537	10.1606	8.64722	8.97572	9.56684	4.59688	5.94297	9.12382
Lsat_1_v5_gn_1_52320	1.09234	2.05103	1.56611	2.53425	2.42644	2.92482	3.25254	3.10796	3.28974	3.36463	3.26487	2.17968	2.49422	2.01136	2.01593	2.8079	1.63259	2.18396	2.01628	2.52499	2.34906	2.16933	2.59543	3.12969	3.22255	2.61072
Lsat_1_v5_gn_1_52340	4.02605	3.62187	4.39267	4.98489	6.16091	4.55881	5.91107	4.53344	5.05597	5.47792	4.83852	4.94373	4.62175	5.74486	4.65396	5.57834	4.85866	4.25547	5.53321	5.44849	4.384	4.97654	4.59557	4.76313	4.83999	4.78826
Lsat_1_v5_gn_1_52361	2.72734	0.537674	0.463708	0.232319	0.638513	0.601195	0.2946	0.271159	0.928577	0.0772248	0.530385	0.636202	0.347625	2.72253	0.608037	1.11813	2.33806	0.898359	0.951314	1.67264	0.772251	2.04259	1.37683	0.807761	0.913767	1.75282
Lsat_1_v5_gn_1_52460	3.20349	4.43325	4.46379	3.65422	2.99327	4.96692	4.29863	4.71469	4.79777	4.77789	4.88261	3.91483	4.79705	2.7242	4.39948	3.68878	3.08387	4.71286	4.59886	3.66717	4.80147	4.97144	4.83928	3.99052	3.91341	3.7244
Lsat_1_v5_gn_1_52520	-0.243013	-0.387206	-1.2735	1.44518	-0.180828	2.75899	2.2971	3.40405	0.988784	1.67322	1.68704	-0.429506	2.11338	-2.58095	0.411772	2.54204	-2.58095	2.52511	1.46082	1.8001	1.92066	2.27075	1.23257	2.52441	2.57605	1.81851
Lsat_1_v5_gn_1_52561	7.14438	8.1314	8.00658	5.96138	6.02121	6.97258	6.07361	6.54001	5.54584	5.23543	5.58126	6.18417	7.42445	8.04922	8.52632	6.31043	8.14969	8.33169	7.8186	6.98831	7.62634	7.71119	8.20807	4.70593	4.63427	6.31099
Lsat_1_v5_gn_1_52580	7.12456	8.1183	7.99582	5.74546	5.91777	6.94644	5.9012	6.40887	5.0337	4.39412	5.3496	5.93901	7.40343	7.99197	8.50723	6.0325	8.03872	8.31519	7.80776	6.77408	7.61165	7.68962	8.19201	3.50987	3.88047	6.09367
Lsat_1_v5_gn_1_5261	4.66118	2.73954	2.76174	4.22725	4.07155	2.4499	2.99868	2.35127	2.7046	2.4762	2.68169	3.94049	2.49422	4.86546	1.87054	4.03835	4.40537	2.33712	1.40773	4.30762	2.34906	2.33726	2.35621	3.07049	3.19219	3.96832
Lsat_1_v5_gn_1_52621	6.14117	6.32274	5.2307	4.64815	4.62184	5.01913	3.4296	5.10403	4.30434	3.48679	4.76506	5.40635	5.46844	6.29912	5.84471	4.78212	6.5664	5.72106	4.59175	5.15966	5.43066	4.93221	5.28773	4.58471	4.93067	5.1198
Lsat_1_v5_gn_1_52661	6.60564	5.79909	6.13016	5.63043	5.443	5.89551	5.72227	6.24523	5.6358	5.42043	5.32744	6.10699	5.59625	6.06935	6.14037	5.75559	6.16089	6.23237	5.82148	5.9979	6.20508	6.30808	6.15019	5.89288	6.1902	6.14421
Lsat_1_v5_gn_1_52741	4.8661	5.34888	5.21485	4.57124	4.86138	5.57556	5.17732	5.768	5.65343	5.48915	5.40203	4.98129	5.31932	4.37697	5.28318	4.92864	4.85866	5.45398	5.22337	5.00167	5.57047	5.52107	5.37403	5.42351	5.17874	5.22385
Lsat_1_v5_gn_1_52760	1.09234	0.409195	-0.24233	1.66063	1.47951	0.978307	0.959207	0.57997	2.06704	3.43928	2.03861	0.636202	0.776342	0.541444	1.09425	0.834328	1.63275	0.473689	-0.578348	0.715753	0.125809	0.68794	0.595052	2.11967	1.86308	1.22943
Lsat_1_v5_gn_1_5280	4.44443	2.8838	2.56731	4.28439	4.16318	3.31083	3.43688	2.98944	3.95978	3.8214	3.78083	4.74784	2.98251	3.80807	2.49137	3.90947	3.76306	2.7033	2.92198	3.94075	2.77922	2.70782	2.9059	3.90238	3.73774	3.96531
Lsat_1_v5_gn_1_52821	4.50637	3.58849	3.37726	3.03645	3.43593	3.95302	4.28352	3.8937	3.99954	4.39412	4.51913	2.68359	4.56836	4.69657	5.56895	3.98566	5.08334	4.74607	4.72356	4.27423	4.9052	5.02655	5.05865	3.39875	3.74238	3.70837
Lsat_1_v5_gn_1_52881	1.4729	-1.04993	0.560785	1.70979	-0.422691	0.267517	1.1038	0.220187	1.19547	1.54482	1.42613	-1.08331	0.215551	3.09427	1.07435	2.85567	3.08387	0.9995	1.90576	3.00384	0.835165	1.66245	1.06901	3.26785	3.71773	3.74551
Lsat_1_v5_gn_1_52900	5.32571	7.12809	7.02133	6.26987	5.93554	7.83756	6.87754	7.23531	7.86783	7.80724	7.5234	6.1734	7.39109	5.92388	6.92743	7.30462	6.09017	7.20909	7.45111	6.57019	7.81524	8.12708	7.67123	7.45242	7.25155	7.219
Lsat_1_v5_gn_1_52921	10.2005	10.115	10.1394	9.6082	9.15426	9.04099	8.32909	8.1325	8.37445	8.37809	9.11472	9.26937	10.1106	10.2896	10.2855	8.58193	9.92431	10.0209	9.87346	9.17958	9.56379	8.8256	9.54073	8.05888	7.99602	7.75774
Lsat_1_v5_gn_1_52961	1.09234	1.9495	2.2844	1.38589	2.5321	2.72059	2.94207	3.0361	3.12259	3.03755	2.55665	2.09084	2.46854	1.06996	1.94507	2.62707	1.63259	2.39411	2.63996	2.52499	2.81144	3.2806	2.71092	3.35973	3.11338	2.5033
Lsat_1_v5_gn_1_52980	4.78657	3.10082	3.89062	4.02697	3.32374	2.15127	1.51456	1.42304	1.74064	0.253476	2.34158	4.08887	1.51378	4.52008	2.54817	3.13244	3.48467	1.534	2.52184	4.12871	3.1579	2.73682	3.71104	2.59182	3.36313	4.43062
Lsat_1_v5_gn_1_53001	1.61008	1.33639	1.85403	1.66779	2.14246	1.5739	0.305975	0.933897	0.366809	1.186	0.631234	1.98172	1.29206	2.15095	1.84679	1.5835	2.25874	1.60251	1.78304	1.82131	2.1939	1.41331	1.94884	1.60016	1.6166	1.98011
Lsat_1_v5_gn_1_5301	4.97297	5.37365	5.70644	6.00291	6.22246	5.86763	6.48261	5.59028	5.84531	6.05379	5.44222	5.38261	6.08906	5.99134	5.80664	5.92723	5.50553	5.48925	6.35852	5.97882	5.60514	5.39604	5.52557	5.0743	5.31214	5.36805
Lsat_1_v5_gn_1_53040	-2.31206	1.11949	0.0710838	-0.915184	-0.422691	1.70978	1.75677	1.77696	1.56194	1.40003	1.83797	-1.08331	0.640393	-0.301849	-0.417493	0.661183	-2.58095	-0.362424	0.81411	-1.65211	1.39562	1.2559	0.672918	1.75234	2.15154	1.48374
Lsat_1_v5_gn_1_53141	3.39219	3.83615	3.85043	3.45227	3.54092	4.25708	3.45492	4.11214	4.03584	4.18354	4.04764	4.37607	4.05899	3.90506	3.58411	3.36493	3.84257	4.00414	3.51149	3.82925	3.94603	3.85727	3.835	3.64991	3.56815	3.72971
Lsat_1_v5_gn_1_53200	1.09234	-1.04993	0.336613	-0.644057	0.876056	1.65343	2.03458	1.87908	1.81267	2.06051	0.983316	-0.429506	1.94298	0.541311	1.07435	1.26685	1.84383	1.38407	2.49479	1.67264	1.66448	2.51595	2.01037	2.14555	1.66888	1.5572
Lsat_1_v5_gn_1_53221	7.67401	7.16536	7.2336	7.49976	6.98215	6.52521	6.81455	6.62359	6.40986	6.50041	6.60742	7.06462	6.20989	6.5278	6.58109	6.44141	6.37998	6.57653	6.57341	6.72033	6.8089	6.60492	6.85194	6.63504	6.72961	6.88517
Lsat_1_v5_gn_1_53241	4.73277	2.23489	2.93193	3.86429	3.59069	0.476825	0.168677	0.167349	-0.0505399	-0.398662	0.123253	2.85524	1.29476	3.47463	1.87054	2.83198	2.80984	1.81808	1.78607	3.50389	2.53304	1.66245	2.61533	-0.67912	1.0997	2.78392
Lsat_1_v5_gn_1_53261	7.58009	7.52284	7.72753	6.94371	6.56114	7.44495	6.06794	7.30467	6.80164	6.93414	7.04404	7.47327	7.03403	7.52661	7.35023	6.8967	7.64714	7.55152	7.02716	7.6168	7.21867	7.31996	7.38925	7.03281	7.1149	7.63418
Lsat_1_v5_gn_1_53381	2.86414	1.29532	1.34283	2.53425	2.75217	1.46985	2.52037	1.48474	1.53683	2.76935	2.0994	0.0187596	2.63938	2.57625	2.20977	2.59928	2.59317	2.0836	3.25016	2.94846	3.17341	2.62385	2.90127	2.30813	3.1507	2.75299
Lsat_1_v5_gn_1_5340	6.79314	7.08385	6.62809	5.95756	5.75453	5.32356	5.56558	4.2677	4.85983	4.75946	5.32104	5.36906	5.99737	6.6062	6.43034	5.06186	6.34569	6.00202	6.25437	5.408	6.06609	5.51757	5.9014	3.55808	4.44877	4.88653
Lsat_1_v5_gn_1_53480	1.77374	1.29532	1.666	2.71374	2.86432	2.6065	2.71313	2.58074	3.07104	3.12077	2.68169	2.68359	2.81267	0.541311	2.32589	2.51255	1.08599	1.97573	2.59317	2.40669	2.5521	2.39931	2.01037	3.07652	2.62289	2.26101
Lsat_1_v5_gn_1_53501	3.70857	2.91139	3.64545	3.33178	4.01191	3.41461	4.18125	3.6603	3.83932	3.65522	3.36772	3.99046	3.17215	2.41137	3.12055	3.56495	3.79255	3.32776	3.48611	3.75049	3.80214	3.74225	3.70173	3.905	3.86612	4.06803
Lsat_1_v5_gn_1_53521	2.98635	3.11269	3.23375	3.09316	3.04179	3.59104	3.94395	3.85384	3.44628	3.70229	3.41652	3.05633	3.32446	2.22518	3.12055	3.26235	2.47127	3.36354	3.32734	2.59879	3.47731	3.61697	3.3266	3.63772	3.85	3.14324
Lsat_1_v5_gn_1_53641	5.01711	4.97549	5.04899	5.27772	5.29575	5.19869	6.07799	4.92625	5.51241	5.73535	5.13674	4.81097	5.17991	5.01664	4.70846	4.80636	4.40537	4.69028	5.42383	4.61383	5.09591	5.00176	4.82225	4.52152	4.75081	4.65518
Lsat_1_v5_gn_1_53780	-2.31206	1.11949	0.560785	0.60121	1.47949	1.01304	1.96051	2.31529	2.11372	2.49415	2.0994	0.0187596	1.17285	-0.301849	1.20141	1.69213	0.195325	1.26691	1.10835	1.45146	0.771517	1.85189	0.817374	2.62029	2.85376	2.07345
Lsat_1_v5_gn_1_5380	1.4729	1.45203	1.34283	2.47858	2.5321	1.81627	1.922	1.54811	2.56253	2.98775	2.86867	2.62151	1.82651	2.98114	1.4262	2.28726	2.02805	1.32668	1.65554	2.40669	1.35277	1.32148	1.37946	2.12242	2.30127	2.78392
Lsat_1_v5_gn_1_53840	4.18144	4.45193	3.59565	4.59192	3.96236	4.48457	4.10595	4.58251	4.66428	4.51331	4.50791	4.797	3.83758	2.7242	3.73876	3.69658	3.29076	3.77662	3.35203	3.24732	3.7794	3.95348	3.86855	4.89863	5.16186	4.44287
Lsat_1_v5_gn_1_53901	4.62401	5.76214	6.56514	5.23636	6.06441	5.90628	6.94991	5.75384	6.21882	6.19638	5.80623	4.8521	5.95888	5.41537	6.27287	6.11342	4.95277	6.04072	7.04711	5.9979	6.12572	6.90144	6.46475	6.23166	5.88958	5.9189
Lsat_1_v5_gn_1_53921													-0.590443	0.541311	0.411772	1.03759	-0.608109	-0.0270404	0.0869396	2.0336	1.26305	-0.709958	0.672918	0.331007	0.516476	1.4326
Lsat_1_v5_gn_1_53981	4.95859	3.91907	4.97301	3.30001	4.16211	4.72865	4.63259	4.84867	4.87994	4.92737	3.83075	3.80741	4.19047	4.42101	5.01563	5.55321	3.16475	4.67312	5.31991	5.60889	5.32932	6.28567	5.93148	6.7494	6.58815	6.52459
Lsat_1_v5_gn_1_5401	3.39219	4.23175	3.99189	4.43163	4.39469	3.95885	4.48849	3.9651	3.76016	3.99476	4.03207	4.03876	4.33958	4.33154	4.17014	4.2763	4.11099	4.13527	4.34724	4.11985	4.07025	4.27643	4.04033	3.99371	4.07463	3.68671
Lsat_1_v5_gn_1_54021	1.4729	1.59338	2.00808	1.44518	1.67672	3.17547	2.44089	3.47161	3.07976	2.93617	3.31721	2.09084	3.07339	2.41137	3.63001	2.75851	3.16475	3.75503	2.83352	3.18248	3.70327	3.66857	3.27106	3.61304	3.09162	3.1669
Lsat_1_v5_gn_1_54041	2.02255	2.61244	2.66848	3.16545	3.11163	3.35403	3.48165	3.80568	3.67641	3.83495	3.48675	3.75054	3.02135	1.76024	2.83719	3.17092	2.19139	3.10693	2.63996	3.25274	3.65118	3.34508	2.98014	3.68585	3.62608	3.54944
Lsat_1_v5_gn_1_54060	-2.31206	-0.387206	1.07856	0.375978	0.876056	2.56128	2.59571	2.30309	2.8442	2.4021	2.32065	1.06721	3.0389	0.541311	2.43335	2.10166	-0.608109	2.62588	2.83352	1.86438	2.74671	2.59762	2.18033	1.73719	1.18439	0.866158
Lsat_1_v5_gn_1_54160													0.729579	0.541311	0.608037	0.296095	-2.58095	-0.362424	0.334568	-0.374633	0.561765	0.473736	0.512371	0.0659527	0.305794	-1.46627
Lsat_1_v5_gn_1_5420	2.86414	3.44664	3.54407	3.0745	2.75217	3.41461	2.75755	3.57158	3.3195	3.04974	3.61773	3.91483	2.81267	1.456	2.67147	2.73316	1.38502	3.20574	2.68527	2.83088	3.07138	3.29699	3.21998	3.3498	3.49543	3.12725
Lsat_1_v5_gn_1_54200	-2.31206	-0.387206	0.560785	-1.24934	1.47949	0.54035	1.61911	1.60882	2.89449	1.50996	1.1074	1.06721	2.11836	0.541311	0.935017	1.1944	2.59317	1.81808	-0.823929	1.19013	1.39562	1.93804	-0.99156	0.807761	0.671222	0.0616552
Lsat_1_v5_gn_1_54260	5.30237	5.78442	5.38574	5.08148	5.34007	5.24709	3.54638	5.51267	4.43969	2.97503	5.89069	5.57142	5.46279	5.25429	5.46514	5.53499	5.2594	5.40976	4.58099	5.47812	5.53975	5.35485	5.38276	5.73981	5.52468	5.43507
Lsat_1_v5_gn_1_54301	1.09234	1.7221	2.89123	1.75735	2.38942	2.76115	2.3276	2.1481	2.56253	2.72444	2.86867	2.09084	2.81267	2.22518	2.75671	2.48244	2.90709	2.76199	2.83352	2.73595	2.84274	2.36862	2.86848	2.2128	2.01945	1.93333
Lsat_1_v5_gn_1_54380	4.50637	5.20209	5.06737	5.08614	4.56204	4.90492	4.46189	4.97319	4.8083	5.10429	4.76506	5.12245	4.76049	3.90506	4.45154	4.72512	4.43828	4.55939	4.59886	4.64899	4.68106	4.42553	4.50245	4.81815	4.90538	4.65796
Lsat_1_v5_gn_1_5440	3.63574	3.2037	4.02989	3.49499	3.74517	3.58245	4.79056	4.56698	4.94343	5.31078	4.85632	2.55665	4.1826	2.98114	3.95256	3.67553	2.47127	4.03134	4.28237	3.2297	3.78613	4.21737	4.02553	4.17887	4.28583	3.47557
Lsat_1_v5_gn_1_54400	4.54666	4.76748	5.23125	4.34088	5.06288	5.19129	6.01535	5.15889	5.54427	5.92424	5.44383	3.96569	5.16799	4.50525	5.41358	5.50909	4.62137	5.20604	5.92428	5.16849	5.49612	6.15012	5.64483	5.52951	5.32581	5.08379
Lsat_1_v5_gn_1_54441	2.02255	2.85635	2.46165	3.55004	3.47178	3.34516	3.18909	3.42172	3.82383	4.178	4.04764	2.09084	3.33732	1.76024	2.79751	2.94669	1.38502	2.64947	2.27529	1.73943	3.56932	3.34508	2.40276	3.12969	3.16118	1.9516
Lsat_1_v5_gn_1_5460	5.877	6.40407	6.09475	6.50746	5.99834	6.29597	6.32858	5.8562	5.22468	5.51575	5.34645	4.35715	6.39679	5.17934	5.59232	6.40776	5.48089	5.51947	6.21436	5.33969	6.89356	6.3906	6.24425	5.59189	6.06596	5.70528
Lsat_1_v5_gn_1_54681	2.86414	2.14589	2.22012	2.68942	1.25097	1.36848	1.57014	1.91157	1.95216	1.73793	1.9079	2.26336	1.90519	2.01136	1.62063	2.57094	2.19139	2.27779	2.21476	1.97937	1.43724	1.85189	1.81769	0.807761	1.57789	1.4584
Lsat_1_v5_gn_1_54721	1.4729	1.84028	1.07856	1.97414	1.33123	2.65035	1.41239	2.64977	2.19623	0.234444	2.0994	2.34246	0.968172	2.41137	1.31818	1.58286	1.63259	1.9379	0.968717	1.45146	2.21193	2.05832	2.57525	2.78401	2.84077	2.67813
Lsat_1_v5_gn_1_54740	2.98635	3.48343	3.40643	3.09316	3.08872	2.99452	3.17278	2.37476	2.71583	2.76935	3.36772	1.99616	3.39299	1.76024	2.32589	2.51255	2.47127	2.33712	3.47324	1.86438	2.69618	2.84064	2.94911	2.56131	2.63799	2.10645
Lsat_1_v5_gn_1_54761	5.52034	5.51802	5.68262	5.85199	5.42939	5.21824	5.04021	5.28515	5.10164	5.37272	5.55698	5.72691	5.47574	5.87722	5.26147	5.63075	6.01581	5.29849	5.33065	5.7613	5.42032	5.27434	5.44525	5.60863	5.43786	5.58017
Lsat_1_v5_gn_1_54780	5.34868	4.67508	4.60891	5.54832	5.21343	6.05898	6.00618	6.62788	6.04493	6.16031	5.06202	5.45165	4.9253	5.22974	5.0832	6.01946	5.36586	5.45062	5.42048	6.10625	5.18105	5.54871	4.94529	6.46561	6.42804	6.33816
Lsat_1_v5_gn_1_54840	7.77072	7.05358	7.30312	7.01759	6.51032	6.63659	5.60257	6.41065	5.8825	5.59064	6.38026	6.98674	6.59968	7.88597	7.23278	6.6266	7.72372	7.41155	6.50398	7.42418	6.95483	6.87166	7.14678	5.58026	5.88326	7.16029
Lsat_1_v5_gn_1_54920	2.98635	0.409087	0.0710838	2.66469	1.25097	-0.50932	2.77926	-0.0657847	1.16301	0.541066	-0.845549	-1.08331	2.24477	2.01136	1.4262	2.51255	-0.608109	0.924115	1.35262	2.76829	0.835165	2.48766	0.817374	3.03996	3.28621	2.89198
Lsat_1_v5_gn_1_55000	2.86414	3.40888	3.7629	2.23155	3.26255	4.7789	4.23722	5.29596	4.75213	5.00765	4.24968	2.80026	4.17468	2.57625	3.93438	4.00696	3.57305	4.71286	4.34017	3.70108	4.91628	5.26187	4.78759	5.13223	4.88813	4.5391
Lsat_1_v5_gn_1_55101	2.86414	3.80742	4.18946	2.26484	3.43593	3.83131	3.73591	2.81347	3.35585	3.24255	3.34268	3.53174	4.093	3.09427	4.3036	3.09335	3.24134	4.31571	4.49453	2.86119	2.69618	3.92211	3.91747	1.76733	1.88673	2.45286
Lsat_1_v5_gn_1_55180	3.63574	3.40888	3.7629	4.20169	4.03606	3.10369	3.05315	2.743	2.7599	2.84122	2.26844	3.88872	3.56036	2.22518	2.43335	3.80282	2.99818	3.22157	3.51149	3.25274	2.88846	2.94835	2.76537	3.28878	3.25228	3.09472
Lsat_1_v5_gn_1_55221	0.573941	1.45203	2.15284	1.44518	2.00504	2.34707	2.41339	2.10661	2.22795	2.61389	2.32065	0.867741	2.51945	0.541311	1.70883	2.42027	1.38502	2.27779	2.30462	2.23217	2.51372	2.05832	2.20681	2.26653	1.83527	2.05666
Lsat_1_v5_gn_1_55260	1.77374	2.79913	2.76174	3.49499	3.04179	2.32919	2.54592	2.20164	3.32684	3.40313	3.21056	3.14725	2.18295	2.41137	2.01593	2.70736	1.38502	2.04853	2.46911	2.76829	1.62901	2.13327	1.42527	2.98972	2.87302	2.57579
Lsat_1_v5_gn_1_55341	6.01261	1.45203	2.5162	3.43775	3.75974	1.40307	1.66647	1.75922	2.73804	3.70229	2.75941	1.24242	2.05074	4.73197	2.67147	2.3553	5.91421	2.24719	2.68527	3.25274	2.51372	3.9431	3.41427	2.37815	2.25306	4.06383
Lsat_1_v5_gn_1_55401	4.98814	3.97181	3.15461	4.96982	5.14845	3.94717	4.77983	3.86496	4.25954	4.59873	4.62674	4.78289	4.28178	4.69657	4.02307	4.45747	5.14444	4.09287	3.80629	4.57778	4.15375	4.35682	4.1051	4.11292	4.27138	4.29255
Lsat_1_v5_gn_1_55421	5.95391	5.98377	5.62793	5.95502	5.87991	5.4343	3.6204	5.51399	4.48962	2.42099	5.83792	5.88057	5.77449	6.29912	5.79734	6.06334	6.26545	5.53855	5.09073	6.06779	5.63448	5.4385	5.94531	5.62518	5.49493	5.72135
Lsat_1_v5_gn_1_55460	5.90825	6.40407	6.33752	4.82667	4.81328	5.9477	3.952	5.90139	5.28436	4.17244	5.58927	5.95797	4.8022	5.67383	5.81731	4.79415	5.71376	6.16233	4.71266	5.7081	5.55401	5.84194	5.95315	5.37418	5.38068	5.7425
Lsat_1_v5_gn_1_55500													0.729579	-0.301849	0.78077	-0.941496	1.38502	-0.800171	0.545855	0.10217	-0.352724	-0.262847	-1.25504	0.290076	-0.0822824	1.40634
Lsat_1_v5_gn_1_55521	5.86111	6.01551	5.30282	6.00759	6.22272	5.955	6.20572	5.832	5.68664	5.55047	5.58927	6.10132	5.97247	6.5278	5.9317	6.25808	6.05877	5.60644	5.85657	6.36871	5.66326	5.73771	5.70179	5.75304	5.82674	6.11815
Lsat_1_v5_gn_1_55640	3.9679	4.11936	4.31786	4.50312	4.09473	4.44309	3.87345	5.13673	4.80567	4.49114	3.93492	3.94049	4.36068	3.19917	3.73876	4.54018	3.79255	4.60234	4.05095	4.05578	4.70255	4.72718	4.11212	4.88151	4.92705	4.66629
Lsat_1_v5_gn_1_55680	1.77374	2.14589	1.75942	2.16257	3.06545	2.92482	2.96119	3.59677	3.46637	3.64722	3.23797	2.9082	2.87264	-0.301849	2.67147	2.87897	0.708326	2.33712	1.70037	2.08586	2.76317	2.86284	2.55478	3.90838	3.84025	3.41758
Lsat_1_v5_gn_1_55740	4.58585	4.72202	4.89282	4.72269	4.92095	3.98191	4.1399	3.46067	3.04456	2.66231	3.55373	4.10831	4.80733	4.66028	4.86061	4.65936	4.53273	4.62036	5.12813	4.57778	3.64231	4.34898	4.61052	3.48742	3.33334	3.92735
Lsat_1_v5_gn_1_5581	9.13626	8.86766	8.84351	8.13992	6.14989	7.38668	6.26076	4.57461	5.81621	5.22204	6.89901	5.42464	7.51622	8.99514	8.45399	7.78345	8.42372	7.24922	8.2974	7.21129	7.9	6.50085	7.29682	4.6824	5.87213	5.87289
Lsat_1_v5_gn_1_55841	1.77374	1.45203	1.07856	1.38589	1.79466	1.81627	4.22145	3.50393	2.11372	1.93474	1.32751	1.66797	1.7855	1.456	1.70883	2.92447	1.38502	2.01259	3.02378	2.365	2.16316	2.67492	1.97999	3.52759	3.50369	3.06984
Lsat_1_v5_gn_1_55860	2.02255	2.23489	2.08228	2.61392	2.66193	2.29277	2.73551	1.82892	2.1801	1.28103	1.6052	2.09084	1.51146	2.22518	1.07435	1.74381	1.08599	1.38407	2.15159	1.52902	2.06038	2.39931	2.23281	2.34856	2.26283	2.33249
Lsat_1_v5_gn_1_55881													-0.212664	-0.301849	1.4262	0.150511	1.08599	0.670983	0.640924	-0.374633	0.954609	-0.262847	1.37946	0.686836	0.516476	-0.321601
Lsat_1_v5_gn_1_55900	1.09234	3.58849	2.97151	1.44518	2.49773	1.62441	3.32812	3.17641	2.77071	3.03755	2.75941	1.24242	3.27942	-2.58095	2.58089	0.661183	1.38502	3.74411	2.21476	-0.374633	1.55533	1.71219	0.948673	2.35849	1.57789	2.36012
Lsat_1_v5_gn_1_55940	5.32571	5.01372	5.07648	5.28179	5.5092	5.2085	5.26839	5.23949	5.18077	5.3581	5.07728	5.659	5.36527	6.01291	5.27598	5.56044	5.63077	5.44052	5.30184	5.72055	5.47379	5.34305	5.37986	5.51959	5.37393	5.56689
Lsat_1_v5_gn_1_56021	3.70857	3.89196	3.66972	4.55787	4.10618	3.86892	3.92304	3.68869	3.92408	3.94343	3.7378	3.94049	3.69932	3.77535	3.95256	3.95309	3.44936	3.60621	3.89575	3.81384	3.81798	3.65592	3.70173	3.87763	3.83371	3.89938
Lsat_1_v5_gn_1_56061	2.73063	3.86432	3.51758	3.77905	3.68994	3.55964	3.96669	2.83904	2.88457	2.78401	2.90332	3.24834	3.36543	1.78869	2.71472	3.25778	2.47127	2.71803	3.48611	3.01469	3.19782	3.59092	3.35632	3.27311	3.20439	2.92177
Lsat_1_v5_gn_1_56140	2.4196	0.919212	2.22012	2.23155	2.05316	0.659578	1.57014	0.875901	0.560757	1.47424	0.697665	1.99616	0.968172	2.01136	1.07435	1.58286	0.195325	-0.185008	1.23565	1.2826	-0.0937293	0.874135	1.18008	1.5932	1.39451	1.64966
Lsat_1_v5_gn_1_56161	2.02255	3.01555	2.71586	3.01704	2.80933	3.09314	2.99868	3.32251	3.55033	3.32507	2.83316	2.85524	3.12361	2.41137	2.67147	3.13265	2.02805	2.92555	2.5692	3.34141	2.91816	2.54369	2.55478	3.52318	3.35633	2.91078
Lsat_1_v5_gn_1_56180	3.08154	3.22297	3.67704	3.17323	4.15376	4.03012	4.43649	3.65914	4.05899	4.49256	3.96623	2.95157	3.89378	3.53406	3.49661	4.46366	3.4971	4.13647	4.58636	4.34303	4.36212	4.55743	4.37438	4.29531	4.01362	3.73447
Lsat_1_v5_gn_1_56201	4.0907	4.51655	4.44556	3.85947	3.93384	4.29639	2.7739	4.55479	3.89864	2.33762	4.18228	4.93295	4.16786	4.09507	4.32664	3.55338	3.46531	4.4817	3.81755	3.95741	4.38974	4.0959	4.56996	3.89728	4.0678	4.50887
Lsat_1_v5_gn_1_5621	8.68237	8.48437	8.2028	9.00733	7.57616	7.85015	8.15634	7.29772	8.12719	7.67926	7.68897	6.72416	7.10579	7.58089	7.32637	7.82603	6.83399	7.14205	8.65823	7.48383	7.89488	7.63868	8.29103	7.99047	8.79783	8.3433
Lsat_1_v5_gn_1_56280	0.573941	0.68658	1.34283	0.248637	0.644337	1.40307	2.26743	0.0554861	1.02535	0.850632	1.22165	-1.08331	1.69981	-2.58095	0.935017	-0.647136	-0.608109	1.32668	1.78607	0.292109	1.35277	0.687781	0.125108	1.1195	1.65411	0.417747
Lsat_1_v5_gn_1_56301	5.07334	5.1343	4.28682	5.26543	5.40178	4.65522	2.96119	5.07889	2.71583	1.54482	5.69689	4.44937	4.81245	6.08312	5.69307	5.91625	6.66355	5.26068	4.75046	5.59994	5.17491	4.63991	5.16712	5.91408	5.72174	6.19496
Lsat_1_v5_gn_1_56320	2.4196	2.67739	2.56877	3.58999	3.65448	3.26281	4.34303	3.21597	3.43952	3.68677	3.21056	3.83503	3.56036	2.22518	3.08802	3.29736	2.19139	2.82552	3.09091	2.94846	3.17341	3.59092	3.15348	3.62544	3.45764	3.15906
Lsat_1_v5_gn_1_56341	2.02255	0.68658	2.80621	2.26484	2.94307	3.75972	4.32838	3.9179	4.02233	4.61932	3.96803	2.48872	3.78504	2.85838	3.38432	3.80282	3.08387	3.94816	4.20669	3.34141	4.05697	4.34898	3.80931	4.21485	4.23213	3.77146
Lsat_1_v5_gn_1_56360	3.20349	3.01555	3.04756	3.55004	3.38042	3.29079	3.84285	3.684	3.93853	4.18906	3.65887	3.77926	3.00358	2.41137	2.79751	3.55051	2.90709	2.39411	3.03949	2.52499	3.30286	2.90623	3.21998	3.95495	4.07741	3.60246
Lsat_1_v5_gn_1_56381	3.39219	4.14255	4.54475	3.55004	5.43394	4.65881	7.14226	5.39552	5.11655	5.54832	5.03102	3.14725	5.80045	1.76024	4.84123	3.20819	3.74072	6.00431	5.25001	2.0336	3.79416	5.01172	4.39142	4.22574	4.54199	4.20384
Lsat_1_v5_gn_1_56460	6.87452	6.59688	6.24767	5.96011	5.92264	6.60816	5.42117	6.54098	5.97187	5.52014	6.15074	6.32716	5.73464	6.29912	6.41403	5.88494	6.26545	6.4529	5.71079	6.242	6.49468	6.26915	6.40724	6.29186	6.44369	6.49048
Lsat_1_v5_gn_1_56481													-0.389223	1.456	0.78077	0.661183	1.84383	0.57567	0.730114	0.459927	0.835165	0.783965	1.18008	0.247951	0.0134238	1.4326
Lsat_1_v5_gn_1_56540	7.0943	6.11265	6.04459	6.15249	5.66831	5.04565	4.27591	4.57207	4.06687	3.79207	4.93379	5.5042	5.13572	7.56626	6.15614	5.95788	7.56142	6.08224	5.75131	6.75302	5.97013	5.59916	5.97449	3.1063	3.96818	5.98805
Lsat_1_v5_gn_1_56600	12.2214	12.1555	12.1749	11.6595	10.8013	10.7642	10.504	9.90877	10.1256	9.65153	10.5112	10.6407	10.4379	11.9085	11.4468	10.3789	11.4005	11.1024	10.836	11.0308	11.2437	11.1809	11.5283	8.7081	9.32775	10.7146
Lsat_1_v5_gn_1_5661	4.95859	4.11936	4.12071	5.74693	4.60304	2.3994	-0.974478	0.167349	0.790586	1.47424	0.847549	5.75609	3.0389	5.96908	4.64281	5.10696	5.20307	3.44027	4.38892	4.24004	-1.32872	-0.262847	0.424859	0.892235	1.3216	2.23139
Lsat_1_v5_gn_1_56680	10.7157	9.74539	9.40351	9.97661	8.42255	7.89694	7.79686	6.55273	7.42006	7.0274	7.86441	8.79345	6.77708	9.82289	8.4545	8.41087	9.47721	7.56238	7.54913	9.22338	8.6726	8.65843	8.96355	6.99034	7.83388	9.20533
Lsat_1_v5_gn_1_56720	12.222	12.1556	12.1754	11.6601	10.8028	10.7643	10.5044	9.90877	10.1266	9.65296	10.5113	10.6418	10.44	11.9148	11.4488	10.3825	11.4149	11.1044	10.8382	11.0321	11.2449	11.1816	11.5291	8.70914	9.32924	10.7161
Lsat_1_v5_gn_1_5681	5.52034	5.25625	5.27936	5.03881	5.20812	4.64442	4.48189	4.36476	4.56918	4.69109	4.76506	5.24073	5.06465	5.84525	5.45242	4.86004	5.61647	5.09441	5.19232	5.38211	5.11847	4.83215	5.16712	3.8177	4.08017	4.75222
Lsat_1_v5_gn_1_56821	5.8288	5.49117	5.53191	6.17017	6.11063	5.12549	5.55618	5.21366	5.43807	5.50915	5.49016	5.95168	5.46928	5.86132	5.28318	5.6512	4.92982	5.10725	5.49554	5.42332	5.21733	5.07488	5.28675	5.25694	5.48974	5.39723
Lsat_1_v5_gn_1_56861	6.21366	5.8772	5.68262	6.13459	6.53383	4.75232	5.33586	4.13983	4.62386	4.45495	4.60585	5.55491	5.51076	6.70747	5.99007	5.69124	6.49393	5.33533	5.89082	5.67862	5.37554	5.18908	5.15017	4.19835	4.33064	5.2573
Lsat_1_v5_gn_1_56901	4.66118	7.17944	6.03061	7.53515	6.91537	6.65823	5.95941	7.25958	6.13763	6.46445	7.51081	2.55665	6.37277	3.63281	5.82226	7.71631	4.97537	5.5605	5.95929	6.00131	6.93953	6.87848	6.22171	7.70514	8.8596	5.78261
Lsat_1_v5_gn_1_57020	5.59907	4.3757	4.51826	4.45345	4.47639	3.98191	4.2911	2.94486	3.48618	3.57317	3.55373	3.00862	4.90151	5.54043	5.41358	4.04866	5.90246	4.41542	4.995	4.64028	3.65118	3.80091	4.05498	2.47263	2.86021	3.94114
Lsat_1_v5_gn_1_57120	4.13576	3.24713	3.59565	4.34088	4.68932	4.33975	5.69398	5.48595	5.36148	5.82493	4.92539	3.77926	3.92379	3.29695	3.58411	4.36148	4.70488	4.02233	4.00701	3.79826	4.25613	4.96632	4.14672	4.98772	5.11813	4.60986
Lsat_1_v5_gn_1_57181	-0.243013	1.45203	1.84716	0.375978	0.207301	0.476825	1.41239	0.414084	1.19547	1.67639	1.32751	0.360263	2.38863	-2.58095	0.608037	1.26685	0.195325	2.04853	1.74386	-0.374633	0.771517	1.11508	1.06901	1.1195	0.837362	-0.0796762
Lsat_1_v5_gn_1_57281													1.03967	-2.58095	0.184539	1.1944	0.195325	0.244895	0.21606	1.19013	0.484476	0.687781	0.746953	1.27455	1.52123	0.786939
Lsat_1_v5_gn_1_57301	4.13576	4.35599	4.33314	4.27705	4.69691	4.31726	4.51461	4.00705	3.7438	4.2537	4.45049	4.64927	4.73379	4.33154	4.70846	4.36973	4.83415	4.60234	4.51976	4.82074	4.08996	4.63347	4.58046	4.32025	4.25189	4.35911
Lsat_1_v5_gn_1_57321	4.95859	5.28779	5.14732	5.82991	5.97667	5.00963	6.00618	5.11596	5.66941	6.10882	5.28864	5.5213	5.39284	5.30218	5.21705	5.53132	5.2594	5.11998	5.49872	5.54596	5.22329	5.39347	5.19384	5.38272	5.36715	5.3989
Lsat_1_v5_gn_1_57340	2.4196	-1.04993	0.925725	1.60969	1.25097	1.18189	0.617389	0.544117	1.89402	1.10537	1.6052	1.99616	1.65498	2.98114	1.52669	1.84193	3.74072	1.38407	1.10835	2.97642	1.47769	1.11508	2.12587	1.43323	2.03093	2.78392
Lsat_1_v5_gn_1_57381	3.79109	4.10995	4.08789	3.46532	3.59253	2.43022	2.61153	1.50034	2.17611	2.09068	2.12968	2.95929	3.16563	2.41239	3.92436	1.85705	2.07522	3.50546	4.04921	2.04352	2.24967	2.5753	2.53344	1.78385	1.39003	1.00415
Lsat_1_v5_gn_1_5740	3.9679	0.919212	1.07856	2.78431	2.72271	0.0226044	-0.974478	0.112501	2.39097	2.36357	3.15412	2.95929	0.545328	4.37697	1.4262	2.96858	3.57305	-0.800171	0.0869396	3.10861	0.125771	0.353492	0.594876	0.748565	1.2448	1.5572
Lsat_1_v5_gn_1_57561	2.4196	3.2893	2.5162	2.97743	3.50677	2.99452	3.48165	2.71566	2.80267	3.4126	2.55665	2.68359	2.46854	1.06996	2.20977	2.73316	1.38502	2.11784	2.63996	2.56236	2.84274	2.72424	2.55478	3.09446	3.21753	2.68906
Lsat_1_v5_gn_1_57580	4.50637	4.31576	3.78529	4.32519	4.01191	3.71912	3.76883	3.99573	4.90714	5.09256	4.50791	3.83503	4.25949	3.96579	4.18559	4.28505	5.06238	3.95764	3.99806	4.41367	4.00256	3.66857	3.45901	4.39212	4.29061	4.62133
Lsat_1_v5_gn_1_57661	5.20504	5.03866	5.83525	5.14096	5.5306	6.09248	6.36851	6.0401	6.43896	6.75791	6.31097	5.34044	6.10754	5.92388	6.23252	6.3876	5.48089	6.14791	6.51657	6.48761	6.28418	6.67872	6.52107	6.69996	6.17411	6.26332
Lsat_1_v5_gn_1_57701	-0.243013	-2.31206	0.0710838	1.12088	1.07566	1.98558	2.61997	3.48786	2.64709	3.74788	3.0651	1.24242	3.10706	2.22518	2.91341	3.89713	3.74072	3.07244	2.38921	4.06883	2.00611	1.93804	1.42527	3.50987	3.47456	2.90141
Lsat_1_v5_gn_1_57801	1.77374	2.05103	2.84934	2.78431	4.74166	2.49033	2.59571	2.64741	5.01927	4.18467	4.12636	4.68005	1.86639	4.83323	1.87054	4.85417	2.19139	2.04853	2.75068	6.33131	2.09254	2.9131	2.7082	5.72549	5.75673	6.96043
Lsat_1_v5_gn_1_57901	0.573941	3.86432	5.08553	1.50213	2.42644	3.01167	5.30999	3.70383	4.57351	3.73885	4.94029	1.66797	2.63938	-0.301849	3.21393	0.150511	0.708326	3.44027	2.68527	2.32207	4.18327	4.36988	4.78823	1.21006	1.78191	2.72138
Lsat_1_v5_gn_1_57981	-2.31206	3.68641	4.0669	-0.218967	-0.713433	4.30262	4.43443	3.14222	2.72597	2.78096	3.36772	0.0187596	3.33633	-2.58095	3.95256	-1.31173	-2.58095	4.04905	4.0328	-2.58095	1.01082	1.89402	2.49158	-0.946225	-1.23015	-0.155897
Lsat_1_v5_gn_1_58000	-0.243013	1.9495	2.00808	1.50213	2.05316	1.98558	1.96051	1.82892	1.83344	1.98637	1.42613	1.39863	2.01571	1.06996	1.70883	1.84193	0.195325	1.64107	1.78607	0.98524	2.23571	1.66245	1.42527	1.45191	1.65411	1.23785
Lsat_1_v5_gn_1_581	4.18764	3.74818	3.80733	3.73958	3.57429	4.31726	2.92269	4.59726	4.18472	3.43135	4.64733	4.39475	3.76409	3.47463	3.85929	4.06906	4.26568	4.40852	3.35203	4.1812	4.12221	4.23449	4.35045	4.58424	4.46367	4.37274
Lsat_1_v5_gn_1_58180	5.12747	5.44528	5.55814	4.92887	4.59493	6.27278	5.83279	6.67536	6.07031	5.97305	6.14351	4.76864	6.16263	6.5577	6.27287	6.44727	6.37998	6.30102	5.94539	6.44071	6.03932	6.31615	6.09986	6.19264	6.26442	6.32245
Lsat_1_v5_gn_1_5820	2.73063	0.768363	0.560785	2.94108	5.37204	4.11305	9.15748	3.75114	5.47047	7.13578	7.55525	3.54295	1.68502	4.02407	2.08348	2.47226	2.77592	0.654609	4.80622	2.59879	1.11706	7.56412	2.8518	1.90019	3.85432	3.31543
Lsat_1_v5_gn_1_58201	8.09323	7.40475	7.36202	6.7294	6.60215	6.85141	6.50341	6.16496	6.78058	6.32352	6.59157	6.56011	7.61316	9.72754	8.82471	7.92659	9.54449	8.17767	8.24161	8.42981	7.05095	7.11645	7.39938	4.90203	4.96645	7.2894
Lsat_1_v5_gn_1_58241	3.32696	2.31872	2.66848	1.89129	1.61392	2.80037	2.1229	2.22241	2.9901	2.22174	2.61474	2.34246	4.19523	5.37115	4.90144	3.73861	4.71231	4.12339	4.17527	3.97999	2.56858	3.38884	3.05491	1.26943	1.49142	3.07185
Lsat_1_v5_gn_1_58280	4.27278	3.37011	3.95287	2.80709	2.05316	3.99341	3.18059	3.0391	3.07104	2.62889	3.02282	2.62151	4.98264	5.34853	5.69684	3.78016	5.69651	4.98931	4.81813	4.36834	3.42294	4.28582	3.75652	1.54596	1.48533	3.18017
Lsat_1_v5_gn_1_58301	7.2117	6.0029	6.78073	5.10004	5.15948	6.29942	4.65624	6.07279	4.87494	4.41782	5.17978	5.18816	5.83854	6.58699	6.7149	5.79287	6.91805	6.47618	6.16722	6.26768	6.99632	7.04059	7.27587	5.04112	5.3351	6.87263
Lsat_1_v5_gn_1_58321	2.25152	2.84585	2.91922	3.21356	3.7205	3.26162	3.94206	4.45481	3.50619	3.70912	3.12031	4.51832	3.24646	2.81226	2.94615	2.76897	1.47216	3.46884	2.59098	2.08676	3.90205	3.97926	3.14866	3.44541	3.31907	3.25662
Lsat_1_v5_gn_1_58340	10.0975	9.34543	9.69342	9.0904	8.99885	8.69085	8.47674	7.88279	8.41527	7.96319	8.94171	9.1012	9.20418	11.0247	9.99012	9.40617	10.6445	9.74024	9.83425	10.0267	9.03865	9.05662	9.43488	6.19621	6.80346	9.09587
Lsat_1_v5_gn_1_58361	1.09234	1.11949	-0.675906	1.97414	2.5321	1.73715	1.96051	2.07826	1.31845	1.90822	0.847549	2.85524	0.813571	1.456	1.07435	0.861627	1.38502	1.32668	1.65554	1.67264	0.40281	1.61093	0.746953	1.64281	1.79544	1.69376
Lsat_1_v5_gn_1_58400	4.8661	4.43325	4.8296	4.68629	4.97816	4.71495	5.07572	4.60721	5.15212	5.31584	5.02316	4.17466	5.23806	4.08008	4.70846	4.76943	4.67758	4.63225	4.98144	4.50287	4.82517	4.76303	4.53938	4.59478	4.63709	4.56605
Lsat_1_v5_gn_1_58421	-0.243013	-0.387206	-0.254595	-1.68498	-0.422691	0.601195	1.03329	1.06109	0.973986	1.53606	1.42613	-1.08331	-0.0553756	-0.301849	0.0386604	0.428325	-2.58095	0.760387	0.545855	0.10217	1.26305	0.584725	0.512371	0.622347	0.187666	-0.236372
Lsat_1_v5_gn_1_58461	-2.31206	-2.31206	-2.31206	-1.7876	0.80696	1.12319	2.81978	0.0672558	1.83316	2.31515	2.65845	-0.325517
Lsat_1_v5_gn_1_58500	2.23469	0.409087	0.925725	2.53425	2.80933	0.54035	3.67931	2.00487	2.98082	3.60655	3.39232	1.06721	0.545328	1.06996	0.608037	1.74381	0.708326	0.670983	0.21606	0.870739	1.76595	2.23887	1.46968	2.2128	2.47943	1.48374
Lsat_1_v5_gn_1_58521	1.09234	1.84028	0.0710838	1.50213	1.90368	1.65343	1.51945	1.60882	1.63475	1.10537	1.42613	1.39863	2.08495	1.06996	2.32589	1.46463	1.38502	1.81808	2.01628	1.60262	1.43724	0.687781	0.948673	1.02289	1.97259	1.64966
Lsat_1_v5_gn_1_58580	1.09234	0.0651959	-0.254595	-0.644057	0.368144	0.601195	0.517607	1.34898	1.09582	0.395886	1.22165	0.0187596	0.545328	1.06996	0.411772	-0.402777	0.195325	0.244895	0.444076	-1.09168	0.40281	1.2559	1.28321	0.864623	0.962545	0.745636
Lsat_1_v5_gn_1_5861	7.12788	7.44727	7.38419	7.42809	7.32	7.0963	7.49691	6.99115	7.13452	6.72409	6.83986	7.15778	7.12544	6.5773	7.16228	7.18235	6.39682	6.91509	7.71691	7.02642	7.23991	7.31061	7.29373	7.18751	7.26224	7.2997
Lsat_1_v5_gn_1_58621	3.84405	3.24713	3.01004	1.38589	2.72271	4.15931	4.76359	4.47486	3.69355	4.14998	3.12506	2.68359	4.19831	3.47463	3.97051	2.83198	3.9377	4.53426	4.51349	3.44509	5.21733	3.9431	4.70642	3.58793	3.41447	4.896
Lsat_1_v5_gn_1_58740	2.02255	2.67739	1.92986	2.23155	2.00504	1.59479	1.23526	1.39567	2.14729	1.96079	2.37104	2.55665	2.15101	1.06996	2.20977	1.79371	1.08599	2.21592	2.05132	1.92302	1.82984	1.3842	1.23257	1.54182	1.91179	1.75748
Lsat_1_v5_gn_1_58760	3.70857	4.27437	3.71706	4.26887	4.04799	2.23634	2.96119	2.1481	2.37689	3.1774	3.53175	3.10251	4.54397	3.77535	4.15452	3.60742	4.15125	3.79789	3.07397	3.85959	3.59713	2.94835	3.34444	2.92435	2.9894	3.43717
Lsat_1_v5_gn_1_58781	5.17964	6.21465	5.09452	6.56706	6.07901	1.79038	1.79988	1.91157	3.28221	4.86667	4.40285	3.10251	5.58135	1.456	4.2458	1.52495	2.19139	4.84135	2.94949	-1.65211	4.15375	4.90347	3.54453	4.72333	4.69957	3.18246
Lsat_1_v5_gn_1_5881	3.20349	2.14589	2.5162	2.91588	3.17825	3.28152	3.65603	3.72571	3.52501	3.74038	2.41973	3.10251	3.05625	2.22518	2.48423	3.33154	3.51253	2.69554	2.94949	2.70286	3.30286	3.65592	3.24575	3.82488	3.73538	3.10292
Lsat_1_v5_gn_1_58821	2.23469	2.23489	1.56611	2.82952	2.31242	1.40307	2.38535	1.74126	0.560757	1.19587	0.983316	1.78586	2.41576	1.456	1.70883	1.52495	0.708326	1.85914	2.05132	-0.374633	1.51703	1.93804	1.28321	1.37571	1.66888	1.08064
Lsat_1_v5_gn_1_58860	5.4793	4.98835	5.05821	4.40201	4.44065	4.81787	3.69081	4.57207	4.07562	3.14369	3.93492	5.0179	4.34665	4.89699	4.58571	4.0589	4.62137	4.84135	4.34017	4.90316	5.0497	4.87646	5.02557	4.34294	4.39425	4.92635
Lsat_1_v5_gn_1_58880	1.09234	2.91139	2.46165	3.09316	3.22101	2.54588	3.37164	2.35127	2.95261	3.31501	2.86867	2.95929	3.00358	1.76024	2.38062	2.9019	2.47127	2.42177	3.17273	2.56236	2.32709	2.23887	2.12587	2.92435	2.80778	2.1858
Lsat_1_v5_gn_1_58901	0.573941	2.23489	2.40495	1.32406	0.979305	1.22119	1.17103	0.842586	0.346254	0.395886	-0.133487	-1.08331	1.46026	-2.58095	0.608037	-0.647136	-2.58095	1.6874	1.04022	-0.689058	1.89102	0.353492	1.0101	1.88194	0.756682	1.40634
Lsat_1_v5_gn_1_5900	4.54666	4.47038	4.44984	4.57124	4.24733	4.54726	3.75794	4.37645	3.88481	3.71765	3.96803	4.0855	4.05899	4.58485	4.20088	4.46519	4.59243	4.13527	4.02475	4.14471	4.08342	4.11012	4.17382	3.84268	3.9103	4.25625
Lsat_1_v5_gn_1_59001	5.95391	5.93811	5.87232	7.09136	6.60417	5.96661	6.2433	5.95595	6.73577	7.01491	6.45516	6.1734	6.59524	5.65551	5.96342	7.2273	5.20307	6.14791	6.70986	6.79287	5.32378	5.59916	5.42284	6.58728	6.50157	6.29139
Lsat_1_v5_gn_1_5920	1.4729	1.7221	2.1331	1.75735	1.4682	1.87738	2.23638	2.73394	2.07807	2.07931	1.83797	2.17968	1.74329	1.06996	2.38062	2.05169	2.70557	1.5932	1.64437	1.86438	1.74988	2.3052	2.12587	2.28748	2.54496	1.98748
Lsat_1_v5_gn_1_59200	0.573941	1.45203	0.560785	0.60121	0.368144	1.09993	2.1722	1.41845	2.04414	2.24139	0.983316	0.0187596	1.65498	-2.58095	1.07435	1.40167	-0.608109	1.07114	1.70037	1.19013	1.16738	1.03915	0.672918	1.60993	0.986329	0.827092
Lsat_1_v5_gn_1_59241	4.58585	4.35599	4.81879	5.13197	4.76352	4.7115	5.71946	4.77994	4.80041	4.90742	4.5285	3.96569	4.53163	4.08008	4.09029	4.7057	3.79255	4.37352	5.20014	4.24004	4.97018	4.35682	4.73398	4.8304	4.93335	4.68456
Lsat_1_v5_gn_1_59261	6.88241	6.81464	6.82192	6.78782	6.72051	6.94534	7.86873	6.76811	7.07798	6.94731	6.80133	5.84706	6.61585	6.09676	6.77743	6.16636	6.17071	6.36121	6.78464	5.9842	6.91673	6.67715	6.6031	6.38591	6.51951	6.20832
Lsat_1_v5_gn_1_59281	7.20542	6.54126	7.23563	6.47226	6.86233	7.28546	7.70331	7.54816	7.93303	8.26571	7.98025	6.91092	7.77773	7.44352	7.53227	7.38412	7.39538	7.4029	7.73857	7.36725	7.12205	7.28412	7.27977	7.54774	7.28729	7.57822
Lsat_1_v5_gn_1_59380	6.05513	6.32011	6.58727	6.23039	6.76273	6.1761	7.51965	5.7922	5.87249	5.76706	5.83792	5.66671	6.34481	6.08312	6.44003	6.34431	5.86664	6.03151	7.11573	6.20998	5.73801	6.43201	6.29141	5.63236	5.46773	5.70931
Lsat_1_v5_gn_1_59401	1.4729	2.39794	2.2844	2.71374	2.14486	3.19534	2.90306	3.18972	3.03563	2.89624	2.37104	2.95929	2.56862	0.541311	1.94507	2.14074	0.195325	2.47557	2.33337	1.45146	1.73292	2.45881	2.81785	2.5953	2.23332	2.09004
Lsat_1_v5_gn_1_59520	5.39355	4.8402	4.86155	4.77562	3.89793	3.39756	3.58386	3.45517	2.94309	3.33507	3.63845	4.15288	4.33958	2.57625	4.04017	3.07329	3.16475	4.18456	3.76467	2.86119	4.12221	4.13769	4.08383	3.57947	3.72834	3.55543
Lsat_1_v5_gn_1_59540	1.09234	1.7221	2.22012	2.29739	2.42644	2.09541	2.44089	1.22519	2.41873	1.79695	1.9079	1.24242	1.69981	1.06996	0.935017	2.3553	2.02805	1.5932	1.60927	2.0336	1.97818	2.01933	1.42527	2.01349	2.06483	1.87706
Lsat_1_v5_gn_1_59561	7.08351	7.51577	7.2503	6.63611	5.51068	7.29543	6.84551	6.83214	7.02957	6.37441	6.68665	4.83159	7.72207	6.13693	7.21877	5.96414	5.75352	7.36256	7.09672	4.52197	6.46191	7.05502	6.79949	5.97338	6.24582	5.52859
Lsat_1_v5_gn_1_59641	3.70857	4.6909	4.13821	3.87511	3.15638	4.19429	4.16485	3.69804	3.3047	3.03755	3.50942	3.31353	4.37457	3.19917	3.46252	3.42948	3.3833	4.13527	3.85667	3.63245	4.28491	3.83499	4.20699	3.22506	3.00112	3.03598
Lsat_1_v5_gn_1_59680	4.46493	5.29816	4.78586	4.87059	4.71198	5.24947	4.45516	5.59375	4.96477	4.07445	4.98322	5.33077	5.47252	5.22974	4.9628	5.53132	4.95979	5.29475	4.93998	5.5262	5.05305	5.04608	5.08387	5.64777	5.6895	5.34633
Lsat_1_v5_gn_1_59700	2.02255	2.67739	2.84934	-0.0457072	1.54827	1.73715	5.05363	3.09387	2.78145	2.13103	2.26844	0.867741	3.29412	-0.301849	2.20977	0.428325	1.38502	2.30776	2.30462	-0.116623	2.28212	4.13769	3.04026	2.95741	2.38417	2.13872
Lsat_1_v5_gn_1_59720	3.20349	2.73954	3.31707	3.28386	4.23695	3.26281	3.75794	3.10796	3.37014	3.93031	3.71847	3.59771	3.37927	3.29695	2.95007	3.38134	2.19139	2.74018	3.03949	3.18248	2.93278	3.02908	3.04026	2.79867	2.84077	2.93854
Lsat_1_v5_gn_1_59740	5.86111	6.07699	6.12578	6.16577	6.45765	5.73339	5.89624	5.35474	5.273	5.16996	5.682	6.88803	5.58733	6.21406	5.53316	5.67801	5.76654	5.62738	5.95467	6.20112	5.54452	5.31917	5.986	5.10003	5.22445	5.94765
Lsat_1_v5_gn_1_59781	4.18764	4.43325	4.4776	5.0243	4.79216	4.78218	4.98056	4.57714	5.05154	5.02318	5.19384	4.53605	4.72297	5.04506	4.17014	5.47126	5.06238	4.09287	4.37516	5.25092	4.69827	4.35682	4.374	4.81994	5.01206	4.60986
Lsat_1_v5_gn_1_59860	1.09234	0.409087	-2.31206	1.84802	2.14486	-0.50932	-0.974478	-0.898331	0.609746	1.3218	0.983316	1.39863
Lsat_1_v5_gn_1_59881	5.4793	5.49117	6.32611	5.32583	6.2693	6.22766	7.04593	6.27128	6.24037	6.60011	6.29148	5.17742	5.77449	5.54043	6.20245	6.33381	5.41629	6.13752	6.83953	6.33131	6.4123	7.05271	6.57923	6.71743	6.62223	6.38178
Lsat_1_v5_gn_1_59961	3.70857	4.20996	3.69358	3.76307	3.26255	4.0435	3.28325	4.24238	3.91922	3.84897	3.96803	3.31353	3.9611	3.29695	3.73876	3.41361	3.57305	4.02233	3.36601	3.68423	4.18463	4.09145	3.76546	4.17043	3.98599	3.71373
Lsat_1_v5_gn_1_6001	7.57523	6.20367	5.84594	5.19809	5.06288	4.44724	3.41388	3.69337	3.83932	3.87659	3.81263	4.39475	5.23425	8.32607	7.14658	5.99833	8.31938	5.99513	5.78031	5.55892	5.40729	4.71503	5.19384	2.66899	3.06952	4.21901
Lsat_1_v5_gn_1_60041	3.55904	3.84152	4.5963	3.20029	4.44065	4.7723	5.61168	4.8695	5.34349	5.57807	4.95872	2.9082	4.73379	3.90506	4.95381	4.94529	3.63114	4.9546	5.44704	4.82074	5.07958	5.6415	5.24903	5.27934	4.83181	4.7908
Lsat_1_v5_gn_1_60060	3.20349	4.73733	3.99189	3.60307	3.04179	3.29079	2.17276	0.544611	2.5253	1.90957	2.10153	2.55901	2.93022	4.08008	4.13873	3.46206	2.70557	2.47557	4.11084	2.79993	1.66448	1.80681	1.46968	0.807761	0.888746	-0.0789651
Lsat_1_v5_gn_1_60080	7.86135	8.65836	8.64054	6.63865	6.76995	8.04342	7.79871	6.55647	6.68521	5.9142	6.64876	7.13008	7.68809	8.19586	8.53539	6.66884	6.89453	8.24019	8.84138	6.98574	7.07422	7.45639	8.09811	3.08253	4.45518	6.18822
Lsat_1_v5_gn_1_6021	1.09234	2.05103	1.21674	2.23155	1.95525	1.65343	1.71233	2.1481	2.44596	2.56378	2.41973	1.66797	1.69981	2.41137	1.94507	2.51255	1.63259	2.04853	2.05132	1.45146	2.00611	2.3052	1.74728	2.31834	2.59995	1.98748
Lsat_1_v5_gn_1_60260													-2.58095	3.55589	-2.58095	2.3553	2.99818	-2.58095	-2.58095	1.73943	-2.58095	-2.58095	-1.99377	0.331007	1.41218	2.02248
Lsat_1_v5_gn_1_60340	1.09234	2.05103	2.56877	2.61392	2.86432	3.39756	4.9617	3.61168	1.53683	2.38296	2.03835	0.867741	4.62757	1.76024	3.43692	3.20819	2.59317	3.88992	4.75046	1.86438	3.31407	3.26402	3.15348	2.52649	3.11338	2.07345
Lsat_1_v5_gn_1_60360	3.39219	4.11936	3.89229	3.8424	4.35684	4.10256	4.2135	3.77952	4.24023	4.74829	3.79428	4.0855	4.5129	3.29695	4.02307	3.93097	3.89092	3.91933	3.9338	3.96102	4.06362	4.11012	3.57534	3.8948	3.95919	3.91809
Lsat_1_v5_gn_1_6061	2.98635	3.01555	2.56877	2.05249	2.66193	2.21703	2.07023	2.26588	2.11372	1.93474	1.68704	2.85524	2.7501	4.08008	3.43692	2.59928	3.79255	3.58189	3.26516	3.48456	2.51372	2.45881	2.46988	1.72188	1.75448	2.51564
Lsat_1_v5_gn_1_60741	-2.31206	-2.31206	0.560785	-2.31206	-2.31206	0.410373	1.29675	0.502061	0.87316	1.05789	0.983316	-2.31206
Lsat_1_v5_gn_1_6081	4.13576	3.06493	2.93193	3.03645	3.91105	3.70533	3.87345	4.4612	3.53138	3.24255	2.72108	4.71019	3.73207	5.59912	4.21601	4.4881	4.70488	4.44268	3.40716	4.70019	3.92424	4.27643	3.76546	4.04073	4.25434	4.52392
Lsat_1_v5_gn_1_60921	-2.31206	1.7221	1.45879	-2.31206	-2.31206	2.74646	2.4452	2.53221	0.422857	1.43408	0.341134	-1.08331	3.24848	-2.58095	1.70026	-1.81104	-2.58095	3.35619	1.22519	-1.65211	2.74671	2.36862	2.4024	-0.453827	-0.933248	-1.67475
Lsat_1_v5_gn_1_60941	2.58348	3.01555	3.1198	3.26753	3.13418	3.29999	3.8835	3.92587	3.31212	3.93689	3.26487	3.10251	3.15615	2.01136	2.38062	3.11314	2.70557	2.74018	2.98617	2.94846	3.76177	3.86828	3.49168	3.77754	3.70703	3.364
Lsat_1_v5_gn_1_60961	6.42292	6.50593	6.20679	5.74103	5.82206	6.10435	4.14827	5.84783	5.3453	3.86285	6.31419	6.51387	5.9656	6.75986	6.27287	6.29968	6.94692	6.01797	5.89082	6.4997	5.90859	5.91014	6.35197	6.01408	5.87053	6.43715
Lsat_1_v5_gn_1_61061	2.02255	0.919212	0.560785	2.39082	3.22101	2.73424	3.58386	3.53033	3.58749	3.47719	3.53175	3.38999	2.11836	1.76024	1.79195	2.99014	2.33811	1.5932	1.23565	2.23217	2.08677	2.69979	2.15336	3.42735	3.6708	2.91078
Lsat_1_v5_gn_1_61300	-0.243013	-0.387206	0.925725	1.38589	0.876056	-0.386089	0.959151	0.167349	2.11372	1.23908	0.341134	2.62151	2.05074	2.01136	3.43692	2.9019	2.80984	0.670983	-0.0548837	3.2297	0.224148	2.01933	1.28321	1.81138	2.19301	2.27559
Lsat_1_v5_gn_1_61320													1.65498	0.541311	3.43692	1.97763	2.33811	0.924115	1.70037	1.45146	-0.217423	1.44431	0.817374	1.09595	0.756682	0.61412
Lsat_1_v5_gn_1_61380	1.77374	2.05103	1.45879	2.32921	2.49773	2.1575	2.26743	2.38637	1.98966	2.32398	1.83797	2.34246	1.94298	1.06996	1.20141	2.06149	1.38502	2.39411	1.60927	1.45146	2.16316	2.23887	1.51276	2.2018	1.84831	1.83829
Lsat_1_v5_gn_1_61441	3.47802	3.80742	3.40643	2.59089	3.4064	4.70459	4.39317	4.89816	4.82136	4.69109	4.47374	3.80732	3.79254	2.7347	3.78006	3.91334	3.33681	4.31571	3.67766	4.16914	4.1785	4.66539	4.58046	5.06994	5.02391	4.96087
Lsat_1_v5_gn_1_61521	0.573941	-2.31206	-0.254595	0.884318	0.979305	0.659578	1.46692	1.27598	1.40426	1.43761	0.847549	0.0187596	-0.389223	-2.58095	-0.417493	1.26685	-0.608109	-0.800171	0.730114	0.610241	0.484476	0.353492	0.125108	1.60993	1.0997	0.703116
Lsat_1_v5_gn_1_61561	2.02255	0.919212	2.08228	1.97414	1.79466	1.68188	2.94207	1.46298	0.747457	1.67639	1.51844	0.636202	1.29476	-0.301849	1.07435	1.9338	1.08599	1.26691	0.968717	2.0336	1.92066	2.57091	2.28344	2.49081	2.77401	1.4584
Lsat_1_v5_gn_1_61641													1.1078	1.76024	0.184539	1.03759	-2.58095	0.115325	1.29532	-0.374633	1.39562	0.687781	2.04013	-0.525086	0.228127	0.567476
Lsat_1_v5_gn_1_61681	-0.243013	1.29532	1.21674	1.25946	2.59847	2.31109	2.61997	2.38637	1.89402	1.93474	1.83797	3.23279	2.24477	1.06996	2.14801	2.38815	1.08599	1.5932	2.54482	2.1363	2.0335	1.85189	1.91725	2.23453	1.71231	2.12267
Lsat_1_v5_gn_1_61700	6.74201	6.63008	6.44336	6.60655	6.2693	6.80851	6.27038	6.64247	6.70792	6.70399	6.61266	6.50959	6.81494	6.66232	6.76976	6.67566	6.45425	6.81561	6.5491	6.81239	6.4648	6.38102	6.37112	6.39015	6.44047	6.51834
Lsat_1_v5_gn_1_61720	7.80434	6.60525	6.86459	5.83269	5.02114	5.19622	4.40019	4.69149	4.4632	4.73326	5.09986	2.62151	6.20212	7.07446	6.97266	5.33889	6.99195	6.40865	5.99122	5.83186	6.93681	6.85791	6.96774	4.12461	5.07995	5.32019
Lsat_1_v5_gn_1_61880	4.90883	4.95432	4.45141	4.5012	4.24748	5.08015	5.44329	5.45076	5.2822	5.29361	5.21543	4.84554	5.59717	4.61811	5.098	4.74488	5.60556	5.58798	5.34336	4.54567	5.87444	5.00568	4.94624	5.35783	5.43018	5.66462
Lsat_1_v5_gn_1_61900	-2.31206	-1.04993	-0.675906	0.795981	0.979305	1.18189	1.922	2.49756	2.259	2.4021	1.83797	0.360263	0.086438	-2.58095	0.608037	1.52495	0.708326	1.20456	1.46082	0.746362	0.954609	1.97925	0.512371	2.19073	2.37519	1.35233
Lsat_1_v5_gn_1_61921	5.20504	5.85632	5.37101	4.92887	4.90136	5.6386	4.60854	5.79873	5.29001	4.83181	5.55153	5.61985	5.28663	5.54043	5.64916	5.20702	5.87868	5.81122	5.06095	5.59092	5.56578	5.27019	5.35935	5.37663	5.49286	5.76075
Lsat_1_v5_gn_1_61941	0.573941	0.68658	1.75942	1.8034	2.38942	0.7697	1.23526	-1.1433	1.91367	1.43761	1.9079	2.68359	1.23509	1.76024	1.07435	0.296095	-0.608109	0.670983	0.81411	0.870739	-1.6388	0.473736	0.594876	-0.600048	-0.544943	0.25066
Lsat_1_v5_gn_1_620	1.09234	-0.387206	1.26138	0.146455	0.979305	2.66467	1.84175	2.68779	1.93304	2.57382	1.6052	0.636202	1.03967	-2.58095	1.62063	0.887224	0.708326	1.54369	1.78607	1.48347	1.82984	1.93804	1.74728	2.1826	1.90179	2.76933
Lsat_1_v5_gn_1_62020	3.7779	2.96441	4.8296	2.01385	3.28287	5.25658	3.63238	5.46284	5.22271	4.0504	5.17269	3.31353	5.06465	3.70584	5.23201	4.89474	4.70488	5.6004	5.23485	4.85126	5.7851	6.14333	5.89937	5.99828	5.34433	5.34978
Lsat_1_v5_gn_1_62040	5.39355	5.74709	6.81105	5.59488	6.37249	6.56871	7.58812	6.35784	6.79257	6.99378	6.59422	4.91814	6.24435	5.70978	6.75947	6.54701	5.34866	6.48112	7.40699	6.46064	6.65868	7.4942	6.96484	6.9487	6.50775	6.37672
Lsat_1_v5_gn_1_62060	3.39219	3.55431	3.80733	3.75137	3.98735	3.71224	4.65037	4.20354	4.04922	4.08041	3.34268	4.21725	3.49827	2.41137	3.65243	3.4607	2.47127	3.48029	3.71091	3.00384	3.87966	4.10081	3.87682	4.23116	4.12639	3.76631
Lsat_1_v5_gn_1_62081	2.23469	3.11269	2.84934	3.49499	3.15638	3.49697	3.54638	3.60176	3.84955	3.80651	3.88377	3.14725	3.17215	1.456	2.53337	3.20819	2.59317	3.32776	2.94949	3.2297	3.1233	2.86284	2.93334	3.6819	3.6708	3.22064
Lsat_1_v5_gn_1_62101	7.84933	8.1285	8.14771	8.3484	8.54784	7.92978	9.12226	7.5019	8.0591	8.30277	7.95363	7.65662	7.85409	8.17351	7.92644	8.18736	7.54263	7.53387	8.72145	8.10679	7.60824	7.76999	7.95511	7.47741	7.64572	7.65238
Lsat_1_v5_gn_1_62120	1.09234	-1.04993	0.0710838	0.884318	1.40727	1.91544	1.51945	1.87908	2.40492	2.13103	1.6052	1.24242	1.7855	-0.301849	0.935017	1.58286	1.63259	1.64107	1.04022	0.610241	1.62901	1.03915	0.817374	1.90923	2.06483	1.62709
Lsat_1_v5_gn_1_62140	3.70857	6.1926	8.88556	3.53647	1.07566	2.81352	2.23638	1.25081	0.832464	1.82558	2.21427	-0.429506	6.797	2.98114	4.34547	2.10166	2.33811	4.21651	6.49923	0.98524	5.67635	5.46413	6.19386	1.76733	1.22494	1.73655
Lsat_1_v5_gn_1_62161	3.20349	2.23489	2.88835	3.50324	3.70054	2.93217	3.8835	4.3396	3.73933	4.04037	2.90332	3.56511	3.09032	3.96579	2.83719	3.74918	4.02695	2.92555	3.03949	3.13366	3.32778	4.26711	2.86848	4.32391	4.12916	3.95514
Lsat_1_v5_gn_1_62181	2.4196	1.9495	2.22012	3.2343	2.94307	1.9392	2.1722	2.00487	2.22795	2.26249	1.1074	2.55665	2.83294	2.98114	1.87054	2.65433	2.90709	1.97573	1.74386	2.52499	2.13814	1.32148	1.74728	2.44493	2.44551	2.43997
Lsat_1_v5_gn_1_62640	2.58348	3.5193	3.95287	3.43775	3.57429	3.24385	3.29836	3.10093	2.98082	2.43963	3.12506	2.74311	3.69932	2.85838	2.8758	3.01138	2.33811	3.05487	3.46027	2.44722	3.57865	2.96896	3.62527	2.89736	2.92932	2.77368
Lsat_1_v5_gn_1_62721	5.95391	5.14583	5.35614	5.14096	5.29074	5.31223	5.87875	5.61733	5.32893	5.45749	5.30817	5.16659	5.5264	4.92785	5.1556	5.28758	5.38287	5.20205	5.5301	4.88115	5.70857	5.44954	5.60308	5.33699	5.28444	5.23881
Lsat_1_v5_gn_1_62940	6.01261	7.09578	6.81105	6.43436	5.26031	6.03574	5.57801	5.89835	5.62542	5.6358	5.76913	4.93099	7.02551	5.98384	7.1267	6.3957	6.31058	6.8706	6.98819	6.09673	6.32354	6.03755	6.24106	5.43059	6.02276	5.52631
Lsat_1_v5_gn_1_63021	7.05992	6.13016	6.33372	5.30197	5.17588	5.78347	4.97116	4.97895	4.68799	4.58205	4.95872	5.70463	5.7427	7.54154	6.99914	5.50161	7.46091	6.70454	6.34717	6.55172	6.02233	5.92075	6.32503	3.08851	3.47456	5.55797
Lsat_1_v5_gn_1_63041	0.573941	2.67739	2.5162	2.87335	1.95525	2.1164	2.16805	2.81347	2.59938	2.58068	2.32065	2.9082	2.24477	2.41137	2.67147	1.46463	2.02805	2.86637	2.30462	1.80326	2.74671	2.33726	2.7293	3.09318	2.84077	2.68906
Lsat_1_v5_gn_1_63140	7.89577	8.6752	8.50331	7.19366	6.8655	8.17772	7.56002	7.95708	7.8751	7.66032	8.00776	7.44257	7.99522	7.29451	8.39569	6.6059	7.16702	8.36982	7.94269	7.02837	8.24809	8.06406	8.30722	6.65877	6.84033	7.2167
Lsat_1_v5_gn_1_63160	8.90262	8.4184	8.26444	8.45121	7.67571	8.07667	7.39971	7.92633	7.72221	7.63211	7.88009	8.57103	7.86385	8.59361	8.13546	7.82524	8.33783	8.26986	7.80011	8.18811	8.06277	7.90553	8.09497	7.98069	8.20583	8.39928
Lsat_1_v5_gn_1_63180	2.73063	2.54442	2.46165	3.55004	3.73044	1.22119	2.41339	1.14547	0.951263	1.8812	1.1074	2.62151	1.35206	2.22518	0.935017	1.58286	1.63259	0.760387	0.81411	0.10217	1.30861	1.11508	0.672918	0.836472	0.641573	0.745636
Lsat_1_v5_gn_1_63561	7.97643	6.72146	6.93386	6.23879	5.34491	4.64081	3.91326	4.14667	3.56282	2.42099	4.62674	5.30138	5.58434	8.0873	6.32613	6.40174	8.04007	5.92677	5.56386	6.82013	5.63448	5.49643	6.12958	3.47378	4.37861	6.01002
Lsat_1_v5_gn_1_63680	-0.243013	-1.04993	0.754764	-0.415912	-0.713433	1.1415	1.41239	1.17253	1.31845	0.905304	0.341134	-0.429506	-0.389223	-2.58095	0.935017	-0.402777	-2.58095	-0.362424	1.10835	-1.09168	-0.668614	0.874135	0.594876	1.35601	1.49741	0.364173
Lsat_1_v5_gn_1_63701	5.63689	5.45458	6.90092	4.65524	5.1813	7.22572	7.03018	7.88603	7.04329	7.07651	6.34603	4.98129	5.7427	5.37115	6.3842	6.14008	5.90246	6.70595	6.59435	5.74107	7.11886	8.03113	7.11393	7.47912	7.20638	6.82572
Lsat_1_v5_gn_1_63840	5.4793	6.94895	6.02592	6.75741	6.32427	6.77094	6.60567	6.48944	5.15419	4.72947	5.88198	6.97748	5.44315	7.65653	6.9343	6.31043	6.05877	6.826	6.34717	7.71089	6.63652	7.13936	7.55368	3.85325	5.06467	7.56047
Lsat_1_v5_gn_1_63880	2.02255	0.0651959	3.01004	0.495675	-1.07795	2.56128	2.57103	0.220187	-0.299144	0.317422	-0.442398	-1.08331	1.29476	1.76024	0.935017	-0.941496	-2.58095	1.9379	1.74386	0.459927	2.84274	2.59762	2.25834	-0.321071	-0.238914	0.786939
Lsat_1_v5_gn_1_63941													-0.824348	1.06996	0.78077	0.150511	-2.58095	0.244895	0.545855	0.610241	-1.07364	-0.0823872	0.331695	-1.87468	-2.32537	-0.412183
Lsat_1_v5_gn_1_63980	2.4196	3.48343	2.2844	1.66061	1.67672	3.40611	1.17103	3.71194	2.74901	2.19825	2.93716	3.14725	1.5609	0.541311	2.38062	1.58286	2.59317	2.84609	1.40773	1.73943	2.71322	3.17812	2.53402	3.24126	3.40548	2.96577
Lsat_1_v5_gn_1_64020	6.71574	6.8074	6.45388	6.36121	5.87657	5.84923	5.62672	5.33242	5.47655	4.92075	5.93742	6.10699	5.83854	7.26171	6.67714	5.96606	6.85242	6.01116	6.22973	6.00131	5.93968	5.85307	6.23945	4.83425	5.05205	5.65039
Lsat_1_v5_gn_1_64080	3.70857	3.55476	3.42704	3.80768	3.7597	3.81199	4.07724	3.90181	3.67006	3.96932	3.79428	3.99046	3.67721	3.29695	3.35728	3.17092	3.48411	3.84974	3.78567	3.4045	3.95169	3.56408	3.91747	3.57994	3.73332	3.76835
Lsat_1_v5_gn_1_64100	2.73063	2.39819	3.22201	1.50343	1.74075	2.48386	2.46863	2.56341	1.48594	2.01375	2.03915	0.636202	2.15112	1.45622	2.62707	1.89231	1.85009	1.9381	2.21647	-0.374607	2.18844	2.30574	1.81929	1.77241	1.35972	0.747236
Lsat_1_v5_gn_1_64121	5.43706	5.55305	5.60294	5.94221	5.98909	6.10959	6.71107	5.77243	6.16144	5.98737	6.36791	5.14469	7.3765	6.66232	6.92743	5.91906	7.42031	6.47288	6.73701	6.21292	6.4823	6.22271	6.45496	5.36805	5.67768	5.62071
Lsat_1_v5_gn_1_64141	5.67373	5.89096	5.47107	5.43223	5.25517	5.69203	5.13585	6.01509	5.83436	5.8017	5.80164	5.97047	5.48538	5.54043	5.62669	5.46358	5.71376	5.84483	5.19624	5.80092	5.56813	5.39347	5.51578	5.6763	5.65838	5.7425
Lsat_1_v5_gn_1_64180	5.10066	5.29816	5.47107	5.77609	5.75453	4.96113	5.37915	4.37935	5.05597	5.31836	4.89987	5.1112	5.54495	5.25429	5.04134	5.22985	4.83415	4.67312	5.36934	5.42839	5.01233	4.73322	4.83504	4.57148	4.83508	4.83084
Lsat_1_v5_gn_1_64201	3.20349	3.97181	3.93296	4.03802	4.16211	4.51205	4.53389	4.62936	4.71343	4.59873	4.31549	4.33797	4.00642	2.41137	3.80028	4.0589	3.16475	3.85989	3.84674	4.06883	4.29059	4.19129	4.11212	4.72716	4.6576	4.20765
Lsat_1_v5_gn_1_6421	3.9679	4.11936	3.74016	4.04762	4.14	4.08136	4.44162	3.94953	4.38796	4.09224	3.95157	4.56932	4.05899	4.23615	4.13873	4.8717	4.30189	4.06682	4.02475	4.55941	3.96037	3.2806	3.85188	4.0652	4.19944	4.26359
Lsat_1_v5_gn_1_64221	7.24269	7.11055	6.99276	6.48997	6.50384	6.03712	6.12537	5.12292	5.62393	5.83024	6.61789	5.5213	6.7024	7.94749	7.54131	6.66229	7.97707	6.89178	7.14744	6.935	6.53476	6.65824	6.7157	3.62544	4.04663	5.66846
Lsat_1_v5_gn_1_64240	5.32571	5.57026	6.23553	4.47495	5.66056	6.03574	6.74318	5.89835	6.35525	6.35455	6.17222	4.53605	6.07175	5.32554	6.36736	6.19681	5.43271	6.18067	6.84952	6.21878	6.2481	6.89338	6.66527	6.41832	6.017	6.0122
Lsat_1_v5_gn_1_64300	2.86414	4.96252	4.12071	4.03802	2.91729	6.14961	5.60257	5.0609	6.42106	6.05694	4.5413	3.27372	6.16263	2.7242	4.67601	4.09914	4.53273	5.09011	4.1103	2.76829	3.51206	5.4532	4.69711	5.32437	4.9739	4.05541
Lsat_1_v5_gn_1_64481	2.4196	1.7221	1.45879	1.04625	0.764843	1.22119	0.2946	1.25081	0.657125	0.793806	-0.446026	0.867741	0.968172	2.41137	1.20141	0.661183	1.63259	1.13939	0.640924	0.870739	2.13814	2.20452	1.55459	0.919329	0.863282	0.745636
Lsat_1_v5_gn_1_64561	2.58348	2.47304	2.97151	1.84802	2.38942	3.23428	2.41339	3.72114	2.97148	2.89624	2.86867	1.78586	3.05625	2.01136	2.91341	2.3553	2.99818	3.28321	2.46911	2.70286	3.09757	3.3132	3.20693	3.49644	3.20238	2.96577
Lsat_1_v5_gn_1_64601	4.13576	5.25625	4.33314	5.40262	4.68169	0.267517	-0.709714	-0.594699	0.702998	0.0526329	0.341134	4.10831	1.69981	3.19917	2.269	2.48244	3.24134	1.54369	1.60927	0.746362	1.47769	0.874135	1.12562	1.62646	1.2448	0.904193
Lsat_1_v5_gn_1_6461	4.44593	8.45225	7.90998	5.91961	5.54046	6.92562	6.96181	5.41162	5.92992	5.54251	6.57034	5.12335	6.70164	6.04656	7.39278	5.30658	4.34871	6.66167	6.89241	5.56788	7.1974	6.78858	7.64078	3.64837	4.22023	4.64789
Lsat_1_v5_gn_1_64661	2.4196	3.2037	2.84934	2.78431	1.40727	0.108945	5.11466	1.48474	2.87459	3.24255	2.6412	-0.429506	1.69981	0.541311	1.62063	2.06149	0.708326	0.924115	3.02193	-0.689058	4.37332	5.61559	5.1261	5.22337	5.57554	3.364
Lsat_1_v5_gn_1_64681	1.4729	2.31872	1.56611	1.12088	1.90368	3.0718	2.10503	3.19633	2.88457	2.34391	2.68169	2.55665	2.21419	1.456	2.08348	2.06149	-0.608109	2.51163	1.1734	1.86438	2.39748	2.42937	2.12587	3.22506	3.21503	2.46564
Lsat_1_v5_gn_1_64700													0.545328	3.19917	0.935017	2.42027	2.33811	-0.0270404	0.81411	2.02108	-1.6388	0.222307	-0.768851	-0.200952	0.837362	1.62883
Lsat_1_v5_gn_1_64800	0.573941	2.14589	1.83086	-0.486523	0.0690847	1.85752	2.66725	1.83862	2.23593	2.26249	2.41973	-0.911862	2.79493	1.63305	2.19607	0.48331	-0.260976	2.53879	2.84663	0.394891	1.00408	1.62381	2.30658	-1.35225	-1.48072	-0.880611
Lsat_1_v5_gn_1_64820	3.35651	4.66917	4.62069	4.49341	4.37104	4.25485	4.73333	4.37333	4.93584	4.96667	4.9122	4.07372	4.84662	3.95409	4.44141	4.72254	3.23186	4.38464	4.76555	4.23248	4.13153	4.24823	4.61177	4.25945	4.47199	3.61393
Lsat_1_v5_gn_1_64840	2.31124	4.9009	5.16499	4.61958	4.96886	5.12413	5.66948	5.03351	5.9123	5.84243	5.6947	4.2486	5.79845	3.64742	4.9876	4.50617	3.69389	5.00315	5.34185	4.29273	4.75505	5.03819	4.86339	4.40279	4.10228	3.72975
Lsat_1_v5_gn_1_64881	1.77374	3.44664	3.66972	3.66672	3.97491	3.3803	4.71374	3.31646	3.94808	4.51331	4.27636	2.34246	3.86596	1.76024	3.41086	3.03231	3.08387	2.94475	4.08516	2.94846	3.55049	3.64315	3.85188	3.03377	3.10254	2.97474
Lsat_1_v5_gn_1_64901	7.00309	7.20169	7.22339	7.07027	6.45493	7.49286	6.49688	7.90885	7.21291	7.49436	7.57267	6.49666	7.86213	6.31087	7.11262	7.2295	6.85242	7.808	6.96656	7.02459	7.84163	7.26758	7.25143	7.38913	7.30856	7.04258
Lsat_1_v5_gn_1_64981	3.55904	3.40888	4.04851	4.07603	4.46753	3.95885	4.9899	4.26456	4.2008	4.52209	3.95157	4.37607	4.15871	3.77535	3.69624	4.83643	4.26568	3.89979	4.78209	4.38267	3.87209	4.26814	4.35637	4.82174	4.6613	4.55712
Lsat_1_v5_gn_1_65160	4.08195	5.84929	6.51543	5.01455	5.6875	5.90006	4.59636	5.36504	5.41758	3.16625	5.50152	7.10204	5.11931	5.89294	5.88039	4.83046	4.02695	6.28039	6.03563	6.16817	5.32655	5.78787	6.58049	4.26851	4.36507	6.01546
Lsat_1_v5_gn_1_65280	-2.31206	0.409087	1.34283	1.66061	1.90368	0.715689	1.03329	1.34898	0.988784	1.50996	1.51844	0.867741	2.01571	2.7242	1.4262	2.68505	1.84383	0.9995	1.35262	1.52902	0.40281	1.44431	1.18008	1.92268	1.92415	1.20775
Lsat_1_v5_gn_1_65361	2.23469	1.59338	1.07856	1.8034	2.42259	1.65343	2.41339	2.70643	2.27427	2.63021	2.26844	2.80026	2.01571	1.456	0.184539	2.10166	1.84383	1.64107	1.1734	1.86438	1.69911	1.85189	1.63478	2.9961	2.73243	2.72138
Lsat_1_v5_gn_1_65381	-0.243013	2.05103	2.00808	2.44991	1.95525	1.81627	1.29675	1.87908	2.09664	2.30377	1.51844	1.89484	2.49422	-0.301849	1.4262	2.21586	2.19139	1.20456	0.640924	1.97937	1.11706	1.61093	1.33214	2.27705	2.17242	1.64966
Lsat_1_v5_gn_1_6540	7.58976	7.74302	7.36016	6.97673	7.44702	7.79425	5.76912	7.92808	6.58698	5.10136	8.22334	8.06354	7.56928	8.24263	7.9982	8.06381	7.93157	7.77887	6.89121	8.10363	8.29924	8.04636	8.26607	8.37949	8.128	8.3515
Lsat_1_v5_gn_1_65421	4.33293	4.55923	4.4776	4.82667	4.89478	4.55881	4.61459	4.49376	4.89237	4.96646	4.84745	5.08843	4.98085	4.02407	4.21601	4.59749	4.73168	4.35929	4.46884	4.6049	4.42077	4.20004	4.17382	4.29461	4.42504	4.49617
Lsat_1_v5_gn_1_65461	4.58585	4.23175	4.54475	4.65524	5.21343	4.29901	4.95217	5.14187	5.30124	5.22741	5.24877	5.35004	4.96257	5.15347	4.81166	4.9672	4.64975	5.06401	4.9021	5.10025	4.60093	4.38009	4.48633	4.63619	4.36734	5.1486
Lsat_1_v5_gn_1_65480	5.30237	5.28779	5.54509	5.04361	5.6913	5.23033	5.41425	5.52059	5.61795	5.65188	5.26219	5.79176	6.20601	6.08312	5.49025	6.00364	6.23767	5.82165	5.90286	5.9842	5.28727	5.78497	5.40865	5.3815	5.14082	5.51406
Lsat_1_v5_gn_1_65500	2.23469	2.31872	3.15461	3.20029	2.91729	2.94843	3.1396	2.73394	2.82359	1.8812	2.26844	2.85524	3.17215	2.01136	2.91341	3.57924	2.47127	2.18396	3.40716	2.52499	2.30478	3.0678	2.63496	3.05836	2.94761	2.63354
Lsat_1_v5_gn_1_65541	6.31043	5.40749	5.07648	5.90559	6.09635	5.83474	5.37559	5.82349	5.51704	5.62972	5.54606	6.67535	5.54188	5.86132	5.58652	6.10098	6.14103	5.60894	5.43714	6.3286	5.58175	5.57895	5.63499	6.15094	6.02772	6.48726
Lsat_1_v5_gn_1_65581	3.63574	4.72202	4.4776	5.4175	4.83409	5.61298	5.42462	6.08531	6.04493	6.03259	5.72622	5.44271	5.34777	3.77535	4.56223	5.54959	4.06958	5.45062	4.77686	4.99486	5.21134	5.149	4.89733	6.08534	6.18185	5.60347
Lsat_1_v5_gn_1_65761													-1.10366	0.541311	1.70883	0.150511	-0.608109	0.924115	1.51202	0.292109	-0.668614	1.50201	0.512371	-2.58095	-2.58095	-0.977088
Lsat_1_v5_gn_1_65780													0.215551	0.541311	1.07435	-0.402777	-2.58095	0.760387	1.56146	-0.689058	0.704931	1.18721	1.12562	-2.58095	-1.23015	-1.28415
Lsat_1_v5_gn_1_6581	1.77374	2.91139	2.40495	2.91588	2.86432	1.43684	2.88315	1.84584	2.51188	3.64722	2.90332	1.39863	3.32307	-2.58095	1.94507	3.18967	0.195325	2.74018	3.05683	1.80326	1.69911	1.44431	1.74728	2.78401	2.52073	2.52787
Lsat_1_v5_gn_1_65921	8.77854	8.40509	8.38148	7.34978	7.06224	7.99252	7.00852	6.81288	7.15787	6.51037	7.44471	7.62928	7.71905	9.91053	8.95554	7.91114	9.14926	8.64308	8.68845	8.47889	7.92627	7.77512	8.23223	4.28683	5.14215	7.26495
Lsat_1_v5_gn_1_65961	8.09323	7.74492	7.6888	8.22749	7.89696	7.30502	7.67174	7.27527	7.14286	7.15968	7.14508	7.47327	7.48294	7.56135	7.56808	7.51165	7.37853	7.55588	7.96215	7.6931	7.54481	7.44907	7.64908	7.17667	7.32392	7.58446
Lsat_1_v5_gn_1_65981	6.20109	5.90459	6.1817	5.64315	5.31561	5.78511	5.35405	5.64537	5.52524	5.6913	5.8199	6.10132	5.80559	6.64385	6.48756	5.75874	6.32824	6.33234	6.12262	6.52121	6.03594	6.02038	6.12784	5.347	5.62088	6.18533
Lsat_1_v5_gn_1_66000	7.49514	6.77809	7.04007	7.02003	6.506	6.54083	6.97951	6.4367	6.42705	6.66887	6.76646	5.98287	7.47248	7.69291	7.60734	6.95594	7.65188	7.25788	7.60273	7.18458	7.41869	7.04908	7.19111	5.97345	6.37722	6.53055
Lsat_1_v5_gn_1_66020	0.573941	1.84028	0.0710838	1.55691	0.831333	2.08367	1.27654	1.98151	1.88827	1.71771	1.24047	1.53958	0.772186	1.84956	1.41753	1.66815	1.84383	1.62529	1.07469	1.41709	1.53529	0.909738	1.23833	1.78046	2.11946	1.72243
Lsat_1_v5_gn_1_66080	1.09234	0.0651959	0.0710838	0.884318	0.207301	0.267517	2.29783	1.22519	1.31845	2.03622	0.530385	0.360263	0.729579	2.01136	1.07435	2.28726	2.19139	0.473612	1.60927	1.80326	0.484476	1.18721	1.28321	2.40715	2.63799	1.4326
Lsat_1_v5_gn_1_66101	7.04593	6.97825	7.06773	6.55028	6.52533	7.19891	7.71743	8.17117	7.697	7.77961	7.38925	6.03738	7.00221	6.5478	7.14855	6.98307	6.83399	7.34446	7.15149	6.99772	7.38719	7.76263	7.41791	7.91234	8.12449	7.57785
Lsat_1_v5_gn_1_66140	5.0455	4.76748	4.17258	4.34088	4.05982	4.58164	3.72477	4.0839	4.11856	4.16125	3.98431	4.27888	4.28178	5.49994	4.7402	4.47287	5.68662	4.58409	4.32594	4.32947	3.57865	4.31719	4.27738	3.41788	3.49957	3.99059
Lsat_1_v5_gn_1_66180	4.89759	4.16537	4.34825	4.55787	4.50262	3.45638	3.31332	2.93699	2.55003	1.73793	2.51244	4.27888	3.54816	5.17934	4.23098	3.91978	3.79255	3.68825	4.1989	4.85879	4.41036	3.73023	4.45906	2.46346	3.1973	4.50548
Lsat_1_v5_gn_1_66200	11.3502	10.8468	11.2331	10.2764	9.66899	10.0296	9.69782	9.41219	9.07213	8.78625	9.86454	10.1801	10.3678	11.6163	11.3909	10.059	11.089	11.051	11.0943	10.8905	10.5066	10.2537	10.9621	6.65533	7.94231	10.354
Lsat_1_v5_gn_1_66260	0.573941	2.16763	2.08228	1.04625	0.876056	2.65439	1.5431	2.65528	1.95676	1.88604	2.55665	1.99616	2.25602	1.06996	1.48758	0.952289	0.708326	2.304	1.53719	0.610241	2.24547	2.63878	1.66771	1.97755	2.22335	2.12267
Lsat_1_v5_gn_1_66300	3.099	3.55431	3.71706	3.95886	3.71557	4.26651	3.44137	4.2677	4.50588	4.63558	4.50791	3.81265	4.12623	2.7242	3.41086	4.54747	3.98302	3.78729	3.65506	4.61383	4.09646	4.01423	3.76546	4.27639	4.24204	3.88173
[truncated: 16,646 more rows]

## Sheet: Sclerotinia DEGs
Supplementary Dataset 9b: Differential expression analysis from PI251246 - Armenian L. serriola (parents of the ArmxPI mapping population) after S. sclerotiorum infection in two separate RNAseq experiments; Diversity Set (DivSet) and mapping population parent repeat (Repeat). PI251246 (more susceptible parent) is used as the control group (positive log2FC = higher expression in Armenian L. serrio…
[truncated: 1,199 more rows]

[truncated: 2 more sheets: Botrytis DEGs, Overlap DEGs]
